# Supplementary material for: Blood-based epigenome-wide analyses of 19 common disease states: A longitudinal, population-based linked cohort study of 18,413 Scottish individuals
Source: PLoS Med. 2023 Jul 6;20(7):e1004247. doi: 10.1371/journal.pmed.1004247 (PMC10325072; doi:10.1371/journal.pmed.1004247)
Supplement: S1 Appendix — (XLSX) [file pmed.1004247.s002.xlsx]

## Sheet: Legend
S1 Appendix: Disease Code Lists to Identify Incident Cases in Generation Scotland. Legend is provided below to navigate to respective disease states of interest (Tables A-S)
	Table	Description
	Table A	Alzheimer's Dementia
	Table B	Breast Cancer
	Table C	Chronic Kidney Disease (CKD)
	Table D	Chronic Neck/Back Pain
	Table E	Chronic Obstructive Pulmonary Disease (COPD)
	Table F	Colorectal Cancer
	Table G	COVID Severity
	Table H	Inflammatory Bowel Disease (IBD)
	Table I	Ischemic Heart Disease (IHD)
	Table J	Liver Cirrhosis
	Table K	Long COVID
	Table L	Lung Cancer
	Table M	Osteoarthritis
	Table N	Ovarian Cancer
	Table O	Parkinson's Disease
	Table P	Prostate Cancer
	Table Q	Rheumatoid Arthritis
	Table R	Stroke
	Table S	Type 2 Diabetes

## Sheet: A. Alzheimer's Dementia
A. Primary and secondary care codes for Alzheimer's Dementia (AD)
	Trait	Code	Type
	Alzheimer's Dementia	Eu00.	Readv2
	Alzheimer's Dementia	Eu001	Readv2
	Alzheimer's Dementia	Eu002	Readv2
	Alzheimer's Dementia	Eu00z	Readv2
	Alzheimer's Dementia	F110.	Readv2
	Alzheimer's Dementia	F1101	Readv2
	Alzheimer's Dementia	G30	ICD10

## Sheet: B. Breast Cancer
B. Primary and secondary care codes for Breast Cancer
	Trait	Code	Type
	Breast Cancer	B3251	Readv2
	Breast Cancer	B3351	Readv2
	Breast Cancer	B3352	Readv2
	Breast Cancer	B34..	Readv2
	Breast Cancer	B3401	Readv2
	Breast Cancer	B34y.	Readv2
	Breast Cancer	B34yz	Readv2
	Breast Cancer	B34z.	Readv2
	Breast Cancer	B35..	Readv2
	Breast Cancer	B58y0	Readv2
	Breast Cancer	B830.	Readv2
	Breast Cancer	BB94.	Readv2
	Breast Cancer	Byu6.	Readv2
	Breast Cancer	ZV103	Readv2
	Breast Cancer	C50*	ICD10

## Sheet: C. CKD
C. Primary and secondary care codes for Chronic Kidney Disease (CKD)
	Trait	Code	Type
	Chronic Kidney Disease	K05..	Readv2
	Chronic Kidney Disease	K060.	Readv2
	Chronic Kidney Disease	K06..	Readv2
	Chronic Kidney Disease	K08..	Readv2
	Chronic Kidney Disease	K050.	Readv2
	Chronic Kidney Disease	K08z.	Readv2
	Chronic Kidney Disease	K0D..	Readv2
	Chronic Kidney Disease	G22..	Readv2
	Chronic Kidney Disease	ZV451	Readv2
	Chronic Kidney Disease	SP056	Readv2
	Chronic Kidney Disease	N180	ICD10
	Chronic Kidney Disease	N182	ICD10
	Chronic Kidney Disease	N183	ICD10
	Chronic Kidney Disease	N184	ICD10
	Chronic Kidney Disease	N185	ICD10
	Chronic Kidney Disease	N189	ICD10

## Sheet: D. Chronic Pain
D. Primary and secondary care codes for Chronic Neck/Back Pain
	Trait	Code	Type
	Chronic Neck/Back Pain	F342.	Readv2
	Chronic Neck/Back Pain	N1...	Readv2
	Chronic Neck/Back Pain	N100.	Readv2
	Chronic Neck/Back Pain	N101.	Readv2
	Chronic Neck/Back Pain	N102.	Readv2
	Chronic Neck/Back Pain	N10z.	Readv2
	Chronic Neck/Back Pain	N11..	Readv2
	Chronic Neck/Back Pain	N110.	Readv2
	Chronic Neck/Back Pain	N1101	Readv2
	Chronic Neck/Back Pain	N1102	Readv2
	Chronic Neck/Back Pain	N111.	Readv2
	Chronic Neck/Back Pain	N1113	Readv2
	Chronic Neck/Back Pain	N112.	Readv2
	Chronic Neck/Back Pain	N114.	Readv2
	Chronic Neck/Back Pain	N1142	Readv2
	Chronic Neck/Back Pain	N115.	Readv2
	Chronic Neck/Back Pain	N117.	Readv2
	Chronic Neck/Back Pain	N119.	Readv2
	Chronic Neck/Back Pain	N11A.	Readv2
	Chronic Neck/Back Pain	N11C.	Readv2
	Chronic Neck/Back Pain	N11C0	Readv2
	Chronic Neck/Back Pain	N11D.	Readv2
	Chronic Neck/Back Pain	N11E.	Readv2
	Chronic Neck/Back Pain	N11F.	Readv2
	Chronic Neck/Back Pain	N11y.	Readv2
	Chronic Neck/Back Pain	N11z.	Readv2
	Chronic Neck/Back Pain	N11z0	Readv2
	Chronic Neck/Back Pain	N11zz	Readv2
	Chronic Neck/Back Pain	N12..	Readv2
	Chronic Neck/Back Pain	N120.	Readv2
	Chronic Neck/Back Pain	N121.	Readv2
	Chronic Neck/Back Pain	N122.	Readv2
	Chronic Neck/Back Pain	N123.	Readv2
	Chronic Neck/Back Pain	N124.	Readv2
	Chronic Neck/Back Pain	N125.	Readv2
	Chronic Neck/Back Pain	N126.	Readv2
	Chronic Neck/Back Pain	N127.	Readv2
	Chronic Neck/Back Pain	N128.	Readv2
	Chronic Neck/Back Pain	N129.	Readv2
	Chronic Neck/Back Pain	N1291	Readv2
	Chronic Neck/Back Pain	N1293	Readv2
	Chronic Neck/Back Pain	N12B.	Readv2
	Chronic Neck/Back Pain	N12B0	Readv2
	Chronic Neck/Back Pain	N12B2	Readv2
	Chronic Neck/Back Pain	N12C.	Readv2
	Chronic Neck/Back Pain	N12C0	Readv2
	Chronic Neck/Back Pain	N12C2	Readv2
	Chronic Neck/Back Pain	N12C3	Readv2
	Chronic Neck/Back Pain	N12C4	Readv2
	Chronic Neck/Back Pain	N12D.	Readv2
	Chronic Neck/Back Pain	N12z.	Readv2
	Chronic Neck/Back Pain	N12z1	Readv2
	Chronic Neck/Back Pain	N12z3	Readv2
	Chronic Neck/Back Pain	N12z4	Readv2
	Chronic Neck/Back Pain	N12z8	Readv2
	Chronic Neck/Back Pain	N12zC	Readv2
	Chronic Neck/Back Pain	N12zD	Readv2
	Chronic Neck/Back Pain	N12zH	Readv2
	Chronic Neck/Back Pain	N12zz	Readv2
	Chronic Neck/Back Pain	N13..	Readv2
	Chronic Neck/Back Pain	N130.	Readv2
	Chronic Neck/Back Pain	N1301	Readv2
	Chronic Neck/Back Pain	N131.	Readv2
	Chronic Neck/Back Pain	N133.	Readv2
	Chronic Neck/Back Pain	N134.	Readv2
	Chronic Neck/Back Pain	N135.	Readv2
	Chronic Neck/Back Pain	N135z	Readv2
	Chronic Neck/Back Pain	N13y.	Readv2
	Chronic Neck/Back Pain	N13y0	Readv2
	Chronic Neck/Back Pain	N13y3	Readv2
	Chronic Neck/Back Pain	N13z.	Readv2
	Chronic Neck/Back Pain	N14..	Readv2
	Chronic Neck/Back Pain	N140.	Readv2
	Chronic Neck/Back Pain	N1402	Readv2
	Chronic Neck/Back Pain	N1408	Readv2
	Chronic Neck/Back Pain	N140z	Readv2
	Chronic Neck/Back Pain	N141.	Readv2
	Chronic Neck/Back Pain	N142.	Readv2
	Chronic Neck/Back Pain	N1420	Readv2
	Chronic Neck/Back Pain	N143.	Readv2
	Chronic Neck/Back Pain	N1440	Readv2
	Chronic Neck/Back Pain	N144z	Readv2
	Chronic Neck/Back Pain	N145.	Readv2
	Chronic Neck/Back Pain	N146.	Readv2
	Chronic Neck/Back Pain	N1463	Readv2
	Chronic Neck/Back Pain	N1464	Readv2
	Chronic Neck/Back Pain	N1466	Readv2
	Chronic Neck/Back Pain	N146z	Readv2
	Chronic Neck/Back Pain	N147.	Readv2
	Chronic Neck/Back Pain	N1470	Readv2
	Chronic Neck/Back Pain	N1472	Readv2
	Chronic Neck/Back Pain	N147z	Readv2
	Chronic Neck/Back Pain	N148.	Readv2
	Chronic Neck/Back Pain	N1487	Readv2
	Chronic Neck/Back Pain	N1488	Readv2
	Chronic Neck/Back Pain	N1489	Readv2
	Chronic Neck/Back Pain	N148C	Readv2
	Chronic Neck/Back Pain	N149.	Readv2
	Chronic Neck/Back Pain	N14A.	Readv2
	Chronic Neck/Back Pain	N14y.	Readv2
	Chronic Neck/Back Pain	N14z.	Readv2
	Chronic Neck/Back Pain	N1y0.	Readv2
	Chronic Neck/Back Pain	N1y1.	Readv2
	Chronic Neck/Back Pain	M54*	ICD1010

## Sheet: E. COPD
E. Primary and secondary care codes for Chronic Obstructive Pulmonary Disease (COPD)
	Trait	Code	Type
	Chronic Obstructive Pulmonary Disease	H06z2	Readv2
	Chronic Obstructive Pulmonary Disease	H3...	Readv2
	Chronic Obstructive Pulmonary Disease	H30..	Readv2
	Chronic Obstructive Pulmonary Disease	H300.	Readv2
	Chronic Obstructive Pulmonary Disease	H301.	Readv2
	Chronic Obstructive Pulmonary Disease	H302.	Readv2
	Chronic Obstructive Pulmonary Disease	H30z.	Readv2
	Chronic Obstructive Pulmonary Disease	H31..	Readv2
	Chronic Obstructive Pulmonary Disease	H3100	Readv2
	Chronic Obstructive Pulmonary Disease	H3120	Readv2
	Chronic Obstructive Pulmonary Disease	H31z.	Readv2
	Chronic Obstructive Pulmonary Disease	H32..	Readv2
	Chronic Obstructive Pulmonary Disease	H320.	Readv2
	Chronic Obstructive Pulmonary Disease	H322.	Readv2
	Chronic Obstructive Pulmonary Disease	H32y.	Readv2
	Chronic Obstructive Pulmonary Disease	H32z.	Readv2
	Chronic Obstructive Pulmonary Disease	H36..	Readv2
	Chronic Obstructive Pulmonary Disease	H37..	Readv2
	Chronic Obstructive Pulmonary Disease	H38..	Readv2
	Chronic Obstructive Pulmonary Disease	H39..	Readv2
	Chronic Obstructive Pulmonary Disease	H3y..	Readv2
	Chronic Obstructive Pulmonary Disease	H3y1.	Readv2
	Chronic Obstructive Pulmonary Disease	H3z..	Readv2
	Chronic Obstructive Pulmonary Disease	H581.	Readv2
	Chronic Obstructive Pulmonary Disease	J40-J44	ICD10

## Sheet: F. Colorectal Cancer
F. Primary and secondary care codes for Colorectal Cancer
	Trait	Code	Type
	Colorectal Cancer	B13..	Readv2
	Colorectal Cancer	B130.	Readv2
	Colorectal Cancer	B131.	Readv2
	Colorectal Cancer	B132.	Readv2
	Colorectal Cancer	B133.	Readv2
	Colorectal Cancer	B134.	Readv2
	Colorectal Cancer	B135.	Readv2
	Colorectal Cancer	B136.	Readv2
	Colorectal Cancer	B137.	Readv2
	Colorectal Cancer	B139.	Readv2
	Colorectal Cancer	B13z.	Readv2
	Colorectal Cancer	B1z0.	Readv2
	Colorectal Cancer	C18*	ICD10

## Sheet: G. COVID Severity
G. Secondary care codes (only) for COVID Severity (Hospitalisation)
	Trait	Code	Type
	COVID Severity	U07.1	ICD10
	COVID Severity	U07.2	ICD10

## Sheet: H. IBD
H. Primary and secondary care codes for Inflammatory Bowel Disease (IBD)
	Trait	Code	Type
	Inflammatory Bowel Disease	J4...	Readv2
	Inflammatory Bowel Disease	J40..	Readv2
	Inflammatory Bowel Disease	J4002	Readv2
	Inflammatory Bowel Disease	J4003	Readv2
	Inflammatory Bowel Disease	J4005	Readv2
	Inflammatory Bowel Disease	J400z	Readv2
	Inflammatory Bowel Disease	J4012	Readv2
	Inflammatory Bowel Disease	J401z	Readv2
	Inflammatory Bowel Disease	J40z.	Readv2
	Inflammatory Bowel Disease	J41..	Readv2
	Inflammatory Bowel Disease	J410.	Readv2
	Inflammatory Bowel Disease	J4101	Readv2
	Inflammatory Bowel Disease	J4103	Readv2
	Inflammatory Bowel Disease	J4104	Readv2
	Inflammatory Bowel Disease	J41z.	Readv2
	Inflammatory Bowel Disease	J43..	Readv2
	Inflammatory Bowel Disease	Jyu41	Readv2
	Inflammatory Bowel Disease	K519	ICD10
	Inflammatory Bowel Disease	K509	ICD10
	Inflammatory Bowel Disease	K512	ICD10

## Sheet: I. IHD
I. Primary and secondary care codes for Ischemic Heart Disease (IHD)
	Trait	Code	Type
	Ischemic Heart Disease	G3...	Readv2
	Ischemic Heart Disease	G30..	Readv2
	Ischemic Heart Disease	G300.	Readv2
	Ischemic Heart Disease	G301.	Readv2
	Ischemic Heart Disease	G301z	Readv2
	Ischemic Heart Disease	G302.	Readv2
	Ischemic Heart Disease	G303.	Readv2
	Ischemic Heart Disease	G304.	Readv2
	Ischemic Heart Disease	G305.	Readv2
	Ischemic Heart Disease	G307.	Readv2
	Ischemic Heart Disease	G3070	Readv2
	Ischemic Heart Disease	G3071	Readv2
	Ischemic Heart Disease	G308.	Readv2
	Ischemic Heart Disease	G309.	Readv2
	Ischemic Heart Disease	G30A.	Readv2
	Ischemic Heart Disease	G30X0	Readv2
	Ischemic Heart Disease	G30yz	Readv2
	Ischemic Heart Disease	G30z.	Readv2
	Ischemic Heart Disease	G31..	Readv2
	Ischemic Heart Disease	G310.	Readv2
	Ischemic Heart Disease	G311.	Readv2
	Ischemic Heart Disease	G3110	Readv2
	Ischemic Heart Disease	G3111	Readv2
	Ischemic Heart Disease	G3112	Readv2
	Ischemic Heart Disease	G3114	Readv2
	Ischemic Heart Disease	G3115	Readv2
	Ischemic Heart Disease	G31y0	Readv2
	Ischemic Heart Disease	G31yz	Readv2
	Ischemic Heart Disease	G32..	Readv2
	Ischemic Heart Disease	G33..	Readv2
	Ischemic Heart Disease	G3300	Readv2
	Ischemic Heart Disease	G330z	Readv2
	Ischemic Heart Disease	G331.	Readv2
	Ischemic Heart Disease	G332.	Readv2
	Ischemic Heart Disease	G33z.	Readv2
	Ischemic Heart Disease	G33z3	Readv2
	Ischemic Heart Disease	G33z4	Readv2
	Ischemic Heart Disease	G33z6	Readv2
	Ischemic Heart Disease	G33z7	Readv2
	Ischemic Heart Disease	G33zz	Readv2
	Ischemic Heart Disease	G340.	Readv2
	Ischemic Heart Disease	G3400	Readv2
	Ischemic Heart Disease	G3401	Readv2
	Ischemic Heart Disease	G341.	Readv2
	Ischemic Heart Disease	G3410	Readv2
	Ischemic Heart Disease	G342.	Readv2
	Ischemic Heart Disease	G343.	Readv2
	Ischemic Heart Disease	G34z.	Readv2
	Ischemic Heart Disease	G34z0	Readv2
	Ischemic Heart Disease	G35..	Readv2
	Ischemic Heart Disease	G366.	Readv2
	Ischemic Heart Disease	G37..	Readv2
	Ischemic Heart Disease	G38..	Readv2
	Ischemic Heart Disease	G39..	Readv2
	Ischemic Heart Disease	G3z..	Readv2
	Ischemic Heart Disease	I20-I25	ICD10

[truncated: 10 more sheets: J. Liver Cirrhosis, K. Long COVID, L. Lung Cancer, M. Osteoarthritis, N. Ovarian Cancer, O. Parkinson's Disease, P. Prostate Cancer, Q. Rheum. Arthritis, R. Stroke, S. Type 2 Diabetes]
