# Supplementary material for: Blood-based epigenome-wide analyses of 19 common disease states: A longitudinal, population-based linked cohort study of 18,413 Scottish individuals
Source: PLoS Med. 2023 Jul 6;20(7):e1004247. doi: 10.1371/journal.pmed.1004247 (PMC10325072; doi:10.1371/journal.pmed.1004247)
Supplement: S1 Table — (XLSX) [file pmed.1004247.s012.xlsx]

## Sheet: Summary data covari.
S1 Table. Summary data for covariates in basic and fully-adjusted models. White blood cell proportions were estimated from methylation data using the Houseman method and were considered in both the basic and fully-adjusted models. Genetic principal components were used to control for population structure and were considered in the fully-adjusted model only
Granulocytes are shown for completeness. However, they were not included in analyses as including all six Houseman-estimated cell types can lead to issues with multicollinearity (i.e. the proportions of all six cell types together sum to 100%)
	Trait	Units	n	Mean	SD
	Age	years	18413	47.5	14.9
	Alcohol Consumption	units/week	16705	11	13
	Body Mass Index	kg/m2	18299	27	5.2
	DNAm smoking score (EpiSmokEr)	-	18413	1.4	4.3
	B Cell	% (proportion)	18413	0.06	0.028
	NK Cells	% (proportion)	18413	0.056	0.045
	Monocytes	% (proportion)	18413	0.063	0.024
	Granulocytes	% (proportion)	18413	0.59	0.086
	CD4T+	% (proportion)	18413	0.18	0.057
	CD8T+	% (proportion)	18413	0.045	0.04
	PC1	Principal Component	18407	1e-05	0.0071
	PC2	Principal Component	18407	-1.8e-05	0.0071
	PC3	Principal Component	18407	-1e-05	0.0071
	PC4	Principal Component	18407	7.5e-06	0.0071
	PC5	Principal Component	18407	5e-06	0.0071
	PC6	Principal Component	18407	5.9e-06	0.0071
	PC7	Principal Component	18407	-2.7e-06	0.0071
	PC8	Principal Component	18407	8e-06	0.007
	PC9	Principal Component	18407	-1.3e-05	0.007
	PC10	Principal Component	18407	-1.2e-05	0.0068
	PC11	Principal Component	18407	-9.7e-06	0.0071
	PC12	Principal Component	18407	1.1e-05	0.0071
	PC13	Principal Component	18407	-1.5e-05	0.007
	PC14	Principal Component	18407	-8e-06	0.0072
	PC15	Principal Component	18407	-1.1e-05	0.0071
	PC16	Principal Component	18407	-4.6e-06	0.0071
	PC17	Principal Component	18407	3.1e-05	0.007
	PC18	Principal Component	18407	-1e-05	0.0071
	PC19	Principal Component	18407	-3.2e-06	0.0071
	PC20	Principal Component	18407	-1.6e-05	0.007
	Trait	Units	n	Median	IQR
	Education	11-category ordinal variable	17389	4	3
	Scottish Index of Multiple Deprivation	rank	17287	4331	3115
	Trait	Units	n	n-female	% female
	Sex	-	18413	10833	58.8
