# Supplementary material for: Blood-based epigenome-wide analyses of 19 common disease states: A longitudinal, population-based linked cohort study of 18,413 Scottish individuals
Source: PLoS Med. 2023 Jul 6;20(7):e1004247. doi: 10.1371/journal.pmed.1004247 (PMC10325072; doi:10.1371/journal.pmed.1004247)
Supplement: S2 Table — (XLSX) [file pmed.1004247.s013.xlsx]

## Sheet: Disease Counts - Prev.
S2 Table. Disease counts for 14 prevalent disease states considered in this study
		Basic Model			Fully-adjusted Model
	Trait	n-Cases	n-Controls	% Cases	n-Cases	n-Controls	% Cases
	Alzheimer's Dementia*	1118	9684	0.103499	885	7461	0.106039
	Breast Cancer*	224	10426	0.0210329	164	8096	0.0198547
	Chronic Kidney Disease	343	17975	0.0187248	198	14117	0.0138316
	Chronic Neck/Back Pain	5296	13117	0.287623	4035	10356	0.280384
	Chronic Obstructive Pulmonary Disease	188	17890	0.0103994	130	14261	0.00903342
	Colorectal Cancer	94	17961	0.00520631	65	14326	0.00451671
	Diabetes (Type 2)	509	17496	0.0282699	348	14002	0.0242509
	Ischemic Heart Disease	669	17390	0.0370452	463	13928	0.0321729
	Lung Cancer	43	18012	0.00238161	30	14361	0.00208464
	Osteoarthritis	1349	16711	0.0746955	974	13417	0.0676812
	Parkinson's Disease	34	18021	0.00188313	18	14373	0.00125078
	Prostate Cancer*	54	7352	0.00729139	41	6090	0.00668733
	Rheumatoid Arthritis	307	17748	0.0170036	198	14193	0.0137586
	Stroke	249	17807	0.0137904	156	14235	0.0108401
	*Self-reported parental history of Alzheimer’s dementia and sex-specific disease states
