# Supplementary material for: Blood-based epigenome-wide analyses of 19 common disease states: A longitudinal, population-based linked cohort study of 18,413 Scottish individuals
Source: PLoS Med. 2023 Jul 6;20(7):e1004247. doi: 10.1371/journal.pmed.1004247 (PMC10325072; doi:10.1371/journal.pmed.1004247)
Supplement: S3 Table — (XLSX) [file pmed.1004247.s014.xlsx]

## Sheet: Disease Counts - Inc.
S3 Table. Disease counts for 19 incident disease states considered in this study with mean time-to-event in years
		Basic Model				Fully-adjusted Model
	Trait	n-Cases	n-Controls	% Cases	Mean time-to-event in years (SD)	n-Cases	n-Controls	% Cases	Mean time-to-event in years (SD)
	Alzheimer's Dementia	126	7011	0.0176545	7.4 (2.9)	86	5340	0.0158496	7.3 (3)
	Breast Cancer*	275	10270	0.0260787	5.5 (3.3)	211	7859	0.0261462	5.4 (3.4)
	Chronic Kidney Disease	225	17775	0.0125	8 (3.3)	158	14013	0.0111495	7.9 (3.2)
	Chronic Neck/Back Pain	1886	9705	0.162712	5 (3.4)	1453	7800	0.15703	5.1 (3.5)
	Chronic Obstructive Pulmonary Disease	556	17346	0.031058	5.5 (3.5)	384	13692	0.0272805	5.6 (3.5)
	Colorectal Cancer	130	18112	0.00712641	5.8 (3.4)	101	14196	0.00706442	5.9 (3.5)
	COVID Severity	31	5215	0.00590926	11.7 (1.5)	20	4212	0.0047259	11.5 (1.6)
	Diabetes (Type 2)	757	16992	0.0426503	5.7 (3.6)	534	13437	0.038222	5.7 (3.5)
	Inflammatory Bowel Disease	357	17602	0.0198786	4.8 (3.5)	282	13802	0.0200227	4.9 (3.4)
	Ischemic Heart Disease	669	16814	0.0382657	5.6 (3.4)	495	13302	0.0358774	5.7 (3.4)
	Liver Cirrhosis	90	18235	0.00491132	6.4 (3.8)	63	14295	0.0043878	6.9 (3.9)
	Long COVID	91	188	0.326165	11.3 (1.3)	76	154	0.330435	11.3 (1.2)
	Lung Cancer	168	18196	0.00914833	6.3 (3.2)	124	14232	0.0086375	6.0 (3.4)
	Osteoarthritis	1778	14336	0.110339	5.5 (3.5)	1360	11395	0.106625	5.6 (3.5)
	Ovarian Cancer*	42	10744	0.00389394	6 (3)	30	8213	0.00363945	5.8 (3)
	Parkinson's Disease	59	18271	0.00321877	6.9 (3.3)	46	14318	0.00320245	6.8 (3.3)
	Prostate Cancer*	202	7304	0.0269118	7.5 (3.2)	173	5911	0.0284352	7.5 (3.3)
	Rheumatoid Arthritis	120	17907	0.00665668	5.2 (3.4)	93	14077	0.00656316	5.4 (3.3)
	Stroke	527	17496	0.0292404	6.4 (3.4)	374	13801	0.0263845	6.2 (3.4)
	*Sex-specific disease states are noted with an asterisk
