# Supplementary material for: Blood-based epigenome-wide analyses of 19 common disease states: A longitudinal, population-based linked cohort study of 18,413 Scottish individuals
Source: PLoS Med. 2023 Jul 6;20(7):e1004247. doi: 10.1371/journal.pmed.1004247 (PMC10325072; doi:10.1371/journal.pmed.1004247)
Supplement: S4 Table — (XLSX) [file pmed.1004247.s015.xlsx]

## Sheet: Covariates + Prevalent
S4 Table. Associations between covariates considered in basic and fully-adjusted models and prevalent disease states. Univariable models are shown, as well as multivariable associations where age and sex were also included as fixed-effect covariates. Nominally significant associations are shown in bold (p < 0.05). Estimates obtained using logistic regression
*sex-specific disease states had only age and the respective covariate in multivariable association models
Granulocytes are shown for completeness. However, they were not included in analyses as including all six Houseman-estimated cell types can lead to issues with multicollinearity (i.e. the proportions of all six cell types together sum to 100%)
	Univariable Associations (Disease ~ covariate)						Multivariable Associations (Disease ~ covariate + age + sex)
	Beta	SE	Z	p	Covariate	Disease State	Beta	SE	Z	p	Covariate	Disease State
	0.0281267	0.0315386	0.891817	0.372491	Alcohol (units/week)	Alzheimer's Dementia (Parental History)	0.0281267	0.0315386	0.891817	0.372491	Alcohol (units/week)	Alzheimer's Dementia (Parental History)
	0.0331878	0.0297165	1.11681	0.264073	Bcell	Alzheimer's Dementia (Parental History)	0.0331878	0.0297165	1.11681	0.264073	Bcell	Alzheimer's Dementia (Parental History)
	0.0499672	0.0309197	1.61603	0.106087	Body Mass Index	Alzheimer's Dementia (Parental History)	0.0499672	0.0309197	1.61603	0.106087	Body Mass Index	Alzheimer's Dementia (Parental History)
	0.0838689	0.031291	2.68029	0.00735576	CD4T	Alzheimer's Dementia (Parental History)	0.0838689	0.031291	2.68029	0.00735576	CD4T	Alzheimer's Dementia (Parental History)
	-0.0401656	0.0322688	-1.24472	0.213235	CD8T	Alzheimer's Dementia (Parental History)	-0.0401656	0.0322688	-1.24472	0.213235	CD8T	Alzheimer's Dementia (Parental History)
	0.0754699	0.0314413	2.40034	0.0163798	Education (11 category ordinal variable)	Alzheimer's Dementia (Parental History)	0.0754699	0.0314413	2.40034	0.0163798	Education (11 category ordinal variable)	Alzheimer's Dementia (Parental History)
	-0.0643226	0.0313905	-2.04911	0.0404516	Granulocytes	Alzheimer's Dementia (Parental History)	-0.0643226	0.0313905	-2.04911	0.0404516	Granulocytes	Alzheimer's Dementia (Parental History)
	-0.0268079	0.0318129	-0.842672	0.399412	Monocytes	Alzheimer's Dementia (Parental History)	-0.0268079	0.0318129	-0.842672	0.399412	Monocytes	Alzheimer's Dementia (Parental History)
	0.0441185	0.0312033	1.41391	0.157389	NK Cells	Alzheimer's Dementia (Parental History)	0.0441185	0.0312033	1.41391	0.157389	NK Cells	Alzheimer's Dementia (Parental History)
	0.0265073	0.031999	0.828379	0.407456	PC1	Alzheimer's Dementia (Parental History)	0.0265073	0.031999	0.828379	0.407456	PC1	Alzheimer's Dementia (Parental History)
	0.00490832	0.0303832	0.161547	0.871663	PC10	Alzheimer's Dementia (Parental History)	0.00490832	0.0303832	0.161547	0.871663	PC10	Alzheimer's Dementia (Parental History)
	0.0282563	0.0316756	0.892053	0.372365	PC11	Alzheimer's Dementia (Parental History)	0.0282563	0.0316756	0.892053	0.372365	PC11	Alzheimer's Dementia (Parental History)
	0.048434	0.0229369	2.11162	0.0347192	PC12	Alzheimer's Dementia (Parental History)	0.048434	0.0229369	2.11162	0.0347192	PC12	Alzheimer's Dementia (Parental History)
	-0.0269108	0.0387214	-0.694985	0.487065	PC13	Alzheimer's Dementia (Parental History)	-0.0269108	0.0387214	-0.694985	0.487065	PC13	Alzheimer's Dementia (Parental History)
	0.0153326	0.0340373	0.450466	0.652374	PC14	Alzheimer's Dementia (Parental History)	0.0153326	0.0340373	0.450466	0.652374	PC14	Alzheimer's Dementia (Parental History)
	0.0466369	0.0340253	1.37065	0.170483	PC15	Alzheimer's Dementia (Parental History)	0.0466369	0.0340253	1.37065	0.170483	PC15	Alzheimer's Dementia (Parental History)
	-0.0261703	0.0298694	-0.87616	0.380943	PC16	Alzheimer's Dementia (Parental History)	-0.0261703	0.0298694	-0.87616	0.380943	PC16	Alzheimer's Dementia (Parental History)
	0.00717443	0.0323143	0.222021	0.824298	PC17	Alzheimer's Dementia (Parental History)	0.00717443	0.0323143	0.222021	0.824298	PC17	Alzheimer's Dementia (Parental History)
	-0.0220855	0.0304706	-0.724813	0.468567	PC18	Alzheimer's Dementia (Parental History)	-0.0220855	0.0304706	-0.724813	0.468567	PC18	Alzheimer's Dementia (Parental History)
	-0.0114952	0.0327387	-0.351121	0.725498	PC19	Alzheimer's Dementia (Parental History)	-0.0114952	0.0327387	-0.351121	0.725498	PC19	Alzheimer's Dementia (Parental History)
	-0.00649974	0.0315427	-0.206061	0.836743	PC2	Alzheimer's Dementia (Parental History)	-0.00649974	0.0315427	-0.206061	0.836743	PC2	Alzheimer's Dementia (Parental History)
	0.027551	0.0308664	0.892591	0.372076	PC20	Alzheimer's Dementia (Parental History)	0.027551	0.0308664	0.892591	0.372076	PC20	Alzheimer's Dementia (Parental History)
	-0.0117156	0.0315586	-0.371231	0.710465	PC3	Alzheimer's Dementia (Parental History)	-0.0117156	0.0315586	-0.371231	0.710465	PC3	Alzheimer's Dementia (Parental History)
	-0.0532777	0.0314232	-1.69549	0.0899829	PC4	Alzheimer's Dementia (Parental History)	-0.0532777	0.0314232	-1.69549	0.0899829	PC4	Alzheimer's Dementia (Parental History)
	0.0180042	0.0316546	0.568771	0.569512	PC5	Alzheimer's Dementia (Parental History)	0.0180042	0.0316546	0.568771	0.569512	PC5	Alzheimer's Dementia (Parental History)
	-0.0689178	0.0312033	-2.20867	0.0271973	PC6	Alzheimer's Dementia (Parental History)	-0.0689178	0.0312033	-2.20867	0.0271973	PC6	Alzheimer's Dementia (Parental History)
	-0.00352527	0.0316018	-0.111553	0.911178	PC7	Alzheimer's Dementia (Parental History)	-0.00352527	0.0316018	-0.111553	0.911178	PC7	Alzheimer's Dementia (Parental History)
	-0.00866235	0.0314727	-0.275234	0.783136	PC8	Alzheimer's Dementia (Parental History)	-0.00866235	0.0314727	-0.275234	0.783136	PC8	Alzheimer's Dementia (Parental History)
	0.0251986	0.0307527	0.819395	0.412561	PC9	Alzheimer's Dementia (Parental History)	0.0251986	0.0307527	0.819395	0.412561	PC9	Alzheimer's Dementia (Parental History)
	0.133705	0.0335959	3.97979	6.89763e-05	SIMD	Alzheimer's Dementia (Parental History)	0.133705	0.0335959	3.97979	6.89763e-05	SIMD	Alzheimer's Dementia (Parental History)
	-0.0377258	0.0322713	-1.16902	0.242396	smokingScore	Alzheimer's Dementia (Parental History)	-0.0377258	0.0322713	-1.16902	0.242396	smokingScore	Alzheimer's Dementia (Parental History)
	-0.0818293	0.0776593	-1.0537	0.292022	Alcohol (units/week)	Breast Cancer	0.0361748	0.0737491	0.490513	0.623771	Alcohol (units/week)	Breast Cancer
	0.161042	0.0436735	3.6874	0.000226555	Bcell	Breast Cancer	0.143868	0.0430824	3.33937	0.000839684	Bcell	Breast Cancer
	0.0909427	0.0639133	1.42291	0.154763	Body Mass Index	Breast Cancer	0.00395164	0.0708775	0.0557531	0.955539	Body Mass Index	Breast Cancer
	-0.220405	0.0701698	-3.14103	0.00168357	CD4T	Breast Cancer	-0.229024	0.0677319	-3.38134	0.000721338	CD4T	Breast Cancer
	-0.231432	0.0747357	-3.09667	0.00195709	CD8T	Breast Cancer	0.0169478	0.0726923	0.233145	0.815649	CD8T	Breast Cancer
	-0.35595	0.0749459	-4.74942	2.03998e-06	Education (11 category ordinal variable)	Breast Cancer	-0.0948338	0.0745007	-1.27293	0.203044	Education (11 category ordinal variable)	Breast Cancer
	0.00027833	0.0675284	0.00412168	0.996711	Granulocytes	Breast Cancer	0.0573302	0.0675029	0.849299	0.395715	Granulocytes	Breast Cancer
	0.189369	0.0615819	3.07508	0.00210447	Monocytes	Breast Cancer	0.14679	0.0633553	2.31693	0.0205076	Monocytes	Breast Cancer
	0.210068	0.0620449	3.38575	0.000709847	NK Cells	Breast Cancer	-0.0635189	0.0692746	-0.916915	0.359187	NK Cells	Breast Cancer
	0.00993509	0.0679706	0.146167	0.883789	PC1	Breast Cancer	0.00722572	0.0686601	0.105239	0.916186	PC1	Breast Cancer
	-0.0126947	0.0742373	-0.171002	0.864223	PC10	Breast Cancer	-0.019103	0.0694351	-0.275121	0.783224	PC10	Breast Cancer
	0.0828163	0.0682281	1.21381	0.224818	PC11	Breast Cancer	0.0755761	0.0681052	1.1097	0.26713	PC11	Breast Cancer
	-0.0907333	0.109826	-0.826156	0.408716	PC12	Breast Cancer	-0.101345	0.104808	-0.966955	0.333567	PC12	Breast Cancer
	0.0636634	0.0349184	1.82321	0.0682722	PC13	Breast Cancer	0.0482477	0.0356091	1.35493	0.175441	PC13	Breast Cancer
	-0.0524085	0.0490071	-1.06941	0.284886	PC14	Breast Cancer	-0.0592749	0.0544011	-1.08959	0.275894	PC14	Breast Cancer
	0.00625315	0.0681954	0.0916947	0.926941	PC15	Breast Cancer	0.00509572	0.0667316	0.0763614	0.939132	PC15	Breast Cancer
	-0.0210946	0.0622437	-0.338903	0.734683	PC16	Breast Cancer	-0.030893	0.0627406	-0.492392	0.622442	PC16	Breast Cancer
	0.0153959	0.072548	0.212217	0.831937	PC17	Breast Cancer	0.00773918	0.0740978	0.104446	0.916816	PC17	Breast Cancer
	-0.0274956	0.0638869	-0.430379	0.66692	PC18	Breast Cancer	-0.0209816	0.0644747	-0.325424	0.74486	PC18	Breast Cancer
	-0.14996	0.0752024	-1.99409	0.0461424	PC19	Breast Cancer	-0.152773	0.0757982	-2.01553	0.0438491	PC19	Breast Cancer
	0.0389105	0.068359	0.569207	0.569215	PC2	Breast Cancer	0.0383471	0.0692988	0.553359	0.580018	PC2	Breast Cancer
	-0.0329489	0.0671332	-0.490799	0.623569	PC20	Breast Cancer	-0.015285	0.0689199	-0.221779	0.824486	PC20	Breast Cancer
	0.0970337	0.0685319	1.41589	0.156807	PC3	Breast Cancer	0.0962593	0.0695465	1.3841	0.166328	PC3	Breast Cancer
	-0.054347	0.067214	-0.808567	0.418764	PC4	Breast Cancer	-0.0541648	0.0681907	-0.794315	0.427012	PC4	Breast Cancer
	0.0525714	0.0682042	0.770794	0.440829	PC5	Breast Cancer	0.0399076	0.0683633	0.583757	0.559383	PC5	Breast Cancer
	0.116037	0.0687374	1.68812	0.0913874	PC6	Breast Cancer	0.0939711	0.0690003	1.36189	0.173231	PC6	Breast Cancer
	0.0834188	0.066542	1.25363	0.209978	PC7	Breast Cancer	0.100306	0.0662184	1.51478	0.129829	PC7	Breast Cancer
	-0.0519259	0.0660479	-0.786185	0.431759	PC8	Breast Cancer	-0.0424492	0.0660542	-0.642642	0.520457	PC8	Breast Cancer
	-0.0564987	0.070097	-0.806007	0.420239	PC9	Breast Cancer	-0.0556753	0.0695389	-0.800635	0.423343	PC9	Breast Cancer
	0.0247055	0.0711935	0.347019	0.728577	SIMD	Breast Cancer	-0.00523229	0.0718169	-0.072856	0.941921	SIMD	Breast Cancer
	0.113244	0.0626893	1.80644	0.0708501	smokingScore	Breast Cancer	0.104219	0.0667607	1.56109	0.118503	smokingScore	Breast Cancer
	-0.619968	0.101514	-6.10723	1.01374e-09	Alcohol (units/week)	Chronic Kidney Disease	-0.33171	0.104685	-3.16864	0.00153153	Alcohol (units/week)	Chronic Kidney Disease
	-0.57838	0.0670366	-8.62783	6.25263e-18	Bcell	Chronic Kidney Disease	-0.249072	0.0670993	-3.71199	0.000205637	Bcell	Chronic Kidney Disease
	0.304355	0.0453643	6.70914	1.95778e-11	Body Mass Index	Chronic Kidney Disease	0.353713	0.0565785	6.25172	4.05949e-10	Body Mass Index	Chronic Kidney Disease
	-0.555141	0.059489	-9.33183	1.04061e-20	CD4T	Chronic Kidney Disease	-0.323048	0.0596368	-5.41692	6.06347e-08	CD4T	Chronic Kidney Disease
	-0.5524	0.0709417	-7.78667	6.88007e-15	CD8T	Chronic Kidney Disease	-0.0591585	0.0688644	-0.859057	0.390309	CD8T	Chronic Kidney Disease
	-0.641795	0.0703387	-9.12436	7.21622e-20	Education (11 category ordinal variable)	Chronic Kidney Disease	-0.098878	0.0669452	-1.477	0.139676	Education (11 category ordinal variable)	Chronic Kidney Disease
	0.385216	0.0562921	6.84316	7.74637e-12	Granulocytes	Chronic Kidney Disease	0.298249	0.0596581	4.9993	5.75376e-07	Granulocytes	Chronic Kidney Disease
	0.279541	0.047224	5.91947	3.22972e-09	Monocytes	Chronic Kidney Disease	0.119285	0.0550125	2.16832	0.0301344	Monocytes	Chronic Kidney Disease
	0.415972	0.0467277	8.90205	5.48228e-19	NK Cells	Chronic Kidney Disease	-0.0156286	0.0572513	-0.272983	0.784866	NK Cells	Chronic Kidney Disease
	-0.0914976	0.0518071	-1.76612	0.0773757	PC1	Chronic Kidney Disease	-0.0964248	0.0563351	-1.71163	0.0869651	PC1	Chronic Kidney Disease
	-0.0131282	0.0606366	-0.216507	0.828593	PC10	Chronic Kidney Disease	-0.0329946	0.0621765	-0.530661	0.595654	PC10	Chronic Kidney Disease
	-0.0510854	0.0540898	-0.944456	0.344937	PC11	Chronic Kidney Disease	-0.0463528	0.0574982	-0.80616	0.420151	PC11	Chronic Kidney Disease
	0.0790824	0.0236632	3.342	0.000831773	PC12	Chronic Kidney Disease	0.0531922	0.0282409	1.88351	0.059631	PC12	Chronic Kidney Disease
	0.0135539	0.0475406	0.285101	0.775567	PC13	Chronic Kidney Disease	-0.0313053	0.0630601	-0.496436	0.619587	PC13	Chronic Kidney Disease
	-0.00316359	0.0535065	-0.0591252	0.952852	PC14	Chronic Kidney Disease	0.014682	0.072368	0.20288	0.839229	PC14	Chronic Kidney Disease
	-0.00733895	0.0537237	-0.136605	0.891343	PC15	Chronic Kidney Disease	-0.0296427	0.0531801	-0.557402	0.577253	PC15	Chronic Kidney Disease
	0.0503516	0.0582243	0.864788	0.387155	PC16	Chronic Kidney Disease	0.00951386	0.0619328	0.153616	0.877913	PC16	Chronic Kidney Disease
	-0.0331594	0.0451424	-0.73455	0.462613	PC17	Chronic Kidney Disease	-0.0482223	0.0523468	-0.921207	0.356942	PC17	Chronic Kidney Disease
	-0.0633191	0.0465657	-1.35978	0.1739	PC18	Chronic Kidney Disease	-0.0854132	0.0499826	-1.70886	0.0874771	PC18	Chronic Kidney Disease
	-0.0125475	0.0563868	-0.222526	0.823905	PC19	Chronic Kidney Disease	-0.0362357	0.064883	-0.558478	0.576518	PC19	Chronic Kidney Disease
	0.0190095	0.0548217	0.346751	0.728778	PC2	Chronic Kidney Disease	-0.00846911	0.0605943	-0.139768	0.888844	PC2	Chronic Kidney Disease
	-0.0235313	0.0551495	-0.426682	0.669611	PC20	Chronic Kidney Disease	0.0185146	0.0616309	0.300411	0.763864	PC20	Chronic Kidney Disease
	0.03519	0.0547377	0.642884	0.520299	PC3	Chronic Kidney Disease	0.0198991	0.0589589	0.337508	0.735734	PC3	Chronic Kidney Disease
	0.130444	0.0551723	2.3643	0.0180642	PC4	Chronic Kidney Disease	0.148024	0.0593837	2.49267	0.0126785	PC4	Chronic Kidney Disease
	0.0489183	0.0548445	0.891945	0.372422	PC5	Chronic Kidney Disease	0.0442247	0.0588869	0.751011	0.452646	PC5	Chronic Kidney Disease
	0.160608	0.0555386	2.89183	0.00383	PC6	Chronic Kidney Disease	0.120713	0.0590106	2.04561	0.0407943	PC6	Chronic Kidney Disease
	-0.04263	0.0548162	-0.777688	0.436753	PC7	Chronic Kidney Disease	0.0103766	0.0586275	0.176992	0.859515	PC7	Chronic Kidney Disease
	0.000841576	0.0545169	0.015437	0.987684	PC8	Chronic Kidney Disease	-0.00813193	0.0580618	-0.140056	0.888615	PC8	Chronic Kidney Disease
	-0.0143279	0.0551605	-0.259749	0.795057	PC9	Chronic Kidney Disease	-0.00155793	0.0555961	-0.0280223	0.977644	PC9	Chronic Kidney Disease
	-0.135	0.0552652	-2.44277	0.0145751	SIMD	Chronic Kidney Disease	-0.180603	0.0603294	-2.99361	0.00275701	SIMD	Chronic Kidney Disease
	0.0112238	0.0540349	0.207713	0.835453	smokingScore	Chronic Kidney Disease	0.0137031	0.06759	0.202738	0.83934	smokingScore	Chronic Kidney Disease
	-0.0547273	0.0179247	-3.05318	0.0022643	Alcohol (units/week)	Chronic Neck/Back Pain	0.0233457	0.0187739	1.24352	0.213677	Alcohol (units/week)	Chronic Neck/Back Pain
	-0.0125589	0.0164343	-0.764184	0.444757	Bcell	Chronic Neck/Back Pain	0.00446402	0.0162947	0.273955	0.784119	Bcell	Chronic Neck/Back Pain
	0.242445	0.0159714	15.18	4.79799e-52	Body Mass Index	Chronic Neck/Back Pain	0.197521	0.0163542	12.0777	1.38524e-33	Body Mass Index	Chronic Neck/Back Pain
	0.058517	0.0162244	3.60673	0.000310077	CD4T	Chronic Neck/Back Pain	0.0176392	0.0164401	1.07294	0.283299	CD4T	Chronic Neck/Back Pain
	-0.134333	0.0168994	-7.94898	1.88055e-15	CD8T	Chronic Neck/Back Pain	-0.0327946	0.0178762	-1.83454	0.066574	CD8T	Chronic Neck/Back Pain
	-0.260486	0.0174174	-14.9555	1.43473e-50	Education (11 category ordinal variable)	Chronic Neck/Back Pain	-0.181706	0.0179395	-10.1288	4.11643e-24	Education (11 category ordinal variable)	Chronic Neck/Back Pain
	0.0160774	0.0162959	0.986591	0.323843	Granulocytes	Chronic Neck/Back Pain	0.036168	0.0165407	2.18661	0.0287714	Granulocytes	Chronic Neck/Back Pain
	-0.0354564	0.016383	-2.16422	0.0304471	Monocytes	Chronic Neck/Back Pain	-0.027046	0.0170214	-1.58894	0.112073	Monocytes	Chronic Neck/Back Pain
	0.0383524	0.016175	2.3711	0.0177353	NK Cells	Chronic Neck/Back Pain	-0.0762457	0.0177233	-4.30201	1.69258e-05	NK Cells	Chronic Neck/Back Pain
	-0.0311295	0.0161626	-1.92602	0.0541014	PC1	Chronic Neck/Back Pain	-0.0293194	0.0164396	-1.78346	0.0745118	PC1	Chronic Neck/Back Pain
	-0.0305588	0.018931	-1.61421	0.106481	PC10	Chronic Neck/Back Pain	-0.0282007	0.0189329	-1.48951	0.136352	PC10	Chronic Neck/Back Pain
	-0.016362	0.0162734	-1.00545	0.314681	PC11	Chronic Neck/Back Pain	-0.015546	0.0165301	-0.940467	0.346978	PC11	Chronic Neck/Back Pain
	0.0330492	0.015218	2.17171	0.0298777	PC12	Chronic Neck/Back Pain	0.0261414	0.0155453	1.68163	0.0926411	PC12	Chronic Neck/Back Pain
	-0.0150557	0.0174841	-0.861111	0.389177	PC13	Chronic Neck/Back Pain	-0.0227049	0.0175148	-1.29633	0.194863	PC13	Chronic Neck/Back Pain
	-0.00288639	0.0161785	-0.178409	0.858402	PC14	Chronic Neck/Back Pain	0.00160929	0.0166355	0.0967385	0.922934	PC14	Chronic Neck/Back Pain
	-0.00217894	0.0162578	-0.134024	0.893384	PC15	Chronic Neck/Back Pain	-0.00155215	0.0164324	-0.0944562	0.924747	PC15	Chronic Neck/Back Pain
	0.00691868	0.0164359	0.42095	0.673792	PC16	Chronic Neck/Back Pain	0.0035161	0.0165412	0.212566	0.831666	PC16	Chronic Neck/Back Pain
	-0.0281218	0.0156916	-1.79216	0.0731079	PC17	Chronic Neck/Back Pain	-0.0302196	0.0159704	-1.89223	0.0584607	PC17	Chronic Neck/Back Pain
	-0.0133395	0.0161545	-0.825746	0.408948	PC18	Chronic Neck/Back Pain	-0.010528	0.0164702	-0.639217	0.522682	PC18	Chronic Neck/Back Pain
	-0.0220087	0.0168379	-1.30709	0.191181	PC19	Chronic Neck/Back Pain	-0.0248576	0.0170116	-1.46122	0.143956	PC19	Chronic Neck/Back Pain
	-0.027497	0.0162356	-1.69362	0.0903369	PC2	Chronic Neck/Back Pain	-0.0284403	0.0164916	-1.72453	0.084612	PC2	Chronic Neck/Back Pain
	-0.0526875	0.0167538	-3.14482	0.0016619	PC20	Chronic Neck/Back Pain	-0.0422584	0.0171395	-2.46555	0.0136802	PC20	Chronic Neck/Back Pain
	0.00736538	0.0162904	0.45213	0.651176	PC3	Chronic Neck/Back Pain	0.00597638	0.0165517	0.361073	0.718045	PC3	Chronic Neck/Back Pain
	-0.00819544	0.0162787	-0.503445	0.614651	PC4	Chronic Neck/Back Pain	-0.00805264	0.0165485	-0.486609	0.626535	PC4	Chronic Neck/Back Pain
	0.00127958	0.0162861	0.0785689	0.937376	PC5	Chronic Neck/Back Pain	-0.000655733	0.0165535	-0.039613	0.968402	PC5	Chronic Neck/Back Pain
	-0.0130281	0.0162703	-0.800729	0.423289	PC6	Chronic Neck/Back Pain	-0.0196204	0.0165015	-1.18901	0.234436	PC6	Chronic Neck/Back Pain
	0.00217641	0.0162825	0.133665	0.893667	PC7	Chronic Neck/Back Pain	0.00764327	0.0165282	0.46244	0.643766	PC7	Chronic Neck/Back Pain
	-0.00243669	0.0162775	-0.149697	0.881004	PC8	Chronic Neck/Back Pain	-0.00355736	0.0165506	-0.214939	0.829815	PC8	Chronic Neck/Back Pain
	0.0308661	0.016114	1.91549	0.0554305	PC9	Chronic Neck/Back Pain	0.0306075	0.0163943	1.86696	0.0619071	PC9	Chronic Neck/Back Pain
	-0.161884	0.0166345	-9.73182	2.20602e-22	SIMD	Chronic Neck/Back Pain	-0.187889	0.0169978	-11.0537	2.10384e-28	SIMD	Chronic Neck/Back Pain
	0.193786	0.0156362	12.3934	2.83913e-35	smokingScore	Chronic Neck/Back Pain	0.181435	0.0159235	11.3942	4.46981e-30	smokingScore	Chronic Neck/Back Pain
	-0.203193	0.140382	-1.44743	0.147777	Alcohol (units/week)	Colorectal Cancer	-0.0685366	0.143548	-0.477448	0.633043	Alcohol (units/week)	Colorectal Cancer
	-0.342168	0.121793	-2.80943	0.00496296	Bcell	Colorectal Cancer	-0.192221	0.116664	-1.64764	0.0994257	Bcell	Colorectal Cancer
	0.109885	0.0964093	1.13977	0.254381	Body Mass Index	Colorectal Cancer	0.0184375	0.109452	0.168453	0.866227	Body Mass Index	Colorectal Cancer
	-0.379792	0.109878	-3.45647	0.000547293	CD4T	Colorectal Cancer	-0.288934	0.104342	-2.76911	0.00562095	CD4T	Colorectal Cancer
	-0.381145	0.12464	-3.05798	0.00222837	CD8T	Colorectal Cancer	-0.0448905	0.118573	-0.378589	0.704993	CD8T	Colorectal Cancer
	-0.46534	0.123216	-3.77663	0.000158962	Education (11 category ordinal variable)	Colorectal Cancer	-0.175322	0.118876	-1.47484	0.140256	Education (11 category ordinal variable)	Colorectal Cancer
	0.301464	0.105949	2.84536	0.00443615	Granulocytes	Colorectal Cancer	0.274226	0.104388	2.627	0.00861416	Granulocytes	Colorectal Cancer
	0.258194	0.0893659	2.88918	0.00386253	Monocytes	Colorectal Cancer	0.161598	0.0960091	1.68315	0.0923458	Monocytes	Colorectal Cancer
	0.211195	0.0944977	2.23493	0.0254223	NK Cells	Colorectal Cancer	-0.0972742	0.106049	-0.917257	0.359008	NK Cells	Colorectal Cancer
	-0.106421	0.0976022	-1.09036	0.275556	PC1	Colorectal Cancer	-0.100787	0.0986164	-1.02201	0.306776	PC1	Colorectal Cancer
	-0.219334	0.130246	-1.684	0.0921825	PC10	Colorectal Cancer	-0.201079	0.118669	-1.69445	0.0901791	PC10	Colorectal Cancer
	0.0144409	0.103996	0.138861	0.88956	PC11	Colorectal Cancer	0.0172871	0.10398	0.166255	0.867957	PC11	Colorectal Cancer
	-0.250666	0.15548	-1.61221	0.106916	PC12	Colorectal Cancer	-0.236694	0.144251	-1.64085	0.100829	PC12	Colorectal Cancer
	0.031676	0.072211	0.438658	0.660909	PC13	Colorectal Cancer	0.0111023	0.0767721	0.144613	0.885016	PC13	Colorectal Cancer
	-0.0539131	0.0692947	-0.778026	0.436554	PC14	Colorectal Cancer	-0.0591075	0.0770686	-0.766948	0.443113	PC14	Colorectal Cancer
	-0.142902	0.0570319	-2.50566	0.0122223	PC15	Colorectal Cancer	-0.13548	0.055053	-2.46091	0.0138587	PC15	Colorectal Cancer
	0.200944	0.0664441	3.02426	0.00249245	PC16	Colorectal Cancer	0.182378	0.0668533	2.72803	0.0063713	PC16	Colorectal Cancer
	-0.0752586	0.0592336	-1.27054	0.203893	PC17	Colorectal Cancer	-0.0880307	0.0614394	-1.43281	0.151914	PC17	Colorectal Cancer
	0.00376873	0.104223	0.0361601	0.971155	PC18	Colorectal Cancer	0.0102768	0.110324	0.0931507	0.925784	PC18	Colorectal Cancer
	0.10439	0.0563808	1.85152	0.0640952	PC19	Colorectal Cancer	0.0943242	0.0562314	1.67743	0.0934584	PC19	Colorectal Cancer
	-0.122408	0.100474	-1.21831	0.223108	PC2	Colorectal Cancer	-0.137444	0.102473	-1.34127	0.179834	PC2	Colorectal Cancer
	-0.0234679	0.104859	-0.223804	0.82291	PC20	Colorectal Cancer	0.00273423	0.109863	0.0248876	0.980145	PC20	Colorectal Cancer
	-0.0295654	0.103708	-0.285082	0.775582	PC3	Colorectal Cancer	-0.0382453	0.104071	-0.367491	0.713253	PC3	Colorectal Cancer
	-0.0501385	0.103369	-0.485045	0.627644	PC4	Colorectal Cancer	-0.0460315	0.104142	-0.442007	0.658484	PC4	Colorectal Cancer
	0.12661	0.105799	1.1967	0.231425	PC5	Colorectal Cancer	0.117474	0.106104	1.10715	0.268227	PC5	Colorectal Cancer
	-0.227162	0.0973833	-2.33266	0.019666	PC6	Colorectal Cancer	-0.243776	0.0929438	-2.62283	0.00872032	PC6	Colorectal Cancer
	0.208869	0.0989517	2.11082	0.0347879	PC7	Colorectal Cancer	0.239638	0.0981211	2.44227	0.0145954	PC7	Colorectal Cancer
	-0.0555093	0.101057	-0.549289	0.582807	PC8	Colorectal Cancer	-0.0641157	0.101159	-0.633811	0.526204	PC8	Colorectal Cancer
	-0.0872954	0.109619	-0.796353	0.425827	PC9	Colorectal Cancer	-0.0791192	0.108397	-0.729905	0.465449	PC9	Colorectal Cancer
	-0.0257044	0.103983	-0.247197	0.804756	SIMD	Colorectal Cancer	-0.0724037	0.104684	-0.691644	0.489161	SIMD	Colorectal Cancer
	-0.0614044	0.108765	-0.564563	0.572371	smokingScore	Colorectal Cancer	-0.113212	0.118805	-0.952923	0.340629	smokingScore	Colorectal Cancer
	-0.250797	0.104652	-2.39648	0.0165533	Alcohol (units/week)	COPD	-0.12796	0.108668	-1.17754	0.238982	Alcohol (units/week)	COPD
	-0.324049	0.0860233	-3.76699	0.000165227	Bcell	COPD	-0.212201	0.083227	-2.54967	0.0107826	Bcell	COPD
	0.262375	0.0615711	4.26134	2.03202e-05	Body Mass Index	COPD	0.209864	0.068179	3.07813	0.00208302	Body Mass Index	COPD
	-0.196193	0.0758314	-2.58723	0.00967518	CD4T	COPD	-0.164899	0.0724607	-2.27571	0.0228634	CD4T	COPD
	-0.20887	0.0813361	-2.56798	0.0102292	CD8T	COPD	0.0665768	0.0778418	0.855284	0.392394	CD8T	COPD
	-0.481566	0.0868118	-5.54724	2.90212e-08	Education (11 category ordinal variable)	COPD	-0.211645	0.0848404	-2.49462	0.0126092	Education (11 category ordinal variable)	COPD
	0.244538	0.0749378	3.26321	0.00110159	Granulocytes	COPD	0.240956	0.0740801	3.25264	0.00114337	Granulocytes	COPD
	0.153448	0.0684615	2.24137	0.0250021	Monocytes	COPD	0.0903776	0.0714935	1.26414	0.206181	Monocytes	COPD
	0.0738145	0.0709661	1.04014	0.298276	NK Cells	COPD	-0.225312	0.0797252	-2.82611	0.00471177	NK Cells	COPD
	-0.131379	0.0679619	-1.93313	0.05322	PC1	COPD	-0.128177	0.0687263	-1.86504	0.0621755	PC1	COPD
	-0.0140216	0.0819517	-0.171096	0.864148	PC10	COPD	-0.0167681	0.0807294	-0.207708	0.835457	PC10	COPD
	0.0179854	0.0733575	0.245174	0.806322	PC11	COPD	0.0193709	0.0733889	0.263949	0.791819	PC11	COPD
	0.0313514	0.0518356	0.604823	0.545297	PC12	COPD	0.0127633	0.0502768	0.25386	0.799604	PC12	COPD
	-0.061427	0.104639	-0.587037	0.557179	PC13	COPD	-0.0940364	0.111686	-0.841971	0.399804	PC13	COPD
	0.011424	0.0778156	0.146809	0.883283	PC14	COPD	0.0257388	0.0871214	0.295436	0.767661	PC14	COPD
	0.0644452	0.0786293	0.819608	0.41244	PC15	COPD	0.0582954	0.0775609	0.751608	0.452287	PC15	COPD
	-0.0258691	0.0663891	-0.389659	0.696789	PC16	COPD	-0.0390062	0.0656409	-0.594236	0.552354	PC16	COPD
	-0.0257496	0.0632268	-0.407258	0.683819	PC17	COPD	-0.0322098	0.0654267	-0.492303	0.622505	PC17	COPD
	-0.0600579	0.062662	-0.958442	0.33784	PC18	COPD	-0.0582423	0.0637267	-0.913939	0.360749	PC18	COPD
	0.0070354	0.0714161	0.0985129	0.921525	PC19	COPD	-0.00177926	0.072688	-0.0244781	0.980471	PC19	COPD
	-0.142047	0.0704959	-2.01496	0.0439085	PC2	COPD	-0.153055	0.0716335	-2.13664	0.0326275	PC2	COPD
	0.00141577	0.0729196	0.0194154	0.98451	PC20	COPD	0.0285897	0.0755656	0.378342	0.705176	PC20	COPD
	-0.0282526	0.0731439	-0.38626	0.699304	PC3	COPD	-0.0351077	0.0736269	-0.476832	0.633482	PC3	COPD
	0.0156262	0.0734431	0.212766	0.831509	PC4	COPD	0.0181592	0.0741356	0.244946	0.806499	PC4	COPD
	0.0192026	0.0735649	0.261029	0.79407	PC5	COPD	0.0114179	0.0738019	0.15471	0.87705	PC5	COPD
	-0.113084	0.0714681	-1.5823	0.113581	PC6	COPD	-0.134703	0.0698283	-1.92906	0.0537239	PC6	COPD
	0.0463712	0.0726128	0.638609	0.523077	PC7	COPD	0.0723456	0.072483	0.998103	0.318229	PC7	COPD
	0.0175043	0.073791	0.237215	0.81249	PC8	COPD	0.0137744	0.0742857	0.185424	0.852896	PC8	COPD
	0.0162079	0.0719378	0.225305	0.821742	PC9	COPD	0.0189963	0.0711833	0.266865	0.789573	PC9	COPD
	-0.519716	0.0725267	-7.16586	7.72998e-13	SIMD	COPD	-0.569949	0.0734107	-7.76385	8.23913e-15	SIMD	COPD
	0.612618	0.052209	11.734	8.53788e-32	smokingScore	COPD	0.669679	0.056451	11.863	1.84224e-32	smokingScore	COPD
	-0.138776	0.0586312	-2.36693	0.0179362	Alcohol (units/week)	Diabetes (Type 2)	-0.191855	0.0641595	-2.99029	0.00278716	Alcohol (units/week)	Diabetes (Type 2)
	-0.176973	0.050917	-3.47572	0.000509491	Bcell	Diabetes (Type 2)	-0.0765284	0.048293	-1.58467	0.113041	Bcell	Diabetes (Type 2)
	0.634388	0.033283	19.0604	5.38381e-81	Body Mass Index	Diabetes (Type 2)	0.674836	0.0368114	18.3323	4.57508e-75	Body Mass Index	Diabetes (Type 2)
	-0.124691	0.0459581	-2.71315	0.0066647	CD4T	Diabetes (Type 2)	-0.069848	0.0445136	-1.56914	0.116616	CD4T	Diabetes (Type 2)
	-0.306446	0.0520966	-5.88226	4.047e-09	CD8T	Diabetes (Type 2)	0.000970779	0.0503624	0.0192759	0.984621	CD8T	Diabetes (Type 2)
	-0.460416	0.0529346	-8.69783	3.38294e-18	Education (11 category ordinal variable)	Diabetes (Type 2)	-0.221807	0.0520118	-4.26456	2.003e-05	Education (11 category ordinal variable)	Diabetes (Type 2)
	0.134078	0.0455941	2.94069	0.00327478	Granulocytes	Diabetes (Type 2)	0.123896	0.0455136	2.72218	0.00648525	Granulocytes	Diabetes (Type 2)
	0.119556	0.0429216	2.78545	0.00534538	Monocytes	Diabetes (Type 2)	-0.0107568	0.0455184	-0.236317	0.813187	Monocytes	Diabetes (Type 2)
	0.192867	0.0416352	4.6323	3.6163e-06	NK Cells	Diabetes (Type 2)	-0.0866562	0.0465814	-1.86032	0.0628407	NK Cells	Diabetes (Type 2)
	-0.142687	0.0416404	-3.42664	0.000611096	PC1	Diabetes (Type 2)	-0.14053	0.0424864	-3.30765	0.000940807	PC1	Diabetes (Type 2)
	0.0255066	0.03452	0.738895	0.459971	PC10	Diabetes (Type 2)	0.0222721	0.035788	0.622334	0.533722	PC10	Diabetes (Type 2)
	-0.00417638	0.0449204	-0.0929731	0.925925	PC11	Diabetes (Type 2)	-0.0030775	0.0456223	-0.0674561	0.946219	PC11	Diabetes (Type 2)
	0.0562051	0.0251992	2.23043	0.0257186	PC12	Diabetes (Type 2)	0.0417275	0.0255221	1.63496	0.102058	PC12	Diabetes (Type 2)
	0.0130681	0.0393471	0.332124	0.739796	PC13	Diabetes (Type 2)	-0.0060336	0.0425431	-0.141823	0.88722	PC13	Diabetes (Type 2)
	0.0130651	0.0480047	0.272162	0.785497	PC14	Diabetes (Type 2)	0.0264646	0.0538873	0.49111	0.623349	PC14	Diabetes (Type 2)
	-0.0600641	0.0387069	-1.55177	0.120718	PC15	Diabetes (Type 2)	-0.0617101	0.0375512	-1.64336	0.100308	PC15	Diabetes (Type 2)
	0.000294629	0.0448545	0.00656853	0.994759	PC16	Diabetes (Type 2)	-0.0152164	0.0454185	-0.335026	0.737605	PC16	Diabetes (Type 2)
	-0.0169557	0.0411434	-0.412111	0.680258	PC17	Diabetes (Type 2)	-0.0250119	0.0440273	-0.5681	0.569967	PC17	Diabetes (Type 2)
	0.0566227	0.0471779	1.20019	0.230064	PC18	Diabetes (Type 2)	0.0718473	0.0502184	1.4307	0.152517	PC18	Diabetes (Type 2)
	0.0224729	0.0414186	0.542581	0.587419	PC19	Diabetes (Type 2)	0.00972619	0.0433527	0.224351	0.822485	PC19	Diabetes (Type 2)
	0.0651009	0.0458089	1.42114	0.155276	PC2	Diabetes (Type 2)	0.0597257	0.0470058	1.2706	0.20387	PC2	Diabetes (Type 2)
	0.0167002	0.0439681	0.379825	0.704076	PC20	Diabetes (Type 2)	0.0417819	0.0461886	0.904593	0.365681	PC20	Diabetes (Type 2)
	-0.0341881	0.0448781	-0.761801	0.446179	PC3	Diabetes (Type 2)	-0.0395251	0.0454794	-0.869076	0.384805	PC3	Diabetes (Type 2)
	0.0474307	0.0452342	1.04856	0.294381	PC4	Diabetes (Type 2)	0.0573316	0.0460881	1.24396	0.213515	PC4	Diabetes (Type 2)
	0.0249534	0.0451858	0.55224	0.580784	PC5	Diabetes (Type 2)	0.0169521	0.0457668	0.370401	0.711084	PC5	Diabetes (Type 2)
	0.0622695	0.0453555	1.37292	0.169777	PC6	Diabetes (Type 2)	0.0351819	0.0454368	0.774303	0.438752	PC6	Diabetes (Type 2)
	0.0116113	0.0448155	0.259092	0.795564	PC7	Diabetes (Type 2)	0.0430928	0.0451756	0.953896	0.340136	PC7	Diabetes (Type 2)
	6.83378e-05	0.0449613	0.00151992	0.998787	PC8	Diabetes (Type 2)	-0.00938995	0.0457434	-0.205274	0.837358	PC8	Diabetes (Type 2)
	0.0406466	0.0428399	0.948802	0.342721	PC9	Diabetes (Type 2)	0.0457914	0.0430412	1.0639	0.287375	PC9	Diabetes (Type 2)
	-0.236754	0.0446689	-5.30019	1.15683e-07	SIMD	Diabetes (Type 2)	-0.304598	0.0456173	-6.67724	2.43488e-11	SIMD	Diabetes (Type 2)
	0.174847	0.0401406	4.35585	1.32549e-05	smokingScore	Diabetes (Type 2)	0.147821	0.0427277	3.45961	0.000540951	smokingScore	Diabetes (Type 2)
	-0.0410425	0.045092	-0.910195	0.36272	Alcohol (units/week)	Ischemic Heart Disease	-0.0797949	0.0509241	-1.56694	0.117129	Alcohol (units/week)	Ischemic Heart Disease
	-0.139846	0.0440256	-3.17648	0.00149075	Bcell	Ischemic Heart Disease	0.00552933	0.0388043	0.142493	0.886691	Bcell	Ischemic Heart Disease
	0.308987	0.0331174	9.33004	1.05832e-20	Body Mass Index	Ischemic Heart Disease	0.284534	0.0394047	7.22081	5.16778e-13	Body Mass Index	Ischemic Heart Disease
	-0.184873	0.0406695	-4.54575	5.47393e-06	CD4T	Ischemic Heart Disease	-0.0729144	0.0398022	-1.83192	0.0669636	CD4T	Ischemic Heart Disease
	-0.432862	0.0483193	-8.95838	3.29486e-19	CD8T	Ischemic Heart Disease	-0.0257376	0.0463049	-0.555828	0.578328	CD8T	Ischemic Heart Disease
	-0.48947	0.0467309	-10.4742	1.13485e-25	Education (11 category ordinal variable)	Ischemic Heart Disease	-0.181383	0.0455796	-3.97947	6.90687e-05	Education (11 category ordinal variable)	Ischemic Heart Disease
	0.0745472	0.0397185	1.87689	0.0605338	Granulocytes	Ischemic Heart Disease	0.0371348	0.0403076	0.921286	0.356901	Granulocytes	Ischemic Heart Disease
	0.272043	0.0351929	7.73006	1.07499e-14	Monocytes	Ischemic Heart Disease	0.103932	0.0391056	2.65772	0.00786718	Monocytes	Ischemic Heart Disease
	0.310998	0.0351957	8.83624	9.89979e-19	NK Cells	Ischemic Heart Disease	-0.0252545	0.0402167	-0.62796	0.53003	NK Cells	Ischemic Heart Disease
	-0.0208312	0.0389234	-0.535185	0.592522	PC1	Ischemic Heart Disease	-0.0111599	0.0405861	-0.274968	0.78334	PC1	Ischemic Heart Disease
	-0.000279804	0.0392851	-0.00712238	0.994317	PC10	Ischemic Heart Disease	-0.00911194	0.0425906	-0.213943	0.830592	PC10	Ischemic Heart Disease
	0.0126547	0.0394255	0.320978	0.748227	PC11	Ischemic Heart Disease	0.017096	0.0409329	0.41766	0.676196	PC11	Ischemic Heart Disease
	-0.0380014	0.0523596	-0.725777	0.467975	PC12	Ischemic Heart Disease	-0.0535614	0.0509916	-1.0504	0.293536	PC12	Ischemic Heart Disease
	-0.0384548	0.0512901	-0.749751	0.453405	PC13	Ischemic Heart Disease	-0.0853018	0.0608459	-1.40193	0.160936	PC13	Ischemic Heart Disease
	-0.0312702	0.0328295	-0.952504	0.340841	PC14	Ischemic Heart Disease	-0.0306265	0.0382122	-0.801484	0.422851	PC14	Ischemic Heart Disease
	0.0296674	0.0410119	0.723385	0.469443	PC15	Ischemic Heart Disease	0.0194158	0.0412325	0.470886	0.637722	PC15	Ischemic Heart Disease
	0.0275493	0.0415338	0.663298	0.50714	PC16	Ischemic Heart Disease	0.0057707	0.0430135	0.13416	0.893276	PC16	Ischemic Heart Disease
	0.0299812	0.0437808	0.684804	0.493468	PC17	Ischemic Heart Disease	0.0306586	0.0489733	0.626028	0.531297	PC17	Ischemic Heart Disease
	0.0451478	0.041128	1.09774	0.272319	PC18	Ischemic Heart Disease	0.0634228	0.0455608	1.39205	0.163908	PC18	Ischemic Heart Disease
	0.000597698	0.0392358	0.0152335	0.987846	PC19	Ischemic Heart Disease	-0.0224185	0.0435129	-0.515214	0.606404	PC19	Ischemic Heart Disease
	-0.0277324	0.0391671	-0.708053	0.478912	PC2	Ischemic Heart Disease	-0.0455644	0.0412773	-1.10386	0.269653	PC2	Ischemic Heart Disease
	-0.0242509	0.0397843	-0.609559	0.542154	PC20	Ischemic Heart Disease	0.00244045	0.0435818	0.0559971	0.955344	PC20	Ischemic Heart Disease
	-0.0243092	0.039354	-0.617707	0.536768	PC3	Ischemic Heart Disease	-0.0325458	0.0407674	-0.798329	0.42468	PC3	Ischemic Heart Disease
	-0.0104288	0.0394012	-0.264682	0.791255	PC4	Ischemic Heart Disease	0.000472746	0.0410759	0.0115091	0.990817	PC4	Ischemic Heart Disease
	-0.0522411	0.0392103	-1.33233	0.182751	PC5	Ischemic Heart Disease	-0.0671652	0.0406247	-1.65331	0.0982677	PC5	Ischemic Heart Disease
	0.0155458	0.0394906	0.393657	0.693834	PC6	Ischemic Heart Disease	-0.0223411	0.0401533	-0.556394	0.577941	PC6	Ischemic Heart Disease
	0.0275941	0.0391903	0.704106	0.481367	PC7	Ischemic Heart Disease	0.0753649	0.0403859	1.86612	0.062025	PC7	Ischemic Heart Disease
	-0.0356486	0.0387818	-0.91921	0.357986	PC8	Ischemic Heart Disease	-0.055011	0.040339	-1.36372	0.172657	PC8	Ischemic Heart Disease
	0.0040862	0.039214	0.104203	0.917009	PC9	Ischemic Heart Disease	0.0142493	0.0400784	0.355535	0.722189	PC9	Ischemic Heart Disease
	-0.13588	0.0399088	-3.40477	0.000662192	SIMD	Ischemic Heart Disease	-0.225156	0.0417825	-5.38877	7.09421e-08	SIMD	Ischemic Heart Disease
	0.323359	0.0324483	9.96537	2.16078e-23	smokingScore	Ischemic Heart Disease	0.333571	0.0359315	9.28355	1.63927e-20	smokingScore	Ischemic Heart Disease
	-0.227584	0.210396	-1.0817	0.279388	Alcohol (units/week)	Lung Cancer	-0.129462	0.21987	-0.58881	0.555988	Alcohol (units/week)	Lung Cancer
	-0.0126121	0.155757	-0.0809728	0.935464	Bcell	Lung Cancer	-0.00223538	0.150923	-0.0148114	0.988183	Bcell	Lung Cancer
	-0.0623673	0.158287	-0.394015	0.69357	Body Mass Index	Lung Cancer	-0.0997787	0.163873	-0.608876	0.542606	Body Mass Index	Lung Cancer
	-0.00157861	0.152733	-0.0103358	0.991753	CD4T	Lung Cancer	-0.0234112	0.151799	-0.154225	0.877432	CD4T	Lung Cancer
	0.0908907	0.144976	0.626938	0.5307	CD8T	Lung Cancer	0.160474	0.147749	1.08612	0.277425	CD8T	Lung Cancer
	-0.121277	0.161188	-0.752396	0.451813	Education (11 category ordinal variable)	Lung Cancer	-0.0802254	0.16547	-0.484834	0.627794	Education (11 category ordinal variable)	Lung Cancer
	0.0154177	0.152959	0.100796	0.919712	Granulocytes	Lung Cancer	0.0259977	0.152606	0.170358	0.864728	Granulocytes	Lung Cancer
	0.162307	0.141372	1.14808	0.250935	Monocytes	Lung Cancer	0.174131	0.144112	1.2083	0.226933	Monocytes	Lung Cancer
	-0.250488	0.170184	-1.47187	0.141057	NK Cells	Lung Cancer	-0.362137	0.184348	-1.96442	0.0494818	NK Cells	Lung Cancer
	-0.283093	0.131983	-2.14492	0.0319591	PC1	Lung Cancer	-0.282717	0.132191	-2.1387	0.0324597	PC1	Lung Cancer
	-0.132457	0.215346	-0.615088	0.538496	PC10	Lung Cancer	-0.127687	0.211608	-0.603415	0.546233	PC10	Lung Cancer
	-0.0232691	0.153788	-0.151306	0.879734	PC11	Lung Cancer	-0.0229394	0.153721	-0.149227	0.881374	PC11	Lung Cancer
	-0.00282683	0.157628	-0.0179335	0.985692	PC12	Lung Cancer	-0.00672846	0.155982	-0.0431362	0.965593	PC12	Lung Cancer
	0.0261985	0.114589	0.22863	0.819157	PC13	Lung Cancer	0.0219604	0.113832	0.192919	0.847022	PC13	Lung Cancer
	0.411926	0.195992	2.10175	0.0355754	PC14	Lung Cancer	0.41766	0.196064	2.13023	0.0331527	PC14	Lung Cancer
	-0.14594	0.0804684	-1.81363	0.0697345	PC15	Lung Cancer	-0.142499	0.0796731	-1.78855	0.073688	PC15	Lung Cancer
	0.0522011	0.16399	0.318319	0.750243	PC16	Lung Cancer	0.0494987	0.162504	0.3046	0.760671	PC16	Lung Cancer
	0.0702646	0.185266	0.379264	0.704492	PC17	Lung Cancer	0.0699594	0.186137	0.375848	0.70703	PC17	Lung Cancer
	0.25155	0.139851	1.7987	0.0720661	PC18	Lung Cancer	0.256075	0.140073	1.82816	0.0675253	PC18	Lung Cancer
	-0.0607115	0.17316	-0.35061	0.725881	PC19	Lung Cancer	-0.0620945	0.173157	-0.358603	0.719892	PC19	Lung Cancer
	-0.026137	0.153435	-0.170346	0.864738	PC2	Lung Cancer	-0.0262437	0.153571	-0.17089	0.86431	PC2	Lung Cancer
	-0.0716787	0.152702	-0.469401	0.638783	PC20	Lung Cancer	-0.0664312	0.154038	-0.431264	0.666276	PC20	Lung Cancer
	0.0706434	0.155785	0.453468	0.650212	PC3	Lung Cancer	0.0698249	0.155914	0.447842	0.654267	PC3	Lung Cancer
	-0.0136413	0.154291	-0.0884129	0.929549	PC4	Lung Cancer	-0.013539	0.154452	-0.0876585	0.930148	PC4	Lung Cancer
	-0.0177036	0.154269	-0.114758	0.908637	PC5	Lung Cancer	-0.0188561	0.154326	-0.122183	0.902754	PC5	Lung Cancer
	-0.000370687	0.154338	-0.00240179	0.998084	PC6	Lung Cancer	-0.00387859	0.153996	-0.0251863	0.979906	PC6	Lung Cancer
	0.256143	0.144753	1.76951	0.0768085	PC7	Lung Cancer	0.258411	0.144363	1.79001	0.0734518	PC7	Lung Cancer
	-0.00718597	0.153832	-0.0467131	0.962742	PC8	Lung Cancer	-0.00799544	0.153927	-0.051943	0.958574	PC8	Lung Cancer
	-0.192317	0.16626	-1.15672	0.247385	PC9	Lung Cancer	-0.193399	0.166341	-1.16267	0.244964	PC9	Lung Cancer
	-0.0936475	0.15529	-0.603049	0.546476	SIMD	Lung Cancer	-0.0996663	0.155751	-0.63991	0.522231	SIMD	Lung Cancer
	0.0495528	0.147854	0.335147	0.737514	smokingScore	Lung Cancer	0.0391553	0.150011	0.261016	0.79408	smokingScore	Lung Cancer
	-0.247799	0.0390126	-6.35177	2.12853e-10	Alcohol (units/week)	Osteoarthritis	-0.0464712	0.0405722	-1.14539	0.252046	Alcohol (units/week)	Osteoarthritis
	0.0076489	0.0280075	0.273102	0.784775	Bcell	Osteoarthritis	0.0628448	0.0254004	2.47416	0.0133548	Bcell	Osteoarthritis
	0.343779	0.0244017	14.0883	4.481e-45	Body Mass Index	Osteoarthritis	0.299829	0.0268367	11.1724	5.56869e-29	Body Mass Index	Osteoarthritis
	0.0805743	0.0279566	2.88212	0.00395009	CD4T	Osteoarthritis	0.0578892	0.0279534	2.07092	0.0383664	CD4T	Osteoarthritis
	-0.311365	0.0325802	-9.55686	1.21379e-21	CD8T	Osteoarthritis	-0.0288787	0.0329242	-0.877128	0.380417	CD8T	Osteoarthritis
	-0.361846	0.0318072	-11.3762	5.49234e-30	Education (11 category ordinal variable)	Osteoarthritis	-0.0878263	0.0321324	-2.73326	0.00627102	Education (11 category ordinal variable)	Osteoarthritis
	-0.0212092	0.0282396	-0.751045	0.452626	Granulocytes	Osteoarthritis	0.00182285	0.0290722	0.0627007	0.950005	Granulocytes	Osteoarthritis
	0.0120473	0.0282592	0.426314	0.669879	Monocytes	Osteoarthritis	-0.0223454	0.0302112	-0.739641	0.459518	Monocytes	Osteoarthritis
	0.18518	0.0265588	6.97246	3.11456e-12	NK Cells	Osteoarthritis	-0.106891	0.0308527	-3.46457	0.000531085	NK Cells	Osteoarthritis
	-0.0645188	0.0273848	-2.356	0.0184727	PC1	Osteoarthritis	-0.0637581	0.0288387	-2.21085	0.027046	PC1	Osteoarthritis
	-0.0693012	0.039427	-1.75771	0.078797	PC10	Osteoarthritis	-0.0705978	0.0392487	-1.79873	0.0720613	PC10	Osteoarthritis
	0.0352325	0.0283753	1.24166	0.214362	PC11	Osteoarthritis	0.0384607	0.0295587	1.30116	0.193202	PC11	Osteoarthritis
	0.0604523	0.0179944	3.3595	0.000780837	PC12	Osteoarthritis	0.0449643	0.0198048	2.27037	0.023185	PC12	Osteoarthritis
	0.0191588	0.023915	0.801122	0.423061	PC13	Osteoarthritis	-0.00319077	0.0251638	-0.1268	0.899099	PC13	Osteoarthritis
	-0.00889159	0.0271963	-0.326941	0.743712	PC14	Osteoarthritis	0.00213792	0.0318433	0.0671387	0.946471	PC14	Osteoarthritis
	-0.00899512	0.0278368	-0.323137	0.746591	PC15	Osteoarthritis	-0.0113487	0.0281088	-0.403743	0.686402	PC15	Osteoarthritis
	-0.0130249	0.0272225	-0.478459	0.632324	PC16	Osteoarthritis	-0.0265508	0.0278872	-0.952077	0.341058	PC16	Osteoarthritis
	-0.0440566	0.023121	-1.90548	0.0567182	PC17	Osteoarthritis	-0.0550619	0.025128	-2.19126	0.028433	PC17	Osteoarthritis
	-0.0282953	0.0269706	-1.04912	0.294124	PC18	Osteoarthritis	-0.0250967	0.028648	-0.876039	0.381009	PC18	Osteoarthritis
	-0.0372726	0.030649	-1.21611	0.223942	PC19	Osteoarthritis	-0.0477326	0.0321146	-1.48632	0.137194	PC19	Osteoarthritis
	0.0238937	0.0284969	0.838469	0.401767	PC2	Osteoarthritis	0.0213385	0.0298677	0.714436	0.474958	PC2	Osteoarthritis
	-0.067207	0.0285699	-2.35237	0.0186543	PC20	Osteoarthritis	-0.0436688	0.0307446	-1.42037	0.1555	PC20	Osteoarthritis
	-0.000951173	0.0283243	-0.0335816	0.973211	PC3	Osteoarthritis	-0.00871018	0.0296449	-0.293817	0.768897	PC3	Osteoarthritis
	0.00912588	0.0283526	0.321871	0.747551	PC4	Osteoarthritis	0.0090242	0.0297057	0.303787	0.76129	PC4	Osteoarthritis
	0.0434966	0.0284895	1.52676	0.126821	PC5	Osteoarthritis	0.0383572	0.0297598	1.28889	0.197435	PC5	Osteoarthritis
	0.0461528	0.0284742	1.62086	0.105047	PC6	Osteoarthritis	0.0224224	0.0294052	0.762533	0.445742	PC6	Osteoarthritis
	-0.0455537	0.0284284	-1.6024	0.109067	PC7	Osteoarthritis	-0.0232247	0.0295718	-0.785366	0.432239	PC7	Osteoarthritis
	-0.0624919	0.0275876	-2.26522	0.0234994	PC8	Osteoarthritis	-0.0695785	0.0289787	-2.40102	0.0163493	PC8	Osteoarthritis
	-0.0175143	0.0286726	-0.610839	0.541306	PC9	Osteoarthritis	-0.0170743	0.0297845	-0.573262	0.566467	PC9	Osteoarthritis
	-0.0987772	0.0286871	-3.44327	0.000574731	SIMD	Osteoarthritis	-0.149401	0.0301464	-4.95584	7.20169e-07	SIMD	Osteoarthritis
	0.150934	0.0259782	5.81004	6.24577e-09	smokingScore	Osteoarthritis	0.151119	0.0285417	5.29469	1.19222e-07	smokingScore	Osteoarthritis
	-0.599315	0.327815	-1.82821	0.0675177	Alcohol (units/week)	Parkinson's Disease	-0.568262	0.342371	-1.65978	0.0969578	Alcohol (units/week)	Parkinson's Disease
	-0.053181	0.183123	-0.290411	0.771502	Bcell	Parkinson's Disease	-0.0277754	0.174225	-0.159422	0.873336	Bcell	Parkinson's Disease
	0.369045	0.130505	2.82783	0.00468652	Body Mass Index	Parkinson's Disease	0.345608	0.135368	2.5531	0.010677	Body Mass Index	Parkinson's Disease
	-0.130327	0.175679	-0.741847	0.45818	CD4T	Parkinson's Disease	-0.154215	0.171547	-0.898967	0.36867	CD4T	Parkinson's Disease
	-0.146699	0.184992	-0.793002	0.427777	CD8T	Parkinson's Disease	-0.025582	0.188495	-0.135717	0.892045	CD8T	Parkinson's Disease
	-0.101373	0.181447	-0.558693	0.576372	Education (11 category ordinal variable)	Parkinson's Disease	0.000181995	0.182928	0.000994898	0.999206	Education (11 category ordinal variable)	Parkinson's Disease
	0.0247409	0.172158	0.14371	0.885729	Granulocytes	Parkinson's Disease	0.0418708	0.170985	0.24488	0.80655	Granulocytes	Parkinson's Disease
	0.152141	0.159934	0.951276	0.341464	Monocytes	Parkinson's Disease	0.156823	0.163518	0.959056	0.337531	Monocytes	Parkinson's Disease
	0.163246	0.159856	1.0212	0.307158	NK Cells	Parkinson's Disease	0.0554895	0.174682	0.31766	0.750743	NK Cells	Parkinson's Disease
	0.224689	0.200193	1.12236	0.261709	PC1	Parkinson's Disease	0.228921	0.200928	1.13932	0.254569	PC1	Parkinson's Disease
	-0.240711	0.208263	-1.1558	0.247763	PC10	Parkinson's Disease	-0.223455	0.198771	-1.12418	0.260937	PC10	Parkinson's Disease
	-0.302992	0.156103	-1.94097	0.0522624	PC11	Parkinson's Disease	-0.299943	0.154512	-1.94123	0.0522302	PC11	Parkinson's Disease
	-0.10169	0.283527	-0.35866	0.71985	PC12	Parkinson's Disease	-0.104064	0.27441	-0.379229	0.704518	PC12	Parkinson's Disease
	0.0576161	0.083984	0.686036	0.49269	PC13	Parkinson's Disease	0.0485329	0.0834092	0.581866	0.560657	PC13	Parkinson's Disease
	0.17556	0.228698	0.767653	0.442693	PC14	Parkinson's Disease	0.187095	0.229411	0.815544	0.414761	PC14	Parkinson's Disease
	-0.0334845	0.160632	-0.208455	0.834874	PC15	Parkinson's Disease	-0.0322464	0.157532	-0.204697	0.837809	PC15	Parkinson's Disease
	0.0154817	0.180328	0.085853	0.931583	PC16	Parkinson's Disease	0.0107752	0.17773	0.0606267	0.951657	PC16	Parkinson's Disease
	0.0400869	0.199231	0.201208	0.840536	PC17	Parkinson's Disease	0.0390107	0.201435	0.193664	0.846439	PC17	Parkinson's Disease
	0.140277	0.178839	0.784373	0.432821	PC18	Parkinson's Disease	0.148106	0.181429	0.81633	0.414311	PC18	Parkinson's Disease
	-0.125914	0.198469	-0.634429	0.525801	PC19	Parkinson's Disease	-0.128912	0.19767	-0.652156	0.514301	PC19	Parkinson's Disease
	-0.458784	0.15233	-3.01178	0.00259724	PC2	Parkinson's Disease	-0.461291	0.152359	-3.02767	0.00246447	PC2	Parkinson's Disease
	-0.15613	0.146968	-1.06234	0.288082	PC20	Parkinson's Disease	-0.14839	0.149112	-0.99516	0.319659	PC20	Parkinson's Disease
	0.0208762	0.174696	0.1195	0.904879	PC3	Parkinson's Disease	0.0188141	0.174966	0.10753	0.914368	PC3	Parkinson's Disease
	-0.0925733	0.172257	-0.537414	0.590982	PC4	Parkinson's Disease	-0.0924981	0.172543	-0.536087	0.591899	PC4	Parkinson's Disease
	0.177066	0.178451	0.992237	0.321082	PC5	Parkinson's Disease	0.174444	0.178631	0.976559	0.328788	PC5	Parkinson's Disease
	-0.128728	0.168882	-0.762233	0.445921	PC6	Parkinson's Disease	-0.134947	0.166822	-0.808929	0.418556	PC6	Parkinson's Disease
	-0.00732068	0.174119	-0.0420441	0.966464	PC7	Parkinson's Disease	0.00056483	0.173764	0.00325055	0.997406	PC7	Parkinson's Disease
	-0.150584	0.158592	-0.949505	0.342364	PC8	Parkinson's Disease	-0.151537	0.157915	-0.959613	0.33725	PC8	Parkinson's Disease
	-0.057403	0.181414	-0.31642	0.751684	PC9	Parkinson's Disease	-0.058079	0.181378	-0.320209	0.74881	PC9	Parkinson's Disease
	0.0372723	0.178719	0.208553	0.834797	SIMD	Parkinson's Disease	0.0191265	0.17896	0.106876	0.914887	SIMD	Parkinson's Disease
	-0.363076	0.225482	-1.61022	0.107349	smokingScore	Parkinson's Disease	-0.40719	0.233045	-1.74726	0.0805928	smokingScore	Parkinson's Disease
	-0.515402	0.209211	-2.46355	0.0137567	Alcohol (units/week)	Prostate Cancer	-0.320701	0.209439	-1.53124	0.125709	Alcohol (units/week)	Prostate Cancer
	-0.263102	0.155772	-1.68901	0.0912167	Bcell	Prostate Cancer	0.081658	0.112885	0.723374	0.46945	Bcell	Prostate Cancer
	0.0869415	0.130592	0.665749	0.505572	Body Mass Index	Prostate Cancer	-0.000683128	0.148433	-0.00460226	0.996328	Body Mass Index	Prostate Cancer
	-0.503158	0.146141	-3.44296	0.000575376	CD4T	Prostate Cancer	-0.262609	0.137067	-1.91591	0.0553768	CD4T	Prostate Cancer
	-0.94869	0.228518	-4.1515	3.30309e-05	CD8T	Prostate Cancer	-0.448315	0.217413	-2.06204	0.0392037	CD8T	Prostate Cancer
	-0.313438	0.1595	-1.96513	0.0493995	Education (11 category ordinal variable)	Prostate Cancer	-0.00289967	0.148294	-0.0195535	0.9844	Education (11 category ordinal variable)	Prostate Cancer
	0.439856	0.140503	3.13059	0.00174456	Granulocytes	Prostate Cancer	0.267954	0.140029	1.91356	0.055676	Granulocytes	Prostate Cancer
	0.350607	0.111071	3.1566	0.00159618	Monocytes	Prostate Cancer	0.188049	0.122525	1.53479	0.124835	Monocytes	Prostate Cancer
	0.198479	0.126094	1.57406	0.115474	NK Cells	Prostate Cancer	-0.128824	0.142872	-0.90167	0.367232	NK Cells	Prostate Cancer
	-0.1144	0.12747	-0.897462	0.369472	PC1	Prostate Cancer	-0.0823015	0.132732	-0.620058	0.535219	PC1	Prostate Cancer
	-0.0856949	0.21278	-0.40274	0.687139	PC10	Prostate Cancer	-0.0972548	0.212065	-0.458609	0.646515	PC10	Prostate Cancer
	-0.0385122	0.135755	-0.28369	0.776648	PC11	Prostate Cancer	-0.00470093	0.139408	-0.0337205	0.9731	PC11	Prostate Cancer
	-0.041638	0.184105	-0.226164	0.821074	PC12	Prostate Cancer	-0.0529059	0.173026	-0.305768	0.759781	PC12	Prostate Cancer
	-0.0595912	0.180398	-0.330331	0.74115	PC13	Prostate Cancer	-0.112578	0.198091	-0.568318	0.569819	PC13	Prostate Cancer
	0.290529	0.172377	1.68543	0.0919065	PC14	Prostate Cancer	0.349488	0.180744	1.9336	0.0531618	PC14	Prostate Cancer
	-0.120235	0.0831037	-1.44681	0.14795	PC15	Prostate Cancer	-0.123471	0.0788282	-1.56633	0.117271	PC15	Prostate Cancer
	-0.0244884	0.127974	-0.191355	0.848247	PC16	Prostate Cancer	-0.0565563	0.127292	-0.444304	0.656823	PC16	Prostate Cancer
	0.20675	0.135779	1.52269	0.127835	PC17	Prostate Cancer	0.24636	0.143213	1.72024	0.0853894	PC17	Prostate Cancer
	0.2827	0.121283	2.33092	0.0197575	PC18	Prostate Cancer	0.355677	0.130146	2.73291	0.00627776	PC18	Prostate Cancer
	0.053298	0.101615	0.524509	0.599924	PC19	Prostate Cancer	0.0288045	0.119312	0.241422	0.809228	PC19	Prostate Cancer
	-0.0940406	0.133126	-0.706404	0.479937	PC2	Prostate Cancer	-0.131802	0.138856	-0.9492	0.342519	PC2	Prostate Cancer
	-0.0544143	0.143777	-0.378464	0.705086	PC20	Prostate Cancer	-0.0247123	0.157335	-0.157068	0.875191	PC20	Prostate Cancer
	-0.10103	0.135452	-0.745872	0.455744	PC3	Prostate Cancer	-0.119132	0.13476	-0.884034	0.376678	PC3	Prostate Cancer
	-0.138431	0.134476	-1.02941	0.303285	PC4	Prostate Cancer	-0.121577	0.135468	-0.897458	0.369474	PC4	Prostate Cancer
	-0.0881456	0.134949	-0.653179	0.513641	PC5	Prostate Cancer	-0.0915178	0.137501	-0.665579	0.50568	PC5	Prostate Cancer
	0.273404	0.139112	1.96535	0.049374	PC6	Prostate Cancer	0.23096	0.138844	1.66345	0.0962222	PC6	Prostate Cancer
	-0.019043	0.136383	-0.139629	0.888953	PC7	Prostate Cancer	0.0362252	0.139028	0.260561	0.794431	PC7	Prostate Cancer
	0.0661904	0.139862	0.473254	0.636032	PC8	Prostate Cancer	0.0262628	0.144721	0.181472	0.855997	PC8	Prostate Cancer
	0.079716	0.118626	0.671992	0.501589	PC9	Prostate Cancer	0.102739	0.125257	0.820222	0.41209	PC9	Prostate Cancer
	0.045599	0.143761	0.317186	0.751102	SIMD	Prostate Cancer	-0.0174688	0.145655	-0.119933	0.904536	SIMD	Prostate Cancer
	-0.0143436	0.138521	-0.103548	0.917528	smokingScore	Prostate Cancer	-0.08021	0.158184	-0.507069	0.612106	smokingScore	Prostate Cancer
	-0.30392	0.0861781	-3.52665	0.000420852	Alcohol (units/week)	Rheumatoid Arthritis	-0.149754	0.0894716	-1.67376	0.0941786	Alcohol (units/week)	Rheumatoid Arthritis
	-0.180832	0.0652718	-2.77045	0.00559791	Bcell	Rheumatoid Arthritis	-0.12197	0.0629368	-1.93798	0.0526259	Bcell	Rheumatoid Arthritis
	0.224412	0.049887	4.4984	6.84668e-06	Body Mass Index	Rheumatoid Arthritis	0.166307	0.0531691	3.12789	0.00176069	Body Mass Index	Rheumatoid Arthritis
	-3.3102e-05	0.0575675	-0.000575011	0.999541	CD4T	Rheumatoid Arthritis	-0.0301306	0.055747	-0.540489	0.58886	CD4T	Rheumatoid Arthritis
	-0.237745	0.0646844	-3.67547	0.000237415	CD8T	Rheumatoid Arthritis	-0.0397453	0.0645332	-0.615889	0.537968	CD8T	Rheumatoid Arthritis
	-0.502023	0.0692688	-7.24746	4.24661e-13	Education (11 category ordinal variable)	Rheumatoid Arthritis	-0.30607	0.0696249	-4.39598	1.10274e-05	Education (11 category ordinal variable)	Rheumatoid Arthritis
	0.127425	0.0583212	2.18489	0.0288972	Granulocytes	Rheumatoid Arthritis	0.146989	0.057859	2.54048	0.0110702	Granulocytes	Rheumatoid Arthritis
	0.131604	0.0544987	2.41481	0.0157433	Monocytes	Rheumatoid Arthritis	0.12861	0.0560856	2.29309	0.0218427	Monocytes	Rheumatoid Arthritis
	-0.00890106	0.0576695	-0.154346	0.877337	NK Cells	Rheumatoid Arthritis	-0.243789	0.0643674	-3.78747	0.000152191	NK Cells	Rheumatoid Arthritis
	-0.123517	0.0537246	-2.29907	0.0215007	PC1	Rheumatoid Arthritis	-0.121608	0.0542642	-2.24104	0.0250233	PC1	Rheumatoid Arthritis
	-0.0817098	0.0813943	-1.00388	0.315438	PC10	Rheumatoid Arthritis	-0.0753191	0.0778118	-0.967964	0.333062	PC10	Rheumatoid Arthritis
	-0.108116	0.0564793	-1.91426	0.0555875	PC11	Rheumatoid Arthritis	-0.107572	0.0564371	-1.90605	0.056644	PC11	Rheumatoid Arthritis
	0.0207661	0.0462051	0.449432	0.65312	PC12	Rheumatoid Arthritis	0.00586444	0.0448049	0.130888	0.895864	PC12	Rheumatoid Arthritis
	-0.128478	0.0883049	-1.45494	0.145686	PC13	Rheumatoid Arthritis	-0.151297	0.0900871	-1.67945	0.0930637	PC13	Rheumatoid Arthritis
	0.0360928	0.0669329	0.539239	0.589722	PC14	Rheumatoid Arthritis	0.0510259	0.0711252	0.717409	0.473121	PC14	Rheumatoid Arthritis
	-0.116922	0.0391432	-2.98702	0.00281708	PC15	Rheumatoid Arthritis	-0.112127	0.0386536	-2.90082	0.00372192	PC15	Rheumatoid Arthritis
	-0.0312859	0.0510359	-0.613017	0.539865	PC16	Rheumatoid Arthritis	-0.0383063	0.0503185	-0.761277	0.446492	PC16	Rheumatoid Arthritis
	0.0890613	0.070177	1.2691	0.204407	PC17	Rheumatoid Arthritis	0.0905262	0.0720333	1.25673	0.208853	PC17	Rheumatoid Arthritis
	0.0528291	0.0603731	0.875043	0.381551	PC18	Rheumatoid Arthritis	0.0608369	0.0624145	0.974725	0.329697	PC18	Rheumatoid Arthritis
	-0.091723	0.0658181	-1.39358	0.163443	PC19	Rheumatoid Arthritis	-0.096351	0.0659447	-1.46109	0.143992	PC19	Rheumatoid Arthritis
	-0.10682	0.0560274	-1.90656	0.0565776	PC2	Rheumatoid Arthritis	-0.111006	0.0565401	-1.96332	0.0496094	PC2	Rheumatoid Arthritis
	-0.0395694	0.0581989	-0.679899	0.496568	PC20	Rheumatoid Arthritis	-0.0190802	0.0598532	-0.318783	0.749891	PC20	Rheumatoid Arthritis
	0.15425	0.058786	2.62393	0.00869218	PC3	Rheumatoid Arthritis	0.151529	0.0591941	2.55987	0.0104712	PC3	Rheumatoid Arthritis
	0.154241	0.0585827	2.63288	0.00846635	PC4	Rheumatoid Arthritis	0.155854	0.0590807	2.63798	0.00834003	PC4	Rheumatoid Arthritis
	-0.074153	0.0571603	-1.29728	0.194534	PC5	Rheumatoid Arthritis	-0.0800928	0.057349	-1.39659	0.162538	PC5	Rheumatoid Arthritis
	0.044795	0.058006	0.772248	0.439968	PC6	Rheumatoid Arthritis	0.0281694	0.0578337	0.487075	0.626205	PC6	Rheumatoid Arthritis
	-0.0158277	0.0576867	-0.274373	0.783798	PC7	Rheumatoid Arthritis	-0.000904906	0.0577406	-0.0156719	0.987496	PC7	Rheumatoid Arthritis
	-0.101777	0.0546291	-1.86305	0.0624549	PC8	Rheumatoid Arthritis	-0.103398	0.054725	-1.88942	0.0588357	PC8	Rheumatoid Arthritis
	0.0179065	0.0564648	0.317126	0.751148	PC9	Rheumatoid Arthritis	0.0178363	0.0563543	0.316502	0.751621	PC9	Rheumatoid Arthritis
	-0.277601	0.0569333	-4.87589	1.08317e-06	SIMD	Rheumatoid Arthritis	-0.309392	0.057382	-5.39179	6.9759e-08	SIMD	Rheumatoid Arthritis
	0.27118	0.0481721	5.62939	1.80846e-08	smokingScore	Rheumatoid Arthritis	0.274691	0.0505601	5.43297	5.54251e-08	smokingScore	Rheumatoid Arthritis
	-0.0656408	0.0783696	-0.837579	0.402267	Alcohol (units/week)	Stroke	-0.00258926	0.0811983	-0.0318881	0.974561	Alcohol (units/week)	Stroke
	-0.30554	0.0745981	-4.09581	4.20687e-05	Bcell	Stroke	-0.154734	0.071498	-2.16416	0.0304517	Bcell	Stroke
	0.236766	0.0549337	4.31003	1.63235e-05	Body Mass Index	Stroke	0.181172	0.0632223	2.86564	0.0041617	Body Mass Index	Stroke
	-0.250099	0.066574	-3.75671	0.000172162	CD4T	Stroke	-0.161223	0.0636271	-2.53388	0.0112807	CD4T	Stroke
	-0.347758	0.0755758	-4.60144	4.19576e-06	CD8T	Stroke	0.00207889	0.0716166	0.0290281	0.976842	CD8T	Stroke
	-0.535114	0.0777316	-6.88412	5.81438e-12	Education (11 category ordinal variable)	Stroke	-0.226892	0.0750642	-3.02264	0.00250583	Education (11 category ordinal variable)	Stroke
	0.220401	0.0651213	3.38447	0.000713158	Granulocytes	Stroke	0.192813	0.0646181	2.98388	0.00284617	Granulocytes	Stroke
	0.265063	0.0555786	4.76915	1.85005e-06	Monocytes	Stroke	0.14698	0.0603703	2.43463	0.014907	Monocytes	Stroke
	0.16576	0.0595084	2.78549	0.00534463	NK Cells	Stroke	-0.167897	0.0672083	-2.49816	0.012484	NK Cells	Stroke
	0.00043885	0.0638671	0.0068713	0.994518	PC1	Stroke	0.00956941	0.0649774	0.147273	0.882917	PC1	Stroke
	-0.183824	0.0853815	-2.15298	0.0313206	PC10	Stroke	-0.178568	0.0796724	-2.24127	0.0250085	PC10	Stroke
	0.0500441	0.0641606	0.779983	0.435401	PC11	Stroke	0.0540508	0.0647204	0.835143	0.403637	PC11	Stroke
	0.0546011	0.0346388	1.5763	0.114957	PC12	Stroke	0.0354606	0.0346381	1.02375	0.305956	PC12	Stroke
	0.0776341	0.0261112	2.97321	0.002947	PC13	Stroke	0.06145	0.027004	2.27559	0.0228707	PC13	Stroke
	0.0103974	0.0675204	0.15399	0.877618	PC14	Stroke	0.025802	0.0774467	0.333158	0.739015	PC14	Stroke
	0.0191946	0.0657334	0.292006	0.770282	PC15	Stroke	0.0107797	0.0643078	0.167626	0.866877	PC15	Stroke
	0.0200347	0.0666798	0.300462	0.763825	PC16	Stroke	0.00103885	0.0670269	0.015499	0.987634	PC16	Stroke
	-0.0337367	0.0523415	-0.64455	0.519219	PC17	Stroke	-0.0448617	0.0558327	-0.803502	0.421685	PC17	Stroke
	0.0554051	0.0670181	0.826718	0.408397	PC18	Stroke	0.0703921	0.0720103	0.977528	0.328308	PC18	Stroke
	0.010473	0.0615218	0.170232	0.864827	PC19	Stroke	-0.00485466	0.065113	-0.0745574	0.940567	PC19	Stroke
	-0.0311432	0.0634269	-0.491009	0.62342	PC2	Stroke	-0.0441646	0.0651474	-0.677918	0.497824	PC2	Stroke
	-0.141525	0.0570786	-2.47948	0.0131574	PC20	Stroke	-0.132898	0.0614843	-2.1615	0.030657	PC20	Stroke
	-0.0253643	0.0638127	-0.39748	0.691014	PC3	Stroke	-0.0335364	0.0644499	-0.520349	0.602821	PC3	Stroke
	0.122455	0.0647829	1.89024	0.0587263	PC4	Stroke	0.133319	0.0657639	2.02723	0.0426386	PC4	Stroke
	-0.0101592	0.063921	-0.158933	0.873722	PC5	Stroke	-0.0201249	0.0644406	-0.312302	0.754811	PC5	Stroke
	-0.0382475	0.0634338	-0.602952	0.54654	PC6	Stroke	-0.0694389	0.0625022	-1.11098	0.266575	PC6	Stroke
	0.116873	0.0624206	1.87235	0.0611584	PC7	Stroke	0.153912	0.0625769	2.45956	0.0139106	PC7	Stroke
	0.00342693	0.0639732	0.0535682	0.957279	PC8	Stroke	-0.00711714	0.0648159	-0.109806	0.912564	PC8	Stroke
	-0.00647995	0.0642345	-0.100879	0.919646	PC9	Stroke	0.000465728	0.0637622	0.00730414	0.994172	PC9	Stroke
	-0.325638	0.0634112	-5.13534	2.81632e-07	SIMD	Stroke	-0.390794	0.0645418	-6.0549	1.40503e-09	SIMD	Stroke
	0.309261	0.0521103	5.93473	2.94322e-09	smokingScore	Stroke	0.317722	0.0564289	5.63048	1.79708e-08	smokingScore	Stroke
