# Supplementary material for: Blood-based epigenome-wide analyses of 19 common disease states: A longitudinal, population-based linked cohort study of 18,413 Scottish individuals
Source: PLoS Med. 2023 Jul 6;20(7):e1004247. doi: 10.1371/journal.pmed.1004247 (PMC10325072; doi:10.1371/journal.pmed.1004247)
Supplement: S5 Table — (XLSX) [file pmed.1004247.s016.xlsx]

## Sheet: Covariates + Incident
S5 Table. Associations between covariates considered in basic and fully-adjusted models and incident disease states. Univariable models are shown, as well as multivariable associations where age and sex were also includedas fixed-effect covariates. Nominally significant associations are shown in bold (p < 0.05). Estimates obtained using Cox proportional-hazards models
*sex-specific disease states had only age and the respective covariate in multivariable association models
Granulocytes are shown for completeness. However, they were not included in analyses as including all six Houseman-estimated cell types can lead to issues with multicollinearity (i.e. the proportions of all six cell types together sum to 100%)
	Univariable Associations (Disease ~ covariate)							Multivariable Associations (Disease ~ covariate + age + sex)
	log(HR)	SE	Z	p	Covariate	Disease State		log(HR)	SE	Z	p	Covariate	Disease State
	-0.150658	0.118166	-1.27497	0.202319	Alcohol (units/week)	Alzheimer's Dementia		0.0705617	0.109357	0.645239	0.518772	Alcohol (units/week)	Alzheimer's Dementia
	-0.248139	0.109437	-2.2674	0.0233658	Bcell	Alzheimer's Dementia		-0.0174606	0.0940122	-0.185727	0.852659	Bcell	Alzheimer's Dementia
	-0.150156	0.0968129	-1.55099	0.120903	Body Mass Index	Alzheimer's Dementia		-0.0856718	0.0989267	-0.866013	0.386483	Body Mass Index	Alzheimer's Dementia
	-0.247706	0.0931556	-2.65906	0.00783588	CD4T	Alzheimer's Dementia		-0.0252484	0.0937682	-0.269264	0.787727	CD4T	Alzheimer's Dementia
	-0.303435	0.109501	-2.77107	0.0055872	CD8T	Alzheimer's Dementia		-0.209672	0.106015	-1.97776	0.0479558	CD8T	Alzheimer's Dementia
	-0.267883	0.103484	-2.58865	0.00963529	Education (11 category ordinal variable)	Alzheimer's Dementia		-3.51748e-05	0.0943436	-0.000372837	0.999703	Education (11 category ordinal variable)	Alzheimer's Dementia
	0.233541	0.0911288	2.56275	0.0103845	Granulocytes	Alzheimer's Dementia		0.0964363	0.0896077	1.07621	0.281835	Granulocytes	Alzheimer's Dementia
	0.0685134	0.0885853	0.773418	0.439275	Monocytes	Alzheimer's Dementia		-0.0207399	0.0898319	-0.230874	0.817412	Monocytes	Alzheimer's Dementia
	0.14845	0.0856636	1.73294	0.0831068	NK Cells	Alzheimer's Dementia		-0.0182206	0.0892849	-0.204073	0.838297	NK Cells	Alzheimer's Dementia
	0.0543261	0.0919441	0.59086	0.554614	PC1	Alzheimer's Dementia		0.0297379	0.0919874	0.323283	0.746481	PC1	Alzheimer's Dementia
	-0.0312281	0.0971377	-0.321483	0.747844	PC10	Alzheimer's Dementia		-0.0310428	0.0793159	-0.391382	0.695515	PC10	Alzheimer's Dementia
	-0.0308668	0.0885782	-0.348469	0.727488	PC11	Alzheimer's Dementia		-0.0129095	0.0860327	-0.150053	0.880722	PC11	Alzheimer's Dementia
	-0.122176	0.161645	-0.755828	0.449752	PC12	Alzheimer's Dementia		-0.154729	0.160379	-0.964771	0.334659	PC12	Alzheimer's Dementia
	-0.157878	0.189131	-0.834756	0.403855	PC13	Alzheimer's Dementia		-0.18327	0.190743	-0.960823	0.336641	PC13	Alzheimer's Dementia
	-0.0869213	0.035809	-2.42736	0.0152093	PC14	Alzheimer's Dementia		-0.126628	0.0395873	-3.19871	0.00138046	PC14	Alzheimer's Dementia
	0.286355	0.0952373	3.00676	0.00264052	PC15	Alzheimer's Dementia		0.238716	0.086948	2.7455	0.00604183	PC15	Alzheimer's Dementia
	0.107794	0.0669348	1.61043	0.107304	PC16	Alzheimer's Dementia		0.100189	0.0730275	1.37194	0.170082	PC16	Alzheimer's Dementia
	-0.0421034	0.0675591	-0.623208	0.533148	PC17	Alzheimer's Dementia		-0.0286245	0.0624229	-0.458558	0.646551	PC17	Alzheimer's Dementia
	-0.0407946	0.0788811	-0.517165	0.605041	PC18	Alzheimer's Dementia		-0.0370841	0.0868079	-0.427197	0.669236	PC18	Alzheimer's Dementia
	-0.0359893	0.0998209	-0.360539	0.718444	PC19	Alzheimer's Dementia		-0.0484658	0.099958	-0.484861	0.627775	PC19	Alzheimer's Dementia
	-0.130331	0.0855253	-1.52389	0.127537	PC2	Alzheimer's Dementia		-0.157113	0.088192	-1.78149	0.0748324	PC2	Alzheimer's Dementia
	-0.0481208	0.0887406	-0.542263	0.587637	PC20	Alzheimer's Dementia		-0.0333324	0.0860077	-0.387551	0.698348	PC20	Alzheimer's Dementia
	0.218974	0.0913873	2.39611	0.0165702	PC3	Alzheimer's Dementia		0.192295	0.0912207	2.10802	0.0350295	PC3	Alzheimer's Dementia
	-0.131135	0.0875977	-1.49702	0.134388	PC4	Alzheimer's Dementia		-0.178778	0.0878708	-2.03455	0.0418962	PC4	Alzheimer's Dementia
	0.150278	0.0903572	1.66316	0.0962806	PC5	Alzheimer's Dementia		0.149202	0.0882015	1.69161	0.0907213	PC5	Alzheimer's Dementia
	-0.212231	0.0823641	-2.57674	0.0099738	PC6	Alzheimer's Dementia		-0.224573	0.0791335	-2.8379	0.00454121	PC6	Alzheimer's Dementia
	0.0477533	0.0880636	0.542259	0.58764	PC7	Alzheimer's Dementia		0.0538192	0.0882532	0.609827	0.541976	PC7	Alzheimer's Dementia
	-0.131026	0.0853407	-1.53533	0.124702	PC8	Alzheimer's Dementia		-0.11905	0.0801856	-1.48468	0.137629	PC8	Alzheimer's Dementia
	-0.0392098	0.0903613	-0.433922	0.664345	PC9	Alzheimer's Dementia		-0.0670523	0.0834149	-0.80384	0.421489	PC9	Alzheimer's Dementia
	-0.166589	0.0872539	-1.90925	0.0562301	SIMD	Alzheimer's Dementia		-0.0908294	0.0886662	-1.0244	0.305648	SIMD	Alzheimer's Dementia
	0.0124118	0.0887696	0.139821	0.888802	smokingScore	Alzheimer's Dementia		0.0851595	0.0998505	0.852871	0.393731	smokingScore	Alzheimer's Dementia
	0.0313294	0.0611668	0.512196	0.608514	Alcohol (units/week)	Breast Cancer		0.0961851	0.0575786	1.6705	0.0948206	Alcohol (units/week)	Breast Cancer
	0.0121159	0.0596401	0.20315	0.839018	Bcell	Breast Cancer		-0.00497027	0.0582408	-0.0853401	0.931991	Bcell	Breast Cancer
	0.164334	0.0539696	3.04493	0.00232731	Body Mass Index	Breast Cancer		0.102676	0.0584567	1.75645	0.0790118	Body Mass Index	Breast Cancer
	0.115131	0.0592382	1.94352	0.0519529	CD4T	Breast Cancer		0.0602409	0.0577756	1.04267	0.297101	CD4T	Breast Cancer
	-0.383129	0.0712521	-5.37709	7.56996e-08	CD8T	Breast Cancer		-0.19491	0.0712242	-2.73657	0.00620831	CD8T	Breast Cancer
	-0.251343	0.0662863	-3.79178	0.00014957	Education (11 category ordinal variable)	Breast Cancer		-0.0741613	0.0664888	-1.1154	0.264681	Education (11 category ordinal variable)	Breast Cancer
	0.0260841	0.0608006	0.429011	0.667915	Granulocytes	Breast Cancer		0.0883046	0.0605745	1.45778	0.1449	Granulocytes	Breast Cancer
	-0.0254833	0.0612508	-0.416049	0.677374	Monocytes	Breast Cancer		-0.0474571	0.061246	-0.77486	0.438422	Monocytes	Breast Cancer
	0.087817	0.058503	1.50107	0.133338	NK Cells	Breast Cancer		-0.13742	0.0647464	-2.12244	0.0338012	NK Cells	Breast Cancer
	0.0385492	0.0617682	0.624095	0.532565	PC1	Breast Cancer		0.038032	0.0618809	0.6146	0.538819	PC1	Breast Cancer
	0.0188678	0.0491274	0.38406	0.700934	PC10	Breast Cancer		0.011817	0.0470833	0.250981	0.801829	PC10	Breast Cancer
	0.0404427	0.0605198	0.668255	0.503971	PC11	Breast Cancer		0.0397317	0.0604378	0.657398	0.510925	PC11	Breast Cancer
	-0.0546883	0.0916561	-0.596668	0.550729	PC12	Breast Cancer		-0.0649988	0.0902136	-0.720499	0.471218	PC12	Breast Cancer
	-0.0469959	0.0819807	-0.573256	0.566471	PC13	Breast Cancer		-0.0609278	0.0857038	-0.710912	0.477139	PC13	Breast Cancer
	0.0545006	0.0726015	0.750681	0.452845	PC14	Breast Cancer		0.0674069	0.0768265	0.877391	0.380274	PC14	Breast Cancer
	-0.0585712	0.0516865	-1.1332	0.25713	PC15	Breast Cancer		-0.0533928	0.0500628	-1.06652	0.28619	PC15	Breast Cancer
	-0.0178556	0.0541923	-0.329486	0.741788	PC16	Breast Cancer		-0.0254647	0.0536902	-0.474289	0.635294	PC16	Breast Cancer
	0.10035	0.0771063	1.30146	0.193102	PC17	Breast Cancer		0.098012	0.0790411	1.24001	0.21497	PC17	Breast Cancer
	-0.123717	0.0374432	-3.30411	0.000952781	PC18	Breast Cancer		-0.116638	0.0368556	-3.16472	0.00155232	PC18	Breast Cancer
	-0.0680809	0.0671383	-1.01404	0.310564	PC19	Breast Cancer		-0.0664861	0.0667321	-0.996314	0.319097	PC19	Breast Cancer
	-0.0141773	0.0599809	-0.236363	0.813151	PC2	Breast Cancer		-0.0161681	0.0601977	-0.268584	0.78825	PC2	Breast Cancer
	-0.0481329	0.0587642	-0.819086	0.412737	PC20	Breast Cancer		-0.0338071	0.0606418	-0.557488	0.577194	PC20	Breast Cancer
	0.100068	0.061008	1.64024	0.100955	PC3	Breast Cancer		0.101013	0.0612879	1.64817	0.0993182	PC3	Breast Cancer
	0.0166722	0.0603346	0.27633	0.782295	PC4	Breast Cancer		0.0181368	0.0606118	0.299229	0.764766	PC4	Breast Cancer
	-0.0599127	0.0597327	-1.00301	0.315855	PC5	Breast Cancer		-0.0655907	0.0594269	-1.10372	0.269714	PC5	Breast Cancer
	0.00852607	0.0604356	0.141077	0.887809	PC6	Breast Cancer		-0.00600474	0.0600033	-0.100073	0.920286	PC6	Breast Cancer
	0.0509344	0.0596895	0.853322	0.393481	PC7	Breast Cancer		0.061847	0.0591177	1.04617	0.295484	PC7	Breast Cancer
	-0.0496992	0.0588373	-0.844688	0.398285	PC8	Breast Cancer		-0.0444803	0.0587506	-0.757103	0.448988	PC8	Breast Cancer
	-0.0584726	0.0623973	-0.937102	0.348706	PC9	Breast Cancer		-0.0610824	0.0620055	-0.985112	0.324569	PC9	Breast Cancer
	0.00383142	0.0616073	0.0621909	0.950411	SIMD	Breast Cancer		-0.0259313	0.0616622	-0.420539	0.674092	SIMD	Breast Cancer
	0.105849	0.0559609	1.89149	0.0585594	smokingScore	Breast Cancer		0.0966417	0.0581091	1.66311	0.096291	smokingScore	Breast Cancer
	-0.10421	0.0820597	-1.26993	0.204108	Alcohol (units/week)	Chronic Kidney Disease		0.0182005	0.0836511	0.217577	0.827759	Alcohol (units/week)	Chronic Kidney Disease
	-0.207406	0.0760269	-2.72806	0.00637073	Bcell	Chronic Kidney Disease		-0.0915007	0.0691972	-1.32232	0.186062	Bcell	Chronic Kidney Disease
	0.370349	0.0489255	7.56964	3.74252e-14	Body Mass Index	Chronic Kidney Disease		0.362817	0.0573307	6.32849	2.47565e-10	Body Mass Index	Chronic Kidney Disease
	-0.172422	0.0695197	-2.48019	0.0131312	CD4T	Chronic Kidney Disease		-0.148653	0.0656819	-2.26323	0.0236215	CD4T	Chronic Kidney Disease
	-0.36338	0.0802461	-4.52832	5.94551e-06	CD8T	Chronic Kidney Disease		0.0150165	0.0737975	0.203482	0.838758	CD8T	Chronic Kidney Disease
	-0.59639	0.0836804	-7.127	1.0258e-12	Education (11 category ordinal variable)	Chronic Kidney Disease		-0.222574	0.0788041	-2.82439	0.00473704	Education (11 category ordinal variable)	Chronic Kidney Disease
	0.0913138	0.0683186	1.33659	0.181357	Granulocytes	Chronic Kidney Disease		0.122772	0.0664408	1.84784	0.064625	Granulocytes	Chronic Kidney Disease
	0.139763	0.0636698	2.19512	0.0281549	Monocytes	Chronic Kidney Disease		0.0438128	0.0656529	0.667339	0.504555	Monocytes	Chronic Kidney Disease
	0.354575	0.0583354	6.07821	1.21535e-09	NK Cells	Chronic Kidney Disease		0.00436823	0.065917	0.0662687	0.947164	NK Cells	Chronic Kidney Disease
	-0.164483	0.0609751	-2.69755	0.00698513	PC1	Chronic Kidney Disease		-0.167257	0.0612559	-2.73046	0.00632457	PC1	Chronic Kidney Disease
	0.00230724	0.0681009	0.0338797	0.972973	PC10	Chronic Kidney Disease		-0.00559427	0.0619276	-0.0903356	0.928021	PC10	Chronic Kidney Disease
	-0.00373635	0.0664757	-0.0562063	0.955177	PC11	Chronic Kidney Disease		0.0016875	0.0664756	0.0253852	0.979748	PC11	Chronic Kidney Disease
	-0.0970488	0.105624	-0.918814	0.358193	PC12	Chronic Kidney Disease		-0.100192	0.09438	-1.06158	0.288425	PC12	Chronic Kidney Disease
	0.00306827	0.068262	0.0449484	0.964148	PC13	Chronic Kidney Disease		-0.0300979	0.0765242	-0.393312	0.694089	PC13	Chronic Kidney Disease
	0.0287064	0.0749356	0.383081	0.701659	PC14	Chronic Kidney Disease		0.0364786	0.0826974	0.44111	0.659134	PC14	Chronic Kidney Disease
	0.0680155	0.072173	0.942396	0.34599	PC15	Chronic Kidney Disease		0.0554275	0.0706863	0.784133	0.432962	PC15	Chronic Kidney Disease
	0.0275902	0.0683819	0.403472	0.686601	PC16	Chronic Kidney Disease		0.0119486	0.0653583	0.182817	0.854941	PC16	Chronic Kidney Disease
	0.101372	0.0814425	1.24471	0.213239	PC17	Chronic Kidney Disease		0.10428	0.0865826	1.20439	0.228437	PC17	Chronic Kidney Disease
	-0.00990945	0.0670109	-0.147878	0.882439	PC18	Chronic Kidney Disease		-0.00332091	0.0697934	-0.047582	0.962049	PC18	Chronic Kidney Disease
	0.0400919	0.0579123	0.692287	0.488757	PC19	Chronic Kidney Disease		0.0238792	0.059487	0.401419	0.688112	PC19	Chronic Kidney Disease
	0.0353848	0.0671165	0.527215	0.598044	PC2	Chronic Kidney Disease		0.0204378	0.0678088	0.301403	0.763107	PC2	Chronic Kidney Disease
	0.0309389	0.0636067	0.48641	0.626677	PC20	Chronic Kidney Disease		0.0705975	0.0652789	1.08147	0.279486	PC20	Chronic Kidney Disease
	-0.115977	0.0659379	-1.75889	0.0785967	PC3	Chronic Kidney Disease		-0.126488	0.0660326	-1.91553	0.0554246	PC3	Chronic Kidney Disease
	0.0519939	0.0672427	0.773227	0.439388	PC4	Chronic Kidney Disease		0.0504672	0.067855	0.743752	0.457027	PC4	Chronic Kidney Disease
	-0.13905	0.065494	-2.12309	0.0337463	PC5	Chronic Kidney Disease		-0.125823	0.0644426	-1.95249	0.0508803	PC5	Chronic Kidney Disease
	-0.0940277	0.0659345	-1.42608	0.153846	PC6	Chronic Kidney Disease		-0.121554	0.063765	-1.90629	0.0566128	PC6	Chronic Kidney Disease
	0.137552	0.0650463	2.11468	0.0344574	PC7	Chronic Kidney Disease		0.183045	0.0640154	2.8594	0.00424448	PC7	Chronic Kidney Disease
	0.0692223	0.0684385	1.01145	0.3118	PC8	Chronic Kidney Disease		0.0710504	0.0695327	1.02183	0.306862	PC8	Chronic Kidney Disease
	-0.024188	0.0681232	-0.355063	0.722543	PC9	Chronic Kidney Disease		-0.014477	0.0648694	-0.223171	0.823402	PC9	Chronic Kidney Disease
	-0.327389	0.0662059	-4.94502	7.61378e-07	SIMD	Chronic Kidney Disease		-0.404663	0.0662895	-6.10447	1.0314e-09	SIMD	Chronic Kidney Disease
	0.266456	0.0554808	4.80268	1.56558e-06	smokingScore	Chronic Kidney Disease		0.317001	0.0610768	5.1902	2.10063e-07	smokingScore	Chronic Kidney Disease
	-0.0769973	0.0262244	-2.9361	0.00332372	Alcohol (units/week)	Chronic Neck/Back Pain		-0.0385791	0.0278099	-1.38724	0.165367	Alcohol (units/week)	Chronic Neck/Back Pain
	0.0241349	0.0220266	1.09572	0.273203	Bcell	Chronic Neck/Back Pain		0.0286526	0.0213354	1.34296	0.179284	Bcell	Chronic Neck/Back Pain
	0.17183	0.0203252	8.45401	2.81454e-17	Body Mass Index	Chronic Neck/Back Pain		0.157467	0.0207699	7.5815	3.41588e-14	Body Mass Index	Chronic Neck/Back Pain
	0.0804261	0.0228708	3.51654	0.000437206	CD4T	Chronic Neck/Back Pain		0.0541803	0.0229801	2.3577	0.0183884	CD4T	Chronic Neck/Back Pain
	-0.0237305	0.0234198	-1.01327	0.310933	CD8T	Chronic Neck/Back Pain		0.022148	0.0245555	0.901957	0.36708	CD8T	Chronic Neck/Back Pain
	-0.23291	0.0250282	-9.30591	1.32848e-20	Education (11 category ordinal variable)	Chronic Neck/Back Pain		-0.20837	0.0257575	-8.08971	5.98084e-16	Education (11 category ordinal variable)	Chronic Neck/Back Pain
	-0.0262096	0.0230772	-1.13574	0.256067	Granulocytes	Chronic Neck/Back Pain		-0.0142369	0.0230857	-0.616697	0.537434	Granulocytes	Chronic Neck/Back Pain
	-0.033725	0.0235649	-1.43115	0.152386	Monocytes	Chronic Neck/Back Pain		-0.0222639	0.0240773	-0.924683	0.355131	Monocytes	Chronic Neck/Back Pain
	-0.0123676	0.0232123	-0.532805	0.594168	NK Cells	Chronic Neck/Back Pain		-0.0648599	0.0251348	-2.58048	0.0098662	NK Cells	Chronic Neck/Back Pain
	-0.0296247	0.0226474	-1.30808	0.190846	PC1	Chronic Neck/Back Pain		-0.0279396	0.0226675	-1.23259	0.21773	PC1	Chronic Neck/Back Pain
	-0.0695606	0.0313898	-2.21602	0.0266899	PC10	Chronic Neck/Back Pain		-0.0670426	0.0314542	-2.13144	0.0330531	PC10	Chronic Neck/Back Pain
	0.0417311	0.0230971	1.80677	0.0707981	PC11	Chronic Neck/Back Pain		0.0420116	0.0231258	1.81665	0.06927	PC11	Chronic Neck/Back Pain
	-0.0125227	0.025113	-0.498655	0.618022	PC12	Chronic Neck/Back Pain		-0.0140976	0.02481	-0.568224	0.569883	PC12	Chronic Neck/Back Pain
	0.0141375	0.0206735	0.683848	0.494071	PC13	Chronic Neck/Back Pain		0.0118355	0.0205472	0.576013	0.564606	PC13	Chronic Neck/Back Pain
	-0.0508309	0.0177876	-2.85766	0.00426776	PC14	Chronic Neck/Back Pain		-0.0494918	0.0179063	-2.76393	0.00571094	PC14	Chronic Neck/Back Pain
	0.00660115	0.0238152	0.277182	0.78164	PC15	Chronic Neck/Back Pain		0.00613248	0.0236639	0.259149	0.79552	PC15	Chronic Neck/Back Pain
	-0.030877	0.0213883	-1.44364	0.14884	PC16	Chronic Neck/Back Pain		-0.0341474	0.0213201	-1.60165	0.109233	PC16	Chronic Neck/Back Pain
	0.0491678	0.0263832	1.8636	0.0623778	PC17	Chronic Neck/Back Pain		0.0481619	0.0265945	1.81097	0.0701449	PC17	Chronic Neck/Back Pain
	-0.0230693	0.0228599	-1.00916	0.312899	PC18	Chronic Neck/Back Pain		-0.0231318	0.0231063	-1.0011	0.316778	PC18	Chronic Neck/Back Pain
	0.0562288	0.0190159	2.95694	0.00310708	PC19	Chronic Neck/Back Pain		0.0528736	0.0188676	2.80235	0.00507323	PC19	Chronic Neck/Back Pain
	0.0174337	0.0231113	0.754338	0.450647	PC2	Chronic Neck/Back Pain		0.016797	0.0231099	0.726828	0.467331	PC2	Chronic Neck/Back Pain
	-0.0613183	0.024843	-2.46823	0.0135782	PC20	Chronic Neck/Back Pain		-0.0589652	0.0252632	-2.33404	0.0195937	PC20	Chronic Neck/Back Pain
	-0.0133456	0.0229947	-0.580377	0.561661	PC3	Chronic Neck/Back Pain		-0.0151053	0.0229987	-0.65679	0.511316	PC3	Chronic Neck/Back Pain
	-0.0318356	0.0229003	-1.39018	0.164474	PC4	Chronic Neck/Back Pain		-0.033554	0.022945	-1.46237	0.143641	PC4	Chronic Neck/Back Pain
	0.0457502	0.0231536	1.97595	0.0481606	PC5	Chronic Neck/Back Pain		0.0452424	0.0231929	1.9507	0.0510927	PC5	Chronic Neck/Back Pain
	-0.0352835	0.022974	-1.5358	0.124587	PC6	Chronic Neck/Back Pain		-0.0395513	0.0229579	-1.72277	0.0849297	PC6	Chronic Neck/Back Pain
	-0.0448971	0.0230333	-1.94923	0.0512681	PC7	Chronic Neck/Back Pain		-0.0444545	0.0230941	-1.92493	0.0542376	PC7	Chronic Neck/Back Pain
	0.0411737	0.0233023	1.76694	0.0772389	PC8	Chronic Neck/Back Pain		0.0399442	0.0234109	1.70622	0.087967	PC8	Chronic Neck/Back Pain
	0.00472271	0.0227298	0.207776	0.835404	PC9	Chronic Neck/Back Pain		0.00469109	0.0228739	0.205085	0.837506	PC9	Chronic Neck/Back Pain
	-0.167594	0.0229103	-7.31523	2.56935e-13	SIMD	Chronic Neck/Back Pain		-0.183658	0.0230102	-7.98159	1.4446e-15	SIMD	Chronic Neck/Back Pain
	0.165508	0.0203919	8.11636	4.80393e-16	smokingScore	Chronic Neck/Back Pain		0.159463	0.0206477	7.72301	1.13613e-14	smokingScore	Chronic Neck/Back Pain
	0.0531819	0.0796232	0.66792	0.504185	Alcohol (units/week)	Colorectal Cancer		0.101266	0.0734731	1.37827	0.168118	Alcohol (units/week)	Colorectal Cancer
	-0.0647234	0.0946709	-0.683668	0.494185	Bcell	Colorectal Cancer		0.00100173	0.0842548	0.0118893	0.990514	Bcell	Colorectal Cancer
	0.258395	0.0736275	3.50949	0.00044896	Body Mass Index	Colorectal Cancer		0.202121	0.0834494	2.42208	0.0154319	Body Mass Index	Colorectal Cancer
	-0.0728014	0.0894262	-0.814095	0.41559	CD4T	Colorectal Cancer		-0.0610913	0.0855509	-0.714093	0.475169	CD4T	Colorectal Cancer
	-0.306972	0.10217	-3.00453	0.00265996	CD8T	Colorectal Cancer		-0.0153005	0.0983694	-0.155542	0.876394	CD8T	Colorectal Cancer
	-0.240736	0.0961432	-2.50393	0.0122821	Education (11 category ordinal variable)	Colorectal Cancer		-0.0158328	0.0927147	-0.170769	0.864405	Education (11 category ordinal variable)	Colorectal Cancer
	0.0573621	0.0888673	0.64548	0.518616	Granulocytes	Colorectal Cancer		0.0688302	0.0873023	0.788413	0.430455	Granulocytes	Colorectal Cancer
	0.059831	0.0865241	0.691495	0.489255	Monocytes	Colorectal Cancer		-0.0267001	0.0893944	-0.298678	0.765186	Monocytes	Colorectal Cancer
	0.252321	0.0793381	3.18033	0.0014711	NK Cells	Colorectal Cancer		-0.00261301	0.0882863	-0.029597	0.976388	NK Cells	Colorectal Cancer
	0.00756176	0.0881223	0.0858099	0.931618	PC1	Colorectal Cancer		0.0128143	0.0885163	0.144768	0.884894	PC1	Colorectal Cancer
	-0.164994	0.119956	-1.37546	0.168989	PC10	Colorectal Cancer		-0.152353	0.110774	-1.37534	0.169025	PC10	Colorectal Cancer
	-0.105086	0.0857617	-1.22533	0.220453	PC11	Colorectal Cancer		-0.0995518	0.0857685	-1.1607	0.245763	PC11	Colorectal Cancer
	-0.100199	0.144356	-0.694109	0.487614	PC12	Colorectal Cancer		-0.104915	0.135998	-0.771448	0.440442	PC12	Colorectal Cancer
	0.0792618	0.0314886	2.51716	0.0118305	PC13	Colorectal Cancer		0.062881	0.0311317	2.01984	0.0434	PC13	Colorectal Cancer
	-0.0642975	0.0502175	-1.28038	0.200411	PC14	Colorectal Cancer		-0.0698146	0.0524602	-1.33081	0.183252	PC14	Colorectal Cancer
	0.158279	0.0946164	1.67285	0.094357	PC15	Colorectal Cancer		0.152626	0.0938111	1.62695	0.103748	PC15	Colorectal Cancer
	-0.0642773	0.0600097	-1.07112	0.284117	PC16	Colorectal Cancer		-0.0756523	0.0592818	-1.27615	0.201903	PC16	Colorectal Cancer
	0.0224824	0.0936031	0.240188	0.810184	PC17	Colorectal Cancer		0.0228352	0.0990667	0.230503	0.817701	PC17	Colorectal Cancer
	-0.0214127	0.0842408	-0.254184	0.799353	PC18	Colorectal Cancer		-0.012967	0.0878223	-0.14765	0.882619	PC18	Colorectal Cancer
	-0.103796	0.0989056	-1.04944	0.293975	PC19	Colorectal Cancer		-0.117333	0.099798	-1.1757	0.239715	PC19	Colorectal Cancer
	-0.12274	0.084517	-1.45226	0.14643	PC2	Colorectal Cancer		-0.131563	0.0853641	-1.5412	0.123268	PC2	Colorectal Cancer
	-0.0320936	0.087993	-0.364729	0.715313	PC20	Colorectal Cancer		-0.0105813	0.0924169	-0.114496	0.908845	PC20	Colorectal Cancer
	-0.114007	0.0867348	-1.31443	0.188702	PC3	Colorectal Cancer		-0.117969	0.0866449	-1.36152	0.173349	PC3	Colorectal Cancer
	0.00311362	0.087657	0.0355205	0.971665	PC4	Colorectal Cancer		0.00578511	0.0882801	0.0655313	0.947751	PC4	Colorectal Cancer
	0.00543813	0.087549	0.0621153	0.950471	PC5	Colorectal Cancer		-0.000219516	0.0874231	-0.00251096	0.997997	PC5	Colorectal Cancer
	0.0314601	0.0880576	0.357267	0.720892	PC6	Colorectal Cancer		0.0040861	0.0872464	0.046834	0.962645	PC6	Colorectal Cancer
	0.014995	0.0873138	0.171736	0.863645	PC7	Colorectal Cancer		0.0447577	0.086845	0.515374	0.606292	PC7	Colorectal Cancer
	0.00702828	0.0878279	0.0800233	0.936219	PC8	Colorectal Cancer		-0.000699114	0.0883152	-0.00791613	0.993684	PC8	Colorectal Cancer
	0.0516808	0.0813669	0.635158	0.525325	PC9	Colorectal Cancer		0.0476869	0.0804034	0.593096	0.553117	PC9	Colorectal Cancer
	0.106901	0.0937822	1.13988	0.254335	SIMD	Colorectal Cancer		0.0537129	0.0940453	0.571139	0.567906	SIMD	Colorectal Cancer
	0.033767	0.0859229	0.392991	0.694326	smokingScore	Colorectal Cancer		0.0104471	0.0912235	0.114522	0.908824	smokingScore	Colorectal Cancer
	0.038856	0.0422892	0.918818	0.358191	Alcohol (units/week)	COPD		0.121512	0.0349086	3.48085	0.000499822	Alcohol (units/week)	COPD
	-0.0874375	0.0464058	-1.88419	0.0595389	Bcell	COPD		-0.0387946	0.0431925	-0.898177	0.369091	Bcell	COPD
	0.0243234	0.0420875	0.577925	0.563315	Body Mass Index	COPD		-0.0823507	0.0464193	-1.77406	0.0760529	Body Mass Index	COPD
	0.0516967	0.042267	1.2231	0.221292	CD4T	COPD		0.024723	0.040811	0.605794	0.544651	CD4T	COPD
	-0.279551	0.0487184	-5.73811	9.57399e-09	CD8T	COPD		-0.0335961	0.0476138	-0.705597	0.480439	CD8T	COPD
	-0.668258	0.0542114	-12.3269	6.49143e-35	Education (11 category ordinal variable)	COPD		-0.461741	0.054366	-8.49319	2.01035e-17	Education (11 category ordinal variable)	COPD
	0.134138	0.0432257	3.10319	0.00191444	Granulocytes	COPD		0.15916	0.0426795	3.72919	0.000192094	Granulocytes	COPD
	-0.00255476	0.0428671	-0.0595971	0.952477	Monocytes	COPD		-0.0477151	0.0438818	-1.08736	0.276879	Monocytes	COPD
	-0.0255379	0.0431239	-0.592199	0.553717	NK Cells	COPD		-0.308659	0.0479557	-6.43633	1.22398e-10	NK Cells	COPD
	-0.0685888	0.0407303	-1.68397	0.0921865	PC1	COPD		-0.0675247	0.0408164	-1.65435	0.0980557	PC1	COPD
	-0.0685952	0.0597715	-1.14762	0.251123	PC10	COPD		-0.068458	0.0577161	-1.18612	0.235576	PC10	COPD
	-0.00404941	0.042245	-0.0958555	0.923635	PC11	COPD		-0.00102525	0.0423944	-0.0241837	0.980706	PC11	COPD
	0.0361905	0.0310853	1.16423	0.24433	PC12	COPD		0.024252	0.0306844	0.790368	0.429313	PC12	COPD
	-0.057716	0.0590297	-0.977745	0.3282	PC13	COPD		-0.0763967	0.0617446	-1.2373	0.215975	PC13	COPD
	-0.0360457	0.0322236	-1.11861	0.263306	PC14	COPD		-0.0372148	0.0346841	-1.07297	0.283287	PC14	COPD
	-0.015403	0.0411211	-0.374576	0.707976	PC15	COPD		-0.0147401	0.0399074	-0.369357	0.711862	PC15	COPD
	-0.0297493	0.0367548	-0.809401	0.418285	PC16	COPD		-0.0434873	0.0363259	-1.19714	0.231251	PC16	COPD
	-0.0356442	0.0329571	-1.08153	0.27946	PC17	COPD		-0.043698	0.0338607	-1.29052	0.196869	PC17	COPD
	-0.0269632	0.0403351	-0.668481	0.503827	PC18	COPD		-0.0195195	0.0413952	-0.471541	0.637255	PC18	COPD
	0.0226592	0.0388603	0.583095	0.559829	PC19	COPD		0.0140771	0.0388553	0.362296	0.717131	PC19	COPD
	0.0356263	0.0427179	0.833991	0.404286	PC2	COPD		0.0320992	0.0429811	0.74682	0.455172	PC2	COPD
	-0.014178	0.0425049	-0.333562	0.73871	PC20	COPD		0.00713558	0.0443671	0.16083	0.872227	PC20	COPD
	0.0811839	0.0427383	1.89956	0.0574912	PC3	COPD		0.0785586	0.0427281	1.83857	0.0659787	PC3	COPD
	-0.0542205	0.0420904	-1.28819	0.197679	PC4	COPD		-0.0546969	0.0423801	-1.29063	0.196833	PC4	COPD
	-0.0643238	0.0419655	-1.53278	0.12533	PC5	COPD		-0.0681217	0.0418318	-1.62847	0.103426	PC5	COPD
	-0.0686784	0.0418054	-1.64281	0.100422	PC6	COPD		-0.0893997	0.0410486	-2.1779	0.0294136	PC6	COPD
	0.12697	0.0412654	3.07692	0.00209151	PC7	COPD		0.147701	0.0409728	3.60486	0.000312319	PC7	COPD
	-0.0507124	0.0413273	-1.22709	0.219788	PC8	COPD		-0.0543806	0.0415227	-1.30966	0.190312	PC8	COPD
	-0.0437158	0.0437901	-0.998302	0.318133	PC9	COPD		-0.0441223	0.0436266	-1.01136	0.311843	PC9	COPD
	-0.512844	0.0420178	-12.2054	2.90877e-34	SIMD	COPD		-0.575311	0.0422722	-13.6097	3.50824e-42	SIMD	COPD
	0.83718	0.0282441	29.6409	4.4474e-193	smokingScore	COPD		0.925865	0.0303098	30.5468	6.24404e-205	smokingScore	COPD
	0.322671	0.13338	2.41919	0.0155552	Alcohol (units/week)	COVID Severity		0.259523	0.153438	1.69139	0.0907624	Alcohol (units/week)	COVID Severity
	0.00543682	0.178193	0.0305109	0.97566	Bcell	COVID Severity		0.022241	0.166544	0.133544	0.893763	Bcell	COVID Severity
	0.501159	0.117813	4.25386	2.10114e-05	Body Mass Index	COVID Severity		0.474117	0.128173	3.69905	0.000216408	Body Mass Index	COVID Severity
	0.0443708	0.178637	0.248386	0.803836	CD4T	COVID Severity		0.0218652	0.174829	0.125066	0.900471	CD4T	COVID Severity
	-0.394376	0.212058	-1.85975	0.0629204	CD8T	COVID Severity		-0.113514	0.209351	-0.542218	0.587669	CD8T	COVID Severity
	-0.24645	0.191788	-1.28501	0.198788	Education (11 category ordinal variable)	COVID Severity		-0.0623854	0.188957	-0.330157	0.741281	Education (11 category ordinal variable)	COVID Severity
	0.022501	0.180685	0.124532	0.900894	Granulocytes	COVID Severity		0.0641658	0.181936	0.352683	0.724326	Granulocytes	COVID Severity
	-0.0751007	0.184485	-0.407082	0.683948	Monocytes	COVID Severity		-0.191357	0.192481	-0.994161	0.320145	Monocytes	COVID Severity
	0.272064	0.158891	1.71227	0.086847	NK Cells	COVID Severity		0.0476507	0.177262	0.268815	0.788072	NK Cells	COVID Severity
	-0.188068	0.162132	-1.15997	0.246061	PC1	COVID Severity		-0.182407	0.165082	-1.10495	0.269181	PC1	COVID Severity
	-0.202389	0.266748	-0.758726	0.448016	PC10	COVID Severity		-0.218299	0.275526	-0.792297	0.428187	PC10	COVID Severity
	-0.111367	0.177917	-0.625951	0.531347	PC11	COVID Severity		-0.101884	0.178389	-0.571133	0.567909	PC11	COVID Severity
	0.055737	0.0935221	0.595977	0.551191	PC12	COVID Severity		0.0575105	0.0994721	0.578157	0.563158	PC12	COVID Severity
	-0.0984529	0.206639	-0.476448	0.633755	PC13	COVID Severity		-0.0931823	0.207541	-0.448982	0.653445	PC13	COVID Severity
	0.209203	0.228232	0.916625	0.359339	PC14	COVID Severity		0.193393	0.231015	0.837148	0.402509	PC14	COVID Severity
	0.103825	0.197385	0.526002	0.598887	PC15	COVID Severity		0.0954435	0.200181	0.476785	0.633515	PC15	COVID Severity
	-0.0767317	0.117683	-0.652019	0.514389	PC16	COVID Severity		-0.0731652	0.118551	-0.617164	0.537126	PC16	COVID Severity
	0.135234	0.22254	0.607685	0.543396	PC17	COVID Severity		0.111619	0.221889	0.503039	0.614937	PC17	COVID Severity
	0.0575662	0.181584	0.317023	0.751226	PC18	COVID Severity		0.0683979	0.184192	0.37134	0.710384	PC18	COVID Severity
	0.109953	0.0987053	1.11395	0.2653	PC19	COVID Severity		0.109292	0.105351	1.03741	0.299546	PC19	COVID Severity
	-0.6845	0.152234	-4.49637	6.91229e-06	PC2	COVID Severity		-0.703703	0.153842	-4.5742	4.78044e-06	PC2	COVID Severity
	0.15235	0.130007	1.17186	0.241253	PC20	COVID Severity		0.196457	0.140214	1.40112	0.161178	PC20	COVID Severity
	-0.200062	0.177921	-1.12444	0.260826	PC3	COVID Severity		-0.192712	0.178745	-1.07814	0.280971	PC3	COVID Severity
	0.17795	0.18358	0.969334	0.332379	PC4	COVID Severity		0.196745	0.187108	1.05151	0.293025	PC4	COVID Severity
	-0.338438	0.173099	-1.95518	0.0505623	PC5	COVID Severity		-0.352055	0.174086	-2.02231	0.0431443	PC5	COVID Severity
	-0.0763036	0.177786	-0.429188	0.667786	PC6	COVID Severity		-0.0908276	0.178759	-0.5081	0.611383	PC6	COVID Severity
	-0.215645	0.182889	-1.1791	0.238357	PC7	COVID Severity		-0.191771	0.181258	-1.058	0.290054	PC7	COVID Severity
	-0.216148	0.161894	-1.33512	0.181837	PC8	COVID Severity		-0.219122	0.161392	-1.35769	0.174561	PC8	COVID Severity
	-0.0750985	0.18896	-0.397429	0.691051	PC9	COVID Severity		-0.0940477	0.191878	-0.490143	0.624033	PC9	COVID Severity
	-0.265741	0.180433	-1.4728	0.140806	SIMD	COVID Severity		-0.353107	0.181101	-1.94978	0.0512022	SIMD	COVID Severity
	0.150145	0.159976	0.93855	0.347962	smokingScore	COVID Severity		0.11618	0.164967	0.704262	0.48127	smokingScore	COVID Severity
	-0.022223	0.0402124	-0.55264	0.58051	Alcohol (units/week)	Diabetes (Type 2)		-0.0746949	0.0450193	-1.65918	0.0970804	Alcohol (units/week)	Diabetes (Type 2)
	0.055188	0.0323932	1.70369	0.0884389	Bcell	Diabetes (Type 2)		0.0725839	0.0284732	2.5492	0.0107969	Bcell	Diabetes (Type 2)
	0.612324	0.0193959	31.5698	9.58985e-219	Body Mass Index	Diabetes (Type 2)		0.658166	0.0211595	31.105	2.06208e-212	Body Mass Index	Diabetes (Type 2)
	0.124908	0.0356161	3.50706	0.000453094	CD4T	Diabetes (Type 2)		0.123805	0.0348185	3.55573	0.000376932	CD4T	Diabetes (Type 2)
	-0.218317	0.0405002	-5.39053	7.02516e-08	CD8T	Diabetes (Type 2)		0.00908257	0.0397816	0.228311	0.819405	CD8T	Diabetes (Type 2)
	-0.360524	0.0415701	-8.67267	4.22097e-18	Education (11 category ordinal variable)	Diabetes (Type 2)		-0.208169	0.0411706	-5.05625	4.27576e-07	Education (11 category ordinal variable)	Diabetes (Type 2)
	-0.0465966	0.0363975	-1.28021	0.20047	Granulocytes	Diabetes (Type 2)		-0.029018	0.0360944	-0.80395	0.421426	Granulocytes	Diabetes (Type 2)
	0.0142886	0.0364645	0.391851	0.695168	Monocytes	Diabetes (Type 2)		-0.0777472	0.0375786	-2.06893	0.0385531	Monocytes	Diabetes (Type 2)
	0.0786442	0.0353872	2.22239	0.0262569	NK Cells	Diabetes (Type 2)		-0.151061	0.0389385	-3.87946	0.000104687	NK Cells	Diabetes (Type 2)
	0.052247	0.0375647	1.39085	0.16427	PC1	Diabetes (Type 2)		0.0556538	0.0377481	1.47435	0.140388	PC1	Diabetes (Type 2)
	-0.0177474	0.041955	-0.42301	0.672288	PC10	Diabetes (Type 2)		-0.0201846	0.0412268	-0.4896	0.624417	PC10	Diabetes (Type 2)
	0.0583358	0.0364585	1.60006	0.109585	PC11	Diabetes (Type 2)		0.0640858	0.036567	1.75256	0.079678	PC11	Diabetes (Type 2)
	-0.017598	0.0432458	-0.406929	0.68406	PC12	Diabetes (Type 2)		-0.0242515	0.0422036	-0.57463	0.565542	PC12	Diabetes (Type 2)
	-0.0310176	0.0463801	-0.66877	0.503642	PC13	Diabetes (Type 2)		-0.0456957	0.0484303	-0.943536	0.345407	PC13	Diabetes (Type 2)
	0.057579	0.0435863	1.32103	0.18649	PC14	Diabetes (Type 2)		0.070982	0.0456847	1.55374	0.120247	PC14	Diabetes (Type 2)
	-0.0643211	0.0302072	-2.12933	0.0332268	PC15	Diabetes (Type 2)		-0.0603549	0.0287745	-2.09752	0.035948	PC15	Diabetes (Type 2)
	-0.00973337	0.033862	-0.287442	0.773774	PC16	Diabetes (Type 2)		-0.0191266	0.0337	-0.567555	0.570337	PC16	Diabetes (Type 2)
	0.0601701	0.0427691	1.40686	0.159469	PC17	Diabetes (Type 2)		0.0612159	0.0443139	1.38141	0.167152	PC17	Diabetes (Type 2)
	0.0188052	0.0374106	0.50267	0.615196	PC18	Diabetes (Type 2)		0.0280203	0.0386915	0.7242	0.468943	PC18	Diabetes (Type 2)
	-0.0875226	0.0416807	-2.09983	0.0357435	PC19	Diabetes (Type 2)		-0.102725	0.0429069	-2.39414	0.0166595	PC19	Diabetes (Type 2)
	-4.33946e-06	0.0362823	-0.000119603	0.999905	PC2	Diabetes (Type 2)		-0.00594822	0.0366235	-0.162416	0.870979	PC2	Diabetes (Type 2)
	-0.0571485	0.0360907	-1.58347	0.113315	PC20	Diabetes (Type 2)		-0.046823	0.0378774	-1.23617	0.216395	PC20	Diabetes (Type 2)
	0.00484796	0.0362754	0.133643	0.893685	PC3	Diabetes (Type 2)		0.00408577	0.0361745	0.112946	0.910073	PC3	Diabetes (Type 2)
	0.0141683	0.0363871	0.389376	0.696998	PC4	Diabetes (Type 2)		0.022199	0.0366601	0.605537	0.544822	PC4	Diabetes (Type 2)
	-0.00417805	0.0362507	-0.115254	0.908244	PC5	Diabetes (Type 2)		-0.00902391	0.03621	-0.249211	0.803198	PC5	Diabetes (Type 2)
	-0.0513512	0.0360018	-1.42635	0.153767	PC6	Diabetes (Type 2)		-0.0666362	0.0354447	-1.88001	0.0601073	PC6	Diabetes (Type 2)
	0.0564503	0.0360253	1.56696	0.117124	PC7	Diabetes (Type 2)		0.0773061	0.0359473	2.15054	0.0315123	PC7	Diabetes (Type 2)
	-0.0034828	0.0362332	-0.0961219	0.923424	PC8	Diabetes (Type 2)		-0.00865415	0.0364984	-0.237111	0.812571	PC8	Diabetes (Type 2)
	-0.0619278	0.0377193	-1.6418	0.100631	PC9	Diabetes (Type 2)		-0.0638949	0.0378128	-1.68977	0.0910723	PC9	Diabetes (Type 2)
	-0.22507	0.0362075	-6.21612	5.09606e-10	SIMD	Diabetes (Type 2)		-0.28711	0.0363569	-7.89698	2.85741e-15	SIMD	Diabetes (Type 2)
	0.20554	0.0314184	6.54204	6.06835e-11	smokingScore	Diabetes (Type 2)		0.185965	0.0322996	5.75751	8.53639e-09	smokingScore	Diabetes (Type 2)
	-0.0204646	0.0574647	-0.356124	0.721748	Alcohol (units/week)	Inflammatory Bowel Disease		0.00597366	0.0600357	0.0995018	0.92074	Alcohol (units/week)	Inflammatory Bowel Disease
	0.031718	0.0502128	0.63167	0.527602	Bcell	Inflammatory Bowel Disease		0.0346758	0.0501771	0.691069	0.489522	Bcell	Inflammatory Bowel Disease
	0.0761443	0.0507818	1.49944	0.133759	Body Mass Index	Inflammatory Bowel Disease		0.0878976	0.0504916	1.74084	0.0817123	Body Mass Index	Inflammatory Bowel Disease
	-0.044543	0.0536752	-0.829861	0.406617	CD4T	Inflammatory Bowel Disease		-0.0517782	0.054322	-0.953172	0.340503	CD4T	Inflammatory Bowel Disease
	-0.0286974	0.0538024	-0.533386	0.593767	CD8T	Inflammatory Bowel Disease		-0.0624343	0.058047	-1.07558	0.282114	CD8T	Inflammatory Bowel Disease
	-0.0894775	0.0559275	-1.59988	0.109625	Education (11 category ordinal variable)	Inflammatory Bowel Disease		-0.106917	0.0581918	-1.83732	0.0661625	Education (11 category ordinal variable)	Inflammatory Bowel Disease
	0.0598346	0.0536066	1.11618	0.264345	Granulocytes	Inflammatory Bowel Disease		0.0562756	0.0537238	1.0475	0.29487	Granulocytes	Inflammatory Bowel Disease
	0.0219369	0.0529746	0.414103	0.678798	Monocytes	Inflammatory Bowel Disease		0.0468318	0.0538619	0.869478	0.384586	Monocytes	Inflammatory Bowel Disease
	-0.0553666	0.0545012	-1.01588	0.309687	NK Cells	Inflammatory Bowel Disease		-0.0321387	0.0580672	-0.553474	0.579939	NK Cells	Inflammatory Bowel Disease
	-0.0377217	0.0517887	-0.728377	0.466383	PC1	Inflammatory Bowel Disease		-0.0374304	0.0517958	-0.722654	0.469893	PC1	Inflammatory Bowel Disease
	-0.0269781	0.0644916	-0.418319	0.675714	PC10	Inflammatory Bowel Disease		-0.02542	0.0643374	-0.395104	0.692766	PC10	Inflammatory Bowel Disease
	-0.0344817	0.0525482	-0.656192	0.511701	PC11	Inflammatory Bowel Disease		-0.0337296	0.0524805	-0.642706	0.520415	PC11	Inflammatory Bowel Disease
	0.0267311	0.0414844	0.644365	0.519339	PC12	Inflammatory Bowel Disease		0.0278373	0.0414664	0.671322	0.502015	PC12	Inflammatory Bowel Disease
	-0.0405567	0.0702317	-0.577469	0.563622	PC13	Inflammatory Bowel Disease		-0.0383009	0.0691773	-0.553663	0.579809	PC13	Inflammatory Bowel Disease
	-0.0365323	0.0404699	-0.902702	0.366684	PC14	Inflammatory Bowel Disease		-0.0360212	0.0404225	-0.891119	0.372865	PC14	Inflammatory Bowel Disease
	-0.0952572	0.037769	-2.5221	0.0116657	PC15	Inflammatory Bowel Disease		-0.0959054	0.0380326	-2.52166	0.0116802	PC15	Inflammatory Bowel Disease
	9.17833e-05	0.0520135	0.00176461	0.998592	PC16	Inflammatory Bowel Disease		0.00123025	0.0517085	0.0237921	0.981018	PC16	Inflammatory Bowel Disease
	0.045492	0.0606847	0.749645	0.453469	PC17	Inflammatory Bowel Disease		0.0460853	0.0603052	0.764201	0.444747	PC17	Inflammatory Bowel Disease
	-0.0540332	0.0464752	-1.16262	0.244982	PC18	Inflammatory Bowel Disease		-0.0547376	0.0463025	-1.18217	0.237137	PC18	Inflammatory Bowel Disease
	0.0130899	0.0505511	0.258944	0.795679	PC19	Inflammatory Bowel Disease		0.0142523	0.0503265	0.283197	0.777026	PC19	Inflammatory Bowel Disease
	0.0464083	0.0535707	0.8663	0.386325	PC2	Inflammatory Bowel Disease		0.0467225	0.0534777	0.873681	0.382292	PC2	Inflammatory Bowel Disease
	-0.0967049	0.0505991	-1.9112	0.055979	PC20	Inflammatory Bowel Disease		-0.0954972	0.0502692	-1.89972	0.0574703	PC20	Inflammatory Bowel Disease
	0.00977992	0.0529368	0.184747	0.853427	PC3	Inflammatory Bowel Disease		0.00896921	0.0529232	0.169476	0.865422	PC3	Inflammatory Bowel Disease
	0.0104646	0.0530315	0.197328	0.843571	PC4	Inflammatory Bowel Disease		0.00797594	0.0529889	0.150521	0.880354	PC4	Inflammatory Bowel Disease
	-0.0203117	0.0526598	-0.385715	0.699708	PC5	Inflammatory Bowel Disease		-0.0189872	0.052686	-0.360384	0.71856	PC5	Inflammatory Bowel Disease
	-0.0570338	0.0523164	-1.09017	0.275638	PC6	Inflammatory Bowel Disease		-0.0559636	0.0523964	-1.06808	0.285484	PC6	Inflammatory Bowel Disease
	0.0721602	0.0522339	1.38148	0.167131	PC7	Inflammatory Bowel Disease		0.0699148	0.052318	1.33634	0.181438	PC7	Inflammatory Bowel Disease
	0.0644025	0.0542401	1.18736	0.235085	PC8	Inflammatory Bowel Disease		0.0649724	0.054202	1.19871	0.230642	PC8	Inflammatory Bowel Disease
	0.00962226	0.0522006	0.184332	0.853753	PC9	Inflammatory Bowel Disease		0.0094558	0.0522425	0.180998	0.856369	PC9	Inflammatory Bowel Disease
	-0.096208	0.0532432	-1.80695	0.0707696	SIMD	Inflammatory Bowel Disease		-0.0889369	0.0534394	-1.66426	0.0960608	SIMD	Inflammatory Bowel Disease
	0.041026	0.0515416	0.795978	0.426045	smokingScore	Inflammatory Bowel Disease		0.0481126	0.051654	0.931441	0.351626	smokingScore	Inflammatory Bowel Disease
	0.0354423	0.0378648	0.936023	0.349261	Alcohol (units/week)	Ischemic Heart Disease		-0.0185326	0.0440706	-0.420521	0.674105	Alcohol (units/week)	Ischemic Heart Disease
	-0.0280577	0.0402081	-0.69781	0.485296	Bcell	Ischemic Heart Disease		0.0353093	0.0341265	1.03466	0.300828	Bcell	Ischemic Heart Disease
	0.28555	0.0309784	9.21774	3.03433e-20	Body Mass Index	Ischemic Heart Disease		0.252975	0.03646	6.93841	3.96536e-12	Body Mass Index	Ischemic Heart Disease
	-0.0641561	0.0393898	-1.62875	0.103366	CD4T	Ischemic Heart Disease		-0.0282751	0.0378034	-0.747952	0.454489	CD4T	Ischemic Heart Disease
	-0.299079	0.0447384	-6.68506	2.30824e-11	CD8T	Ischemic Heart Disease		0.0628197	0.0414436	1.51579	0.129574	CD8T	Ischemic Heart Disease
	-0.430856	0.0454992	-9.46953	2.81109e-21	Education (11 category ordinal variable)	Ischemic Heart Disease		-0.181998	0.0436023	-4.17404	2.99242e-05	Education (11 category ordinal variable)	Ischemic Heart Disease
	0.05708	0.0391486	1.45803	0.144831	Granulocytes	Ischemic Heart Disease		0.0678729	0.038511	1.76243	0.0779965	Granulocytes	Ischemic Heart Disease
	0.0672813	0.0379484	1.77297	0.0762344	Monocytes	Ischemic Heart Disease		-0.091321	0.0395785	-2.30734	0.021036	Monocytes	Ischemic Heart Disease
	0.198192	0.0356709	5.55611	2.75846e-08	NK Cells	Ischemic Heart Disease		-0.128693	0.0395847	-3.25107	0.0011497	NK Cells	Ischemic Heart Disease
	-0.0168714	0.0383194	-0.440282	0.659733	PC1	Ischemic Heart Disease		-0.00517933	0.0385118	-0.134487	0.893018	PC1	Ischemic Heart Disease
	-0.0449568	0.0513719	-0.875124	0.381506	PC10	Ischemic Heart Disease		-0.0540234	0.0505269	-1.0692	0.284979	PC10	Ischemic Heart Disease
	-0.0706673	0.0381466	-1.85252	0.0639514	PC11	Ischemic Heart Disease		-0.0638717	0.038328	-1.66645	0.0956242	PC11	Ischemic Heart Disease
	-0.0326035	0.0515988	-0.631865	0.527475	PC12	Ischemic Heart Disease		-0.0433941	0.0474734	-0.914072	0.360679	PC12	Ischemic Heart Disease
	-0.0421655	0.0520552	-0.810015	0.417931	PC13	Ischemic Heart Disease		-0.0798917	0.0577155	-1.38423	0.166287	PC13	Ischemic Heart Disease
	0.0137285	0.0408491	0.33608	0.736811	PC14	Ischemic Heart Disease		0.0211343	0.0446171	0.473681	0.635728	PC14	Ischemic Heart Disease
	-0.0177273	0.0373706	-0.474364	0.63524	PC15	Ischemic Heart Disease		-0.0166454	0.0360975	-0.461123	0.64471	PC15	Ischemic Heart Disease
	0.00535401	0.0385088	0.139033	0.889424	PC16	Ischemic Heart Disease		-0.00847836	0.03909	-0.216894	0.828291	PC16	Ischemic Heart Disease
	-0.0186367	0.0337645	-0.551963	0.580974	PC17	Ischemic Heart Disease		-0.0291908	0.0370584	-0.787697	0.430874	PC17	Ischemic Heart Disease
	-0.0155553	0.0376767	-0.412861	0.679708	PC18	Ischemic Heart Disease		-0.0081445	0.0398785	-0.204233	0.838171	PC18	Ischemic Heart Disease
	-0.00236479	0.0389133	-0.0607707	0.951542	PC19	Ischemic Heart Disease		-0.0219302	0.0414305	-0.529326	0.596579	PC19	Ischemic Heart Disease
	-0.0134134	0.0384198	-0.349126	0.726995	PC2	Ischemic Heart Disease		-0.0212547	0.0389629	-0.54551	0.585403	PC2	Ischemic Heart Disease
	-0.0514949	0.0387714	-1.32817	0.184122	PC20	Ischemic Heart Disease		-0.0415052	0.0415431	-0.999088	0.317752	PC20	Ischemic Heart Disease
	0.080672	0.0389668	2.07028	0.0384264	PC3	Ischemic Heart Disease		0.0773539	0.0389359	1.9867	0.0469561	PC3	Ischemic Heart Disease
	0.0254672	0.0387284	0.657584	0.510806	PC4	Ischemic Heart Disease		0.0321731	0.0391028	0.822783	0.410632	PC4	Ischemic Heart Disease
	0.00434418	0.0386455	0.112411	0.910498	PC5	Ischemic Heart Disease		-0.00599342	0.0386986	-0.154874	0.876921	PC5	Ischemic Heart Disease
	-0.0396429	0.0383689	-1.0332	0.301509	PC6	Ischemic Heart Disease		-0.0620674	0.0375129	-1.65456	0.0980137	PC6	Ischemic Heart Disease
	0.0368187	0.0384081	0.95862	0.33775	PC7	Ischemic Heart Disease		0.0871859	0.0382691	2.27823	0.0227126	PC7	Ischemic Heart Disease
	-0.0458501	0.0377937	-1.21317	0.225065	PC8	Ischemic Heart Disease		-0.0622461	0.0381636	-1.63103	0.102884	PC8	Ischemic Heart Disease
	-0.00575052	0.0387318	-0.14847	0.881972	PC9	Ischemic Heart Disease		0.00649285	0.03811	0.170371	0.864718	PC9	Ischemic Heart Disease
	-0.111706	0.0389432	-2.86843	0.00412512	SIMD	Ischemic Heart Disease		-0.217682	0.0392803	-5.54177	2.99424e-08	SIMD	Ischemic Heart Disease
	0.257326	0.0322767	7.9725	1.55502e-15	smokingScore	Ischemic Heart Disease		0.257737	0.033741	7.63867	2.19478e-14	smokingScore	Ischemic Heart Disease
	0.224206	0.0292525	7.66451	1.79522e-14	Alcohol (units/week)	Liver Cirrhosis		0.197138	0.0323705	6.09005	1.12877e-09	Alcohol (units/week)	Liver Cirrhosis
	-0.00576058	0.106904	-0.0538856	0.957026	Bcell	Liver Cirrhosis		0.0115622	0.102049	0.1133	0.909793	Bcell	Liver Cirrhosis
	0.365346	0.0785216	4.65281	3.27443e-06	Body Mass Index	Liver Cirrhosis		0.36675	0.0870764	4.21182	2.53321e-05	Body Mass Index	Liver Cirrhosis
	-0.038358	0.107017	-0.35843	0.720021	CD4T	Liver Cirrhosis		-0.00103578	0.10569	-0.00980019	0.992181	CD4T	Liver Cirrhosis
	-0.288766	0.121994	-2.36706	0.0179302	CD8T	Liver Cirrhosis		-0.10771	0.122543	-0.878962	0.379422	CD8T	Liver Cirrhosis
	-0.428238	0.124475	-3.44036	0.000580944	Education (11 category ordinal variable)	Liver Cirrhosis		-0.343049	0.125618	-2.73089	0.00631637	Education (11 category ordinal variable)	Liver Cirrhosis
	-0.0754304	0.10566	-0.713895	0.475292	Granulocytes	Liver Cirrhosis		-0.0678267	0.105444	-0.643249	0.520062	Granulocytes	Liver Cirrhosis
	0.328661	0.0846952	3.88052	0.000104234	Monocytes	Liver Cirrhosis		0.241009	0.0933356	2.58218	0.00981784	Monocytes	Liver Cirrhosis
	0.214191	0.0972699	2.20203	0.0276635	NK Cells	Liver Cirrhosis		0.057763	0.105167	0.549248	0.582835	NK Cells	Liver Cirrhosis
	0.0735515	0.110452	0.665911	0.505468	PC1	Liver Cirrhosis		0.0734458	0.11042	0.665153	0.505953	PC1	Liver Cirrhosis
	0.0335024	0.074144	0.451855	0.651373	PC10	Liver Cirrhosis		0.0294871	0.07471	0.394688	0.693073	PC10	Liver Cirrhosis
	-0.141152	0.102239	-1.38062	0.167397	PC11	Liver Cirrhosis		-0.143399	0.102927	-1.3932	0.163558	PC11	Liver Cirrhosis
	-0.142209	0.176107	-0.807514	0.419371	PC12	Liver Cirrhosis		-0.144861	0.173399	-0.835423	0.40348	PC12	Liver Cirrhosis
	0.0440636	0.065475	0.672984	0.500958	PC13	Liver Cirrhosis		0.0385332	0.0669376	0.575659	0.564846	PC13	Liver Cirrhosis
	-0.0873175	0.0470914	-1.85421	0.0637088	PC14	Liver Cirrhosis		-0.0883062	0.0462263	-1.9103	0.0560945	PC14	Liver Cirrhosis
	0.187046	0.113822	1.64332	0.100317	PC15	Liver Cirrhosis		0.190233	0.115846	1.64212	0.100566	PC15	Liver Cirrhosis
	0.158129	0.083032	1.90443	0.056854	PC16	Liver Cirrhosis		0.148674	0.0808444	1.83902	0.0659125	PC16	Liver Cirrhosis
	-0.0653101	0.0575095	-1.13564	0.256107	PC17	Liver Cirrhosis		-0.077045	0.0589099	-1.30784	0.190926	PC17	Liver Cirrhosis
	-0.126897	0.0654478	-1.93891	0.0525122	PC18	Liver Cirrhosis		-0.126994	0.0665626	-1.90789	0.056406	PC18	Liver Cirrhosis
	-0.0924351	0.120034	-0.770073	0.441257	PC19	Liver Cirrhosis		-0.112338	0.12578	-0.89313	0.371788	PC19	Liver Cirrhosis
	-0.47329	0.0917152	-5.16044	2.46376e-07	PC2	Liver Cirrhosis		-0.485498	0.0923715	-5.25593	1.47277e-07	PC2	Liver Cirrhosis
	0.0107727	0.103017	0.104572	0.916715	PC20	Liver Cirrhosis		0.0173247	0.106658	0.162433	0.870965	PC20	Liver Cirrhosis
	-0.199844	0.103582	-1.92934	0.0536892	PC3	Liver Cirrhosis		-0.197834	0.10368	-1.90812	0.0563761	PC3	Liver Cirrhosis
	-0.0414234	0.104756	-0.395429	0.692527	PC4	Liver Cirrhosis		-0.0309273	0.1054	-0.293429	0.769194	PC4	Liver Cirrhosis
	0.0550916	0.105912	0.520162	0.602951	PC5	Liver Cirrhosis		0.0497006	0.105896	0.469335	0.638831	PC5	Liver Cirrhosis
	0.0154945	0.105845	0.146388	0.883615	PC6	Liver Cirrhosis		0.00391087	0.105078	0.0372189	0.970311	PC6	Liver Cirrhosis
	0.250718	0.0993925	2.5225	0.0116524	PC7	Liver Cirrhosis		0.266308	0.0989135	2.69233	0.00709547	PC7	Liver Cirrhosis
	0.190166	0.111853	1.70014	0.0891051	PC8	Liver Cirrhosis		0.186526	0.112746	1.6544	0.0980464	PC8	Liver Cirrhosis
	0.0745579	0.0944631	0.78928	0.429948	PC9	Liver Cirrhosis		0.0756868	0.093799	0.806904	0.419722	PC9	Liver Cirrhosis
	-0.36046	0.106405	-3.38764	0.000704965	SIMD	Liver Cirrhosis		-0.419551	0.106998	-3.92112	8.81383e-05	SIMD	Liver Cirrhosis
	0.437667	0.0792347	5.52368	3.31973e-08	smokingScore	Liver Cirrhosis		0.414921	0.0798582	5.19573	2.0392e-07	smokingScore	Liver Cirrhosis
	-0.119625	0.148793	-0.803969	0.421415	Alcohol (units/week)	Long COVID		-0.0587474	0.151994	-0.386511	0.699118	Alcohol (units/week)	Long COVID
	0.0726904	0.127586	0.569735	0.568858	Bcell	Long COVID		0.0795992	0.128561	0.619154	0.535815	Bcell	Long COVID
	0.106588	0.125515	0.849206	0.395767	Body Mass Index	Long COVID		0.137419	0.127537	1.07749	0.281261	Body Mass Index	Long COVID
	0.127739	0.127755	0.999878	0.31737	CD4T	Long COVID		0.107963	0.12925	0.835303	0.403547	CD4T	Long COVID
	0.225677	0.126623	1.78227	0.0747046	CD8T	Long COVID		0.208211	0.139054	1.49733	0.134307	CD8T	Long COVID
	0.0848649	0.129207	0.656813	0.511301	Education (11 category ordinal variable)	Long COVID		0.0541286	0.133866	0.40435	0.685956	Education (11 category ordinal variable)	Long COVID
	-0.0933582	0.12797	-0.72953	0.465678	Granulocytes	Long COVID		-0.112321	0.129372	-0.868204	0.385283	Granulocytes	Long COVID
	-0.202277	0.133597	-1.51408	0.130006	Monocytes	Long COVID		-0.153906	0.138651	-1.11003	0.266988	Monocytes	Long COVID
	-0.0802143	0.130496	-0.614687	0.538761	NK Cells	Long COVID		-0.00702658	0.139502	-0.0503692	0.959828	NK Cells	Long COVID
	-0.0349123	0.127174	-0.274524	0.783682	PC1	Long COVID		-0.0272878	0.127786	-0.213544	0.830903	PC1	Long COVID
	0.0101818	0.12788	0.0796199	0.93654	PC10	Long COVID		-0.00272222	0.128922	-0.0211153	0.983154	PC10	Long COVID
	0.00647226	0.127894	0.0506064	0.959639	PC11	Long COVID		0.0148548	0.127621	0.116398	0.907338	PC11	Long COVID
	0.0997108	0.13599	0.733224	0.463422	PC12	Long COVID		0.0953544	0.134399	0.70949	0.47802	PC12	Long COVID
	-0.0971214	0.144648	-0.671431	0.501946	PC13	Long COVID		-0.10184	0.143607	-0.709155	0.478228	PC13	Long COVID
	0.090774	0.129249	0.70232	0.48248	PC14	Long COVID		0.0668708	0.129451	0.516573	0.605454	PC14	Long COVID
	-0.0594944	0.122243	-0.486688	0.626479	PC15	Long COVID		-0.0444116	0.122914	-0.361324	0.717858	PC15	Long COVID
	-0.0570095	0.142574	-0.399859	0.689261	PC16	Long COVID		-0.0549352	0.139514	-0.393762	0.693756	PC16	Long COVID
	-0.126222	0.126727	-0.996013	0.319244	PC17	Long COVID		-0.114709	0.126683	-0.905483	0.365209	PC17	Long COVID
	-0.0245921	0.124687	-0.197231	0.843647	PC18	Long COVID		-0.0192728	0.12411	-0.155289	0.876594	PC18	Long COVID
	0.00265943	0.127423	0.0208708	0.983349	PC19	Long COVID		-0.00735227	0.127932	-0.0574701	0.954171	PC19	Long COVID
	-0.0013778	0.127917	-0.0107711	0.991406	PC2	Long COVID		0.00357017	0.128374	0.0278107	0.977813	PC2	Long COVID
	0.177618	0.1565	1.13494	0.256398	PC20	Long COVID		0.19469	0.156455	1.24438	0.213359	PC20	Long COVID
	-0.0795607	0.127864	-0.622227	0.533793	PC3	Long COVID		-0.0796769	0.129701	-0.61431	0.539011	PC3	Long COVID
	-0.0909703	0.127395	-0.714078	0.475179	PC4	Long COVID		-0.0871813	0.127615	-0.683159	0.494506	PC4	Long COVID
	-0.327238	0.131354	-2.49127	0.0127287	PC5	Long COVID		-0.333495	0.132383	-2.51916	0.0117635	PC5	Long COVID
	0.140613	0.132097	1.06447	0.287115	PC6	Long COVID		0.135177	0.13121	1.03024	0.302899	PC6	Long COVID
	-0.168267	0.13091	-1.28536	0.198666	PC7	Long COVID		-0.208124	0.133398	-1.56018	0.118718	PC7	Long COVID
	-0.151772	0.128953	-1.17696	0.239212	PC8	Long COVID		-0.174589	0.130112	-1.34184	0.179649	PC8	Long COVID
	0.323331	0.134062	2.4118	0.0158741	PC9	Long COVID		0.3261	0.135053	2.4146	0.0157525	PC9	Long COVID
	0.04859	0.132057	0.367948	0.712912	SIMD	Long COVID		0.0582796	0.132506	0.439827	0.660063	SIMD	Long COVID
	-0.00782969	0.128234	-0.0610576	0.951313	smokingScore	Long COVID		-0.0174123	0.129143	-0.13483	0.892746	smokingScore	Long COVID
	0.0577027	0.0716529	0.805309	0.420641	Alcohol (units/week)	Lung Cancer		0.153497	0.0538148	2.85231	0.00434027	Alcohol (units/week)	Lung Cancer
	-0.123101	0.0858207	-1.4344	0.151458	Bcell	Lung Cancer		-0.0205089	0.0761823	-0.269208	0.78777	Bcell	Lung Cancer
	-0.0552388	0.0797549	-0.692607	0.488556	Body Mass Index	Lung Cancer		-0.197158	0.0896342	-2.19958	0.0278366	Body Mass Index	Lung Cancer
	-0.0316607	0.0781391	-0.405184	0.685342	CD4T	Lung Cancer		-0.0126051	0.0741371	-0.170024	0.864991	CD4T	Lung Cancer
	-0.356828	0.0920322	-3.87721	0.00010566	CD8T	Lung Cancer		-0.0204568	0.0868017	-0.235673	0.813686	CD8T	Lung Cancer
	-0.683981	0.0982847	-6.95918	3.42253e-12	Education (11 category ordinal variable)	Lung Cancer		-0.347135	0.0951893	-3.64678	0.000265547	Education (11 category ordinal variable)	Lung Cancer
	0.120814	0.078597	1.53714	0.12426	Granulocytes	Lung Cancer		0.123802	0.0767046	1.61401	0.106524	Granulocytes	Lung Cancer
	-0.0579013	0.0794516	-0.728761	0.466148	Monocytes	Lung Cancer		-0.147606	0.0810711	-1.8207	0.0686529	Monocytes	Lung Cancer
	0.174519	0.0722046	2.417	0.0156489	NK Cells	Lung Cancer		-0.157465	0.081211	-1.93897	0.0525054	NK Cells	Lung Cancer
	-0.0523336	0.0748427	-0.699247	0.484398	PC1	Lung Cancer		-0.0504425	0.0750462	-0.672153	0.501486	PC1	Lung Cancer
	-0.0462349	0.102659	-0.450373	0.652441	PC10	Lung Cancer		-0.0456488	0.0962318	-0.474363	0.635241	PC10	Lung Cancer
	-0.0696355	0.0760298	-0.915897	0.359721	PC11	Lung Cancer		-0.0633516	0.0758145	-0.835613	0.403373	PC11	Lung Cancer
	-0.0952923	0.125809	-0.757439	0.448787	PC12	Lung Cancer		-0.0978529	0.116102	-0.842817	0.399331	PC12	Lung Cancer
	0.0713156	0.0312074	2.28521	0.0223002	PC13	Lung Cancer		0.0515747	0.0308824	1.67003	0.0949129	PC13	Lung Cancer
	0.0155551	0.0818738	0.189989	0.849318	PC14	Lung Cancer		0.0297177	0.0926636	0.320705	0.748434	PC14	Lung Cancer
	0.138211	0.0840782	1.64383	0.100211	PC15	Lung Cancer		0.127356	0.0822616	1.54818	0.121578	PC15	Lung Cancer
	-0.0808881	0.0463407	-1.74551	0.0808964	PC16	Lung Cancer		-0.0933439	0.0450205	-2.07336	0.0381384	PC16	Lung Cancer
	0.0533796	0.0890241	0.599609	0.548767	PC17	Lung Cancer		0.0569831	0.093864	0.607082	0.543797	PC17	Lung Cancer
	-0.0872638	0.058823	-1.4835	0.137942	PC18	Lung Cancer		-0.082388	0.0594051	-1.38688	0.165477	PC18	Lung Cancer
	-0.0266918	0.0820612	-0.325267	0.744979	PC19	Lung Cancer		-0.0377978	0.0836869	-0.451657	0.651516	PC19	Lung Cancer
	-0.0108027	0.0767323	-0.140785	0.88804	PC2	Lung Cancer		-0.0201333	0.0776442	-0.259302	0.795402	PC2	Lung Cancer
	0.0725184	0.0652143	1.112	0.266138	PC20	Lung Cancer		0.109371	0.0664071	1.64698	0.0995631	PC20	Lung Cancer
	-0.0296555	0.0767992	-0.386143	0.699391	PC3	Lung Cancer		-0.037901	0.0767141	-0.494055	0.621267	PC3	Lung Cancer
	-0.000134835	0.0770987	-0.00174886	0.998605	PC4	Lung Cancer		-0.00375119	0.077549	-0.0483719	0.96142	PC4	Lung Cancer
	0.0269819	0.0772262	0.349388	0.726798	PC5	Lung Cancer		0.0213238	0.0766834	0.278076	0.780954	PC5	Lung Cancer
	-0.185177	0.0735601	-2.51736	0.0118239	PC6	Lung Cancer		-0.203071	0.0702558	-2.89045	0.00384695	PC6	Lung Cancer
	0.0859788	0.0757484	1.13506	0.256351	PC7	Lung Cancer		0.116985	0.0750846	1.55805	0.119222	PC7	Lung Cancer
	-0.024689	0.0761218	-0.324335	0.745684	PC8	Lung Cancer		-0.0326275	0.0762316	-0.428005	0.668648	PC8	Lung Cancer
	0.0148468	0.075567	0.196472	0.84424	PC9	Lung Cancer		0.00950231	0.073913	0.128561	0.897705	PC9	Lung Cancer
	-0.37703	0.0758005	-4.97398	6.55911e-07	SIMD	Lung Cancer		-0.435678	0.0762575	-5.71325	1.10837e-08	SIMD	Lung Cancer
	0.755834	0.0521257	14.5002	1.20757e-47	smokingScore	Lung Cancer		0.879262	0.0576652	15.2477	1.70486e-52	smokingScore	Lung Cancer
	-0.0893854	0.0280144	-3.1907	0.00141931	Alcohol (units/week)	Osteoarthritis		0.0210029	0.0277202	0.757674	0.448646	Alcohol (units/week)	Osteoarthritis
	0.0171329	0.0232578	0.736652	0.461334	Bcell	Osteoarthritis		0.0382526	0.0202621	1.88789	0.0590405	Bcell	Osteoarthritis
	0.302676	0.0189056	16.0099	1.08977e-57	Body Mass Index	Osteoarthritis		0.270727	0.0206416	13.1156	2.68047e-39	Body Mass Index	Osteoarthritis
	0.127537	0.0233635	5.45881	4.79349e-08	CD4T	Osteoarthritis		0.0687812	0.0225618	3.04857	0.00229935	CD4T	Osteoarthritis
	-0.266646	0.0269537	-9.89272	4.47707e-23	CD8T	Osteoarthritis		-0.030484	0.0264895	-1.15079	0.249817	CD8T	Osteoarthritis
	-0.325571	0.0265851	-12.2464	1.75673e-34	Education (11 category ordinal variable)	Osteoarthritis		-0.137596	0.026144	-5.26301	1.4172e-07	Education (11 category ordinal variable)	Osteoarthritis
	-0.0713	0.0236857	-3.01026	0.00261024	Granulocytes	Osteoarthritis		-0.0299864	0.023423	-1.28021	0.200471	Granulocytes	Osteoarthritis
	0.0259123	0.0237357	1.0917	0.274964	Monocytes	Osteoarthritis		0.0131743	0.0242538	0.543187	0.587001	Monocytes	Osteoarthritis
	0.184184	0.0219472	8.39213	4.77396e-17	NK Cells	Osteoarthritis		-0.0404621	0.0244537	-1.65464	0.0979973	NK Cells	Osteoarthritis
	0.01509	0.0239542	0.629954	0.528725	PC1	Osteoarthritis		0.0161684	0.0240019	0.673628	0.500548	PC1	Osteoarthritis
	-0.0190498	0.0276652	-0.688585	0.491084	PC10	Osteoarthritis		-0.0188926	0.0290923	-0.649401	0.516079	PC10	Osteoarthritis
	0.0607946	0.0238425	2.54984	0.0107773	PC11	Osteoarthritis		0.0654308	0.0239869	2.72778	0.00637624	PC11	Osteoarthritis
	0.0252959	0.019736	1.28172	0.199942	PC12	Osteoarthritis		0.0214387	0.0194991	1.09947	0.271563	PC12	Osteoarthritis
	0.0346984	0.0174903	1.98386	0.0472713	PC13	Osteoarthritis		0.0216415	0.017111	1.26477	0.205952	PC13	Osteoarthritis
	-0.0262375	0.0201645	-1.30117	0.1932	PC14	Osteoarthritis		-0.0222038	0.0220442	-1.00724	0.313819	PC14	Osteoarthritis
	-0.0217041	0.0227979	-0.952024	0.341085	PC15	Osteoarthritis		-0.0190109	0.0215875	-0.880643	0.378511	PC15	Osteoarthritis
	-0.0363734	0.020796	-1.74905	0.0802818	PC16	Osteoarthritis		-0.0488748	0.0208931	-2.33928	0.0193208	PC16	Osteoarthritis
	-0.00801962	0.0226756	-0.353667	0.723588	PC17	Osteoarthritis		-0.0167553	0.0234353	-0.714962	0.474633	PC17	Osteoarthritis
	0.00975781	0.0240411	0.405881	0.68483	PC18	Osteoarthritis		0.0231533	0.0249089	0.92952	0.35262	PC18	Osteoarthritis
	0.0402079	0.0202468	1.98589	0.0470457	PC19	Osteoarthritis		0.0292108	0.0195225	1.49626	0.134585	PC19	Osteoarthritis
	-0.0253296	0.0235643	-1.07492	0.282412	PC2	Osteoarthritis		-0.0333428	0.0236867	-1.40766	0.159232	PC2	Osteoarthritis
	-0.0320649	0.0240729	-1.33199	0.182863	PC20	Osteoarthritis		-0.0144005	0.0253037	-0.569105	0.569285	PC20	Osteoarthritis
	-0.0163382	0.02366	-0.690542	0.489853	PC3	Osteoarthritis		-0.0160713	0.0236856	-0.678528	0.497437	PC3	Osteoarthritis
	-0.0314402	0.0236748	-1.328	0.184177	PC4	Osteoarthritis		-0.0294829	0.0236771	-1.24521	0.213056	PC4	Osteoarthritis
	0.00470668	0.0237647	0.198053	0.843003	PC5	Osteoarthritis		-0.00188103	0.0238525	-0.0788609	0.937143	PC5	Osteoarthritis
	-0.00801859	0.0237441	-0.337708	0.735583	PC6	Osteoarthritis		-0.0230979	0.0235316	-0.981573	0.32631	PC6	Osteoarthritis
	0.00462594	0.0237262	0.194972	0.845415	PC7	Osteoarthritis		0.0159284	0.0237088	0.671838	0.501687	PC7	Osteoarthritis
	0.0316283	0.0240048	1.31758	0.187644	PC8	Osteoarthritis		0.0255159	0.0242924	1.05036	0.293551	PC8	Osteoarthritis
	0.00631387	0.0234593	0.269142	0.78782	PC9	Osteoarthritis		0.00931975	0.0237677	0.392118	0.694971	PC9	Osteoarthritis
	-0.0403198	0.0242512	-1.66259	0.096394	SIMD	Osteoarthritis		-0.0980703	0.0243344	-4.0301	5.57523e-05	SIMD	Osteoarthritis
	0.0797461	0.0223796	3.56334	0.000366161	smokingScore	Osteoarthritis		0.0615417	0.0233978	2.63023	0.00853263	smokingScore	Osteoarthritis
	0.0886073	0.141821	0.624781	0.532115	Alcohol (units/week)	Ovarian Cancer		0.147888	0.130313	1.13487	0.256431	Alcohol (units/week)	Ovarian Cancer
	0.0560363	0.138781	0.403776	0.686377	Bcell	Ovarian Cancer		0.0354904	0.136362	0.260266	0.794658	Bcell	Ovarian Cancer
	0.271174	0.126384	2.14563	0.0319027	Body Mass Index	Ovarian Cancer		0.226617	0.137046	1.65358	0.0982138	Body Mass Index	Ovarian Cancer
	0.0311383	0.154145	0.202006	0.839912	CD4T	Ovarian Cancer		-0.0184253	0.149703	-0.12308	0.902044	CD4T	Ovarian Cancer
	-0.235896	0.171847	-1.37271	0.169842	CD8T	Ovarian Cancer		-0.0382293	0.169538	-0.225491	0.821598	CD8T	Ovarian Cancer
	-0.363085	0.178978	-2.02865	0.0424935	Education (11 category ordinal variable)	Ovarian Cancer		-0.18263	0.180615	-1.01116	0.31194	Education (11 category ordinal variable)	Ovarian Cancer
	0.021325	0.155548	0.137096	0.890955	Granulocytes	Ovarian Cancer		0.0841206	0.154823	0.543335	0.586899	Granulocytes	Ovarian Cancer
	0.00233933	0.155452	0.0150486	0.987993	Monocytes	Ovarian Cancer		-0.0217602	0.155668	-0.139786	0.888829	Monocytes	Ovarian Cancer
	0.0639832	0.151478	0.422391	0.672739	NK Cells	Ovarian Cancer		-0.176293	0.167544	-1.05221	0.292701	NK Cells	Ovarian Cancer
	0.16884	0.171146	0.986524	0.323876	PC1	Ovarian Cancer		0.168247	0.17156	0.980688	0.326747	PC1	Ovarian Cancer
	-0.135187	0.192966	-0.700576	0.483568	PC10	Ovarian Cancer		-0.124024	0.182107	-0.681048	0.495841	PC10	Ovarian Cancer
	0.105469	0.155854	0.676713	0.498588	PC11	Ovarian Cancer		0.103153	0.155081	0.665159	0.505949	PC11	Ovarian Cancer
	0.133417	0.0355993	3.74775	0.000178427	PC12	Ovarian Cancer		0.11866	0.0352904	3.36239	0.000772704	PC12	Ovarian Cancer
	0.0595952	0.0775175	0.768797	0.442014	PC13	Ovarian Cancer		0.0470564	0.0764057	0.615875	0.537977	PC13	Ovarian Cancer
	-0.0288291	0.128074	-0.225097	0.821904	PC14	Ovarian Cancer		-0.0299303	0.141125	-0.212084	0.832041	PC14	Ovarian Cancer
	-0.143185	0.0839826	-1.70494	0.0882063	PC15	Ovarian Cancer		-0.132019	0.0810438	-1.62898	0.103318	PC15	Ovarian Cancer
	0.0413465	0.166809	0.247868	0.804237	PC16	Ovarian Cancer		0.0332649	0.164327	0.20243	0.83958	PC16	Ovarian Cancer
	-0.0018608	0.14605	-0.0127409	0.989835	PC17	Ovarian Cancer		-0.00766417	0.146019	-0.0524876	0.95814	PC17	Ovarian Cancer
	-0.143219	0.0803526	-1.78238	0.0746879	PC18	Ovarian Cancer		-0.131772	0.0788075	-1.67207	0.0945109	PC18	Ovarian Cancer
	0.0503547	0.125569	0.401013	0.68841	PC19	Ovarian Cancer		0.04766	0.12027	0.396274	0.691903	PC19	Ovarian Cancer
	0.0207436	0.15489	0.133925	0.893462	PC2	Ovarian Cancer		0.018788	0.155362	0.120931	0.903746	PC2	Ovarian Cancer
	-0.0975845	0.137807	-0.708126	0.478867	PC20	Ovarian Cancer		-0.0860445	0.141285	-0.609015	0.542514	PC20	Ovarian Cancer
	0.00249452	0.154118	0.0161858	0.987086	PC3	Ovarian Cancer		0.00187869	0.154821	0.0121346	0.990318	PC3	Ovarian Cancer
	-0.356012	0.14641	-2.4316	0.0150321	PC4	Ovarian Cancer		-0.360635	0.147036	-2.4527	0.0141789	PC4	Ovarian Cancer
	-0.034048	0.153496	-0.221817	0.824456	PC5	Ovarian Cancer		-0.0401133	0.15241	-0.263193	0.792402	PC5	Ovarian Cancer
	0.338049	0.158065	2.13867	0.0324624	PC6	Ovarian Cancer		0.321656	0.158688	2.02697	0.0426653	PC6	Ovarian Cancer
	0.113956	0.150737	0.75599	0.449655	PC7	Ovarian Cancer		0.124784	0.149392	0.835277	0.403562	PC7	Ovarian Cancer
	-0.0102578	0.154001	-0.066609	0.946893	PC8	Ovarian Cancer		-0.00416518	0.15433	-0.0269888	0.978469	PC8	Ovarian Cancer
	-0.0810219	0.161317	-0.502253	0.615489	PC9	Ovarian Cancer		-0.0840489	0.160442	-0.52386	0.600376	PC9	Ovarian Cancer
	0.225162	0.168955	1.33268	0.182638	SIMD	Ovarian Cancer		0.193657	0.169017	1.14578	0.251884	SIMD	Ovarian Cancer
	-0.162129	0.174876	-0.927111	0.353869	smokingScore	Ovarian Cancer		-0.193431	0.183334	-1.05507	0.291391	smokingScore	Ovarian Cancer
	-0.0260792	0.139728	-0.186642	0.851941	Alcohol (units/week)	Parkinson's Disease		-0.0246877	0.152674	-0.161702	0.871541	Alcohol (units/week)	Parkinson's Disease
	-0.217301	0.148667	-1.46167	0.143832	Bcell	Parkinson's Disease		-0.0626506	0.134881	-0.464488	0.642298	Bcell	Parkinson's Disease
	0.242831	0.108952	2.2288	0.0258274	Body Mass Index	Parkinson's Disease		0.190899	0.129939	1.46915	0.141793	Body Mass Index	Parkinson's Disease
	-0.0282681	0.132002	-0.214149	0.83043	CD4T	Parkinson's Disease		0.0577584	0.125182	0.461394	0.644516	CD4T	Parkinson's Disease
	-0.880379	0.198905	-4.42613	9.59383e-06	CD8T	Parkinson's Disease		-0.416465	0.18941	-2.19874	0.0278963	CD8T	Parkinson's Disease
	-0.426884	0.152223	-2.80434	0.00504203	Education (11 category ordinal variable)	Parkinson's Disease		-0.104087	0.142446	-0.730714	0.464954	Education (11 category ordinal variable)	Parkinson's Disease
	0.0819911	0.132482	0.618884	0.535993	Granulocytes	Parkinson's Disease		0.0550408	0.129211	0.425975	0.670126	Granulocytes	Parkinson's Disease
	0.0328846	0.130294	0.252388	0.800741	Monocytes	Parkinson's Disease		-0.155777	0.134506	-1.15815	0.246804	Monocytes	Parkinson's Disease
	0.438906	0.109391	4.01229	6.01336e-05	NK Cells	Parkinson's Disease		0.126917	0.122536	1.03575	0.300317	NK Cells	Parkinson's Disease
	-0.0605288	0.125666	-0.481665	0.630044	PC1	Parkinson's Disease		-0.0583258	0.126223	-0.462085	0.64402	PC1	Parkinson's Disease
	-0.0142829	0.146367	-0.0975829	0.922263	PC10	Parkinson's Disease		-0.02026	0.145947	-0.138818	0.889594	PC10	Parkinson's Disease
	-0.227143	0.121574	-1.86836	0.0617117	PC11	Parkinson's Disease		-0.217199	0.121443	-1.78848	0.0736993	PC11	Parkinson's Disease
	0.0192179	0.111992	0.1716	0.863752	PC12	Parkinson's Disease		0.00436	0.111228	0.0391988	0.968732	PC12	Parkinson's Disease
	-0.187891	0.18786	-1.00017	0.31723	PC13	Parkinson's Disease		-0.245786	0.195327	-1.25833	0.208273	PC13	Parkinson's Disease
	0.0175604	0.139164	0.126185	0.899586	PC14	Parkinson's Disease		0.0247796	0.156639	0.158196	0.874302	PC14	Parkinson's Disease
	0.000590713	0.130468	0.00452765	0.996387	PC15	Parkinson's Disease		-0.00546284	0.125646	-0.0434782	0.96532	PC15	Parkinson's Disease
	0.0116849	0.13219	0.0883951	0.929563	PC16	Parkinson's Disease		-0.0121104	0.131718	-0.0919419	0.926744	PC16	Parkinson's Disease
	-0.0228361	0.111518	-0.204775	0.837748	PC17	Parkinson's Disease		-0.0306117	0.122092	-0.250726	0.802026	PC17	Parkinson's Disease
	0.000857735	0.130777	0.00655874	0.994767	PC18	Parkinson's Disease		0.0151836	0.142447	0.106592	0.915113	PC18	Parkinson's Disease
	-0.0100364	0.134166	-0.0748057	0.940369	PC19	Parkinson's Disease		-0.0342562	0.145632	-0.235224	0.814035	PC19	Parkinson's Disease
	-0.065802	0.12739	-0.516539	0.605478	PC2	Parkinson's Disease		-0.0833733	0.130101	-0.640833	0.521631	PC2	Parkinson's Disease
	-0.0361199	0.13124	-0.27522	0.783147	PC20	Parkinson's Disease		-0.0123009	0.141264	-0.0870773	0.93061	PC20	Parkinson's Disease
	-0.234873	0.127869	-1.83682	0.0662363	PC3	Parkinson's Disease		-0.238354	0.127174	-1.87424	0.0608973	PC3	Parkinson's Disease
	0.0257519	0.130568	0.19723	0.843647	PC4	Parkinson's Disease		0.034453	0.131138	0.262724	0.792763	PC4	Parkinson's Disease
	-0.0604635	0.128792	-0.469465	0.638737	PC5	Parkinson's Disease		-0.0635345	0.128011	-0.496321	0.619668	PC5	Parkinson's Disease
	0.141357	0.132195	1.06931	0.284932	PC6	Parkinson's Disease		0.104169	0.130346	0.799172	0.42419	PC6	Parkinson's Disease
	-0.00259436	0.129989	-0.0199583	0.984077	PC7	Parkinson's Disease		0.0423689	0.128543	0.329609	0.741696	PC7	Parkinson's Disease
	-0.0178023	0.12895	-0.138056	0.890196	PC8	Parkinson's Disease		-0.0375164	0.129397	-0.289933	0.771868	PC8	Parkinson's Disease
	0.100836	0.107792	0.935466	0.349548	PC9	Parkinson's Disease		0.0954273	0.105554	0.904061	0.365963	PC9	Parkinson's Disease
	-0.0108356	0.134805	-0.0803793	0.935936	SIMD	Parkinson's Disease		-0.0949335	0.135446	-0.700895	0.483368	SIMD	Parkinson's Disease
	-0.103989	0.141504	-0.73488	0.462413	smokingScore	Parkinson's Disease		-0.157513	0.156015	-1.0096	0.312689	smokingScore	Parkinson's Disease
	-0.0230666	0.0747603	-0.30854	0.757671	Alcohol (units/week)	Prostate Cancer		0.0707581	0.068247	1.03679	0.299832	Alcohol (units/week)	Prostate Cancer
	-0.30928	0.0810255	-3.81707	0.000135044	Bcell	Prostate Cancer		-0.0607612	0.075269	-0.807254	0.41952	Bcell	Prostate Cancer
	0.127751	0.0650791	1.963	0.0496457	Body Mass Index	Prostate Cancer		0.0267547	0.0732991	0.365008	0.715106	Body Mass Index	Prostate Cancer
	-0.0902992	0.072035	-1.25355	0.210007	CD4T	Prostate Cancer		-0.00903462	0.0673138	-0.134216	0.893231	CD4T	Prostate Cancer
	-0.500649	0.0931274	-5.37595	7.61783e-08	CD8T	Prostate Cancer		-0.12018	0.0869452	-1.38225	0.166895	CD8T	Prostate Cancer
	-0.0177955	0.0722594	-0.246273	0.805471	Education (11 category ordinal variable)	Prostate Cancer		0.192302	0.0670546	2.86785	0.00413276	Education (11 category ordinal variable)	Prostate Cancer
	0.15474	0.0723487	2.1388	0.0324516	Granulocytes	Prostate Cancer		0.0708263	0.0703694	1.00649	0.314179	Granulocytes	Prostate Cancer
	-0.0244883	0.0720213	-0.340014	0.733846	Monocytes	Prostate Cancer		-0.155822	0.0727798	-2.141	0.0322738	Monocytes	Prostate Cancer
	0.324748	0.0626838	5.18073	2.21015e-07	NK Cells	Prostate Cancer		0.0762284	0.0693882	1.09858	0.271952	NK Cells	Prostate Cancer
	-0.138438	0.0647293	-2.13873	0.0324577	PC1	Prostate Cancer		-0.127625	0.0655177	-1.94795	0.0514205	PC1	Prostate Cancer
	0.0522009	0.0381754	1.3674	0.171501	PC10	Prostate Cancer		0.0655333	0.0388216	1.68806	0.091399	PC10	Prostate Cancer
	-0.0364521	0.0693781	-0.525412	0.599297	PC11	Prostate Cancer		-0.0159992	0.0700448	-0.228414	0.819325	PC11	Prostate Cancer
	0.0144622	0.0587035	0.246361	0.805403	PC12	Prostate Cancer		0.0028614	0.0569779	0.0502195	0.959947	PC12	Prostate Cancer
	-0.0234313	0.0845354	-0.277177	0.781644	PC13	Prostate Cancer		-0.0476636	0.086468	-0.551227	0.581478	PC13	Prostate Cancer
	0.0323147	0.079796	0.404966	0.685503	PC14	Prostate Cancer		0.0419769	0.0833897	0.503383	0.614695	PC14	Prostate Cancer
	-0.0677602	0.0572486	-1.18361	0.236566	PC15	Prostate Cancer		-0.0687061	0.0526312	-1.30542	0.191748	PC15	Prostate Cancer
	-0.00915522	0.0668864	-0.136877	0.891128	PC16	Prostate Cancer		-0.0308432	0.0649074	-0.475188	0.634653	PC16	Prostate Cancer
	0.0386851	0.0747028	0.517853	0.604561	PC17	Prostate Cancer		0.0536335	0.0799944	0.670466	0.502561	PC17	Prostate Cancer
	0.0404588	0.0734998	0.550462	0.582003	PC18	Prostate Cancer		0.0643383	0.0808453	0.79582	0.426137	PC18	Prostate Cancer
	-0.0530051	0.0818144	-0.64787	0.517069	PC19	Prostate Cancer		-0.106734	0.0914233	-1.16747	0.24302	PC19	Prostate Cancer
	0.0286029	0.0705906	0.405195	0.685334	PC2	Prostate Cancer		0.0198647	0.0717502	0.27686	0.781888	PC2	Prostate Cancer
	-0.116767	0.0734649	-1.58942	0.111966	PC20	Prostate Cancer		-0.10489	0.0822325	-1.27552	0.202124	PC20	Prostate Cancer
	0.0741248	0.0707204	1.04814	0.294574	PC3	Prostate Cancer		0.0639338	0.0696949	0.917339	0.358965	PC3	Prostate Cancer
	-0.0451595	0.0698494	-0.646526	0.517939	PC4	Prostate Cancer		-0.0329173	0.0699459	-0.470611	0.637919	PC4	Prostate Cancer
	-0.005718	0.0700241	-0.0816576	0.934919	PC5	Prostate Cancer		-0.00727485	0.0711802	-0.102203	0.918595	PC5	Prostate Cancer
	-0.00444243	0.0700873	-0.0633842	0.949461	PC6	Prostate Cancer		-0.0289369	0.0680426	-0.425276	0.670636	PC6	Prostate Cancer
	-0.0262093	0.0703611	-0.372497	0.709523	PC7	Prostate Cancer		0.0144533	0.0701298	0.206094	0.836718	PC7	Prostate Cancer
	-0.134248	0.0646853	-2.0754	0.0379492	PC8	Prostate Cancer		-0.170984	0.0656864	-2.60303	0.00924042	PC8	Prostate Cancer
	0.0510625	0.0651269	0.784047	0.433012	PC9	Prostate Cancer		0.0618199	0.066476	0.929958	0.352393	PC9	Prostate Cancer
	0.294062	0.0792422	3.71093	0.000206499	SIMD	Prostate Cancer		0.206949	0.0793303	2.6087	0.00908863	SIMD	Prostate Cancer
	-0.0193092	0.0720633	-0.267948	0.788739	smokingScore	Prostate Cancer		-0.0656401	0.0783157	-0.838147	0.401948	smokingScore	Prostate Cancer
	-0.0692967	0.105775	-0.65513	0.512384	Alcohol (units/week)	Rhematoid Arthritis		0.0145381	0.107279	0.135517	0.892203	Alcohol (units/week)	Rhematoid Arthritis
	0.0372962	0.0853612	0.436922	0.662168	Bcell	Rhematoid Arthritis		0.0524125	0.0773375	0.677712	0.497954	Bcell	Rhematoid Arthritis
	0.353364	0.068805	5.13574	2.81039e-07	Body Mass Index	Rhematoid Arthritis		0.32001	0.07369	4.34266	1.40771e-05	Body Mass Index	Rhematoid Arthritis
	0.0892356	0.0901742	0.989592	0.322374	CD4T	Rhematoid Arthritis		0.0536229	0.0880994	0.608663	0.542748	CD4T	Rhematoid Arthritis
	-0.366845	0.109327	-3.35547	0.000792295	CD8T	Rhematoid Arthritis		-0.197349	0.111027	-1.77749	0.0754878	CD8T	Rhematoid Arthritis
	-0.548994	0.110217	-4.98102	6.32493e-07	Education (11 category ordinal variable)	Rhematoid Arthritis		-0.415886	0.111966	-3.71439	0.000203698	Education (11 category ordinal variable)	Rhematoid Arthritis
	0.16045	0.0931091	1.72324	0.0848446	Granulocytes	Rhematoid Arthritis		0.18299	0.0921652	1.98546	0.0470936	Granulocytes	Rhematoid Arthritis
	0.0383315	0.0906841	0.422692	0.67252	Monocytes	Rhematoid Arthritis		0.0198403	0.0931556	0.21298	0.831342	Monocytes	Rhematoid Arthritis
	-0.170605	0.0989998	-1.72329	0.0848364	NK Cells	Rhematoid Arthritis		-0.405131	0.10914	-3.71204	0.000205599	NK Cells	Rhematoid Arthritis
	-0.10055	0.0861259	-1.16747	0.24302	PC1	Rhematoid Arthritis		-0.0983499	0.0863129	-1.13946	0.254512	PC1	Rhematoid Arthritis
	-0.0958775	0.130376	-0.735391	0.462101	PC10	Rhematoid Arthritis		-0.091806	0.124998	-0.734458	0.46267	PC10	Rhematoid Arthritis
	-0.12484	0.0889215	-1.40393	0.160339	PC11	Rhematoid Arthritis		-0.123218	0.0886963	-1.38922	0.164767	PC11	Rhematoid Arthritis
	0.0471601	0.0574183	0.821343	0.411451	PC12	Rhematoid Arthritis		0.0379643	0.0566478	0.670182	0.502742	PC12	Rhematoid Arthritis
	-0.0953377	0.138694	-0.687396	0.491833	PC13	Rhematoid Arthritis		-0.109323	0.141254	-0.773945	0.438963	PC13	Rhematoid Arthritis
	0.405954	0.112553	3.60678	0.000310021	PC14	Rhematoid Arthritis		0.426011	0.112894	3.77355	0.000160941	PC14	Rhematoid Arthritis
	-0.105761	0.0610724	-1.73174	0.08332	PC15	Rhematoid Arthritis		-0.0994201	0.0584125	-1.70203	0.0887488	PC15	Rhematoid Arthritis
	0.00573226	0.0908182	0.063118	0.949673	PC16	Rhematoid Arthritis		-0.000390545	0.0893063	-0.0043731	0.996511	PC16	Rhematoid Arthritis
	0.268422	0.0988268	2.71608	0.00660592	PC17	Rhematoid Arthritis		0.27685	0.100059	2.76686	0.00565995	PC17	Rhematoid Arthritis
	0.151288	0.0932191	1.62293	0.104604	PC18	Rhematoid Arthritis		0.164989	0.0950707	1.73544	0.0826632	PC18	Rhematoid Arthritis
	-0.0677034	0.103635	-0.653286	0.513572	PC19	Rhematoid Arthritis		-0.0759873	0.105399	-0.720948	0.470941	PC19	Rhematoid Arthritis
	0.0582711	0.0926378	0.629021	0.529336	PC2	Rhematoid Arthritis		0.0562917	0.0929552	0.605578	0.544795	PC2	Rhematoid Arthritis
	-0.0104742	0.0915798	-0.114372	0.908943	PC20	Rhematoid Arthritis		0.00537123	0.0939549	0.0571682	0.954411	PC20	Rhematoid Arthritis
	0.020224	0.0913774	0.221324	0.82484	PC3	Rhematoid Arthritis		0.0184899	0.0914251	0.202241	0.839728	PC3	Rhematoid Arthritis
	0.161761	0.0926767	1.74544	0.080909	PC4	Rhematoid Arthritis		0.165882	0.093046	1.78279	0.07462	PC4	Rhematoid Arthritis
	0.0246708	0.091458	0.26975	0.787352	PC5	Rhematoid Arthritis		0.0199266	0.0913935	0.218031	0.827405	PC5	Rhematoid Arthritis
	-0.173891	0.0874986	-1.98735	0.0468833	PC6	Rhematoid Arthritis		-0.182299	0.0857222	-2.12662	0.0334517	PC6	Rhematoid Arthritis
	-0.027773	0.0915334	-0.303419	0.76157	PC7	Rhematoid Arthritis		-0.0151254	0.0913512	-0.165575	0.868492	PC7	Rhematoid Arthritis
	-0.0373646	0.0896604	-0.416735	0.676872	PC8	Rhematoid Arthritis		-0.0407209	0.0898317	-0.453302	0.650331	PC8	Rhematoid Arthritis
	-0.0499656	0.0946539	-0.527877	0.597585	PC9	Rhematoid Arthritis		-0.0516261	0.0946388	-0.545507	0.585405	PC9	Rhematoid Arthritis
	-0.108968	0.0924967	-1.17807	0.238767	SIMD	Rhematoid Arthritis		-0.148013	0.0927522	-1.59579	0.110535	SIMD	Rhematoid Arthritis
	0.377732	0.070702	5.3426	9.16238e-08	smokingScore	Rhematoid Arthritis		0.380532	0.0728376	5.22439	1.74732e-07	smokingScore	Rhematoid Arthritis
	-0.0708738	0.0517888	-1.36852	0.171151	Alcohol (units/week)	Stroke		-0.0329049	0.0551872	-0.59624	0.551015	Alcohol (units/week)	Stroke
	-0.0776816	0.0474217	-1.6381	0.1014	Bcell	Stroke		0.0144989	0.0403418	0.359401	0.719295	Bcell	Stroke
	0.166686	0.0388018	4.29583	1.74039e-05	Body Mass Index	Stroke		0.0777865	0.0449861	1.72912	0.0837874	Body Mass Index	Stroke
	-0.0570474	0.0443409	-1.28656	0.198246	CD4T	Stroke		-0.0196078	0.0419335	-0.467594	0.640075	CD4T	Stroke
	-0.338555	0.0515222	-6.57104	4.99636e-11	CD8T	Stroke		0.0246091	0.0477019	0.515892	0.60593	CD8T	Stroke
	-0.385612	0.0506598	-7.61179	2.70315e-14	Education (11 category ordinal variable)	Stroke		-0.0911839	0.0479074	-1.90334	0.0569965	Education (11 category ordinal variable)	Stroke
	0.0177171	0.0440537	0.40217	0.687559	Granulocytes	Stroke		0.023572	0.043038	0.547702	0.583896	Granulocytes	Stroke
	0.0903943	0.0424522	2.12932	0.0332279	Monocytes	Stroke		-0.0306478	0.043997	-0.696588	0.48606	Monocytes	Stroke
	0.303292	0.0385898	7.85938	3.86042e-15	NK Cells	Stroke		-0.0158044	0.0433546	-0.364537	0.715457	NK Cells	Stroke
	-0.0724524	0.041807	-1.73302	0.083092	PC1	Stroke		-0.0730403	0.0420891	-1.73537	0.0826745	PC1	Stroke
	0.0113932	0.0387302	0.294168	0.768629	PC10	Stroke		0.00164897	0.0395018	0.0417442	0.966703	PC10	Stroke
	0.0463441	0.0435628	1.06385	0.287399	PC11	Stroke		0.0521146	0.0435325	1.19714	0.231251	PC11	Stroke
	-0.0915824	0.0688848	-1.3295	0.183683	PC12	Stroke		-0.09514	0.0641526	-1.48303	0.138067	PC12	Stroke
	-0.0422258	0.0573465	-0.736328	0.461531	PC13	Stroke		-0.0707781	0.0628388	-1.12634	0.26002	PC13	Stroke
	0.0798324	0.0545623	1.46314	0.143428	PC14	Stroke		0.108765	0.0579308	1.8775	0.0604496	PC14	Stroke
	-0.0367775	0.0404459	-0.9093	0.363192	PC15	Stroke		-0.0378646	0.0375319	-1.00886	0.313039	PC15	Stroke
	0.0115264	0.0435816	0.264479	0.791411	PC16	Stroke		-0.00956782	0.0425872	-0.224664	0.82224	PC16	Stroke
	-0.017778	0.0371544	-0.47849	0.632301	PC17	Stroke		-0.020704	0.0395969	-0.522868	0.601066	PC17	Stroke
	-0.04075	0.0399742	-1.01941	0.30801	PC18	Stroke		-0.0333777	0.0420242	-0.794249	0.427051	PC18	Stroke
	0.019706	0.0409363	0.481382	0.630245	PC19	Stroke		0.00699862	0.0413654	0.16919	0.865647	PC19	Stroke
	0.0416041	0.0439318	0.947015	0.343631	PC2	Stroke		0.0338962	0.0445737	0.760453	0.446984	PC2	Stroke
	0.00280612	0.042835	0.0655099	0.947768	PC20	Stroke		0.0286654	0.0449432	0.637815	0.523594	PC20	Stroke
	0.00778304	0.0435134	0.178866	0.858043	PC3	Stroke		0.00730285	0.0434143	0.168213	0.866416	PC3	Stroke
	0.00444265	0.0435119	0.102102	0.918676	PC4	Stroke		0.0103918	0.0439559	0.236413	0.813112	PC4	Stroke
	0.00842506	0.043473	0.1938	0.846333	PC5	Stroke		0.00704348	0.0430088	0.163768	0.869914	PC5	Stroke
	0.00383788	0.0435555	0.0881148	0.929785	PC6	Stroke		-0.0276896	0.0423758	-0.653429	0.51348	PC6	Stroke
	-0.001186	0.0434521	-0.0272944	0.978225	PC7	Stroke		0.0409896	0.0432121	0.948569	0.34284	PC7	Stroke
	0.0202844	0.0437745	0.463384	0.643089	PC8	Stroke		0.00442313	0.0439973	0.100532	0.919922	PC8	Stroke
	-0.0215313	0.0441477	-0.487711	0.625754	PC9	Stroke		-0.0192364	0.0433461	-0.443787	0.657197	PC9	Stroke
	-0.0913109	0.0440591	-2.07246	0.0382224	SIMD	Stroke		-0.173084	0.0444782	-3.89143	9.96543e-05	SIMD	Stroke
	0.291937	0.0356602	8.18664	2.68623e-16	smokingScore	Stroke		0.318597	0.0382871	8.32128	8.7021e-17	smokingScore	Stroke
