# Supplementary material for: Blood-based epigenome-wide analyses of 19 common disease states: A longitudinal, population-based linked cohort study of 18,413 Scottish individuals
Source: PLoS Med. 2023 Jul 6;20(7):e1004247. doi: 10.1371/journal.pmed.1004247 (PMC10325072; doi:10.1371/journal.pmed.1004247)
Supplement: S6 Table — (XLSX) [file pmed.1004247.s017.xlsx]

## Sheet: Basic Model - Prevalence
S6 Table. Basic Model: Significant associations between prevalent disease states at the study baseline and CpG methylation. A Bonferroni-corrected significance threshold of p<2.6x10-9 (3.6x10-8/14 phenotypes) was applied
Model: Phenotype (corrected for age and sex) ~ CpG methylation (corrected for age, sex and batch) + five WBC proportions
	CpG	Chromosome	Position	Gene	Relation to CpG Island	Regulatory Feature	Orientation	Beta	SE	p	N-total	Disease State	Present in Full Model (YES=1, NO=0)	Present in Incidence Model	Replicates Literature
	cg06072257	1	11434636	NA	OpenSea		+	-0.48	0.02	1.78e-139	10650	Breast Cancer	1	0	0
	cg06123699	3	188817035	NA	OpenSea		+	-0.51	0.02	7.32e-135	10650	Breast Cancer	1	0	0
	cg25227378	12	102942479	NA	OpenSea		+	-0.68	0.03	7.78e-107	10650	Breast Cancer	1	0	0
	cg14112062	19	455048	SHC2	S_Shore	Body	+	-0.26	0.02	1.62e-36	10650	Breast Cancer	1	0	0
	cg22140920	2	171095457	MYO3B;MYO3B;MYO3B;MYO3B;MYO3B	OpenSea	Body	-	-0.24	0.02	1.15e-32	10650	Breast Cancer	1	0	0
	cg07677157	12	66050928	NA	OpenSea		-	-0.08	0.01	2.17e-14	10650	Breast Cancer	1	0	0
	cg06800849	16	89180587	ACSF3;ACSF3;ACSF3	OpenSea	Body	-	0.06	0.01	1.12e-13	10650	Breast Cancer	1	0	0
	cg10587886	3	8361835	LMCD1-AS1	OpenSea	Body	+	-0.09	0.01	1.44e-13	10650	Breast Cancer	1	0	0
	cg20396110	15	74919916	CLK3;CLK3	OpenSea	Body	+	0.21	0.03	2.07e-11	10650	Breast Cancer	1	0	0
	cg03969079	10	63759909	ARID5B	OpenSea	Body	-	0.09	0.01	2.23e-11	10650	Breast Cancer	1	0	0
	cg17719126	6	33383819	PHF1;PHF1;PHF1	N_Shore	Body	-	0.08	0.01	4.38e-10	10650	Breast Cancer	0	0	0
	cg13929657	7	17596110	LOC101927630	OpenSea	Body	+	-0.09	0.01	5.73e-10	10650	Breast Cancer	0	0	0
	cg11031221	17	70417517	LINC00673	OpenSea	Body	+	-0.09	0.02	6.39e-10	10650	Breast Cancer	0	0	0
	cg09367198	14	23541523	ACIN1;ACIN1;ACIN1;ACIN1;ACIN1	OpenSea	TSS1500	-	-0.09	0.02	1.43e-09	10650	Breast Cancer	0	0	0
	cg17944885	19	12225735	NA	N_Shelf		-	0.06	0.01	6.39e-17	18318	Chronic Kidney Disease	1	0	0
	cg19796584	17	80246233	NA	N_Shelf		+	0.09	0.01	3.52e-11	18318	Chronic Kidney Disease	0	0	0
	cg14461099	1	55030151	ACOT11;ACOT11	OpenSea	Body	-	0.05	0.01	6.46e-10	18318	Chronic Kidney Disease	0	0	0
	cg25544931	19	12097624	NA	N_Shore		+	0.06	0.01	8.24e-10	18318	Chronic Kidney Disease	0	0	0
	cg08738516	10	126408016	FAM53B	OpenSea	5'UTR	-	0.04	0.01	9.59e-10	18318	Chronic Kidney Disease	0	0	0
	cg13623108	1	32716827	LCK	S_Shelf	TSS200	-	0.07	0.01	1e-09	18318	Chronic Kidney Disease	0	0	0
	cg01881899	21	43652704	ABCG1;ABCG1;ABCG1;ABCG1;ABCG1;ABCG1	N_Shelf	Body	-	0.06	0.01	1.6e-09	18318	Chronic Kidney Disease	0	0	0
	cg06690548	4	139162808	SLC7A11	OpenSea	Body	-	-0.04	0.01	1.64e-09	18318	Chronic Kidney Disease	0	0	0
	cg22959742	10	13913931	FRMD4A	OpenSea	Body	+	0.07	0.01	1.95e-09	18318	Chronic Kidney Disease	0	0	0
	cg26269881	3	5023310	BHLHE40	N_Shore	Body	-	-0.06	0.01	2.31e-09	18318	Chronic Kidney Disease	0	0	0
	cg05575921	5	373378	AHRR	N_Shore	Body	+	-0.11	0.01	5.95e-29	18413	Chronic Neck/Back Pain	0	1	0
	cg21161138	5	399360	AHRR	OpenSea	Body	-	-0.34	0.03	1.52e-27	18413	Chronic Neck/Back Pain	0	0	0
	cg21566642	2	233284661	NA	Island		-	-0.17	0.02	1.38e-22	18413	Chronic Neck/Back Pain	0	0	0
	cg09338374	22	39888390	NA	S_Shelf		-	0.42	0.05	2.77e-20	18413	Chronic Neck/Back Pain	0	0	0
	cg01940273	2	233284934	NA	Island		-	-0.24	0.03	3.54e-20	18413	Chronic Neck/Back Pain	0	0	0
	cg03636183	19	17000585	F2RL3	N_Shore	Body	-	-0.2	0.02	1.18e-18	18413	Chronic Neck/Back Pain	0	0	0
	cg17739917	17	38477572	RARA;RARA;RARA	S_Shelf	5'UTR	-	-0.2	0.02	6.92e-18	18413	Chronic Neck/Back Pain	0	0	0
	cg12803068	7	45002919	MYO1G	S_Shore	Body	+	0.1	0.01	9.6e-18	18413	Chronic Neck/Back Pain	0	0	0
	cg05009104	7	45002980	MYO1G	S_Shore	Body	-	0.16	0.02	9.75e-17	18413	Chronic Neck/Back Pain	0	0	0
	cg00475490	11	86517110	PRSS23;PRSS23;PRSS23;PRSS23;PRSS23;PRSS23;PRSS23	OpenSea	5'UTR	-	-0.15	0.02	9.97e-17	18413	Chronic Neck/Back Pain	0	0	0
	cg25845814	14	74224613	MIR4505;ELMSAN1;ELMSAN1	N_Shore	TSS1500	-	-0.36	0.04	1.12e-16	18413	Chronic Neck/Back Pain	0	0	0
	cg25648203	5	395444	AHRR	OpenSea	Body	-	-0.24	0.03	4.61e-16	18413	Chronic Neck/Back Pain	0	0	0
	cg05086879	22	39861490	MGAT3	OpenSea	5'UTR	-	-0.25	0.03	7.53e-16	18413	Chronic Neck/Back Pain	0	0	0
	cg04180046	7	45002736	MYO1G	Island	Body	+	0.17	0.02	7.28e-15	18413	Chronic Neck/Back Pain	0	0	0
	cg16519923	16	30485810	ITGAL;ITGAL	S_Shore	Body	+	-0.28	0.04	9.89e-15	18413	Chronic Neck/Back Pain	0	0	0
	cg04602396	19	16556977	EPS15L1;EPS15L1;EPS15L1;EPS15L1;EPS15L1;EPS15L1	OpenSea	Body	+	0.3	0.04	2.01e-14	18413	Chronic Neck/Back Pain	0	0	0
	cg19719391	4	26789915	NA	OpenSea		+	0.32	0.04	2.41e-14	18413	Chronic Neck/Back Pain	0	0	0
	cg20301125	5	130975565	NA	OpenSea		+	0.26	0.03	2.62e-14	18413	Chronic Neck/Back Pain	0	0	0
	cg15133043	17	29405668	NA	OpenSea		-	0.27	0.04	2.71e-14	18413	Chronic Neck/Back Pain	0	0	0
	cg21911711	19	16998668	F2RL3	N_Shore	TSS1500	+	-0.22	0.03	4e-14	18413	Chronic Neck/Back Pain	0	0	0
	cg18826637	2	145116633	NA	OpenSea		+	-0.14	0.02	4.46e-14	18413	Chronic Neck/Back Pain	0	0	0
	cg19089201	7	45002287	MYO1G	Island	3'UTR	-	0.1	0.01	5.35e-14	18413	Chronic Neck/Back Pain	0	0	0
	cg06235438	16	30485966	ITGAL;ITGAL	S_Shore	Body	+	-0.31	0.04	6.61e-14	18413	Chronic Neck/Back Pain	0	0	0
	cg00741986	4	2748332	TNIP2;TNIP2	OpenSea	Body	-	-0.34	0.05	7.89e-14	18413	Chronic Neck/Back Pain	0	0	0
	cg24859433	6	30720203	NA	OpenSea		-	-0.25	0.03	8.8e-14	18413	Chronic Neck/Back Pain	0	0	0
	cg07943658	5	352001	AHRR;AHRR	OpenSea	Body	-	0.24	0.03	9.42e-14	18413	Chronic Neck/Back Pain	0	0	0
	cg12340267	5	142170186	ARHGAP26;ARHGAP26	OpenSea	Body	-	0.42	0.06	1e-13	18413	Chronic Neck/Back Pain	0	0	0
	cg04180924	3	98272064	NA	OpenSea		+	-0.22	0.03	1.82e-13	18413	Chronic Neck/Back Pain	0	0	0
	cg11116464	1	8651231	RERE;RERE	OpenSea	Body	+	0.19	0.03	2.01e-13	18413	Chronic Neck/Back Pain	0	0	0
	cg19589396	8	103937374	NA	OpenSea		+	-0.23	0.03	2.3e-13	18413	Chronic Neck/Back Pain	0	0	0
	cg12174507	1	167603130	RCSD1	S_Shelf	Body	+	0.41	0.06	2.44e-13	18413	Chronic Neck/Back Pain	0	0	0
	cg26873338	12	69637167	CPSF6	S_Shelf	Body	+	0.29	0.04	2.51e-13	18413	Chronic Neck/Back Pain	0	0	0
	cg19859270	3	98251294	GPR15	OpenSea	1stExon	-	-0.23	0.03	3.34e-13	18413	Chronic Neck/Back Pain	0	0	0
	cg14391737	11	86513429	PRSS23;PRSS23;PRSS23;PRSS23;PRSS23;PRSS23;PRSS23	S_Shore	5'UTR	+	-0.14	0.02	3.64e-13	18413	Chronic Neck/Back Pain	0	0	0
	cg20958086	1	160759689	NA	OpenSea		-	0.37	0.05	4.88e-13	18413	Chronic Neck/Back Pain	0	0	0
	cg09276842	1	1155026	SDF4;SDF4	S_Shore	Body	+	-0.17	0.02	5.71e-13	18413	Chronic Neck/Back Pain	0	0	0
	cg01666088	8	134104479	TG;SLA;SLA;SLA;SLA	OpenSea	Body	+	0.32	0.04	5.88e-13	18413	Chronic Neck/Back Pain	0	0	0
	cg17781958	17	79428404	BAHCC1	Island	Body	+	0.27	0.04	8.6e-13	18413	Chronic Neck/Back Pain	0	0	0
	cg16993186	10	11224102	CELF2;CELF2;CELF2;CELF2	OpenSea	Body	-	0.28	0.04	8.98e-13	18413	Chronic Neck/Back Pain	0	0	0
	cg27444020	11	78108461	GAB2	OpenSea	Body	+	0.24	0.03	9.25e-13	18413	Chronic Neck/Back Pain	0	0	0
	cg06930745	1	156461845	MEF2D;MEF2D	OpenSea	TSS1500	+	0.51	0.07	1.19e-12	18413	Chronic Neck/Back Pain	0	0	0
	cg22222502	5	150161551	SMIM3	S_Shelf	5'UTR	-	-0.19	0.03	1.23e-12	18413	Chronic Neck/Back Pain	0	0	0
	cg27280535	8	8746679	MFHAS1	N_Shore	Body	-	-0.21	0.03	1.29e-12	18413	Chronic Neck/Back Pain	0	0	0
	cg19432791	3	45894556	LZTFL1;LZTFL1	OpenSea	5'UTR	-	0.21	0.03	1.3e-12	18413	Chronic Neck/Back Pain	0	0	0
	cg19624375	1	32638221	KPNA6	OpenSea	3'UTR	+	0.37	0.05	1.86e-12	18413	Chronic Neck/Back Pain	0	0	0
	cg09935388	1	92947588	GFI1;GFI1;GFI1	Island	Body	+	-0.12	0.02	2.03e-12	18413	Chronic Neck/Back Pain	0	0	0
	cg11047325	17	76354934	SOCS3	Island	Body	-	-0.14	0.02	2.13e-12	18413	Chronic Neck/Back Pain	0	0	0
	cg00592995	20	56196368	ZBP1;ZBP1;ZBP1;ZBP1	OpenSea	TSS1500	-	0.29	0.04	2.34e-12	18413	Chronic Neck/Back Pain	0	0	0
	cg01127300	22	38614796	NA	S_Shelf		+	-0.2	0.03	3.03e-12	18413	Chronic Neck/Back Pain	0	0	0
	cg06909315	9	139796221	TRAF2	OpenSea	Body	-	-0.33	0.05	3.5e-12	18413	Chronic Neck/Back Pain	0	0	0
	cg02978227	3	98292027	NA	OpenSea		-	-0.26	0.04	3.82e-12	18413	Chronic Neck/Back Pain	0	0	0
	cg17476951	8	141053896	TRAPPC9;TRAPPC9	N_Shelf	Body	+	0.34	0.05	3.85e-12	18413	Chronic Neck/Back Pain	0	0	0
	cg06421013	20	19194143	SLC24A3	S_Shore	Body	-	-0.21	0.03	4e-12	18413	Chronic Neck/Back Pain	0	0	0
	cg06850687	12	56587526	NA	S_Shelf		-	0.31	0.04	4.29e-12	18413	Chronic Neck/Back Pain	0	0	0
	cg04583842	16	88103117	BANP;BANP	S_Shore	Body	-	0.23	0.03	4.51e-12	18413	Chronic Neck/Back Pain	0	0	0
	cg26703534	5	377358	AHRR	S_Shelf	Body	+	-0.25	0.04	5.39e-12	18413	Chronic Neck/Back Pain	0	0	0
	cg24555528	12	50046087	FMNL3;FMNL3	OpenSea	Body	-	0.5	0.07	5.53e-12	18413	Chronic Neck/Back Pain	0	0	0
	cg01444574	2	128617328	NA	S_Shore		+	0.2	0.03	5.58e-12	18413	Chronic Neck/Back Pain	0	0	0
	cg04987734	14	103415873	CDC42BPB	OpenSea	Body	-	0.23	0.03	6.73e-12	18413	Chronic Neck/Back Pain	0	0	0
	cg07675998	11	64268315	NA	OpenSea		-	0.16	0.02	7.3e-12	18413	Chronic Neck/Back Pain	0	0	0
	cg08666707	6	41456441	NA	OpenSea		+	-0.33	0.05	8.36e-12	18413	Chronic Neck/Back Pain	0	0	0
	cg23079012	2	8343710	NA	OpenSea		-	-0.09	0.01	8.56e-12	18413	Chronic Neck/Back Pain	0	0	0
	cg08565919	16	4625419	C16orf96	OpenSea	Body	+	0.4	0.06	8.61e-12	18413	Chronic Neck/Back Pain	0	0	0
	cg08949269	20	31443298	NA	OpenSea		+	0.3	0.04	9.12e-12	18413	Chronic Neck/Back Pain	0	0	0
	cg21908039	1	229195169	NA	OpenSea		+	0.17	0.02	9.69e-12	18413	Chronic Neck/Back Pain	0	0	0
	cg01863123	1	45657008	ZSWIM5	OpenSea	Body	-	0.44	0.06	1.03e-11	18413	Chronic Neck/Back Pain	0	0	0
	cg16268636	6	35016581	ANKS1A	OpenSea	Body	-	0.27	0.04	1.04e-11	18413	Chronic Neck/Back Pain	0	0	0
	cg19327252	3	50267735	GNAI2;GNAI2;GNAI2	S_Shelf	TSS1500	+	0.58	0.08	1.12e-11	18413	Chronic Neck/Back Pain	0	0	0
	cg21327712	1	111744503	DENND2D;DENND2D	N_Shore	TSS1500	+	0.23	0.03	1.17e-11	18413	Chronic Neck/Back Pain	0	0	0
	cg15498134	1	25246854	RUNX3;RUNX3	OpenSea	Body	+	-0.17	0.02	1.31e-11	18413	Chronic Neck/Back Pain	0	0	0
	cg18181703	17	76354621	SOCS3	N_Shore	Body	-	-0.24	0.03	1.37e-11	18413	Chronic Neck/Back Pain	0	0	0
	cg04323816	22	40784430	SGSM3;SGSM3	OpenSea	5'UTR	+	0.39	0.06	1.5e-11	18413	Chronic Neck/Back Pain	0	0	0
	cg15866367	13	49796387	MLNR	S_Shore	Body	-	0.22	0.03	1.5e-11	18413	Chronic Neck/Back Pain	0	0	0
	cg26328951	1	28906514	SNHG12;SNORD99;SNORA61	N_Shore	Body	-	-0.27	0.04	1.54e-11	18413	Chronic Neck/Back Pain	0	0	0
	cg22679812	16	70626213	IL34;IL34	OpenSea	5'UTR	-	0.46	0.07	1.65e-11	18413	Chronic Neck/Back Pain	0	0	0
	cg14580211	5	150161299	C5orf62	S_Shelf	Body	-	-0.23	0.03	1.74e-11	18413	Chronic Neck/Back Pain	0	0	0
	cg25189904	1	68299493	GNG12	S_Shore	TSS1500	+	-0.14	0.02	1.78e-11	18413	Chronic Neck/Back Pain	0	0	0
	cg26955963	2	8466005	LINC00299	OpenSea	Body	-	0.29	0.04	1.9e-11	18413	Chronic Neck/Back Pain	0	0	0
	cg07125412	14	60770205	NA	OpenSea		+	0.43	0.06	1.97e-11	18413	Chronic Neck/Back Pain	0	0	0
	cg02068690	2	25600451	DTNB;DTNB;DTNB;DTNB;DTNB	S_Shore	3'UTR	+	0.43	0.06	2e-11	18413	Chronic Neck/Back Pain	0	0	0
	cg05934812	5	334322	AHRR;AHRR	OpenSea	Body	+	-0.23	0.03	2.07e-11	18413	Chronic Neck/Back Pain	0	0	0
	cg07703530	8	81422474	ZBTB10;ZBTB10	OpenSea	Body	+	0.29	0.04	2.1e-11	18413	Chronic Neck/Back Pain	0	0	0
	cg19120513	11	102189303	BIRC3;BIRC3	S_Shore	5'UTR	+	-0.32	0.05	2.13e-11	18413	Chronic Neck/Back Pain	0	0	0
	cg06123913	17	3707356	NA	OpenSea		+	0.28	0.04	2.21e-11	18413	Chronic Neck/Back Pain	0	0	0
	cg07178945	12	4488800	FGF23;FGF23	OpenSea	5'UTR	-	0.22	0.03	2.21e-11	18413	Chronic Neck/Back Pain	0	0	0
	cg05715377	3	72587447	NA	OpenSea		-	0.41	0.06	2.28e-11	18413	Chronic Neck/Back Pain	0	0	0
	cg15851905	4	77928471	SEPT11;SEPT11	OpenSea	Body	-	-0.22	0.03	2.43e-11	18413	Chronic Neck/Back Pain	0	0	0
	cg03523538	16	29820460	MAZ;MAZ	S_Shore	Body	+	-0.35	0.05	2.49e-11	18413	Chronic Neck/Back Pain	0	0	0
	cg00410753	16	68033859	DPEP2	OpenSea	TSS1500	-	0.43	0.06	2.57e-11	18413	Chronic Neck/Back Pain	0	0	0
	cg05241923	9	136010810	RALGDS	OpenSea	Body	+	-0.25	0.04	2.75e-11	18413	Chronic Neck/Back Pain	0	0	0
	cg25356736	11	2775022	KCNQ1;KCNQ1	OpenSea	Body	-	0.35	0.05	2.79e-11	18413	Chronic Neck/Back Pain	0	0	0
	cg11134246	1	44458001	CCDC24	S_Shore	Body	+	0.3	0.04	2.81e-11	18413	Chronic Neck/Back Pain	0	0	0
	cg18110140	15	75350380	NA	OpenSea		+	-0.19	0.03	3.45e-11	18413	Chronic Neck/Back Pain	0	0	0
	cg03295019	17	27477644	MYO18A;MYO18A	OpenSea	Body	-	0.38	0.06	3.75e-11	18413	Chronic Neck/Back Pain	0	0	0
	cg19572487	17	38476024	RARA;RARA;RARA	S_Shore	5'UTR	-	-0.2	0.03	4.33e-11	18413	Chronic Neck/Back Pain	0	0	0
	cg18404213	10	104563029	WBP1L;WBP1L	OpenSea	Body	+	-0.35	0.05	4.34e-11	18413	Chronic Neck/Back Pain	0	0	0
	cg03356331	10	3610737	LOC105376360	OpenSea	Body	-	0.24	0.04	4.79e-11	18413	Chronic Neck/Back Pain	0	0	0
	cg07741821	7	26577897	KIAA0087	OpenSea	Body	+	-0.22	0.03	4.99e-11	18413	Chronic Neck/Back Pain	0	0	0
	cg15342087	6	30720209	NA	OpenSea		-	-0.23	0.04	5.04e-11	18413	Chronic Neck/Back Pain	0	0	0
	cg04716530	16	30485684	ITGAL;ITGAL	Island	Body	+	-0.22	0.03	5.47e-11	18413	Chronic Neck/Back Pain	0	0	0
	cg27102892	14	75791837	NA	OpenSea		+	0.32	0.05	5.69e-11	18413	Chronic Neck/Back Pain	0	0	0
	cg16565913	4	40632362	RBM47	Island	TSS1500	-	0.2	0.03	6.17e-11	18413	Chronic Neck/Back Pain	0	0	0
	cg18974499	8	142416513	NA	OpenSea		-	-0.19	0.03	6.89e-11	18413	Chronic Neck/Back Pain	0	0	0
	cg09469355	1	2161886	SKI	S_Shore	Body	-	-0.31	0.05	7.01e-11	18413	Chronic Neck/Back Pain	0	0	0
	cg15357199	17	16995607	MPRIP;MPRIP	OpenSea	Body	-	0.28	0.04	7.09e-11	18413	Chronic Neck/Back Pain	0	0	0
	cg11304664	19	50433939	ATF5;ATF5;NUP62;NUP62;NUP62;IL4I1;IL4I1;IL4I1;IL4I1;NUP62;NUP62;ATF5	S_Shore	5'UTR	-	0.27	0.04	7.24e-11	18413	Chronic Neck/Back Pain	0	0	0
	cg03924136	20	62367108	LIME1;LIME1;LIME1;LIME1;ZGPAT;ZGPAT;ZGPAT;ZGPAT;ZGPAT	N_Shore	TSS1500	-	0.18	0.03	7.9e-11	18413	Chronic Neck/Back Pain	0	0	0
	cg20456582	22	17762633	NA	OpenSea		-	0.33	0.05	8.31e-11	18413	Chronic Neck/Back Pain	0	0	0
	cg07375358	11	114056431	ZBTB16;ZBTB16	OpenSea	Body	+	0.23	0.03	8.34e-11	18413	Chronic Neck/Back Pain	0	0	0
	cg07214120	12	49647060	TUBA1C;TUBA1C;TUBA1C;TUBA1C	OpenSea	5'UTR	+	-0.32	0.05	8.51e-11	18413	Chronic Neck/Back Pain	0	0	0
	cg16841366	2	233286192	NA	S_Shore		-	-0.16	0.02	8.54e-11	18413	Chronic Neck/Back Pain	0	0	0
	cg03037271	17	40548565	NA	OpenSea		-	0.31	0.05	9.07e-11	18413	Chronic Neck/Back Pain	0	0	0
	cg15512958	14	91711930	GPR68;GPR68	OpenSea	TSS1500	+	-0.31	0.05	9.2e-11	18413	Chronic Neck/Back Pain	0	0	0
	cg12459502	18	60904237	BCL2	OpenSea	Body	+	0.28	0.04	1.06e-10	18413	Chronic Neck/Back Pain	0	0	0
	cg15483436	14	105857208	PACS2;PACS2	OpenSea	Body	+	0.23	0.04	1.07e-10	18413	Chronic Neck/Back Pain	0	0	0
	cg16795184	16	56777257	NUP93	OpenSea	5'UTR	+	0.33	0.05	1.09e-10	18413	Chronic Neck/Back Pain	0	0	0
	cg13193840	2	233285289	NA	Island		+	-0.21	0.03	1.13e-10	18413	Chronic Neck/Back Pain	0	0	0
	cg09222732	6	466893	NA	OpenSea		+	-0.16	0.03	1.21e-10	18413	Chronic Neck/Back Pain	0	0	0
	cg17619755	6	31760629	VARS	N_Shelf	Body	+	0.13	0.02	1.23e-10	18413	Chronic Neck/Back Pain	0	0	0
	cg19321684	6	32159933	GPSM3	N_Shelf	Body	-	-0.15	0.02	1.29e-10	18413	Chronic Neck/Back Pain	0	0	0
	cg06035956	5	379099	AHRR;AHRR	OpenSea	Body	-	-0.28	0.04	1.38e-10	18413	Chronic Neck/Back Pain	0	0	0
	cg00557072	11	45095401	NA	OpenSea		+	0.21	0.03	1.58e-10	18413	Chronic Neck/Back Pain	0	0	0
	cg13343932	17	76355061	SOCS3;LOC101928674;LOC101928674	Island	Body	+	-0.16	0.02	1.6e-10	18413	Chronic Neck/Back Pain	0	0	0
	cg16305292	8	142219965	NA	N_Shore		-	0.3	0.05	1.6e-10	18413	Chronic Neck/Back Pain	0	0	0
	cg26080684	7	72775853	NA	OpenSea		+	0.21	0.03	1.67e-10	18413	Chronic Neck/Back Pain	0	0	0
	cg23435661	14	68699723	RAD51B;RAD51B;RAD51B	OpenSea	Body	+	-0.18	0.03	1.7e-10	18413	Chronic Neck/Back Pain	0	0	0
	cg01425731	13	50202658	ARL11;ARL11	OpenSea	5'UTR	+	0.19	0.03	1.75e-10	18413	Chronic Neck/Back Pain	0	0	0
	cg10619342	15	65369005	LOC390594	N_Shore	TSS200	+	0.17	0.03	1.8e-10	18413	Chronic Neck/Back Pain	0	0	0
	cg23761815	10	73083123	SLC29A3	S_Shelf	Body	+	0.3	0.05	1.94e-10	18413	Chronic Neck/Back Pain	0	0	0
	cg27655607	11	111747584	FDXACB1;FDXACB1	N_Shore	Body	-	0.32	0.05	1.95e-10	18413	Chronic Neck/Back Pain	0	0	0
	cg10014405	1	16012344	PLEKHM2	S_Shore	Body	+	0.25	0.04	1.96e-10	18413	Chronic Neck/Back Pain	0	0	0
	cg16994669	8	101325645	RNF19A	S_Shelf	5'UTR	+	-0.27	0.04	2.07e-10	18413	Chronic Neck/Back Pain	0	0	0
	cg00310412	15	74724918	SEMA7A;SEMA7A;SEMA7A	N_Shore	Body	-	-0.32	0.05	2.12e-10	18413	Chronic Neck/Back Pain	0	0	0
	cg12716379	6	158388427	NA	OpenSea		+	-0.26	0.04	2.18e-10	18413	Chronic Neck/Back Pain	0	0	0
	cg14262884	11	43757533	HSD17B12	OpenSea	Body	-	-0.21	0.03	2.24e-10	18413	Chronic Neck/Back Pain	0	0	0
	cg08382977	1	229164637	NA	OpenSea		-	0.37	0.06	2.34e-10	18413	Chronic Neck/Back Pain	0	0	0
	cg14466441	6	11392193	NA	OpenSea		-	-0.16	0.02	2.46e-10	18413	Chronic Neck/Back Pain	0	0	0
	cg07700511	16	80603469	LINC01227;LINC01227	OpenSea	Body	-	-0.3	0.05	2.64e-10	18413	Chronic Neck/Back Pain	0	0	0
	cg01337593	3	15144395	NA	S_Shelf		+	0.33	0.05	2.66e-10	18413	Chronic Neck/Back Pain	0	0	0
	cg25003924	15	52861754	ARPP19	S_Shore	TSS1500	-	0.4	0.06	2.67e-10	18413	Chronic Neck/Back Pain	0	0	0
	cg14977069	20	62367698	LIME1	N_Shore	TSS1500	-	0.2	0.03	2.71e-10	18413	Chronic Neck/Back Pain	0	0	0
	cg20150812	9	124029753	GSN;GSN;GSN;GSN;GSN;GSN;GSN	OpenSea	TSS1500	+	0.31	0.05	2.71e-10	18413	Chronic Neck/Back Pain	0	0	0
	cg18316974	1	92947035	GFI1;GFI1;GFI1	Island	Body	+	-0.07	0.01	2.74e-10	18413	Chronic Neck/Back Pain	0	0	0
	cg11613109	19	18655521	FKBP8;FKBP8	S_Shore	TSS1500	-	0.23	0.04	3.36e-10	18413	Chronic Neck/Back Pain	0	0	0
	cg25285289	2	96899771	STARD7-AS1	OpenSea	Body	-	0.32	0.05	3.48e-10	18413	Chronic Neck/Back Pain	0	0	0
	cg17750024	1	175538621	TNR	OpenSea	5'UTR	-	-0.2	0.03	3.6e-10	18413	Chronic Neck/Back Pain	0	0	0
	cg03409668	6	35992671	SLC26A8;SLC26A8;SLC26A8	N_Shelf	TSS1500	-	0.37	0.06	3.62e-10	18413	Chronic Neck/Back Pain	0	0	0
	cg22032485	19	18531769	SSBP4;SSBP4	S_Shore	Body	-	-0.3	0.05	3.68e-10	18413	Chronic Neck/Back Pain	0	0	0
	cg07995927	2	161995135	TANK;TANK	OpenSea	5'UTR	-	-0.16	0.03	3.7e-10	18413	Chronic Neck/Back Pain	0	0	0
	cg27384695	19	19271486	LOC729991-MEF2B;LOC729991-MEF2B;MEF2B;LOC729991-MEF2B	OpenSea	Body	+	0.21	0.03	3.78e-10	18413	Chronic Neck/Back Pain	0	0	0
	cg26192309	1	211765568	NA	OpenSea		+	-0.19	0.03	3.88e-10	18413	Chronic Neck/Back Pain	0	0	0
	cg23163724	17	48404379	NA	OpenSea		+	-0.27	0.04	4.05e-10	18413	Chronic Neck/Back Pain	0	0	0
	cg19362478	1	42420460	NA	OpenSea		-	0.37	0.06	4.09e-10	18413	Chronic Neck/Back Pain	0	0	0
	cg06483559	11	123624914	OR6X1	OpenSea	1stExon	+	-0.38	0.06	4.31e-10	18413	Chronic Neck/Back Pain	0	0	0
	cg01436746	5	136104423	NA	OpenSea		-	-0.27	0.04	4.42e-10	18413	Chronic Neck/Back Pain	0	0	0
	cg23204398	8	126365081	NSMCE2	OpenSea	Body	+	0.18	0.03	4.47e-10	18413	Chronic Neck/Back Pain	0	0	0
	cg00687674	15	69373260	MIR548H4;TMEM84	OpenSea	Body	+	0.2	0.03	4.54e-10	18413	Chronic Neck/Back Pain	0	0	0
	cg11974931	4	40632880	RBM47	S_Shore	TSS1500	+	0.21	0.03	4.64e-10	18413	Chronic Neck/Back Pain	0	0	0
	cg16642721	16	30959592	FBXL19;FBXL19;ORAI3	S_Shore	3'UTR	+	0.36	0.06	4.75e-10	18413	Chronic Neck/Back Pain	0	0	0
	cg07573872	19	1126342	SBNO2;SBNO2	S_Shelf	Body	-	-0.19	0.03	4.98e-10	18413	Chronic Neck/Back Pain	0	0	0
	cg16758086	1	6173356	CHD5	OpenSea	Body	-	0.2	0.03	5.65e-10	18413	Chronic Neck/Back Pain	0	0	0
	cg03778809	8	1721237	CLN8	OpenSea	Body	-	0.21	0.03	5.74e-10	18413	Chronic Neck/Back Pain	0	0	0
	cg02657160	3	98311063	CPOX	N_Shore	Body	+	-0.28	0.05	5.82e-10	18413	Chronic Neck/Back Pain	0	0	0
	cg17018786	15	40659816	DISP2	N_Shore	Body	-	0.45	0.07	5.82e-10	18413	Chronic Neck/Back Pain	0	0	0
	cg12956751	2	233246922	ALPP	S_Shore	3'UTR	-	-0.31	0.05	5.97e-10	18413	Chronic Neck/Back Pain	0	0	0
	cg23263967	10	119728240	NA	OpenSea		+	0.27	0.04	6.39e-10	18413	Chronic Neck/Back Pain	0	0	0
	cg14051805	15	39917220	FSIP1	OpenSea	Body	-	-0.14	0.02	6.54e-10	18413	Chronic Neck/Back Pain	0	0	0
	cg12728588	1	36025489	NCDN;NCDN;NCDN	S_Shore	Body	+	0.23	0.04	6.86e-10	18413	Chronic Neck/Back Pain	0	0	0
	cg23667432	2	233244439	ALPP	Island	Body	+	-0.28	0.05	6.89e-10	18413	Chronic Neck/Back Pain	0	0	0
	cg01884891	12	116975346	NA	OpenSea		+	-0.24	0.04	6.95e-10	18413	Chronic Neck/Back Pain	0	0	0
	cg13801970	3	171287812	NA	OpenSea		+	0.33	0.05	7.05e-10	18413	Chronic Neck/Back Pain	0	0	0
	cg07413467	7	92238086	CDK6;CDK6	OpenSea	3'UTR	-	0.18	0.03	7.16e-10	18413	Chronic Neck/Back Pain	0	0	0
	cg24296397	3	49692537	BSN	S_Shelf	Body	+	0.31	0.05	7.23e-10	18413	Chronic Neck/Back Pain	0	0	0
	cg03164561	2	232396386	NMUR1	S_Shore	TSS1500	+	0.39	0.06	7.37e-10	18413	Chronic Neck/Back Pain	0	0	0
	cg03144189	1	227734067	NA	S_Shelf		-	0.28	0.05	7.42e-10	18413	Chronic Neck/Back Pain	0	0	0
	cg06086933	1	100326491	AGL;AGL;AGL;AGL;AGL;AGL	OpenSea	TSS1500	-	0.17	0.03	7.48e-10	18413	Chronic Neck/Back Pain	0	0	0
	cg04492909	8	102166926	NA	OpenSea		+	0.24	0.04	7.78e-10	18413	Chronic Neck/Back Pain	0	0	0
	cg05533761	11	86437953	NA	OpenSea		-	-0.16	0.03	8.2e-10	18413	Chronic Neck/Back Pain	0	0	0
	cg07567533	22	47527330	TBC1D22A;TBC1D22A;TBC1D22A;TBC1D22A;TBC1D22A	OpenSea	Body	-	0.26	0.04	8.26e-10	18413	Chronic Neck/Back Pain	0	0	0
	cg00589699	3	50267754	GNAI2;GNAI2;GNAI2	S_Shelf	TSS1500	+	0.46	0.08	8.71e-10	18413	Chronic Neck/Back Pain	0	0	0
	cg12281271	21	39796367	ERG;ERG;ERG;ERG;ERG;ERG;ERG;ERG	OpenSea	Body	-	0.36	0.06	9.06e-10	18413	Chronic Neck/Back Pain	0	0	0
	cg00154232	13	99181322	STK24;STK24	OpenSea	Body	+	-0.23	0.04	9.29e-10	18413	Chronic Neck/Back Pain	0	0	0
	cg08936253	18	44334486	ST8SIA5;ST8SIA5;ST8SIA5	N_Shore	Body	+	0.24	0.04	9.79e-10	18413	Chronic Neck/Back Pain	0	0	0
	cg13783924	9	103278557	MSANTD3-TMEFF1;TMEFF1	OpenSea	Body	+	0.27	0.04	1.05e-09	18413	Chronic Neck/Back Pain	0	0	0
	cg21923568	7	98721688	SMURF1;SMURF1;SMURF1	OpenSea	Body	-	0.28	0.05	1.06e-09	18413	Chronic Neck/Back Pain	0	0	0
	cg05302489	6	31760426	VARS	N_Shelf	Body	+	0.17	0.03	1.1e-09	18413	Chronic Neck/Back Pain	0	0	0
	cg23531049	15	42075277	MAPKBP1;MAPKBP1	OpenSea	Body	-	0.17	0.03	1.12e-09	18413	Chronic Neck/Back Pain	0	0	0
	cg04132302	19	1957785	CSNK1G2	Island	5'UTR	-	0.3	0.05	1.15e-09	18413	Chronic Neck/Back Pain	0	0	0
	cg20844579	2	38725563	LOC101929596	OpenSea	Body	+	0.24	0.04	1.17e-09	18413	Chronic Neck/Back Pain	0	0	0
	cg05515603	18	13179719	NA	OpenSea		+	-0.26	0.04	1.2e-09	18413	Chronic Neck/Back Pain	0	0	0
	cg12075928	8	141801307	PTK2;PTK2	OpenSea	Body	+	-0.17	0.03	1.2e-09	18413	Chronic Neck/Back Pain	0	0	0
	cg15651928	20	32290811	PXMP4;PXMP4	OpenSea	3'UTR	-	0.27	0.04	1.21e-09	18413	Chronic Neck/Back Pain	0	0	0
	cg21410853	17	80807530	TBCD	OpenSea	Body	-	0.2	0.03	1.28e-09	18413	Chronic Neck/Back Pain	0	0	0
	cg04535902	1	92947332	GFI1;GFI1;GFI1	Island	Body	-	-0.13	0.02	1.31e-09	18413	Chronic Neck/Back Pain	0	0	0
	cg09018739	16	57180107	CPNE2	OpenSea	Body	-	0.32	0.05	1.31e-09	18413	Chronic Neck/Back Pain	0	0	0
	cg11902777	5	368843	AHRR	N_Shore	Body	+	-0.12	0.02	1.32e-09	18413	Chronic Neck/Back Pain	0	0	0
	cg00264650	9	22030259	CDKN2B-AS1;CDKN2B-AS1;CDKN2B-AS1;CDKN2B-AS1;CDKN2B-AS1;CDKN2B-AS1;CDKN2B-AS1;CDKN2B-AS1;CDKN2B-AS1;CDKN2B-AS1;CDKN2B-AS1;CDKN2B-AS1;CDKN2B-AS1;CDKN2B-AS1	OpenSea	Body	+	0.19	0.03	1.36e-09	18413	Chronic Neck/Back Pain	0	0	0
	cg11929752	8	27251134	PTK2B;PTK2B;PTK2B;PTK2B	OpenSea	5'UTR	+	0.2	0.03	1.39e-09	18413	Chronic Neck/Back Pain	0	0	0
	cg16143121	13	30929119	LINC00426	OpenSea	Body	+	0.25	0.04	1.4e-09	18413	Chronic Neck/Back Pain	0	0	0
	cg06178887	19	42599631	POU2F2	Island	Body	-	0.36	0.06	1.42e-09	18413	Chronic Neck/Back Pain	0	0	0
	cg21413158	15	89680202	ABHD2;ABHD2	OpenSea	Body	+	0.34	0.06	1.48e-09	18413	Chronic Neck/Back Pain	0	0	0
	cg18754985	3	98237750	CLDND1;CLDND1;CLDND1;CLDND1;CLDND1;CLDND1	N_Shelf	Body	-	-0.24	0.04	1.51e-09	18413	Chronic Neck/Back Pain	0	0	0
	cg21571073	11	113970545	ZBTB16;ZBTB16	OpenSea	Body	+	0.22	0.04	1.51e-09	18413	Chronic Neck/Back Pain	0	0	0
	cg07904045	3	8782064	CAV3;CAV3	OpenSea	Body	-	-0.32	0.05	1.52e-09	18413	Chronic Neck/Back Pain	0	0	0
	cg12728465	7	99612529	ZKSCAN1;ZKSCAN1;ZKSCAN1	N_Shore	TSS1500	+	0.28	0.05	1.55e-09	18413	Chronic Neck/Back Pain	0	0	0
	cg10402995	1	248903325	LOC646627	OpenSea	TSS200	+	0.35	0.06	1.58e-09	18413	Chronic Neck/Back Pain	0	0	0
	cg01926616	11	115796067	NA	OpenSea		+	-0.21	0.03	1.59e-09	18413	Chronic Neck/Back Pain	0	0	0
	cg07660627	17	35481970	ACACA;ACACA;ACACA;ACACA;ACACA	OpenSea	Body	+	0.14	0.02	1.59e-09	18413	Chronic Neck/Back Pain	0	0	0
	cg00661169	3	48586030	PFKFB4	OpenSea	Body	+	-0.31	0.05	1.62e-09	18413	Chronic Neck/Back Pain	0	0	0
	cg16655795	19	42897238	NA	N_Shelf		-	0.32	0.05	1.62e-09	18413	Chronic Neck/Back Pain	0	0	0
	cg26779305	17	11985228	MAP2K4;MIR744	OpenSea	Body	+	0.26	0.04	1.62e-09	18413	Chronic Neck/Back Pain	0	0	0
	cg16612971	10	75686132	NA	OpenSea		+	0.37	0.06	1.63e-09	18413	Chronic Neck/Back Pain	0	0	0
	cg03450842	10	80834947	ZMIZ1	OpenSea	5'UTR	+	-0.31	0.05	1.64e-09	18413	Chronic Neck/Back Pain	0	0	0
	cg22384423	8	128808262	MIR1204	S_Shore	Body	+	-0.34	0.06	1.68e-09	18413	Chronic Neck/Back Pain	0	0	0
	cg25264864	1	56974060	PPAP2B	OpenSea	Body	+	-0.25	0.04	1.69e-09	18413	Chronic Neck/Back Pain	0	0	0
	cg21900712	15	82458649	EFTUD1;EFTUD1	OpenSea	Body	-	-0.25	0.04	1.74e-09	18413	Chronic Neck/Back Pain	0	0	0
	cg23801885	6	34458902	PACSIN1	OpenSea	5'UTR	-	0.41	0.07	1.77e-09	18413	Chronic Neck/Back Pain	0	0	0
	cg19169154	17	19287978	MFAP4	OpenSea	Body	+	0.41	0.07	1.79e-09	18413	Chronic Neck/Back Pain	0	0	0
	cg19459791	15	65363022	NA	S_Shelf		-	0.21	0.03	1.81e-09	18413	Chronic Neck/Back Pain	0	0	0
	cg18140642	1	236094805	NA	OpenSea		+	0.34	0.06	1.87e-09	18413	Chronic Neck/Back Pain	0	0	0
	cg13720140	22	36945153	NA	OpenSea		+	-0.33	0.05	1.89e-09	18413	Chronic Neck/Back Pain	0	0	0
	cg04945608	20	43118723	TTPAL;TTPAL	OpenSea	3'UTR	+	-0.24	0.04	1.93e-09	18413	Chronic Neck/Back Pain	0	0	0
	cg01692482	20	52198378	ZNF217	Island	1stExon	-	-0.24	0.04	2.01e-09	18413	Chronic Neck/Back Pain	0	0	0
	cg07978331	16	75046041	ZNRF1	OpenSea	Body	+	-0.21	0.04	2.05e-09	18413	Chronic Neck/Back Pain	0	0	0
	cg13855577	22	42683569	NA	S_Shelf		-	0.35	0.06	2.07e-09	18413	Chronic Neck/Back Pain	0	0	0
	cg20056213	5	168110691	SLIT3;SLIT3	OpenSea	Body	+	0.24	0.04	2.14e-09	18413	Chronic Neck/Back Pain	0	0	0
	cg19557110	17	4082271	ANKFY1	OpenSea	Body	-	0.24	0.04	2.15e-09	18413	Chronic Neck/Back Pain	0	0	0
	cg26939341	16	17626225	NA	OpenSea		-	0.28	0.05	2.15e-09	18413	Chronic Neck/Back Pain	0	0	0
	cg01004980	3	48883069	PRKAR2A	N_Shore	Body	+	0.25	0.04	2.19e-09	18413	Chronic Neck/Back Pain	0	0	0
	cg07742906	1	11943431	NA	OpenSea		+	0.34	0.06	2.19e-09	18413	Chronic Neck/Back Pain	0	0	0
	cg08421448	16	31106703	VKORC1;VKORC1	S_Shore	TSS1500	+	0.27	0.05	2.21e-09	18413	Chronic Neck/Back Pain	0	0	0
	cg17588954	8	19565764	NA	OpenSea		+	0.23	0.04	2.22e-09	18413	Chronic Neck/Back Pain	0	0	0
	cg06044191	8	27222583	PTK2B;PTK2B;PTK2B;PTK2B	OpenSea	5'UTR	-	0.3	0.05	2.27e-09	18413	Chronic Neck/Back Pain	0	0	0
	cg20650823	14	102946182	TECPR2	OpenSea	Body	-	0.25	0.04	2.29e-09	18413	Chronic Neck/Back Pain	0	0	0
	cg24174557	17	57903544	TMEM49	OpenSea	Body	-	-0.17	0.03	2.36e-09	18413	Chronic Neck/Back Pain	0	0	0
	cg00170307	7	95752710	SLC25A13;SLC25A13;SLC25A13	OpenSea	Body	+	0.25	0.04	2.4e-09	18413	Chronic Neck/Back Pain	0	0	0
	cg13549474	5	95066422	RHOBTB3	N_Shore	TSS1500	-	0.19	0.03	2.41e-09	18413	Chronic Neck/Back Pain	0	0	0
	cg22532234	19	40229215	CLC	OpenSea	TSS1500	-	0.25	0.04	2.45e-09	18413	Chronic Neck/Back Pain	0	0	0
	cg21124952	12	56544386	NA	N_Shore		-	0.26	0.04	2.52e-09	18413	Chronic Neck/Back Pain	0	0	0
	cg12009405	6	148651331	NA	OpenSea		+	-0.12	0.02	2.53e-09	18413	Chronic Neck/Back Pain	0	0	0
	cg18362281	7	157204364	DNAJB6	Island	Body	-	-0.15	0.02	2.54e-09	18413	Chronic Neck/Back Pain	0	0	0
	cg03954453	2	86262687	POLR1A	OpenSea	Body	+	0.29	0.05	2.55e-09	18413	Chronic Neck/Back Pain	0	0	0
	cg26299177	14	99375869	NA	OpenSea		-	-0.07	0.01	8.25e-13	18055	Colorectal Cancer	0	0	0
	cg04209035	2	220463052	STK11IP	S_Shore	Body	-	-0.06	0.01	1.55e-09	18055	Colorectal Cancer	0	0	0
	cg05575921	5	373378	AHRR	N_Shore	Body	+	-0.04	0	9.7e-36	18078	COPD	0	1	0
	cg14391737	11	86513429	PRSS23;PRSS23;PRSS23;PRSS23;PRSS23;PRSS23;PRSS23	S_Shore	5'UTR	+	-0.07	0.01	1.28e-35	18078	COPD	0	1	0
	cg03636183	19	17000585	F2RL3	N_Shore	Body	-	-0.08	0.01	4.82e-31	18078	COPD	0	1	0
	cg21566642	2	233284661	NA	Island		-	-0.06	0.01	3.87e-28	18078	COPD	0	1	0
	cg16841366	2	233286192	NA	S_Shore		-	-0.08	0.01	2.96e-27	18078	COPD	0	1	0
	cg21911711	19	16998668	F2RL3	N_Shore	TSS1500	+	-0.09	0.01	1.3e-25	18078	COPD	0	1	0
	cg17739917	17	38477572	RARA;RARA;RARA	S_Shelf	5'UTR	-	-0.07	0.01	7.94e-24	18078	COPD	0	1	0
	cg09935388	1	92947588	GFI1;GFI1;GFI1	Island	Body	+	-0.05	0.01	1.63e-21	18078	COPD	0	1	0
	cg21161138	5	399360	AHRR	OpenSea	Body	-	-0.09	0.01	2.78e-21	18078	COPD	0	1	0
	cg18110140	15	75350380	NA	OpenSea		+	-0.08	0.01	6.93e-21	18078	COPD	0	1	0
	cg03707168	19	49379127	PPP1R15A	S_Shelf	Body	+	-0.08	0.01	1.07e-20	18078	COPD	0	1	0
	cg01940273	2	233284934	NA	Island		-	-0.07	0.01	6.17e-20	18078	COPD	0	1	0
	cg14466441	6	11392193	NA	OpenSea		-	-0.07	0.01	6.7e-20	18078	COPD	0	1	0
	cg00475490	11	86517110	PRSS23;PRSS23;PRSS23;PRSS23;PRSS23;PRSS23;PRSS23	OpenSea	5'UTR	-	-0.05	0.01	1.01e-19	18078	COPD	0	1	0
	cg06644428	2	233284112	NA	Island		-	-0.04	0	1.63e-19	18078	COPD	0	1	0
	cg22222502	5	150161551	SMIM3	S_Shelf	5'UTR	-	-0.07	0.01	3.12e-19	18078	COPD	0	1	0
	cg04885881	1	11123118	NA	S_Shelf		+	-0.07	0.01	4.36e-19	18078	COPD	0	1	0
	cg19859270	3	98251294	GPR15	OpenSea	1stExon	-	-0.08	0.01	7.57e-19	18078	COPD	0	1	0
	cg14580211	5	150161299	C5orf62	S_Shelf	Body	-	-0.09	0.01	9.44e-19	18078	COPD	0	1	0
	cg19572487	17	38476024	RARA;RARA;RARA	S_Shore	5'UTR	-	-0.08	0.01	1.11e-18	18078	COPD	0	1	0
	cg03450842	10	80834947	ZMIZ1	OpenSea	5'UTR	+	-0.13	0.01	1.28e-18	18078	COPD	0	1	0
	cg04180924	3	98272064	NA	OpenSea		+	-0.08	0.01	1.46e-18	18078	COPD	0	1	0
	cg25189904	1	68299493	GNG12	S_Shore	TSS1500	+	-0.05	0.01	1.66e-18	18078	COPD	0	1	0
	cg05533761	11	86437953	NA	OpenSea		-	-0.07	0.01	4.37e-18	18078	COPD	0	1	0
	cg13193840	2	233285289	NA	Island		+	-0.08	0.01	5.78e-18	18078	COPD	0	1	0
	cg07986378	12	11898284	ETV6	OpenSea	Body	-	-0.08	0.01	8.23e-18	18078	COPD	0	1	0
	cg14753356	6	30720108	NA	OpenSea		-	-0.08	0.01	2.26e-17	18078	COPD	0	1	0
	cg02738868	14	74221164	ELMSAN1;ELMSAN1	OpenSea	5'UTR	-	-0.12	0.01	1.12e-16	18078	COPD	0	1	0
	cg24859433	6	30720203	NA	OpenSea		-	-0.08	0.01	1.5e-16	18078	COPD	0	1	0
	cg23079012	2	8343710	NA	OpenSea		-	-0.03	0	1.76e-16	18078	COPD	0	1	0
	cg02978227	3	98292027	NA	OpenSea		-	-0.09	0.01	3.79e-16	18078	COPD	0	1	0
	cg01445100	16	88103339	BANP;BANP	S_Shore	Body	-	0.13	0.02	8.08e-16	18078	COPD	0	1	0
	cg23771366	11	86510998	PRSS23	N_Shore	TSS1500	-	-0.09	0.01	9.08e-16	18078	COPD	0	1	0
	cg09834951	19	1265877	NA	Island		+	-0.12	0.02	1.38e-15	18078	COPD	0	1	0
	cg21611682	11	68138269	LRP5	OpenSea	Body	+	-0.11	0.01	2.55e-15	18078	COPD	0	1	0
	cg24797066	20	48407084	NA	OpenSea		-	-0.12	0.02	3.49e-15	18078	COPD	0	1	0
	cg27241845	2	233250370	NA	N_Shore		-	-0.07	0.01	5.65e-15	18078	COPD	0	1	0
	cg15342087	6	30720209	NA	OpenSea		-	-0.08	0.01	6.74e-15	18078	COPD	0	1	0
	cg11320225	1	161709963	NA	OpenSea		+	-0.09	0.01	8.87e-15	18078	COPD	0	1	0
	cg07917901	14	35870184	NA	N_Shelf		-	-0.09	0.01	1.13e-14	18078	COPD	0	0	0
	cg19701538	16	17474952	XYLT1	OpenSea	Body	+	-0.07	0.01	1.37e-14	18078	COPD	0	1	0
	cg00073090	19	1265879	NA	Island		+	-0.11	0.01	1.38e-14	18078	COPD	0	1	0
	cg06831571	11	34592196	NA	OpenSea		-	0.07	0.01	1.79e-14	18078	COPD	0	1	0
	cg11660018	11	86510915	PRSS23	N_Shore	TSS1500	+	-0.09	0.01	1.81e-14	18078	COPD	0	1	0
	cg06421013	20	19194143	SLC24A3	S_Shore	Body	-	-0.07	0.01	2.53e-14	18078	COPD	0	1	0
	cg12075928	8	141801307	PTK2;PTK2	OpenSea	Body	+	-0.06	0.01	3.02e-14	18078	COPD	0	1	0
	cg18181703	17	76354621	SOCS3	N_Shore	Body	-	-0.08	0.01	4.94e-14	18078	COPD	0	1	0
	cg13343932	17	76355061	SOCS3;LOC101928674;LOC101928674	Island	Body	+	-0.05	0.01	1.18e-13	18078	COPD	0	1	0
	cg08822075	7	26193607	NFE2L3	S_Shore	Body	-	-0.05	0.01	1.27e-13	18078	COPD	0	1	0
	cg00711496	19	50191497	C19orf76;PRMT1;PRMT1;PRMT1	Island	TSS1500	-	-0.04	0	1.5e-13	18078	COPD	0	1	0
	cg03329539	2	233283329	NA	N_Shore		+	-0.07	0.01	1.52e-13	18078	COPD	0	1	0
	cg11047325	17	76354934	SOCS3	Island	Body	-	-0.04	0.01	2.43e-13	18078	COPD	0	1	0
	cg00310412	15	74724918	SEMA7A;SEMA7A;SEMA7A	N_Shore	Body	-	-0.11	0.01	2.67e-13	18078	COPD	0	1	0
	cg11315935	20	45986186	ZMYND8;ZMYND8;ZMYND8;ZMYND8;ZMYND8;ZMYND8;ZMYND8;ZMYND8;ZMYND8;ZMYND8;ZMYND8;ZMYND8;ZMYND8;ZMYND8;ZMYND8;ZMYND8;ZMYND8;ZMYND8	OpenSea	TSS1500	+	-0.08	0.01	3.25e-13	18078	COPD	0	1	0
	cg14624207	11	68142198	LRP5	OpenSea	Body	+	-0.12	0.02	5.61e-13	18078	COPD	0	1	0
	cg23110422	21	40182073	ETS2	S_Shelf	Body	+	-0.06	0.01	7.12e-13	18078	COPD	0	1	0
	cg05934812	5	334322	AHRR;AHRR	OpenSea	Body	+	-0.07	0.01	9.49e-13	18078	COPD	0	1	0
	cg15652719	7	138803555	NA	OpenSea		-	-0.08	0.01	9.66e-13	18078	COPD	0	1	0
	cg14377032	2	74758236	AUP1;AUP1;AUP1;HTRA2;HTRA2;HTRA2	S_Shore	TSS1500	-	-0.07	0.01	1.29e-12	18078	COPD	0	1	0
	cg17417856	19	50191637	PRMT1;C19orf76;PRMT1;PRMT1	N_Shore	3'UTR	+	-0.09	0.01	1.31e-12	18078	COPD	0	1	0
	cg26577523	2	70270826	PCBP1-AS1	OpenSea	Body	-	-0.07	0.01	1.33e-12	18078	COPD	0	1	0
	cg25213720	5	176734343	MXD3;MXD3	N_Shore	3'UTR	-	-0.08	0.01	1.56e-12	18078	COPD	0	1	0
	cg01901332	11	75031054	ARRB1;ARRB1	OpenSea	Body	-	-0.06	0.01	2.28e-12	18078	COPD	0	1	0
	cg05336220	16	17440611	XYLT1	OpenSea	Body	-	-0.07	0.01	2.56e-12	18078	COPD	0	1	0
	cg09469355	1	2161886	SKI	S_Shore	Body	-	-0.1	0.01	3.44e-12	18078	COPD	0	1	0
	cg14179389	1	92947961	GFI1;GFI1;GFI1	Island	Body	-	-0.04	0.01	3.48e-12	18078	COPD	0	1	0
	cg12876356	1	92946825	GFI1;GFI1;GFI1	Island	Body	+	-0.03	0	3.88e-12	18078	COPD	0	1	0
	cg25845814	14	74224613	MIR4505;ELMSAN1;ELMSAN1	N_Shore	TSS1500	-	-0.09	0.01	4.44e-12	18078	COPD	0	1	0
	cg13705457	11	34592254	NA	OpenSea		+	0.07	0.01	4.45e-12	18078	COPD	0	1	0
	cg21322436	7	145812842	CNTNAP2	N_Shore	TSS1500	-	-0.07	0.01	4.82e-12	18078	COPD	0	1	0
	cg25953130	10	63753550	ARID5B	OpenSea	Body	+	-0.05	0.01	4.88e-12	18078	COPD	0	1	0
	cg02759869	3	52738906	GLT8D1;SPCS1;GLT8D1;GLT8D1;GLT8D1;GLT8D1	N_Shore	TSS1500	-	-0.08	0.01	5.02e-12	18078	COPD	0	1	0
	cg10041129	11	117685550	NA	OpenSea		+	-0.09	0.01	5.24e-12	18078	COPD	0	1	0
	cg10587886	3	8361835	LMCD1-AS1	OpenSea	Body	+	-0.05	0.01	5.46e-12	18078	COPD	0	1	0
	cg25001882	14	78619077	NA	OpenSea		+	-0.07	0.01	5.5e-12	18078	COPD	0	1	0
	cg03484238	11	503270	RNH1;RNH1;RNH1;RNH1;RNH1;RNH1;RNH1;RNH1	N_Shore	5'UTR	+	-0.09	0.01	5.65e-12	18078	COPD	0	1	0
	cg18316974	1	92947035	GFI1;GFI1;GFI1	Island	Body	+	-0.02	0	6.29e-12	18078	COPD	0	1	0
	cg07045119	20	19194540	SLC24A3	S_Shore	Body	+	-0.08	0.01	6.9e-12	18078	COPD	0	1	0
	cg13184736	1	68299409	GNG12	S_Shore	TSS1500	+	-0.04	0.01	7.06e-12	18078	COPD	0	1	0
	cg26371847	1	201476665	CSRP1;CSRP1;CSRP1	S_Shore	TSS1500	+	-0.12	0.02	7.35e-12	18078	COPD	0	1	0
	cg16074643	6	116424276	NT5DC1	S_Shore	Body	+	-0.07	0.01	8.48e-12	18078	COPD	0	1	0
	cg04907244	7	22894795	SNORD93	S_Shore	TSS1500	+	-0.04	0.01	8.59e-12	18078	COPD	0	1	0
	cg09411739	11	503369	RNH1;RNH1;RNH1;RNH1;RNH1;RNH1;RNH1;RNH1	N_Shore	5'UTR	+	-0.1	0.01	9.07e-12	18078	COPD	0	1	0
	cg09842685	12	4492769	NA	OpenSea		+	-0.09	0.01	9.2e-12	18078	COPD	0	1	0
	cg14901243	19	13951845	NA	N_Shore		+	-0.08	0.01	9.73e-12	18078	COPD	0	1	0
	cg03604011	5	400201	AHRR	OpenSea	Body	+	0.04	0.01	9.87e-12	18078	COPD	0	1	0
	cg04628419	1	33455100	NA	OpenSea		-	-0.07	0.01	1.05e-11	18078	COPD	0	1	0
	cg18642234	3	49394622	GPX1;GPX1;GPX1	N_Shore	3'UTR	-	-0.11	0.02	1.09e-11	18078	COPD	0	1	0
	cg23680451	10	3823790	KLF6;KLF6;KLF6;KLF6	Island	Body	-	-0.06	0.01	1.14e-11	18078	COPD	0	1	0
	cg00501876	3	39193251	CSRNP1	N_Shore	5'UTR	-	-0.11	0.02	1.15e-11	18078	COPD	0	1	0
	cg22551157	12	66342368	HMGA2;HMGA2	OpenSea	Body	+	-0.08	0.01	1.22e-11	18078	COPD	0	1	0
	cg18644227	1	161710013	NA	OpenSea		+	-0.09	0.01	1.23e-11	18078	COPD	0	1	0
	cg04942605	22	37699966	CYTH4	OpenSea	Body	+	-0.09	0.01	1.38e-11	18078	COPD	0	1	0
	cg19254163	11	60623782	GPR44	S_Shelf	TSS1500	-	-0.08	0.01	1.5e-11	18078	COPD	0	1	0
	cg05339037	19	13951168	NA	N_Shelf		-	-0.11	0.02	1.63e-11	18078	COPD	0	1	0
	cg12803068	7	45002919	MYO1G	S_Shore	Body	+	0.02	0	1.9e-11	18078	COPD	0	1	0
	cg27141167	4	157860973	PDGFC;PDGFC	OpenSea	Body	-	-0.07	0.01	2.06e-11	18078	COPD	0	1	0
	cg12166711	15	63666955	CA12;CA12;CA12	OpenSea	Body	-	-0.08	0.01	2.21e-11	18078	COPD	0	1	0
	cg21058413	1	224545736	CNIH4;CNIH4;CNIH4;CNIH4;CNIH4;CNIH4	S_Shore	5'UTR	+	-0.08	0.01	2.45e-11	18078	COPD	0	1	0
	cg26992381	3	71478152	FOXP1;FOXP1;FOXP1;FOXP1;FOXP1	OpenSea	5'UTR	-	-0.06	0.01	2.47e-11	18078	COPD	0	1	0
	cg23924737	17	55928753	MRPS23	S_Shore	TSS1500	+	-0.09	0.01	2.55e-11	18078	COPD	0	1	0
	cg19885130	11	68146832	LRP5;LRP5	OpenSea	5'UTR	-	-0.05	0.01	2.78e-11	18078	COPD	0	1	0
	cg14090520	3	4783557	ITPR1;ITPR1;ITPR1	OpenSea	Body	+	-0.08	0.01	3.11e-11	18078	COPD	0	1	0
	cg04682193	12	121867725	KDM2B;KDM2B	OpenSea	3'UTR	-	-0.1	0.02	3.13e-11	18078	COPD	0	0	0
	cg17684034	5	74862658	POLK	OpenSea	Body	+	-0.06	0.01	3.18e-11	18078	COPD	0	1	0
	cg16365747	19	33162957	ANKRD27	N_Shelf	5'UTR	-	-0.1	0.02	3.23e-11	18078	COPD	0	0	0
	cg01203960	5	176735073	MXD3;MXD3	S_Shore	Body	+	-0.12	0.02	3.52e-11	18078	COPD	0	1	0
	cg21811986	3	5053132	NA	OpenSea		+	-0.08	0.01	3.52e-11	18078	COPD	0	1	0
	cg04257639	1	178253267	RASAL2	OpenSea	Body	+	-0.07	0.01	3.69e-11	18078	COPD	0	1	0
	cg16295975	1	154405251	IL6R;IL6R;IL6R	OpenSea	Body	-	-0.08	0.01	3.86e-11	18078	COPD	0	1	0
	cg23931381	19	18119847	ARRDC2;ARRDC2	N_Shore	Body	-	-0.05	0.01	4.18e-11	18078	COPD	0	1	0
	cg05603985	1	2161049	SKI	Island	1stExon	+	-0.07	0.01	4.4e-11	18078	COPD	0	1	0
	cg06678140	21	37297144	NA	OpenSea		-	-0.09	0.01	4.42e-11	18078	COPD	0	1	0
	cg21163477	16	17439164	XYLT1	OpenSea	Body	-	-0.07	0.01	4.52e-11	18078	COPD	0	1	0
	cg05866990	11	34592252	NA	OpenSea		-	0.08	0.01	4.67e-11	18078	COPD	0	1	0
	cg05567377	11	503283	RNH1;RNH1;RNH1;RNH1;RNH1;RNH1;RNH1;RNH1	N_Shore	5'UTR	-	-0.09	0.01	5.69e-11	18078	COPD	0	1	0
	cg11345960	21	15919951	SAMSN1;SAMSN1;SAMSN1	OpenSea	TSS1500	-	-0.06	0.01	5.78e-11	18078	COPD	0	1	0
	cg18882687	1	228275828	ARF1;ARF1;ARF1;ARF1	OpenSea	5'UTR	-	-0.06	0.01	5.84e-11	18078	COPD	0	1	0
	cg23916896	5	368804	AHRR	N_Shore	Body	-	-0.04	0.01	6.17e-11	18078	COPD	0	1	0
	cg16173675	15	92652540	SLCO3A1;SLCO3A1	OpenSea	Body	+	0.09	0.01	6.83e-11	18078	COPD	0	1	0
	cg04182427	7	32315577	PDE1C	OpenSea	Body	-	-0.06	0.01	7.04e-11	18078	COPD	0	1	0
	cg10895511	2	158277352	CYTIP	OpenSea	Body	+	-0.07	0.01	7.73e-11	18078	COPD	0	1	0
	cg26498349	12	95034650	TMCC3	OpenSea	Body	+	-0.06	0.01	7.99e-11	18078	COPD	0	1	0
	cg26744554	20	30793354	PLAGL2	N_Shore	5'UTR	-	-0.09	0.01	8.49e-11	18078	COPD	0	1	0
	cg02732789	16	17491177	XYLT1	OpenSea	Body	+	-0.07	0.01	8.6e-11	18078	COPD	0	1	0
	cg10399789	1	92945668	GFI1;GFI1;GFI1	N_Shore	Body	+	-0.05	0.01	8.82e-11	18078	COPD	0	1	0
	cg11405655	1	999599	NA	N_Shore		+	-0.04	0.01	9.16e-11	18078	COPD	0	1	0
	cg15394081	11	33893330	LMO2	S_Shore	5'UTR	+	-0.06	0.01	9.49e-11	18078	COPD	0	1	0
	cg23386939	16	11328957	NA	S_Shore		+	-0.09	0.01	9.62e-11	18078	COPD	0	0	0
	cg04535902	1	92947332	GFI1;GFI1;GFI1	Island	Body	-	-0.04	0.01	1.04e-10	18078	COPD	0	1	0
	cg04628648	12	26676779	ITPR2	OpenSea	Body	+	-0.08	0.01	1.08e-10	18078	COPD	0	0	0
	cg20294744	13	48978285	RB1	OpenSea	Body	-	-0.04	0.01	1.1e-10	18078	COPD	0	1	0
	cg20734664	2	47979699	NA	OpenSea		-	-0.06	0.01	1.11e-10	18078	COPD	0	1	0
	cg14169841	6	74169999	MTO1;MTO1;MTO1	N_Shore	TSS1500	-	-0.08	0.01	1.12e-10	18078	COPD	0	1	0
	cg26164488	2	64440295	NA	OpenSea		+	-0.07	0.01	1.16e-10	18078	COPD	0	1	0
	cg27429480	16	70461992	ST3GAL2	OpenSea	5'UTR	+	-0.09	0.01	1.19e-10	18078	COPD	0	0	0
	cg02583484	12	54677008	HNRNPA1;HNRPA1L-2;HNRNPA1	S_Shelf	Body	+	-0.06	0.01	1.23e-10	18078	COPD	0	1	0
	cg13784607	11	47546214	CELF1;CELF1	OpenSea	5'UTR	+	-0.06	0.01	1.25e-10	18078	COPD	0	1	0
	cg14074174	19	7986206	SNAPC2;SNAPC2	S_Shore	Body	+	-0.1	0.02	1.26e-10	18078	COPD	0	1	0
	cg24161740	15	75163004	SCAMP2	N_Shelf	Body	+	-0.06	0.01	1.28e-10	18078	COPD	0	1	0
	cg09465703	16	733842	JMJD8	Island	Body	-	-0.04	0.01	1.3e-10	18078	COPD	0	1	0
	cg12405599	3	128370463	RPN1	S_Shore	TSS1500	-	-0.07	0.01	1.32e-10	18078	COPD	0	0	0
	cg18146737	1	92946700	GFI1;GFI1;GFI1	Island	Body	-	-0.02	0	1.37e-10	18078	COPD	0	1	0
	cg08913523	8	126649807	NA	OpenSea		+	-0.06	0.01	1.45e-10	18078	COPD	0	1	0
	cg00018179	15	72521159	PKM;PKM;PKM;PKM;PKM;PKM;PKM	N_Shore	Body	+	-0.05	0.01	1.46e-10	18078	COPD	0	1	0
	cg14716166	15	41548858	CHP1	OpenSea	Body	+	-0.07	0.01	1.5e-10	18078	COPD	0	0	0
	cg05673882	5	74862702	POLK	OpenSea	Body	+	-0.05	0.01	1.51e-10	18078	COPD	0	1	0
	cg09731767	11	503628	RNH1;RNH1;RNH1;RNH1;RNH1;RNH1;RNH1;RNH1	N_Shore	5'UTR	-	-0.07	0.01	1.57e-10	18078	COPD	0	1	0
	cg22950986	3	133163177	BFSP2	OpenSea	Body	-	-0.08	0.01	1.58e-10	18078	COPD	0	1	0
	cg01129810	1	43407645	SLC2A1	OpenSea	Body	+	-0.08	0.01	1.59e-10	18078	COPD	0	1	0
	cg03272928	4	3357186	RGS12;RGS12	OpenSea	Body	+	-0.06	0.01	1.61e-10	18078	COPD	0	1	0
	cg01695954	2	10262019	RRM2;RRM2	S_Shore	TSS1500	-	-0.06	0.01	1.67e-10	18078	COPD	0	1	0
	cg05723839	11	76596947	ACER3;ACER3;ACER3;ACER3	OpenSea	5'UTR	+	-0.08	0.01	1.68e-10	18078	COPD	0	1	0
	cg13030981	11	3859306	RHOG	N_Shelf	5'UTR	+	-0.06	0.01	1.68e-10	18078	COPD	0	1	0
	cg11436113	20	19191145	NA	N_Shore		-	-0.09	0.01	1.7e-10	18078	COPD	0	1	0
	cg13036107	18	2857947	EMILIN2	OpenSea	Body	+	-0.1	0.02	1.8e-10	18078	COPD	0	0	0
	cg01127300	22	38614796	NA	S_Shelf		+	-0.05	0.01	1.82e-10	18078	COPD	0	1	0
	cg14051805	15	39917220	FSIP1	OpenSea	Body	-	-0.04	0.01	1.82e-10	18078	COPD	0	1	0
	cg25520710	20	45981300	ZMYND8;ZMYND8;ZMYND8;ZMYND8;ZMYND8;ZMYND8;ZMYND8;ZMYND8;ZMYND8;ZMYND8;ZMYND8;ZMYND8;ZMYND8;ZMYND8;ZMYND8;ZMYND8;ZMYND8;ZMYND8	OpenSea	5'UTR	-	-0.06	0.01	1.84e-10	18078	COPD	0	1	0
	cg00045592	1	160714299	SLAMF7;SLAMF7;SLAMF7;SLAMF7;SLAMF7;SLAMF7;SLAMF7;SLAMF7;SLAMF7;SLAMF7	OpenSea	5'UTR	-	-0.05	0.01	1.87e-10	18078	COPD	0	1	0
	cg01771416	3	101567360	NFKBIZ;NFKBIZ	N_Shore	5'UTR	-	-0.07	0.01	1.9e-10	18078	COPD	0	1	0
	cg07663850	7	5517419	FBXL18	N_Shelf	3'UTR	+	-0.09	0.01	1.91e-10	18078	COPD	0	1	0
	cg04382540	20	34379874	PHF20	OpenSea	5'UTR	+	-0.09	0.01	1.93e-10	18078	COPD	0	0	0
	cg24395217	1	40861980	SMAP2;SMAP2;SMAP2;SMAP2	OpenSea	Body	+	-0.08	0.01	1.93e-10	18078	COPD	0	1	0
	cg12402265	3	9954187	IL17RE;IL17RE;IL17RE;IL17RE;IL17RE	N_Shelf	Body	-	-0.08	0.01	1.99e-10	18078	COPD	0	1	0
	cg03252902	3	98275054	NA	OpenSea		+	-0.05	0.01	2.01e-10	18078	COPD	0	1	0
	cg04890026	18	74842101	MBP;MBP	N_Shore	5'UTR	+	-0.07	0.01	2.01e-10	18078	COPD	0	1	0
	cg15058210	2	240196877	HDAC4	Island	Body	+	-0.06	0.01	2.04e-10	18078	COPD	0	1	0
	cg26487586	8	29230547	NA	OpenSea		-	-0.09	0.01	2.16e-10	18078	COPD	0	1	0
	cg14335536	15	93347244	NA	OpenSea		+	-0.06	0.01	2.19e-10	18078	COPD	0	1	0
	cg05237436	5	138533428	SIL1;SIL1	N_Shore	5'UTR	+	-0.05	0.01	2.21e-10	18078	COPD	0	1	0
	cg25349391	6	142477370	VTA1;VTA1;VTA1	OpenSea	Body	+	-0.07	0.01	2.22e-10	18078	COPD	0	1	0
	cg00198525	6	74165863	NA	S_Shelf		-	-0.06	0.01	2.26e-10	18078	COPD	0	0	0
	cg06647068	12	104853274	CHST11	S_Shore	Body	-	-0.06	0.01	2.38e-10	18078	COPD	0	1	0
	cg23842572	17	17030253	MPRIP;MPRIP	OpenSea	Body	+	0.08	0.01	2.46e-10	18078	COPD	0	1	0
	cg15240213	14	45646416	FANCM;FANCM	OpenSea	Body	+	-0.07	0.01	2.5e-10	18078	COPD	0	0	0
	cg26673040	2	67157193	LOC101060019	OpenSea	Body	-	-0.06	0.01	2.53e-10	18078	COPD	0	1	0
	cg14262884	11	43757533	HSD17B12	OpenSea	Body	-	-0.06	0.01	2.55e-10	18078	COPD	0	1	0
	cg23026023	11	48005149	PTPRJ;PTPRJ	S_Shore	Body	+	-0.07	0.01	2.57e-10	18078	COPD	0	1	0
	cg07686393	17	8323436	NA	OpenSea		+	-0.08	0.01	2.58e-10	18078	COPD	0	0	0
	cg07142830	16	17546018	XYLT1	OpenSea	Body	+	-0.05	0.01	2.62e-10	18078	COPD	0	1	0
	cg21121843	4	3203982	HTT	OpenSea	Body	-	-0.04	0.01	2.8e-10	18078	COPD	0	1	0
	cg20090759	21	15964265	LOC388813;SAMSN1-AS1	OpenSea	3'UTR	-	-0.06	0.01	2.84e-10	18078	COPD	0	1	0
	cg21838333	2	31148472	GALNT14;GALNT14;GALNT14;GALNT14	OpenSea	Body	+	0.11	0.02	2.84e-10	18078	COPD	0	0	0
	cg21941262	6	30495956	NA	OpenSea		+	-0.06	0.01	2.95e-10	18078	COPD	0	1	0
	cg09669125	5	149318703	PDE6A	OpenSea	Body	+	-0.09	0.01	3.02e-10	18078	COPD	0	0	0
	cg15553129	17	71093234	NA	OpenSea		+	-0.09	0.01	3.07e-10	18078	COPD	0	0	0
	cg26764244	1	68299511	GNG12	S_Shore	TSS1500	+	-0.04	0.01	3.23e-10	18078	COPD	0	1	0
	cg18754985	3	98237750	CLDND1;CLDND1;CLDND1;CLDND1;CLDND1;CLDND1	N_Shelf	Body	-	-0.07	0.01	3.36e-10	18078	COPD	0	1	0
	cg06285727	11	72524028	ATG16L2	N_Shore	TSS1500	+	-0.05	0.01	3.45e-10	18078	COPD	0	1	0
	cg06095753	13	39614547	NHLRC3;NHLRC3;NHLRC3	S_Shore	Body	+	-0.07	0.01	3.54e-10	18078	COPD	0	0	0
	cg10834213	2	64863307	SERTAD2	OpenSea	Body	-	-0.1	0.02	3.56e-10	18078	COPD	0	0	0
	cg26634003	1	108420014	VAV3	OpenSea	Body	-	-0.07	0.01	3.62e-10	18078	COPD	0	1	0
	cg01612594	11	3943262	STIM1;STIM1;STIM1	OpenSea	Body	-	-0.08	0.01	3.69e-10	18078	COPD	0	0	0
	cg23646614	11	48083100	PTPRJ;PTPRJ	OpenSea	Body	+	-0.08	0.01	3.78e-10	18078	COPD	0	1	0
	cg16672147	2	236636037	AGAP1;AGAP1;AGAP1	OpenSea	Body	+	-0.1	0.02	3.89e-10	18078	COPD	0	0	0
	cg12856965	1	17284740	CROCC	N_Shelf	Body	-	-0.07	0.01	4.27e-10	18078	COPD	0	1	0
	cg22933714	14	59949400	L3HYPDH	N_Shore	Body	-	-0.05	0.01	4.31e-10	18078	COPD	0	1	0
	cg08428972	19	18133184	NA	OpenSea		+	-0.08	0.01	4.36e-10	18078	COPD	0	1	0
	cg08177041	7	134854291	C7orf49;C7orf49;C7orf49;C7orf49;C7orf49;C7orf49;C7orf49;C7orf49;C7orf49	N_Shore	5'UTR	-	-0.1	0.02	4.53e-10	18078	COPD	0	1	0
	cg00252813	12	6642229	GAPDH	N_Shore	TSS1500	+	-0.05	0.01	4.58e-10	18078	COPD	0	1	0
	cg25351741	22	31480353	SMTN;SMTN;SMTN;SMTN;SMTN	N_Shore	TSS1500	+	-0.1	0.02	4.92e-10	18078	COPD	0	1	0
	cg02507296	10	104211328	C10orf95	S_Shore	TSS200	-	-0.11	0.02	5.22e-10	18078	COPD	0	1	0
	cg08131309	15	40399131	BMF;BMF;BMF;BMF	N_Shore	TSS1500	+	-0.07	0.01	5.24e-10	18078	COPD	0	1	0
	cg26470501	19	45252955	BCL3	S_Shore	Body	+	-0.07	0.01	5.26e-10	18078	COPD	0	1	0
	cg01393790	7	5518916	FBXL18	N_Shelf	3'UTR	-	-0.14	0.02	5.27e-10	18078	COPD	0	0	0
	cg03359362	19	47289611	SLC1A5;SLC1A5;SLC1A5	N_Shore	TSS1500	-	-0.06	0.01	5.28e-10	18078	COPD	0	1	0
	cg04332349	2	46574923	EPAS1	OpenSea	Body	+	0.1	0.02	5.46e-10	18078	COPD	0	1	0
	cg06743610	19	35630305	FXYD1;FXYD1	N_Shelf	5'UTR	-	-0.08	0.01	5.51e-10	18078	COPD	0	0	0
	cg27312987	3	52738881	GLT8D1;SPCS1;GLT8D1;GLT8D1;GLT8D1;GLT8D1	N_Shore	TSS1500	+	-0.06	0.01	5.63e-10	18078	COPD	0	1	0
	cg04180046	7	45002736	MYO1G	Island	Body	+	0.04	0.01	5.89e-10	18078	COPD	0	1	0
	cg06903512	20	47340424	PREX1	OpenSea	Body	+	-0.09	0.01	6.14e-10	18078	COPD	0	0	0
	cg07978331	16	75046041	ZNRF1	OpenSea	Body	+	-0.06	0.01	6.32e-10	18078	COPD	0	1	0
	cg27606341	5	39219632	FYB;FYB;FYB;FYB	OpenSea	1stExon	-	-0.09	0.02	6.42e-10	18078	COPD	0	0	0
	cg11902777	5	368843	AHRR	N_Shore	Body	+	-0.04	0.01	6.43e-10	18078	COPD	0	1	0
	cg01970818	19	39175171	ACTN4	OpenSea	Body	-	-0.06	0.01	6.46e-10	18078	COPD	0	1	0
	cg05244443	6	82651125	NA	OpenSea		-	-0.08	0.01	6.46e-10	18078	COPD	0	0	0
	cg27073066	19	2169160	DOT1L	S_Shelf	Body	-	-0.06	0.01	6.49e-10	18078	COPD	0	1	0
	cg01015663	1	23729692	TCEA3	OpenSea	Body	+	-0.07	0.01	6.59e-10	18078	COPD	0	1	0
	cg12560539	1	155211645	GBA;GBA;GBA;GBA;GBA	OpenSea	5'UTR	+	-0.09	0.02	6.63e-10	18078	COPD	0	0	0
	cg17759224	1	235098018	NA	OpenSea		+	-0.06	0.01	6.64e-10	18078	COPD	0	1	0
	cg13843547	11	117873636	NA	OpenSea		-	-0.06	0.01	6.81e-10	18078	COPD	0	1	0
	cg07741821	7	26577897	KIAA0087	OpenSea	Body	+	-0.06	0.01	7e-10	18078	COPD	0	1	0
	cg15528292	9	124009784	NA	OpenSea		-	-0.08	0.01	7.11e-10	18078	COPD	0	0	0
	cg02750974	14	59214279	NA	OpenSea		+	-0.08	0.01	7.8e-10	18078	COPD	0	0	0
	cg02387312	2	197104547	HECW2;HECW2	OpenSea	Body	-	-0.07	0.01	7.84e-10	18078	COPD	0	1	0
	cg26284484	11	44592257	CD82;CD82	OpenSea	5'UTR	-	-0.11	0.02	7.88e-10	18078	COPD	0	1	0
	cg00748912	11	18406198	NA	OpenSea		+	-0.06	0.01	8.03e-10	18078	COPD	0	1	0
	cg18396403	22	38615368	TMEM184B	OpenSea	3'UTR	-	-0.08	0.01	8.03e-10	18078	COPD	0	1	0
	cg01265971	3	156398928	TIPARP;TIPARP;TIPARP	OpenSea	Body	+	-0.06	0.01	8.26e-10	18078	COPD	0	1	0
	cg15512289	1	97026071	NA	OpenSea		-	-0.05	0.01	8.27e-10	18078	COPD	0	0	0
	cg04359840	16	17563300	XYLT1	OpenSea	Body	+	-0.06	0.01	8.55e-10	18078	COPD	0	1	0
	cg06084585	13	50797125	DLEU1	OpenSea	Body	+	-0.08	0.01	8.9e-10	18078	COPD	0	1	0
	cg06567290	11	118900111	SLC37A4;SLC37A4;SLC37A4;SLC37A4;SLC37A4;SLC37A4	N_Shore	5'UTR	+	-0.08	0.01	9.19e-10	18078	COPD	0	1	0
	cg04158018	12	54696210	NFE2	OpenSea	TSS1500	-	-0.06	0.01	9.3e-10	18078	COPD	0	1	0
	cg12956751	2	233246922	ALPP	S_Shore	3'UTR	-	-0.09	0.01	9.35e-10	18078	COPD	0	1	0
	cg17967134	17	17024192	MPRIP;MPRIP	OpenSea	Body	-	0.07	0.01	1.01e-09	18078	COPD	0	1	0
	cg09730359	16	48592511	MIR5095;N4BP1	OpenSea	Body	-	-0.07	0.01	1.02e-09	18078	COPD	0	0	0
	cg04139049	7	134854288	C7orf49;C7orf49;C7orf49;C7orf49;C7orf49;C7orf49;C7orf49;C7orf49;C7orf49	N_Shore	5'UTR	+	-0.06	0.01	1.06e-09	18078	COPD	0	1	0
	cg10584393	17	79795843	NA	N_Shelf		-	-0.09	0.01	1.07e-09	18078	COPD	0	1	0
	cg12136387	12	116820108	NA	OpenSea		-	-0.1	0.02	1.07e-09	18078	COPD	0	0	0
	cg21493814	1	164558467	PBX1;PBX1;PBX1	OpenSea	Body	+	-0.09	0.01	1.09e-09	18078	COPD	0	0	0
	cg07753717	22	46636223	PPARA;PPARA	OpenSea	3'UTR	-	0.08	0.01	1.12e-09	18078	COPD	0	1	0
	cg21489364	16	75035957	ZNRF1	S_Shore	Body	-	-0.05	0.01	1.12e-09	18078	COPD	0	1	0
	cg16496571	2	70161565	MXD1;MXD1;MXD1	OpenSea	Body	-	-0.07	0.01	1.14e-09	18078	COPD	0	1	0
	cg03815962	8	61496575	RAB2A;RAB2A	OpenSea	Body	+	-0.1	0.02	1.15e-09	18078	COPD	0	0	0
	cg05445320	20	45985736	ZMYND8;ZMYND8;ZMYND8;ZMYND8;ZMYND8;ZMYND8;ZMYND8;ZMYND8;ZMYND8;ZMYND8;ZMYND8;ZMYND8;ZMYND8;ZMYND8;ZMYND8;ZMYND8;ZMYND8;ZMYND8	OpenSea	TSS200	+	-0.05	0.01	1.16e-09	18078	COPD	0	1	0
	cg21026639	12	54656343	CBX5	OpenSea	5'UTR	+	-0.06	0.01	1.17e-09	18078	COPD	0	1	0
	cg05557266	3	49057259	DALRD3;DALRD3;NDUFAF3;NDUFAF3	N_Shore	5'UTR	-	-0.06	0.01	1.2e-09	18078	COPD	0	1	0
	cg26707879	1	173119232	NA	OpenSea		+	-0.07	0.01	1.2e-09	18078	COPD	0	1	0
	cg15054753	16	27327243	IL4R;IL4R;IL4R;IL4R	S_Shore	5'UTR	+	-0.05	0.01	1.23e-09	18078	COPD	0	1	0
	cg13119578	11	65196696	NA	OpenSea		+	-0.06	0.01	1.25e-09	18078	COPD	0	1	0
	cg13545705	16	67312573	PLEKHG4;PLEKHG4;PLEKHG4;PLEKHG4	N_Shore	TSS1500	-	-0.08	0.01	1.25e-09	18078	COPD	0	1	0
	cg00506062	20	45981165	ZMYND8;ZMYND8;ZMYND8;ZMYND8;ZMYND8;ZMYND8;ZMYND8;ZMYND8;ZMYND8;ZMYND8;ZMYND8;ZMYND8;ZMYND8;ZMYND8;ZMYND8;ZMYND8;ZMYND8;ZMYND8	OpenSea	5'UTR	-	-0.06	0.01	1.26e-09	18078	COPD	0	1	0
	cg11554391	5	321320	AHRR	Island	Body	+	-0.05	0.01	1.26e-09	18078	COPD	0	1	0
	cg09373130	3	171094370	TNIK;TNIK;TNIK;TNIK;TNIK;TNIK;TNIK;TNIK;TNIK	OpenSea	Body	+	-0.06	0.01	1.36e-09	18078	COPD	0	0	0
	cg27485921	2	46747379	ATP6V1E2	OpenSea	TSS1500	+	-0.1	0.02	1.37e-09	18078	COPD	0	0	0
	cg17830740	8	28229291	ZNF395	OpenSea	5'UTR	-	-0.1	0.02	1.38e-09	18078	COPD	0	0	0
	cg01952185	5	134813213	NA	OpenSea		-	0.05	0.01	1.39e-09	18078	COPD	0	1	0
	cg09956442	19	18133156	NA	OpenSea		+	-0.07	0.01	1.43e-09	18078	COPD	0	1	0
	cg26963277	11	2722407	KCNQ1OT1;KCNQ1;KCNQ1	S_Shore	TSS1500	-	-0.05	0.01	1.44e-09	18078	COPD	0	1	0
	cg21085915	6	46738981	NA	OpenSea		+	-0.07	0.01	1.48e-09	18078	COPD	0	0	0
	cg24090911	5	400732	AHRR	OpenSea	Body	+	-0.05	0.01	1.5e-09	18078	COPD	0	1	0
	cg03926751	4	88140261	KLHL8	N_Shore	5'UTR	+	-0.07	0.01	1.54e-09	18078	COPD	0	0	0
	cg05009104	7	45002980	MYO1G	S_Shore	Body	-	0.03	0.01	1.54e-09	18078	COPD	0	1	0
	cg01763333	2	216489343	LINC00607	OpenSea	Body	+	-0.07	0.01	1.57e-09	18078	COPD	0	0	0
	cg06684088	7	119131	NA	N_Shore		-	-0.08	0.01	1.59e-09	18078	COPD	0	0	0
	cg11337097	2	100254880	AFF3;AFF3	OpenSea	Body	-	0.08	0.01	1.67e-09	18078	COPD	0	1	0
	cg16160712	11	104559675	NA	OpenSea		+	-0.07	0.01	1.69e-09	18078	COPD	0	0	0
	cg25458983	2	30915872	NA	OpenSea		+	-0.11	0.02	1.69e-09	18078	COPD	0	0	0
	cg15851905	4	77928471	SEPT11;SEPT11	OpenSea	Body	-	-0.06	0.01	1.71e-09	18078	COPD	0	1	0
	cg20769849	12	105031564	CHST11;CHST11	OpenSea	Body	+	-0.07	0.01	1.71e-09	18078	COPD	0	0	0
	cg27521648	3	98293016	NA	OpenSea		-	-0.07	0.01	1.72e-09	18078	COPD	0	1	0
	cg19102983	9	113019709	TXN;TXN	S_Shore	TSS1500	-	-0.08	0.01	1.78e-09	18078	COPD	0	1	0
	cg19965693	2	163175743	IFIH1	OpenSea	TSS1500	-	-0.05	0.01	1.83e-09	18078	COPD	0	1	0
	cg13835114	9	133327530	ASS1;ASS1	OpenSea	5'UTR	-	-0.06	0.01	1.84e-09	18078	COPD	0	1	0
	cg06563667	1	58016025	DAB1	OpenSea	5'UTR	+	-0.06	0.01	1.86e-09	18078	COPD	0	1	0
	cg11517350	1	27158488	ZDHHC18	OpenSea	Body	+	-0.09	0.01	1.92e-09	18078	COPD	0	1	0
	cg23161492	15	90357202	ANPEP	N_Shore	5'UTR	-	-0.04	0.01	1.92e-09	18078	COPD	0	1	0
	cg01120733	19	19080651	NA	OpenSea		-	-0.05	0.01	1.99e-09	18078	COPD	0	1	0
	cg05643816	22	30657378	NA	OpenSea		-	-0.12	0.02	2e-09	18078	COPD	0	0	0
	cg01438390	1	8166942	NA	OpenSea		+	-0.05	0.01	2.03e-09	18078	COPD	0	0	0
	cg05796981	1	228275734	ARF1;ARF1;ARF1;ARF1	OpenSea	5'UTR	-	-0.06	0.01	2.03e-09	18078	COPD	0	1	0
	cg11905586	6	42375400	TRERF1;TRERF1	OpenSea	5'UTR	-	-0.06	0.01	2.04e-09	18078	COPD	0	1	0
	cg13072055	18	60648732	NA	OpenSea		-	-0.09	0.02	2.12e-09	18078	COPD	0	0	0
	cg23090529	1	51442133	NA	N_Shore		-	-0.04	0.01	2.12e-09	18078	COPD	0	1	0
	cg11411148	16	12623631	SNX29	OpenSea	Body	+	-0.09	0.01	2.15e-09	18078	COPD	0	0	0
	cg23839599	1	161708999	NA	OpenSea		+	-0.06	0.01	2.17e-09	18078	COPD	0	1	0
	cg27215690	1	25344157	NA	OpenSea		+	-0.09	0.01	2.2e-09	18078	COPD	0	1	0
	cg27545615	10	6249748	PFKFB3;PFKFB3	S_Shelf	Body	-	-0.07	0.01	2.22e-09	18078	COPD	0	0	0
	cg02651894	3	52738950	GLT8D1;SPCS1;GLT8D1;GLT8D1;GLT8D1;GLT8D1;GLT8D1;GLT8D1;GLT8D1	N_Shore	TSS1500	-	-0.06	0.01	2.28e-09	18078	COPD	0	1	0
	cg07710874	2	100388227	AFF3;AFF3	OpenSea	Body	+	-0.08	0.01	2.28e-09	18078	COPD	0	1	0
	cg17812664	10	104957217	NA	S_Shelf		+	-0.06	0.01	2.31e-09	18078	COPD	0	1	0
	cg14620941	9	139776929	NA	N_Shelf		+	-0.06	0.01	2.38e-09	18078	COPD	0	1	0
	cg26768182	9	134272679	NA	S_Shelf		-	-0.07	0.01	2.38e-09	18078	COPD	0	1	0
	cg24155358	11	72431291	ARAP1;ARAP1;ARAP1	OpenSea	5'UTR	+	-0.08	0.01	2.4e-09	18078	COPD	0	0	0
	cg05870586	2	240196769	HDAC4	Island	Body	-	-0.06	0.01	2.42e-09	18078	COPD	0	1	0
	cg18387338	7	26591438	NA	OpenSea		-	-0.06	0.01	2.48e-09	18078	COPD	0	1	0
	cg20719001	17	79297435	TMEM105	OpenSea	5'UTR	+	-0.1	0.02	2.51e-09	18078	COPD	0	0	0
	cg01611626	16	2565338	ATP6V0C	S_Shore	Body	-	-0.07	0.01	2.54e-09	18078	COPD	0	1	0
	cg04677723	2	74693332	MOGS;MOGS	S_Shore	TSS1500	-	-0.09	0.01	2.55e-09	18078	COPD	0	0	0
	cg19693031	1	145441552	TXNIP	OpenSea	3'UTR	+	-0.22	0.01	1.59e-81	18005	Diabetes (Type 2)	1	1	1
	cg06500161	21	43656587	ABCG1;ABCG1;ABCG1;ABCG1;ABCG1;ABCG1	S_Shore	Body	+	0.41	0.02	3.81e-75	18005	Diabetes (Type 2)	1	1	1
	cg17901584	1	55353706	DHCR24	S_Shore	TSS1500	+	-0.25	0.02	1.73e-54	18005	Diabetes (Type 2)	1	1	0
	cg15659943	9	107631656	ABCA1	OpenSea	Body	+	0.35	0.02	5.16e-47	18005	Diabetes (Type 2)	1	1	0
	cg02988288	1	145440445	TXNIP;NBPF20;NBPF10;NBPF10	OpenSea	Body	-	-0.16	0.01	2.99e-45	18005	Diabetes (Type 2)	1	1	0
	cg26974062	1	145440734	TXNIP;NBPF20;NBPF10;NBPF10	OpenSea	Body	-	-0.15	0.01	4.88e-41	18005	Diabetes (Type 2)	1	1	0
	cg27243685	21	43642366	ABCG1;ABCG1;ABCG1;ABCG1;ABCG1;ABCG1	S_Shelf	Body	+	0.22	0.02	3.47e-37	18005	Diabetes (Type 2)	1	1	0
	cg16740586	21	43655919	ABCG1;ABCG1;ABCG1;ABCG1;ABCG1;ABCG1	S_Shore	Body	+	0.2	0.02	1.37e-33	18005	Diabetes (Type 2)	1	1	0
	cg00857282	6	16130727	MYLIP	S_Shore	Body	-	0.12	0.01	7.95e-31	18005	Diabetes (Type 2)	1	1	0
	cg10128003	21	43642166	ABCG1;ABCG1;ABCG1;ABCG1;ABCG1;ABCG1	S_Shelf	5'UTR	-	0.2	0.02	1.58e-30	18005	Diabetes (Type 2)	1	1	0
	cg15128785	22	42230879	SREBF2;SREBF2	S_Shore	Body	-	-0.15	0.01	2.38e-30	18005	Diabetes (Type 2)	1	0	0
	cg22652934	21	36180035	RUNX1;RUNX1	OpenSea	Body	+	-0.15	0.01	5.71e-29	18005	Diabetes (Type 2)	1	1	0
	cg09063556	16	66653795	CMTM4;CMTM4	OpenSea	3'UTR	-	0.21	0.02	1.63e-27	18005	Diabetes (Type 2)	1	1	0
	cg11024682	17	17730094	SREBF1;SREBF1	S_Shelf	Body	-	0.24	0.02	3.7e-27	18005	Diabetes (Type 2)	1	1	1
	cg17058475	11	68607737	CPT1A;CPT1A	N_Shore	5'UTR	-	-0.12	0.01	9.91e-27	18005	Diabetes (Type 2)	1	1	0
	cg24694018	1	145457621	POLR3GL	OpenSea	Body	+	-0.24	0.02	2.08e-26	18005	Diabetes (Type 2)	1	0	0
	cg05119988	4	166251189	SC4MOL;SC4MOL	S_Shelf	5'UTR	+	-0.16	0.01	4.79e-26	18005	Diabetes (Type 2)	1	0	0
	cg19266329	1	145456128	NA	OpenSea		+	-0.19	0.02	1.06e-25	18005	Diabetes (Type 2)	1	1	1
	cg00574958	11	68607622	CPT1A;CPT1A	N_Shore	5'UTR	+	-0.13	0.01	1.09e-24	18005	Diabetes (Type 2)	1	1	1
	cg08309687	21	35320596	NA	OpenSea		+	-0.15	0.01	1.36e-24	18005	Diabetes (Type 2)	1	1	1
	cg05028010	1	145437567	TXNIP;NBPF20;NBPF10;NBPF10	OpenSea	TSS1500	+	-0.14	0.01	6.34e-24	18005	Diabetes (Type 2)	1	1	0
	cg01676795	7	75586348	POR	OpenSea	Body	+	0.17	0.02	6.43e-24	18005	Diabetes (Type 2)	1	1	1
	cg19750657	13	38935967	UFM1	OpenSea	3'UTR	+	0.15	0.02	8.83e-24	18005	Diabetes (Type 2)	1	1	0
	cg05325763	11	68607719	CPT1A;CPT1A	S_Shore	5'UTR	-	-0.12	0.01	2.41e-23	18005	Diabetes (Type 2)	1	1	0
	cg02841972	2	10176151	NA	OpenSea		+	-0.18	0.02	2.58e-23	18005	Diabetes (Type 2)	0	1	0
	cg20003499	7	97755792	LMTK2	OpenSea	Body	+	0.17	0.02	6.21e-23	18005	Diabetes (Type 2)	1	1	0
	cg08088075	2	220264753	NA	OpenSea		+	0.2	0.02	1.73e-22	18005	Diabetes (Type 2)	1	1	0
	cg26804423	7	8201134	ICA1;ICA1;ICA1	OpenSea	Body	+	0.2	0.02	6.75e-22	18005	Diabetes (Type 2)	0	1	0
	cg09627709	7	97755719	LMTK2	OpenSea	Body	-	0.16	0.02	1.29e-21	18005	Diabetes (Type 2)	1	1	0
	cg00994936	19	1423902	DAZAP1;DAZAP1	Island	Body	-	0.12	0.01	3.45e-21	18005	Diabetes (Type 2)	1	1	0
	cg04816311	7	1066650	C7orf50;C7orf50;C7orf50	N_Shore	Body	+	0.13	0.01	4.4e-21	18005	Diabetes (Type 2)	0	1	1
	cg26823705	1	145435523	NBPF20;NBPF10;NBPF10	OpenSea	Body	+	-0.14	0.01	5.04e-21	18005	Diabetes (Type 2)	1	1	0
	cg05014727	10	6214016	PFKFB3	OpenSea	Body	+	-0.12	0.01	2.33e-20	18005	Diabetes (Type 2)	1	0	0
	cg03685481	15	51066872	NA	OpenSea		-	0.15	0.02	2.39e-20	18005	Diabetes (Type 2)	1	1	0
	cg01101459	1	234871477	NA	OpenSea		+	0.13	0.01	2.92e-20	18005	Diabetes (Type 2)	0	1	0
	cg00014380	16	4424290	VASN;CORO7-PAM16;CORO7;CORO7;CORO7	S_Shelf	5'UTR	-	0.14	0.02	3.76e-20	18005	Diabetes (Type 2)	1	1	0
	cg01004980	3	48883069	PRKAR2A	N_Shore	Body	+	0.17	0.02	4.91e-20	18005	Diabetes (Type 2)	0	1	0
	cg12403973	22	42230899	SREBF2;SREBF2	S_Shore	Body	-	-0.11	0.01	5.47e-20	18005	Diabetes (Type 2)	1	0	0
	cg26262157	10	6214079	PFKFB3	OpenSea	Body	+	-0.12	0.01	6.71e-20	18005	Diabetes (Type 2)	1	0	0
	cg15370819	19	54379397	MYADM;MYADM;MYADM;MYADM;MYADM;MYADM;MYADM;MYADM;MYADM;MYADM;MYADM;MYADM	S_Shore	3'UTR	+	0.2	0.02	1.64e-19	18005	Diabetes (Type 2)	0	1	0
	cg06710464	17	79047695	BAIAP2;BAIAP2;BAIAP2;BAIAP2	S_Shore	Body	+	0.15	0.02	2.9e-19	18005	Diabetes (Type 2)	0	1	0
	cg03637691	19	11202610	LDLR;LDLR;LDLR;LDLR;LDLR	S_Shore	Body	+	-0.12	0.01	3.42e-19	18005	Diabetes (Type 2)	0	1	0
	cg20958086	1	160759689	NA	OpenSea		-	0.2	0.02	4.81e-19	18005	Diabetes (Type 2)	0	1	0
	cg00353899	18	59999037	TNFRSF11A;TNFRSF11A;TNFRSF11A;TNFRSF11A;TNFRSF11A	OpenSea	Body	-	0.2	0.02	8.61e-19	18005	Diabetes (Type 2)	0	1	0
	cg01406381	19	47288263	SLC1A5;SLC1A5;SLC1A5	N_Shelf	TSS200	+	-0.09	0.01	1.43e-18	18005	Diabetes (Type 2)	0	1	0
	cg15989436	5	150465875	NA	OpenSea		+	-0.14	0.02	2.28e-18	18005	Diabetes (Type 2)	0	1	0
	cg07458272	19	34744396	KIAA0355	N_Shore	TSS1500	-	0.16	0.02	2.41e-18	18005	Diabetes (Type 2)	1	1	0
	cg23204398	8	126365081	NSMCE2	OpenSea	Body	+	0.11	0.01	2.42e-18	18005	Diabetes (Type 2)	0	1	0
	cg04695090	22	38609508	MAFF;MAFF;MAFF;MAFF	N_Shore	5'UTR	+	0.22	0.03	2.7e-18	18005	Diabetes (Type 2)	1	1	0
	cg16395997	1	3562798	WDR8	S_Shore	Body	-	0.14	0.02	3.38e-18	18005	Diabetes (Type 2)	1	1	0
	cg14115749	19	19596444	GATAD2A;GATAD2A	OpenSea	Body	-	0.22	0.03	3.46e-18	18005	Diabetes (Type 2)	1	1	0
	cg08788930	8	142201685	DENND3	OpenSea	Body	-	0.17	0.02	5.28e-18	18005	Diabetes (Type 2)	0	1	0
	cg09777883	11	112093696	NA	N_Shelf		+	0.17	0.02	6.37e-18	18005	Diabetes (Type 2)	0	1	0
	cg17750024	1	175538621	TNR	OpenSea	5'UTR	-	-0.12	0.01	6.6e-18	18005	Diabetes (Type 2)	0	1	0
	cg08352115	17	66356057	ARSG	OpenSea	Body	+	0.17	0.02	6.88e-18	18005	Diabetes (Type 2)	0	0	0
	cg03725309	1	109757585	SARS	S_Shore	Body	+	-0.12	0.01	6.99e-18	18005	Diabetes (Type 2)	0	1	0
	cg14476101	1	120255992	PHGDH	S_Shore	Body	-	-0.1	0.01	9.22e-18	18005	Diabetes (Type 2)	1	1	1
	cg22679812	16	70626213	IL34;IL34	OpenSea	5'UTR	-	0.26	0.03	1.85e-17	18005	Diabetes (Type 2)	0	1	0
	cg21766592	19	47288066	SLC1A5;SLC1A5;SLC1A5;SLC1A5	N_Shelf	1stExon	-	-0.09	0.01	2.06e-17	18005	Diabetes (Type 2)	0	1	0
	cg05538032	21	43681915	ABCG1;ABCG1;ABCG1;ABCG1;ABCG1;ABCG1	OpenSea	Body	+	0.16	0.02	2.26e-17	18005	Diabetes (Type 2)	0	1	0
	cg22559900	20	49125450	PTPN1;PTPN1	N_Shore	TSS1500	+	0.16	0.02	2.52e-17	18005	Diabetes (Type 2)	0	1	0
	cg15043602	17	17079454	MPRIP;MPRIP	OpenSea	Body	+	0.21	0.02	2.81e-17	18005	Diabetes (Type 2)	1	1	0
	cg21506299	6	137105225	MAP3K5	OpenSea	Body	+	-0.12	0.01	3.05e-17	18005	Diabetes (Type 2)	0	1	0
	cg24686420	8	48540511	SPIDR;SPIDR;SPIDR;SPIDR	OpenSea	Body	-	0.11	0.01	3.54e-17	18005	Diabetes (Type 2)	0	1	0
	cg25358033	12	113714589	TPCN1;TPCN1;TPCN1	OpenSea	Body	-	0.18	0.02	3.77e-17	18005	Diabetes (Type 2)	0	1	0
	cg15183129	1	160759781	NA	OpenSea		+	0.18	0.02	6.45e-17	18005	Diabetes (Type 2)	0	1	0
	cg06690548	4	139162808	SLC7A11	OpenSea	Body	-	-0.08	0.01	6.9e-17	18005	Diabetes (Type 2)	1	1	0
	cg00163198	11	130767760	SNX19;SNX19	OpenSea	Body	-	0.15	0.02	8.19e-17	18005	Diabetes (Type 2)	0	1	0
	cg14597545	15	73074210	ADPGK;ADPGK;ADPGK	N_Shore	Body	+	0.16	0.02	8.39e-17	18005	Diabetes (Type 2)	1	0	0
	cg24054032	1	68118899	NA	OpenSea		-	0.18	0.02	9.4e-17	18005	Diabetes (Type 2)	0	1	0
	cg20073681	16	4674013	MGRN1;MGRN1;MGRN1;MGRN1;MGRN1	N_Shore	TSS1500	-	0.17	0.02	1.04e-16	18005	Diabetes (Type 2)	0	1	0
	cg27216853	2	10205672	CYS1	OpenSea	Body	+	0.17	0.02	1.07e-16	18005	Diabetes (Type 2)	1	1	0
	cg03523676	14	24540235	CPNE6	OpenSea	TSS1500	+	0.18	0.02	1.08e-16	18005	Diabetes (Type 2)	0	1	0
	cg12738940	14	77521802	LOC283575	OpenSea	Body	-	-0.16	0.02	1.12e-16	18005	Diabetes (Type 2)	0	1	0
	cg00683922	1	207242569	PFKFB2;PFKFB2	OpenSea	Body	+	0.12	0.01	1.24e-16	18005	Diabetes (Type 2)	0	1	0
	cg16470089	16	87782144	KLHDC4;KLHDC4;KLHDC4	OpenSea	Body	+	0.13	0.02	1.27e-16	18005	Diabetes (Type 2)	0	1	0
	cg00021659	2	161996385	TANK;TANK	OpenSea	5'UTR	-	-0.11	0.01	1.72e-16	18005	Diabetes (Type 2)	0	1	0
	cg26236214	13	111867078	ARHGEF7;ARHGEF7;ARHGEF7;ARHGEF7;ARHGEF7	OpenSea	5'UTR	-	0.12	0.01	2.38e-16	18005	Diabetes (Type 2)	0	1	0
	cg22699725	1	207242586	PFKFB2;PFKFB2	OpenSea	Body	+	0.12	0.01	3.39e-16	18005	Diabetes (Type 2)	0	1	0
	cg08994060	10	6214026	PFKFB3	OpenSea	Body	+	-0.09	0.01	3.88e-16	18005	Diabetes (Type 2)	1	0	1
	cg24704287	19	13951481	NA	N_Shore		-	-0.09	0.01	4.32e-16	18005	Diabetes (Type 2)	0	1	1
	cg11504495	7	48128148	UPP1;UPP1;UPP1;UPP1;UPP1;UPP1	Island	TSS1500	-	-0.09	0.01	4.73e-16	18005	Diabetes (Type 2)	0	0	0
	cg26663590	16	28959310	NA	S_Shore		-	0.15	0.02	5.07e-16	18005	Diabetes (Type 2)	0	1	0
	cg09310636	14	90760903	NRDE2	OpenSea	Body	+	0.17	0.02	5.43e-16	18005	Diabetes (Type 2)	0	0	0
	cg02907982	12	131586900	ADGRD1	OpenSea	Body	-	0.17	0.02	5.83e-16	18005	Diabetes (Type 2)	0	1	0
	cg19755576	7	923089	GET4	OpenSea	Body	-	0.16	0.02	6.23e-16	18005	Diabetes (Type 2)	0	1	0
	cg27182880	5	16623360	LOC101929524	OpenSea	Body	-	0.15	0.02	6.27e-16	18005	Diabetes (Type 2)	0	1	0
	cg04104358	11	12180973	MICAL2;MICAL2;MICAL2;MICAL2;MICAL2	OpenSea	5'UTR	-	0.13	0.02	6.51e-16	18005	Diabetes (Type 2)	0	1	0
	cg23761815	10	73083123	SLC29A3	S_Shelf	Body	+	0.16	0.02	7.29e-16	18005	Diabetes (Type 2)	0	1	0
	cg12378285	2	136808729	NA	OpenSea		-	0.13	0.02	7.45e-16	18005	Diabetes (Type 2)	0	1	0
	cg19751789	19	11199944	LDLR	N_Shore	TSS200	-	-0.11	0.01	8.72e-16	18005	Diabetes (Type 2)	0	0	0
	cg16097041	1	154965544	FLAD1;LENEP;FLAD1	OpenSea	3'UTR	+	0.2	0.02	1.12e-15	18005	Diabetes (Type 2)	0	1	0
	cg21421012	9	138797992	CAMSAP1	N_Shore	Body	-	0.12	0.01	1.35e-15	18005	Diabetes (Type 2)	0	0	0
	cg03770138	9	136009651	RALGDS	OpenSea	Body	+	-0.15	0.02	1.44e-15	18005	Diabetes (Type 2)	0	1	0
	cg08673945	9	20490677	MLLT3;MLLT3	OpenSea	Body	-	-0.13	0.02	1.49e-15	18005	Diabetes (Type 2)	0	1	0
	cg11089403	1	153518867	LOC101928034;S100A4;S100A4	OpenSea	Body	+	-0.16	0.02	1.84e-15	18005	Diabetes (Type 2)	0	0	0
	cg12130407	22	30942894	SEC14L6	OpenSea	TSS1500	+	0.13	0.02	2.34e-15	18005	Diabetes (Type 2)	0	1	0
	cg08554257	16	50730737	NOD2	OpenSea	TSS1500	-	-0.09	0.01	2.53e-15	18005	Diabetes (Type 2)	0	1	0
	cg17501210	6	166970252	RPS6KA2;RPS6KA2	OpenSea	Body	-	-0.11	0.01	2.55e-15	18005	Diabetes (Type 2)	0	1	0
	cg16217672	10	75843201	VCL;VCL	OpenSea	Body	+	0.15	0.02	2.64e-15	18005	Diabetes (Type 2)	0	0	0
	cg03442477	8	143746308	JRK;JRK;JRK	OpenSea	Body	+	0.07	0.01	3.01e-15	18005	Diabetes (Type 2)	0	1	0
	cg17792970	20	49125445	PTPN1;PTPN1	N_Shore	TSS1500	+	0.18	0.02	3.02e-15	18005	Diabetes (Type 2)	0	1	0
	cg12543096	21	43722429	NA	N_Shelf		-	0.14	0.02	3.41e-15	18005	Diabetes (Type 2)	0	1	0
	cg27037013	21	35320667	NA	OpenSea		-	-0.1	0.01	3.52e-15	18005	Diabetes (Type 2)	0	1	1
	cg09018739	16	57180107	CPNE2	OpenSea	Body	-	0.18	0.02	4.57e-15	18005	Diabetes (Type 2)	0	1	0
	cg16500036	7	68983906	NA	OpenSea		-	0.13	0.02	4.75e-15	18005	Diabetes (Type 2)	0	0	0
	cg26034658	11	65836743	PACS1	N_Shore	TSS1500	-	0.22	0.03	4.87e-15	18005	Diabetes (Type 2)	0	1	0
	cg08549335	7	30387954	ZNRF2	OpenSea	Body	-	-0.09	0.01	5.29e-15	18005	Diabetes (Type 2)	0	1	0
	cg13030981	11	3859306	RHOG	N_Shelf	5'UTR	+	-0.11	0.01	5.5e-15	18005	Diabetes (Type 2)	0	0	0
	cg00723041	22	42304331	NA	N_Shore		+	-0.25	0.03	6.82e-15	18005	Diabetes (Type 2)	0	0	0
	cg08949269	20	31443298	NA	OpenSea		+	0.15	0.02	6.95e-15	18005	Diabetes (Type 2)	0	1	0
	cg24507742	19	47288244	SLC1A5;SLC1A5;SLC1A5	N_Shelf	5'UTR	+	-0.1	0.01	7.26e-15	18005	Diabetes (Type 2)	0	1	0
	cg18280125	4	4427113	STX18	OpenSea	Body	-	0.08	0.01	7.83e-15	18005	Diabetes (Type 2)	0	0	0
	cg10821511	17	47286445	GNGT2;GNGT2;GNGT2;GNGT2;ABI3;ABI3	OpenSea	5'UTR	-	0.25	0.03	8.33e-15	18005	Diabetes (Type 2)	1	0	0
	cg24929954	5	14400864	TRIO	OpenSea	Body	+	0.13	0.02	8.67e-15	18005	Diabetes (Type 2)	0	0	0
	cg10177197	1	55316481	DHCR24	OpenSea	3'UTR	+	0.16	0.02	9.46e-15	18005	Diabetes (Type 2)	0	0	0
	cg07384001	14	52779847	PTGER2	N_Shore	TSS1500	-	-0.13	0.02	9.63e-15	18005	Diabetes (Type 2)	0	1	0
	cg11525951	21	43641170	ABCG1;ABCG1;ABCG1;ABCG1;ABCG1;ABCG1	S_Shore	5'UTR	+	0.12	0.02	9.78e-15	18005	Diabetes (Type 2)	0	1	0
	cg19107904	12	57541455	LRP1-AS;LRP1-AS;LRP1	OpenSea	TSS200	-	0.19	0.03	1.14e-14	18005	Diabetes (Type 2)	0	1	0
	cg00134210	10	14644132	FAM107B	N_Shore	Body	-	-0.08	0.01	1.15e-14	18005	Diabetes (Type 2)	0	1	0
	cg07904865	7	1127420	GPER;C7orf50;C7orf50;C7orf50;GPER;GPER	S_Shore	5'UTR	+	0.12	0.02	1.15e-14	18005	Diabetes (Type 2)	0	0	0
	cg08668779	21	43646600	ABCG1;ABCG1;ABCG1;ABCG1;ABCG1;ABCG1	OpenSea	Body	+	0.16	0.02	1.2e-14	18005	Diabetes (Type 2)	0	1	0
	cg19305903	19	11203039	LDLR;LDLR;LDLR;LDLR;LDLR	S_Shore	Body	-	-0.13	0.02	1.29e-14	18005	Diabetes (Type 2)	0	1	0
	cg01881899	21	43652704	ABCG1;ABCG1;ABCG1;ABCG1;ABCG1;ABCG1	N_Shelf	Body	-	0.1	0.01	1.37e-14	18005	Diabetes (Type 2)	1	0	0
	cg03068497	7	30635838	GARS	S_Shore	Body	-	-0.07	0.01	1.46e-14	18005	Diabetes (Type 2)	0	1	0
	cg26457483	1	120256112	PHGDH	S_Shore	Body	+	-0.1	0.01	1.48e-14	18005	Diabetes (Type 2)	0	1	0
	cg13300580	1	27440539	SLC9A1	OpenSea	Body	+	0.25	0.03	1.69e-14	18005	Diabetes (Type 2)	0	1	0
	cg02770216	7	91687079	AKAP9;AKAP9	OpenSea	Body	-	0.09	0.01	1.76e-14	18005	Diabetes (Type 2)	1	1	0
	cg20376277	5	16615924	LOC101929524;FAM134B	N_Shore	TSS200	+	0.09	0.01	1.93e-14	18005	Diabetes (Type 2)	0	1	0
	cg15650719	16	50321812	ADCY7;ADCY7;ADCY7	OpenSea	TSS200	-	0.15	0.02	2.09e-14	18005	Diabetes (Type 2)	0	1	0
	cg21429551	7	30635762	GARS	S_Shore	Body	+	-0.06	0.01	2.24e-14	18005	Diabetes (Type 2)	0	1	0
	cg01198738	8	121597619	SNTB1	OpenSea	Body	-	-0.1	0.01	2.26e-14	18005	Diabetes (Type 2)	0	0	0
	cg17992670	19	11216306	LDLR	Island	Body	+	0.17	0.02	2.29e-14	18005	Diabetes (Type 2)	0	0	0
	cg12767903	3	114027886	TIGIT	OpenSea	3'UTR	+	-0.11	0.01	2.32e-14	18005	Diabetes (Type 2)	0	1	0
	cg11494773	7	48128242	UPP1;UPP1	Island	TSS200	+	-0.08	0.01	2.67e-14	18005	Diabetes (Type 2)	0	1	0
	cg08857797	17	40927699	VPS25	OpenSea	Body	-	0.13	0.02	2.68e-14	18005	Diabetes (Type 2)	0	1	1
	cg10587886	3	8361835	LMCD1-AS1	OpenSea	Body	+	-0.08	0.01	2.68e-14	18005	Diabetes (Type 2)	0	1	0
	cg00851028	1	234905772	NA	OpenSea		+	0.16	0.02	2.7e-14	18005	Diabetes (Type 2)	0	1	0
	cg20378147	1	32050627	TINAGL1;TINAGL1;TINAGL1;TINAGL1;TINAGL1;TINAGL1	N_Shore	ExonBnd	-	0.07	0.01	2.94e-14	18005	Diabetes (Type 2)	0	1	0
	cg24830274	7	41826734	NA	OpenSea		-	0.18	0.02	2.99e-14	18005	Diabetes (Type 2)	0	1	0
	cg18787963	17	76409193	PGS1;PGS1;PGS1;PGS1	OpenSea	Body	+	-0.17	0.02	3.2e-14	18005	Diabetes (Type 2)	0	1	0
	cg05399785	1	3564031	WDR8	N_Shelf	Body	+	0.1	0.01	3.33e-14	18005	Diabetes (Type 2)	0	1	0
	cg10636246	1	159046973	AIM2	OpenSea	TSS1500	+	-0.07	0.01	3.54e-14	18005	Diabetes (Type 2)	0	1	0
	cg03241987	9	755891	NA	OpenSea		-	-0.08	0.01	3.59e-14	18005	Diabetes (Type 2)	0	1	0
	cg13784312	9	134609065	RAPGEF1	OpenSea	Body	-	-0.08	0.01	3.6e-14	18005	Diabetes (Type 2)	0	1	0
	cg04286697	2	232259623	B3GNT7	N_Shore	TSS1500	+	0.15	0.02	4.27e-14	18005	Diabetes (Type 2)	0	1	0
	cg16246545	1	120255941	PHGDH	S_Shore	Body	-	-0.11	0.01	5.4e-14	18005	Diabetes (Type 2)	0	1	0
	cg17820878	1	27440463	SLC9A1	OpenSea	Body	-	0.11	0.01	7.12e-14	18005	Diabetes (Type 2)	0	1	0
	cg00784329	2	122530032	NA	OpenSea		-	0.11	0.02	7.38e-14	18005	Diabetes (Type 2)	0	1	0
	cg24115215	17	38488052	RARA;RARA;RARA	OpenSea	Body	-	0.19	0.03	7.43e-14	18005	Diabetes (Type 2)	0	0	0
	cg01044314	19	2442930	LMNB2	N_Shore	Body	+	0.13	0.02	8.2e-14	18005	Diabetes (Type 2)	0	1	0
	cg26253134	2	70751721	TGFA;TGFA	OpenSea	Body	+	-0.13	0.02	8.25e-14	18005	Diabetes (Type 2)	0	1	0
	cg17066943	6	34192320	NA	S_Shore		+	-0.11	0.01	8.64e-14	18005	Diabetes (Type 2)	0	1	1
	cg10474793	6	16134001	MYLIP	S_Shelf	Body	+	0.12	0.02	9.01e-14	18005	Diabetes (Type 2)	0	1	0
	cg00508575	12	90050967	ATP2B1;ATP2B1	OpenSea	TSS1500	-	0.15	0.02	9.59e-14	18005	Diabetes (Type 2)	0	0	0
	cg14792781	2	10116243	GRHL1	OpenSea	Body	+	-0.11	0.01	1.05e-13	18005	Diabetes (Type 2)	0	1	0
	cg07504977	10	102131012	NA	N_Shelf		-	0.1	0.01	1.09e-13	18005	Diabetes (Type 2)	0	1	0
	cg15373972	19	11219638	LDLR;LDLR;LDLR;LDLR;LDLR	S_Shelf	Body	+	0.13	0.02	1.14e-13	18005	Diabetes (Type 2)	0	1	0
	cg02233071	21	36181046	RUNX1;RUNX1	OpenSea	Body	+	-0.09	0.01	1.25e-13	18005	Diabetes (Type 2)	0	1	0
	cg04169527	11	9759805	SWAP70;SWAP70	OpenSea	Body	+	0.14	0.02	1.26e-13	18005	Diabetes (Type 2)	0	1	0
	cg09008531	16	46695850	VPS35	OpenSea	Body	-	0.13	0.02	1.42e-13	18005	Diabetes (Type 2)	0	1	0
	cg25667998	19	56705433	ZSCAN5B	N_Shelf	TSS1500	-	0.13	0.02	1.43e-13	18005	Diabetes (Type 2)	0	0	0
	cg11832534	1	3563998	WDR8	N_Shelf	Body	+	0.09	0.01	1.55e-13	18005	Diabetes (Type 2)	0	1	0
	cg02650017	17	47301614	PHOSPHO1;PHOSPHO1	Island	Body	+	-0.09	0.01	1.58e-13	18005	Diabetes (Type 2)	0	1	1
	cg09559780	16	50727221	NA	OpenSea		+	-0.15	0.02	1.6e-13	18005	Diabetes (Type 2)	0	0	0
	cg07808881	14	89974621	FOXN3	OpenSea	5'UTR	-	0.14	0.02	1.85e-13	18005	Diabetes (Type 2)	0	1	0
	cg17866022	17	19209889	EPN2-AS1;EPN2;EPN2;EPN2	OpenSea	TSS1500	+	-0.09	0.01	1.86e-13	18005	Diabetes (Type 2)	0	1	0
	cg13274938	17	38493822	RARA;RARA;RARA	N_Shelf	Body	+	0.17	0.02	1.87e-13	18005	Diabetes (Type 2)	0	1	0
	cg18217136	20	36157651	BLCAP;BLCAP	S_Shore	TSS1500	+	0.16	0.02	2.18e-13	18005	Diabetes (Type 2)	0	1	0
	cg12284518	11	64005787	VEGFB;VEGFB	N_Shelf	Body	-	0.18	0.02	2.29e-13	18005	Diabetes (Type 2)	0	1	0
	cg16625765	16	29838413	MVP;MVP	OpenSea	5'UTR	+	0.12	0.02	2.34e-13	18005	Diabetes (Type 2)	0	0	0
	cg07078732	2	30505165	NA	OpenSea		-	0.22	0.03	2.36e-13	18005	Diabetes (Type 2)	0	1	0
	cg02698507	19	6091873	RFX2;RFX2	OpenSea	5'UTR	+	0.13	0.02	2.38e-13	18005	Diabetes (Type 2)	0	1	0
	cg13821176	8	126448338	TRIB1	S_Shelf	Body	+	0.14	0.02	2.47e-13	18005	Diabetes (Type 2)	0	1	0
	cg13369266	7	35821562	SEPT7-AS1;SEPT7-AS1	OpenSea	Body	-	0.12	0.02	2.51e-13	18005	Diabetes (Type 2)	0	1	0
	cg01337593	3	15144395	NA	S_Shelf		+	0.17	0.02	2.52e-13	18005	Diabetes (Type 2)	0	1	0
	cg23876991	16	87781498	KLHDC4;KLHDC4;KLHDC4	OpenSea	Body	+	0.11	0.01	2.62e-13	18005	Diabetes (Type 2)	0	1	0
	cg03819286	16	4673974	MGRN1;MGRN1;MGRN1;MGRN1	N_Shore	TSS1500	+	0.18	0.02	2.7e-13	18005	Diabetes (Type 2)	0	1	0
	cg00357074	12	50046959	FMNL3;FMNL3	OpenSea	Body	+	0.18	0.02	2.81e-13	18005	Diabetes (Type 2)	0	0	0
	cg16655795	19	42897238	NA	N_Shelf		-	0.17	0.02	2.81e-13	18005	Diabetes (Type 2)	0	1	0
	cg01695954	2	10262019	RRM2;RRM2	S_Shore	TSS1500	-	-0.1	0.01	2.95e-13	18005	Diabetes (Type 2)	0	1	0
	cg04953230	11	65273641	MALAT1	OpenSea	Body	-	0.1	0.01	3.05e-13	18005	Diabetes (Type 2)	0	0	0
	cg02711608	19	47287964	SLC1A5;SLC1A5;SLC1A5;SLC1A5	N_Shelf	1stExon	+	-0.09	0.01	3.06e-13	18005	Diabetes (Type 2)	0	1	1
	cg03070999	12	6745630	LPAR5	OpenSea	TSS1500	-	0.22	0.03	3.28e-13	18005	Diabetes (Type 2)	0	1	0
	cg03144189	1	227734067	NA	S_Shelf		-	0.15	0.02	3.31e-13	18005	Diabetes (Type 2)	0	1	0
	cg17951990	12	50435516	NA	OpenSea		+	0.13	0.02	3.65e-13	18005	Diabetes (Type 2)	0	1	0
	cg23931381	19	18119847	ARRDC2;ARRDC2	N_Shore	Body	-	-0.08	0.01	3.65e-13	18005	Diabetes (Type 2)	0	0	0
	cg10919522	14	74227441	C14orf43;C14orf43	S_Shore	5'UTR	+	-0.09	0.01	3.8e-13	18005	Diabetes (Type 2)	0	1	0
	cg25390749	16	87781404	KLHDC4;KLHDC4;KLHDC4	OpenSea	Body	-	0.13	0.02	4.19e-13	18005	Diabetes (Type 2)	0	1	0
	cg13707794	21	35889668	RCAN1;RCAN1;RCAN1	OpenSea	3'UTR	-	-0.11	0.02	4.23e-13	18005	Diabetes (Type 2)	0	1	0
	cg07284463	14	54917898	NA	OpenSea		+	0.14	0.02	4.58e-13	18005	Diabetes (Type 2)	0	1	0
	cg01692210	9	117670604	TNFSF8;TNFSF8	OpenSea	Body	+	-0.17	0.02	4.74e-13	18005	Diabetes (Type 2)	0	1	0
	cg06946797	16	11422409	NA	OpenSea		+	-0.09	0.01	5.34e-13	18005	Diabetes (Type 2)	0	1	0
	cg07198997	1	24120115	LYPLA2	S_Shelf	Body	-	0.16	0.02	5.67e-13	18005	Diabetes (Type 2)	1	1	0
	cg26416615	10	63751843	ARID5B	OpenSea	Body	+	-0.1	0.01	5.8e-13	18005	Diabetes (Type 2)	0	0	0
	cg25607249	19	47288039	SLC1A5;SLC1A5;SLC1A5;SLC1A5	N_Shelf	1stExon	-	-0.08	0.01	6.24e-13	18005	Diabetes (Type 2)	0	1	0
	cg17475467	1	55316769	DHCR24	OpenSea	3'UTR	+	0.15	0.02	6.36e-13	18005	Diabetes (Type 2)	0	0	0
	cg27152890	19	45900241	PPP1R13L;PPP1R13L	Island	Body	-	0.04	0.01	6.84e-13	18005	Diabetes (Type 2)	0	1	0
	cg10014405	1	16012344	PLEKHM2	S_Shore	Body	+	0.12	0.02	7.18e-13	18005	Diabetes (Type 2)	0	1	0
	cg06214651	18	11980037	IMPA2	N_Shore	TSS1500	-	-0.12	0.02	7.72e-13	18005	Diabetes (Type 2)	1	0	0
	cg00889210	16	14280183	MKL2;MKL2	OpenSea	Body	+	0.11	0.02	8.07e-13	18005	Diabetes (Type 2)	0	1	0
	cg26955383	10	105218660	CALHM1	S_Shore	TSS200	-	0.1	0.01	8.11e-13	18005	Diabetes (Type 2)	0	1	1
	cg11928146	2	19546630	NA	N_Shore		-	0.22	0.03	8.13e-13	18005	Diabetes (Type 2)	0	1	0
	cg03295554	11	128395450	ETS1	S_Shelf	Body	+	-0.07	0.01	8.14e-13	18005	Diabetes (Type 2)	0	0	0
	cg09823288	1	239552128	NA	S_Shore		-	-0.06	0.01	8.49e-13	18005	Diabetes (Type 2)	0	0	0
	cg04278580	7	155538094	RBM33	OpenSea	Body	-	0.12	0.02	8.54e-13	18005	Diabetes (Type 2)	0	1	0
	cg18840187	4	169608898	PALLD;PALLD;PALLD	OpenSea	Body	-	0.14	0.02	9.25e-13	18005	Diabetes (Type 2)	0	1	0
	cg03062284	2	122994061	NA	OpenSea		+	-0.16	0.02	1.1e-12	18005	Diabetes (Type 2)	0	1	0
	cg07719604	16	67232460	ELMO3;E2F4	N_Shore	TSS1500	-	0.14	0.02	1.2e-12	18005	Diabetes (Type 2)	1	1	0
	cg19432791	3	45894556	LZTFL1;LZTFL1	OpenSea	5'UTR	-	0.09	0.01	1.22e-12	18005	Diabetes (Type 2)	0	1	0
	cg01964004	2	74196572	DGUOK-AS1;DGUOK-AS1	OpenSea	Body	+	0.18	0.03	1.28e-12	18005	Diabetes (Type 2)	0	1	0
	cg14051805	15	39917220	FSIP1	OpenSea	Body	-	-0.07	0.01	1.32e-12	18005	Diabetes (Type 2)	0	1	0
	cg06045838	17	26670995	TNFAIP1	OpenSea	Body	-	0.2	0.03	1.33e-12	18005	Diabetes (Type 2)	1	0	0
	cg21494379	5	88275243	NA	OpenSea		-	-0.09	0.01	1.36e-12	18005	Diabetes (Type 2)	0	1	0
	cg19377661	3	142605811	PCOLCE2	N_Shore	Body	+	-0.08	0.01	1.4e-12	18005	Diabetes (Type 2)	0	1	0
	cg00410753	16	68033859	DPEP2	OpenSea	TSS1500	-	0.2	0.03	1.42e-12	18005	Diabetes (Type 2)	0	1	0
	cg21407367	8	134188492	NA	OpenSea		+	0.13	0.02	1.49e-12	18005	Diabetes (Type 2)	0	1	0
	cg19883525	2	71419021	PAIP2B	OpenSea	Body	-	0.16	0.02	1.53e-12	18005	Diabetes (Type 2)	0	0	0
	cg11941066	2	86011193	MIR6071;ATOH8	OpenSea	TSS1500	+	0.2	0.03	1.64e-12	18005	Diabetes (Type 2)	0	1	0
	cg18062721	3	11643427	VGLL4;VGLL4	OpenSea	Body	-	0.09	0.01	1.66e-12	18005	Diabetes (Type 2)	0	1	0
	cg10297007	6	16699991	ATXN1;ATXN1	OpenSea	5'UTR	-	-0.08	0.01	1.73e-12	18005	Diabetes (Type 2)	0	1	0
	cg07133321	3	45607976	NA	OpenSea		-	0.14	0.02	1.77e-12	18005	Diabetes (Type 2)	0	1	0
	cg00218090	14	100485810	NA	OpenSea		-	0.09	0.01	1.85e-12	18005	Diabetes (Type 2)	0	1	0
	cg06285727	11	72524028	ATG16L2	N_Shore	TSS1500	+	-0.09	0.01	1.85e-12	18005	Diabetes (Type 2)	0	1	0
	cg08305942	16	79692354	NA	OpenSea		-	-0.13	0.02	1.89e-12	18005	Diabetes (Type 2)	0	1	0
	cg02879453	16	50321818	ADCY7	OpenSea	TSS200	-	0.11	0.02	1.97e-12	18005	Diabetes (Type 2)	0	1	0
	cg07058694	12	111909145	ATXN2	OpenSea	Body	-	0.15	0.02	1.98e-12	18005	Diabetes (Type 2)	0	1	0
	cg02068690	2	25600451	DTNB;DTNB;DTNB;DTNB;DTNB	S_Shore	3'UTR	+	0.2	0.03	2.14e-12	18005	Diabetes (Type 2)	0	1	0
	cg10999423	1	222461592	NA	OpenSea		-	0.13	0.02	2.19e-12	18005	Diabetes (Type 2)	0	1	0
	cg19572574	10	63592731	NA	OpenSea		-	-0.12	0.02	2.4e-12	18005	Diabetes (Type 2)	0	1	0
	cg14470223	15	69431645	MIR548H4	OpenSea	Body	-	0.17	0.02	2.42e-12	18005	Diabetes (Type 2)	0	1	0
	cg27553457	19	45899615	PPP1R13L;PPP1R13L	Island	Body	+	0.08	0.01	2.54e-12	18005	Diabetes (Type 2)	0	0	0
	cg23680451	10	3823790	KLF6;KLF6;KLF6;KLF6	Island	Body	-	-0.09	0.01	2.61e-12	18005	Diabetes (Type 2)	0	1	0
	cg05952895	17	1986888	SMG6;SMG6;SMG6;SMG6	OpenSea	Body	-	0.18	0.03	2.78e-12	18005	Diabetes (Type 2)	0	1	0
	cg13139542	2	8242815	NA	OpenSea		-	0.1	0.01	2.78e-12	18005	Diabetes (Type 2)	0	1	0
	cg11183227	15	91455407	MAN2A2	OpenSea	Body	+	0.08	0.01	3.08e-12	18005	Diabetes (Type 2)	1	1	1
	cg08666577	17	58243578	NA	OpenSea		-	-0.14	0.02	3.12e-12	18005	Diabetes (Type 2)	0	1	0
	cg11847601	16	57180054	CPNE2	OpenSea	Body	+	0.24	0.03	3.12e-12	18005	Diabetes (Type 2)	0	0	0
	cg09185640	15	68875671	CORO2B	S_Shelf	Body	+	0.23	0.03	3.29e-12	18005	Diabetes (Type 2)	0	1	0
	cg25922180	4	693321	NA	OpenSea		-	-0.08	0.01	3.32e-12	18005	Diabetes (Type 2)	0	1	0
	cg23190089	11	2920209	SLC22A18AS;SLC22A18	N_Shelf	Body	+	-0.09	0.01	3.33e-12	18005	Diabetes (Type 2)	0	1	0
	cg05241923	9	136010810	RALGDS	OpenSea	Body	+	-0.11	0.02	3.39e-12	18005	Diabetes (Type 2)	0	1	0
	cg08776122	12	1086357	RAD52	OpenSea	5'UTR	-	0.11	0.02	3.45e-12	18005	Diabetes (Type 2)	0	1	0
	cg13518625	8	29522838	NA	OpenSea		+	-0.07	0.01	3.46e-12	18005	Diabetes (Type 2)	0	1	0
	cg02722539	2	68654573	NA	OpenSea		-	-0.09	0.01	3.56e-12	18005	Diabetes (Type 2)	0	1	0
	cg08110950	13	49109917	NA	S_Shelf		-	0.16	0.02	3.75e-12	18005	Diabetes (Type 2)	0	1	0
	cg07375358	11	114056431	ZBTB16;ZBTB16	OpenSea	Body	+	0.11	0.02	3.8e-12	18005	Diabetes (Type 2)	0	1	0
	cg03262246	5	133749006	CDKN2AIPNL	S_Shore	TSS1500	-	0.16	0.02	3.91e-12	18005	Diabetes (Type 2)	0	1	0
	cg26841040	1	228332263	GUK1;GUK1;GUK1	S_Shelf	TSS200	-	0.21	0.03	3.96e-12	18005	Diabetes (Type 2)	0	1	0
	cg12712122	6	88435312	NA	OpenSea		+	0.09	0.01	4.14e-12	18005	Diabetes (Type 2)	0	0	0
	cg21327712	1	111744503	DENND2D;DENND2D	N_Shore	TSS1500	+	0.1	0.01	4.18e-12	18005	Diabetes (Type 2)	0	1	0
	cg01243823	16	50732212	NOD2	OpenSea	Body	-	-0.08	0.01	4.62e-12	18005	Diabetes (Type 2)	0	1	0
	cg07486119	7	2596723	BRAT1	N_Shore	TSS1500	+	0.13	0.02	4.93e-12	18005	Diabetes (Type 2)	0	0	0
	cg25201036	6	158411724	SYNJ2	OpenSea	Body	-	0.11	0.02	4.96e-12	18005	Diabetes (Type 2)	0	1	0
	cg21408251	11	67372865	NDUFV1;NDUFV1;C11orf72	N_Shore	TSS1500	+	0.14	0.02	5.02e-12	18005	Diabetes (Type 2)	0	1	0
	cg23998749	1	154968781	NA	N_Shelf		+	0.18	0.03	5.03e-12	18005	Diabetes (Type 2)	0	1	0
	cg10380546	11	942218	AP2A2;AP2A2	N_Shore	Body	+	0.1	0.01	5.21e-12	18005	Diabetes (Type 2)	0	1	0
	cg15144123	3	47655398	SMARCC1	OpenSea	Body	-	0.18	0.03	5.25e-12	18005	Diabetes (Type 2)	0	1	0
	cg03948822	17	63044306	GNA13;GNA13	OpenSea	Body	-	-0.1	0.01	5.27e-12	18005	Diabetes (Type 2)	0	1	0
	cg25763898	2	102092013	RFX8	S_Shore	TSS1500	-	-0.12	0.02	5.33e-12	18005	Diabetes (Type 2)	0	1	0
	cg17586156	19	42931757	LIPE;LIPE-AS1;LIPE-AS1	S_Shelf	TSS200	-	0.12	0.02	5.34e-12	18005	Diabetes (Type 2)	0	0	0
	cg02732789	16	17491177	XYLT1	OpenSea	Body	+	-0.11	0.02	5.39e-12	18005	Diabetes (Type 2)	0	1	0
	cg25178683	17	76976267	LGALS3BP	OpenSea	TSS1500	-	0.12	0.02	5.63e-12	18005	Diabetes (Type 2)	0	1	0
	cg10058508	8	142243242	SLC45A4	OpenSea	Body	+	0.15	0.02	5.81e-12	18005	Diabetes (Type 2)	0	1	0
	cg20989280	1	160343735	NA	S_Shelf		+	0.14	0.02	5.88e-12	18005	Diabetes (Type 2)	0	0	0
	cg01270753	9	101944336	NA	OpenSea		+	-0.08	0.01	6.07e-12	18005	Diabetes (Type 2)	0	1	0
	cg27338102	9	107769113	NA	OpenSea		-	0.12	0.02	6.22e-12	18005	Diabetes (Type 2)	0	0	0
	cg04937481	20	5637035	NA	OpenSea		-	0.13	0.02	6.35e-12	18005	Diabetes (Type 2)	0	0	0
	cg17552056	14	22981619	NA	OpenSea		-	0.09	0.01	6.45e-12	18005	Diabetes (Type 2)	0	0	0
	cg11270206	2	220264849	NA	OpenSea		-	0.18	0.03	6.5e-12	18005	Diabetes (Type 2)	0	1	0
	cg19402463	9	132872679	GPR107;GPR107;GPR107;GPR107	OpenSea	Body	+	0.14	0.02	6.56e-12	18005	Diabetes (Type 2)	0	1	0
	cg06721411	2	74753759	DQX1	N_Shelf	TSS1500	+	0.16	0.02	6.84e-12	18005	Diabetes (Type 2)	0	0	0
	cg26242726	18	59999053	TNFRSF11A;TNFRSF11A;TNFRSF11A;TNFRSF11A;TNFRSF11A	OpenSea	Body	-	0.15	0.02	7e-12	18005	Diabetes (Type 2)	0	0	0
	cg11047325	17	76354934	SOCS3	Island	Body	-	-0.06	0.01	7.06e-12	18005	Diabetes (Type 2)	0	1	0
	cg04381163	22	31852077	EIF4ENIF1;EIF4ENIF1;EIF4ENIF1	OpenSea	Body	-	0.13	0.02	7.98e-12	18005	Diabetes (Type 2)	0	1	0
	cg09182678	22	50328711	NA	Island		+	-0.1	0.01	7.99e-12	18005	Diabetes (Type 2)	0	1	0
	cg17840178	6	30709803	FLOT1	N_Shore	Body	-	-0.11	0.02	8.44e-12	18005	Diabetes (Type 2)	0	0	0
	cg16824319	1	248903933	LOC646627	OpenSea	TSS1500	-	0.15	0.02	8.47e-12	18005	Diabetes (Type 2)	0	1	0
	cg23323108	11	64643272	EHD1;EHD1;EHD1	N_Shelf	Body	+	-0.12	0.02	8.48e-12	18005	Diabetes (Type 2)	0	0	0
	cg22304262	19	47287778	SLC1A5;SLC1A5;SLC1A5	N_Shelf	Body	+	-0.1	0.01	8.5e-12	18005	Diabetes (Type 2)	0	1	0
	cg14297410	2	63351486	WDPCP;WDPCP;WDPCP	OpenSea	Body	+	-0.08	0.01	8.57e-12	18005	Diabetes (Type 2)	0	1	0
	cg09959532	3	186145519	NA	OpenSea		+	0.17	0.03	8.63e-12	18005	Diabetes (Type 2)	0	1	0
	cg02107801	20	31482551	NA	OpenSea		+	0.15	0.02	8.72e-12	18005	Diabetes (Type 2)	0	1	0
	cg26450266	17	18149687	FLII;FLII;FLII	N_Shore	Body	-	0.15	0.02	8.73e-12	18005	Diabetes (Type 2)	0	1	0
	cg26080684	7	72775853	NA	OpenSea		+	0.1	0.01	8.78e-12	18005	Diabetes (Type 2)	0	1	0
	cg09222732	6	466893	NA	OpenSea		+	-0.08	0.01	9.17e-12	18005	Diabetes (Type 2)	0	1	0
	cg27470213	17	76967695	LGALS3BP	OpenSea	Body	-	-0.07	0.01	9.69e-12	18005	Diabetes (Type 2)	0	1	0
	cg16173675	15	92652540	SLCO3A1;SLCO3A1	OpenSea	Body	+	0.14	0.02	9.89e-12	18005	Diabetes (Type 2)	0	1	0
	cg22953759	5	10632397	ANKRD33B	OpenSea	Body	+	-0.08	0.01	1.1e-11	18005	Diabetes (Type 2)	0	1	0
	cg04492909	8	102166926	NA	OpenSea		+	0.12	0.02	1.11e-11	18005	Diabetes (Type 2)	0	1	0
	cg09888648	8	143456215	TSNARE1;TSNARE1	OpenSea	5'UTR	+	0.1	0.01	1.11e-11	18005	Diabetes (Type 2)	0	1	0
	cg14870271	17	76976010	LGALS3BP;LGALS3BP	OpenSea	1stExon	+	0.12	0.02	1.11e-11	18005	Diabetes (Type 2)	0	1	0
	cg03333153	3	127974426	EEFSEC	OpenSea	Body	+	0.13	0.02	1.22e-11	18005	Diabetes (Type 2)	0	1	0
	cg14482991	14	76164424	TTLL5	OpenSea	Body	+	0.12	0.02	1.28e-11	18005	Diabetes (Type 2)	0	0	0
	cg04315689	2	74198896	DGUOK-AS1;DGUOK-AS1	OpenSea	Body	+	0.15	0.02	1.29e-11	18005	Diabetes (Type 2)	0	0	0
	cg05514927	1	59523151	LINC01358	OpenSea	Body	-	-0.19	0.03	1.33e-11	18005	Diabetes (Type 2)	0	1	0
	cg27101967	9	107527578	NIPSNAP3B;NIPSNAP3B;NIPSNAP3B	S_Shore	Body	+	0.1	0.01	1.39e-11	18005	Diabetes (Type 2)	0	0	0
	cg06991118	18	9117348	NDUFV2	OpenSea	Body	+	-0.08	0.01	1.42e-11	18005	Diabetes (Type 2)	0	1	0
	cg20507228	15	91460071	MAN2A2	OpenSea	Body	-	0.09	0.01	1.42e-11	18005	Diabetes (Type 2)	0	1	0
	cg27363347	2	129151868	NA	OpenSea		+	0.18	0.03	1.44e-11	18005	Diabetes (Type 2)	0	1	0
	cg04927537	17	76976091	LGALS3BP	OpenSea	TSS200	-	0.08	0.01	1.47e-11	18005	Diabetes (Type 2)	0	1	0
	cg02841912	6	152955983	SYNE1;SYNE1	N_Shore	5'UTR	-	-0.09	0.01	1.5e-11	18005	Diabetes (Type 2)	0	1	0
	cg03318904	22	39801522	MAP3K7IP1;MAP3K7IP1	OpenSea	Body	-	0.12	0.02	1.51e-11	18005	Diabetes (Type 2)	0	1	1
	cg26849535	19	11199222	LDLR;LDLR;LDLR;LDLR;LDLR	N_Shore	TSS1500	-	-0.11	0.02	1.52e-11	18005	Diabetes (Type 2)	0	0	0
	cg18496235	16	25248855	ZKSCAN2	OpenSea	3'UTR	+	0.09	0.01	1.55e-11	18005	Diabetes (Type 2)	0	0	0
	cg16504526	9	73025362	KLF9	N_Shore	Body	-	0.1	0.01	1.58e-11	18005	Diabetes (Type 2)	0	0	0
	cg02192976	9	124119569	STOM;STOM;STOM;STOM;STOM	OpenSea	Body	-	-0.1	0.02	1.59e-11	18005	Diabetes (Type 2)	0	0	0
	cg06712932	12	94672432	PLXNC1;PLXNC1	OpenSea	Body	+	0.1	0.01	1.59e-11	18005	Diabetes (Type 2)	0	0	0
	cg05660634	15	38965109	NA	OpenSea		-	0.08	0.01	1.61e-11	18005	Diabetes (Type 2)	0	0	0
	cg09273716	20	35494835	NA	S_Shelf		+	0.15	0.02	1.62e-11	18005	Diabetes (Type 2)	0	1	0
	cg24263283	15	59587546	MYO1E	OpenSea	Body	-	-0.09	0.01	1.64e-11	18005	Diabetes (Type 2)	0	0	0
	cg14791398	3	18462444	SATB1;SATB1;SATB1	N_Shelf	Body	-	0.1	0.02	1.69e-11	18005	Diabetes (Type 2)	0	0	0
	cg10397932	1	2166155	SKI	OpenSea	Body	+	-0.1	0.01	1.7e-11	18005	Diabetes (Type 2)	0	0	0
	cg03783904	2	114588499	NA	OpenSea		-	0.12	0.02	1.75e-11	18005	Diabetes (Type 2)	0	0	0
	cg18732361	12	6877080	PTMS	S_Shore	Body	-	-0.08	0.01	1.83e-11	18005	Diabetes (Type 2)	0	0	0
	cg11202345	17	76976057	LGALS3BP;LGALS3BP	OpenSea	1stExon	+	0.08	0.01	1.9e-11	18005	Diabetes (Type 2)	0	0	0
	cg12919873	21	38929815	NA	OpenSea		+	-0.07	0.01	1.98e-11	18005	Diabetes (Type 2)	0	1	0
	cg00975876	6	41752769	PRICKLE4	N_Shore	Body	+	0.17	0.03	2e-11	18005	Diabetes (Type 2)	0	0	0
	cg06646796	14	24104741	DHRS2;DHRS2	OpenSea	TSS1500	-	0.14	0.02	2.06e-11	18005	Diabetes (Type 2)	0	1	0
	cg07640662	4	141721849	NA	OpenSea		-	0.11	0.02	2.12e-11	18005	Diabetes (Type 2)	0	0	0
	cg11491284	3	141888226	GK5	OpenSea	Body	-	-0.12	0.02	2.13e-11	18005	Diabetes (Type 2)	0	0	0
	cg23330903	16	87781501	KLHDC4;KLHDC4;KLHDC4	OpenSea	Body	+	0.08	0.01	2.13e-11	18005	Diabetes (Type 2)	0	1	0
	cg24295963	6	35681420	FKBP5	OpenSea	5'UTR	-	0.18	0.03	2.16e-11	18005	Diabetes (Type 2)	0	1	0
	cg26465469	7	922981	GET4	OpenSea	Body	-	0.16	0.02	2.24e-11	18005	Diabetes (Type 2)	0	1	0
	cg06647068	12	104853274	CHST11	S_Shore	Body	-	-0.1	0.01	2.27e-11	18005	Diabetes (Type 2)	0	1	0
	cg25705792	21	35320017	LINC00649;LINC00649	OpenSea	TSS1500	-	-0.13	0.02	2.38e-11	18005	Diabetes (Type 2)	0	1	0
	cg26954174	16	50730813	NOD2	OpenSea	TSS1500	-	-0.09	0.01	2.39e-11	18005	Diabetes (Type 2)	0	1	0
	cg25536676	1	55353327	DHCR24	Island	TSS1500	-	-0.09	0.01	2.4e-11	18005	Diabetes (Type 2)	0	0	1
	cg09495478	3	44938102	TGM4	OpenSea	Body	+	0.16	0.02	2.41e-11	18005	Diabetes (Type 2)	0	1	0
	cg18149207	1	151805634	RORC	OpenSea	TSS1500	-	0.17	0.03	2.42e-11	18005	Diabetes (Type 2)	0	1	0
	cg12331557	2	225698977	DOCK10;DOCK10;DOCK10;DOCK10	OpenSea	ExonBnd	-	0.11	0.02	2.43e-11	18005	Diabetes (Type 2)	0	0	0
	cg18931885	10	112100739	NA	OpenSea		-	0.11	0.02	2.46e-11	18005	Diabetes (Type 2)	0	0	0
	cg16398761	14	74220238	C14orf43;C14orf43	OpenSea	5'UTR	+	-0.08	0.01	2.49e-11	18005	Diabetes (Type 2)	0	0	0
	cg21066748	19	46005805	NA	N_Shelf		+	0.12	0.02	2.55e-11	18005	Diabetes (Type 2)	0	1	0
	cg26955963	2	8466005	LINC00299	OpenSea	Body	-	0.13	0.02	2.55e-11	18005	Diabetes (Type 2)	0	1	0
	cg07045570	2	262646	SH3YL1;SH3YL1;SH3YL1;SH3YL1;SH3YL1;SH3YL1;SH3YL1;SH3YL1	N_Shore	ExonBnd	-	0.09	0.01	2.57e-11	18005	Diabetes (Type 2)	0	0	0
	cg15740041	16	87781336	KLHDC4;KLHDC4;KLHDC4	OpenSea	Body	+	0.07	0.01	2.57e-11	18005	Diabetes (Type 2)	0	1	0
	cg17486446	11	2986575	SNORA54;NAP1L4	OpenSea	TSS1500	+	0.07	0.01	2.62e-11	18005	Diabetes (Type 2)	0	1	0
	cg27305772	11	65630355	MUS81	S_Shore	Body	+	0.16	0.02	2.66e-11	18005	Diabetes (Type 2)	0	1	0
	cg13264822	7	137565290	CREB3L2	OpenSea	Body	-	0.11	0.02	2.69e-11	18005	Diabetes (Type 2)	0	1	0
	cg23072383	22	31031044	SLC35E4	N_Shore	TSS1500	-	-0.07	0.01	2.72e-11	18005	Diabetes (Type 2)	0	1	0
	cg12350057	14	23768690	PPP1R3E	N_Shore	3'UTR	-	0.13	0.02	2.73e-11	18005	Diabetes (Type 2)	0	0	0
	cg24099565	11	3058478	CARS;CARS;CARS;CARS;CARS	OpenSea	Body	+	0.14	0.02	2.85e-11	18005	Diabetes (Type 2)	0	1	0
	cg10755899	4	1772151	NA	Island		-	0.06	0.01	2.92e-11	18005	Diabetes (Type 2)	0	1	0
	cg16125214	1	9751353	PIK3CD	S_Shore	5'UTR	+	0.12	0.02	2.99e-11	18005	Diabetes (Type 2)	0	1	0
	cg16618104	12	104853100	CHST11	S_Shore	Body	+	-0.08	0.01	3.02e-11	18005	Diabetes (Type 2)	0	1	0
	cg07960624	8	119208486	SAMD12	OpenSea	3'UTR	-	-0.08	0.01	3.04e-11	18005	Diabetes (Type 2)	0	1	0
	cg04109382	20	44007107	SYS1-DBNDD2;TP53TG5	OpenSea	Body	+	0.18	0.03	3.17e-11	18005	Diabetes (Type 2)	0	1	0
	cg10676309	5	137685565	NA	N_Shelf		+	0.15	0.02	3.23e-11	18005	Diabetes (Type 2)	0	1	0
	cg10110288	5	55274030	IL6ST;IL6ST;IL6ST;IL6ST	OpenSea	Body	+	0.11	0.02	3.24e-11	18005	Diabetes (Type 2)	0	0	0
	cg18458509	11	2920189	SLC22A18AS;SLC22A18	N_Shelf	Body	+	-0.09	0.01	3.3e-11	18005	Diabetes (Type 2)	0	1	0
	cg16593554	18	74813401	MBP;MBP	OpenSea	Body	+	-0.08	0.01	3.46e-11	18005	Diabetes (Type 2)	0	1	0
	cg03952533	21	43679795	ABCG1;ABCG1;ABCG1;ABCG1;ABCG1;ABCG1	OpenSea	Body	-	0.18	0.03	3.65e-11	18005	Diabetes (Type 2)	0	1	0
	cg16037711	1	59280841	NA	N_Shore		+	-0.12	0.02	3.71e-11	18005	Diabetes (Type 2)	0	0	0
	cg23724135	6	149641504	TAB2;TAB2;TAB2	S_Shore	Body	+	-0.07	0.01	3.73e-11	18005	Diabetes (Type 2)	0	1	0
	ch.6.33611621F	6	33503643	NA	OpenSea		+	-0.08	0.01	3.89e-11	18005	Diabetes (Type 2)	0	1	0
	cg26269881	3	5023310	BHLHE40	N_Shore	Body	-	-0.09	0.01	3.96e-11	18005	Diabetes (Type 2)	0	0	0
	cg27094813	1	212624500	NA	OpenSea		+	0.16	0.02	3.96e-11	18005	Diabetes (Type 2)	0	1	0
	cg24872431	16	85016361	ZDHHC7;ZDHHC7	OpenSea	Body	+	0.1	0.02	3.97e-11	18005	Diabetes (Type 2)	0	1	0
	cg13876756	5	173360041	CPEB4;CPEB4;CPEB4;CPEB4;CPEB4	OpenSea	Body	+	0.1	0.01	4.15e-11	18005	Diabetes (Type 2)	0	0	0
	cg15037126	15	75221364	COX5A	OpenSea	Body	-	0.13	0.02	4.16e-11	18005	Diabetes (Type 2)	0	0	0
	cg13993688	7	99774469	GPC2;STAG3;STAG3;STAG3;STAG3	N_Shore	Body	+	0.14	0.02	4.5e-11	18005	Diabetes (Type 2)	0	1	0
	cg25619314	13	114833892	RASA3	N_Shelf	Body	+	-0.09	0.01	4.5e-11	18005	Diabetes (Type 2)	0	0	0
	cg11958571	17	65625878	PITPNC1;PITPNC1	OpenSea	Body	-	0.15	0.02	4.61e-11	18005	Diabetes (Type 2)	0	0	0
	cg22061529	8	133689378	NA	S_Shore		+	0.1	0.02	4.81e-11	18005	Diabetes (Type 2)	0	0	0
	cg03078690	6	33235504	VPS52	N_Shelf	Body	-	0.16	0.02	4.94e-11	18005	Diabetes (Type 2)	0	1	0
	cg26880882	17	76822808	USP36	OpenSea	Body	+	0.09	0.01	5.02e-11	18005	Diabetes (Type 2)	0	0	0
	cg04181189	11	129817418	PRDM10;PRDM10;PRDM10;PRDM10;PRDM10;PRDM10	OpenSea	5'UTR	+	0.18	0.03	5.15e-11	18005	Diabetes (Type 2)	0	1	0
	cg00285394	8	126011954	SQLE	S_Shore	Body	+	-0.07	0.01	5.18e-11	18005	Diabetes (Type 2)	0	0	0
	cg20337215	16	578931	CAPN15	S_Shore	5'UTR	-	-0.06	0.01	5.26e-11	18005	Diabetes (Type 2)	0	0	0
	cg11540855	3	11643500	VGLL4;VGLL4;VGLL4;VGLL4;VGLL4;VGLL4;VGLL4;VGLL4	OpenSea	5'UTR	+	0.12	0.02	5.38e-11	18005	Diabetes (Type 2)	0	0	0
	cg12802677	15	77288844	PSTPIP1	OpenSea	Body	+	-0.08	0.01	5.65e-11	18005	Diabetes (Type 2)	0	1	0
	cg24555528	12	50046087	FMNL3;FMNL3	OpenSea	Body	-	0.21	0.03	5.75e-11	18005	Diabetes (Type 2)	0	1	0
	cg09060241	2	25598865	NA	N_Shore		+	0.13	0.02	5.76e-11	18005	Diabetes (Type 2)	0	1	0
	cg22895366	22	39574449	NA	OpenSea		+	-0.08	0.01	5.8e-11	18005	Diabetes (Type 2)	0	1	0
	cg02917536	6	149642754	TAB2;TAB2;TAB2	S_Shelf	Body	+	-0.07	0.01	6.56e-11	18005	Diabetes (Type 2)	0	1	0
	cg04973995	10	74057977	NA	Island		-	-0.08	0.01	6.61e-11	18005	Diabetes (Type 2)	0	1	0
	cg17700392	10	6215036	PFKFB3;PFKFB3	OpenSea	Body	-	-0.13	0.02	6.67e-11	18005	Diabetes (Type 2)	0	0	0
	cg18568872	15	90606494	ZNF710	N_Shelf	5'UTR	-	0.2	0.03	6.69e-11	18005	Diabetes (Type 2)	0	1	0
	cg15082870	7	36022841	NA	S_Shore		+	0.13	0.02	6.97e-11	18005	Diabetes (Type 2)	0	0	0
	cg26559804	11	128391271	ETS1;ETS1;ETS1	N_Shore	Body	-	-0.06	0.01	7.02e-11	18005	Diabetes (Type 2)	0	0	0
	cg18871648	14	74227431	ELMSAN1;ELMSAN1	S_Shore	TSS1500	+	-0.07	0.01	7.12e-11	18005	Diabetes (Type 2)	0	1	0
	cg13053471	1	235147039	NA	OpenSea		-	-0.15	0.02	7.22e-11	18005	Diabetes (Type 2)	0	1	0
	cg23580000	16	50322156	ADCY7	OpenSea	1stExon	+	0.13	0.02	7.25e-11	18005	Diabetes (Type 2)	0	1	0
	cg13413819	2	43191888	NA	OpenSea		-	-0.15	0.02	7.85e-11	18005	Diabetes (Type 2)	0	1	0
	cg11997486	6	14100671	NA	OpenSea		+	0.17	0.03	8.27e-11	18005	Diabetes (Type 2)	0	1	0
	cg02385309	22	38609371	MAFF;MAFF;MAFF;MAFF	N_Shore	5'UTR	-	0.12	0.02	8.45e-11	18005	Diabetes (Type 2)	0	0	0
	cg11136886	1	33609509	NA	N_Shelf		-	0.17	0.03	8.5e-11	18005	Diabetes (Type 2)	0	0	0
	cg16305292	8	142219965	NA	N_Shore		-	0.13	0.02	8.74e-11	18005	Diabetes (Type 2)	0	1	0
	cg19222830	5	150466793	TNIP1;TNIP1;TNIP1	OpenSea	TSS200	+	-0.06	0.01	9.51e-11	18005	Diabetes (Type 2)	0	1	0
	cg01538969	6	30624636	DHX16;DHX16	OpenSea	Body	+	0.13	0.02	9.7e-11	18005	Diabetes (Type 2)	0	0	0
	cg25244908	14	75680221	NA	OpenSea		+	0.17	0.03	9.79e-11	18005	Diabetes (Type 2)	0	0	0
	cg09019636	2	62964766	EHBP1;EHBP1;EHBP1;EHBP1	OpenSea	Body	+	-0.13	0.02	9.82e-11	18005	Diabetes (Type 2)	0	1	0
	cg11254522	1	27950343	FGR;FGR;FGR	OpenSea	Body	-	0.17	0.03	9.96e-11	18005	Diabetes (Type 2)	0	0	0
	cg15410741	1	65363974	JAK1	OpenSea	5'UTR	+	-0.1	0.02	1e-10	18005	Diabetes (Type 2)	0	1	0
	cg16284674	10	135123337	ZNF511;TUBGCP2	Island	Body	+	0.07	0.01	1.01e-10	18005	Diabetes (Type 2)	0	1	0
	cg25653947	8	144443217	NA	S_Shore		+	0.15	0.02	1.02e-10	18005	Diabetes (Type 2)	0	0	0
	cg24912334	15	77473379	PEAK1	OpenSea	Body	-	0.1	0.02	1.03e-10	18005	Diabetes (Type 2)	0	0	0
	cg07728579	15	83475013	FSD2	N_Shelf	TSS1500	-	0.1	0.02	1.04e-10	18005	Diabetes (Type 2)	0	0	0
	cg11912503	10	81030244	ZMIZ1	OpenSea	Body	-	0.16	0.03	1.04e-10	18005	Diabetes (Type 2)	0	1	0
	cg02485044	13	50234343	NA	OpenSea		-	0.1	0.02	1.06e-10	18005	Diabetes (Type 2)	0	1	0
	cg17100575	7	135368563	SLC13A4	OpenSea	Body	+	0.11	0.02	1.07e-10	18005	Diabetes (Type 2)	0	0	0
	cg25285289	2	96899771	STARD7-AS1	OpenSea	Body	-	0.15	0.02	1.07e-10	18005	Diabetes (Type 2)	0	0	0
	cg08690926	1	26096521	MAN1C1;MAN1C1	N_Shore	Body	+	0.13	0.02	1.09e-10	18005	Diabetes (Type 2)	0	1	0
	cg09641631	1	35384320	DLGAP3	OpenSea	5'UTR	+	0.17	0.03	1.09e-10	18005	Diabetes (Type 2)	0	1	0
	cg20567408	13	113858363	PCID2;PCID2;PCID2;PCID2;PCID2	N_Shelf	Body	-	0.14	0.02	1.11e-10	18005	Diabetes (Type 2)	0	1	0
	cg26470501	19	45252955	BCL3	S_Shore	Body	+	-0.12	0.02	1.11e-10	18005	Diabetes (Type 2)	0	1	0
	cg23804054	2	201980467	CFLAR;CFLAR;CFLAR;CFLAR;CFLAR;CFLAR	N_Shore	TSS1500	+	-0.06	0.01	1.14e-10	18005	Diabetes (Type 2)	0	0	0
	cg26939341	16	17626225	NA	OpenSea		-	0.13	0.02	1.14e-10	18005	Diabetes (Type 2)	0	0	0
	cg19789753	2	242805962	NA	Island		-	-0.06	0.01	1.15e-10	18005	Diabetes (Type 2)	0	0	0
	cg27445698	1	35315676	NA	OpenSea		+	0.09	0.01	1.16e-10	18005	Diabetes (Type 2)	0	0	0
	cg23761919	17	78193259	SLC26A11;SLC26A11;SLC26A11;SLC26A11;SGSH	N_Shore	TSS1500	-	-0.08	0.01	1.19e-10	18005	Diabetes (Type 2)	0	1	0
	cg19741548	8	74963339	NA	OpenSea		+	0.12	0.02	1.21e-10	18005	Diabetes (Type 2)	0	0	0
	cg10761804	19	1865012	KLF16	S_Shore	TSS1500	+	-0.1	0.01	1.23e-10	18005	Diabetes (Type 2)	0	0	0
	cg03738361	17	65583727	PITPNC1;PITPNC1	OpenSea	Body	+	0.12	0.02	1.33e-10	18005	Diabetes (Type 2)	0	0	0
	cg09943198	9	222492	DOCK8	OpenSea	Body	-	-0.08	0.01	1.33e-10	18005	Diabetes (Type 2)	0	1	0
	cg15416179	17	21189859	MAP2K3	S_Shore	Body	-	-0.07	0.01	1.34e-10	18005	Diabetes (Type 2)	0	1	0
	cg23732483	3	48965611	ARIH2	OpenSea	Body	+	-0.09	0.01	1.34e-10	18005	Diabetes (Type 2)	0	1	0
	cg00641002	3	18459838	SATB1;SATB1;SATB1	OpenSea	Body	-	0.1	0.02	1.39e-10	18005	Diabetes (Type 2)	0	1	0
	cg02030454	1	35250489	GJB3;GJB3	Island	Body	-	0.05	0.01	1.41e-10	18005	Diabetes (Type 2)	0	1	0
	cg25963583	14	65539104	MAX;MAX	OpenSea	Body	-	0.09	0.01	1.41e-10	18005	Diabetes (Type 2)	0	0	0
	cg02683885	1	23849294	LOC101928163;E2F2	OpenSea	Body	+	-0.07	0.01	1.42e-10	18005	Diabetes (Type 2)	0	1	0
	cg11569342	16	56743298	NA	OpenSea		+	0.11	0.02	1.42e-10	18005	Diabetes (Type 2)	0	1	0
	cg09734011	5	175976214	PCDH24	OpenSea	TSS200	+	0.15	0.02	1.43e-10	18005	Diabetes (Type 2)	0	1	0
	cg25325454	17	16397992	NA	S_Shelf		-	0.16	0.02	1.43e-10	18005	Diabetes (Type 2)	0	0	0
	cg15071067	2	74196550	DGUOK-AS1;DGUOK-AS1	OpenSea	Body	-	0.14	0.02	1.44e-10	18005	Diabetes (Type 2)	0	1	0
	cg17969042	11	64643263	EHD1;EHD1;EHD1	N_Shelf	Body	+	-0.13	0.02	1.45e-10	18005	Diabetes (Type 2)	0	0	0
	cg04323387	14	50506635	LINC01599	OpenSea	Body	-	-0.15	0.02	1.46e-10	18005	Diabetes (Type 2)	0	0	0
	cg04465408	14	95986678	NA	S_Shelf		+	-0.11	0.02	1.46e-10	18005	Diabetes (Type 2)	0	1	0
	cg03497652	16	4751569	ANKS3	OpenSea	Body	-	0.09	0.01	1.47e-10	18005	Diabetes (Type 2)	0	1	0
	cg03295019	17	27477644	MYO18A;MYO18A	OpenSea	Body	-	0.16	0.03	1.49e-10	18005	Diabetes (Type 2)	0	0	0
	cg06898549	12	41083590	NA	N_Shelf		-	0.08	0.01	1.49e-10	18005	Diabetes (Type 2)	0	1	0
	cg13591783	9	75768868	ANXA1	OpenSea	5'UTR	+	-0.09	0.01	1.5e-10	18005	Diabetes (Type 2)	0	1	0
	cg22530144	2	46300869	PRKCE	OpenSea	Body	-	-0.1	0.02	1.5e-10	18005	Diabetes (Type 2)	0	1	0
	cg00607627	16	28995994	LAT;LAT;LAT;LAT	OpenSea	TSS200	-	-0.09	0.01	1.55e-10	18005	Diabetes (Type 2)	0	1	0
	cg20042331	2	86417205	IMMT;IMMT;IMMT	OpenSea	Body	+	0.1	0.02	1.55e-10	18005	Diabetes (Type 2)	0	0	0
	cg19881557	14	20967426	NA	OpenSea		+	0.1	0.02	1.56e-10	18005	Diabetes (Type 2)	0	0	0
	cg12492197	1	45273007	BTBD19;TCTEX1D4	S_Shore	TSS1500	+	-0.16	0.03	1.57e-10	18005	Diabetes (Type 2)	0	1	0
	cg18987823	2	28863269	PLB1;PLB1	OpenSea	Body	+	0.13	0.02	1.61e-10	18005	Diabetes (Type 2)	0	0	0
	cg00640087	6	31707202	MSH5;MSH5;MSH5;MSH5	N_Shore	TSS1500	-	-0.1	0.02	1.65e-10	18005	Diabetes (Type 2)	0	0	0
	cg04577162	7	73667397	RFC2;RFC2	N_Shore	Body	+	0.14	0.02	1.69e-10	18005	Diabetes (Type 2)	0	0	0
	cg14487183	19	42644307	NA	OpenSea		-	0.13	0.02	1.69e-10	18005	Diabetes (Type 2)	0	1	0
	cg18151437	19	56638601	NA	OpenSea		+	0.19	0.03	1.72e-10	18005	Diabetes (Type 2)	0	0	0
	cg13059136	11	2986541	SNORA54;NAP1L4	OpenSea	TSS1500	-	0.12	0.02	1.73e-10	18005	Diabetes (Type 2)	0	1	0
	cg02694449	6	42679734	PRPH2	OpenSea	Body	+	0.11	0.02	1.76e-10	18005	Diabetes (Type 2)	0	0	0
	cg11271054	2	101270289	NA	OpenSea		-	0.12	0.02	1.81e-10	18005	Diabetes (Type 2)	0	0	0
	cg11213898	5	74633820	HMGCR;HMGCR	S_Shore	5'UTR	+	-0.1	0.02	1.82e-10	18005	Diabetes (Type 2)	0	0	0
	cg19391380	8	97939240	CPQ	OpenSea	Body	+	0.14	0.02	1.82e-10	18005	Diabetes (Type 2)	0	0	0
	cg11952344	17	80398854	HEXDC	S_Shore	Body	+	0.14	0.02	1.86e-10	18005	Diabetes (Type 2)	0	0	0
	cg25407140	2	201989737	CFLAR;CFLAR;CFLAR;CFLAR;CFLAR;CFLAR;CFLAR	OpenSea	5'UTR	-	-0.09	0.01	1.87e-10	18005	Diabetes (Type 2)	0	0	0
	cg18189915	11	3050521	CARS;CARS;CARS;CARS;CARS;CARS;CARS;CARS;CARS;CARS	OpenSea	ExonBnd	-	0.15	0.02	1.9e-10	18005	Diabetes (Type 2)	0	1	0
	cg09536368	6	149461319	NA	OpenSea		-	-0.08	0.01	1.93e-10	18005	Diabetes (Type 2)	0	1	0
	cg02976843	17	2843257	RAP1GAP2;RAP1GAP2	OpenSea	Body	-	0.14	0.02	1.94e-10	18005	Diabetes (Type 2)	0	1	0
	cg19285358	15	74928240	EDC3;EDC3;EDC3	OpenSea	Body	-	0.21	0.03	1.95e-10	18005	Diabetes (Type 2)	0	1	0
	cg24774517	6	42742564	NA	OpenSea		-	-0.09	0.01	1.95e-10	18005	Diabetes (Type 2)	0	0	0
	cg03288347	9	92163306	NA	OpenSea		-	0.09	0.01	1.97e-10	18005	Diabetes (Type 2)	0	1	0
	cg00608540	5	180627973	TRIM7;TRIM7;TRIM7;TRIM7;TRIM7	N_Shelf	TSS200	-	0.17	0.03	2.06e-10	18005	Diabetes (Type 2)	0	0	0
	cg24026299	10	13387206	SEPHS1;SEPHS1;SEPHS1	OpenSea	5'UTR	-	0.14	0.02	2.09e-10	18005	Diabetes (Type 2)	0	1	0
	cg18113355	14	23991557	ZFHX2;THTPA;THTPA	OpenSea	Body	+	0.16	0.03	2.1e-10	18005	Diabetes (Type 2)	0	1	0
	cg06202737	2	128166279	NA	S_Shore		+	-0.08	0.01	2.11e-10	18005	Diabetes (Type 2)	0	0	0
	cg09384986	10	76530805	NA	OpenSea		-	0.09	0.01	2.14e-10	18005	Diabetes (Type 2)	0	0	0
	cg13130783	12	113797418	PLBD2;PLBD2	S_Shore	Body	-	0.18	0.03	2.14e-10	18005	Diabetes (Type 2)	0	1	0
	cg00826902	1	3563954	WDR8	N_Shelf	Body	+	0.08	0.01	2.16e-10	18005	Diabetes (Type 2)	0	1	0
	cg18030453	3	45506216	LARS2	OpenSea	Body	+	0.16	0.03	2.16e-10	18005	Diabetes (Type 2)	0	1	0
	ch.2.105901354F	2	106534922	NA	OpenSea		+	-0.07	0.01	2.21e-10	18005	Diabetes (Type 2)	0	1	0
	cg25217710	1	156609523	NA	N_Shelf		-	0.18	0.03	2.22e-10	18005	Diabetes (Type 2)	0	1	0
	cg01855290	21	45132261	NA	OpenSea		-	0.1	0.02	2.28e-10	18005	Diabetes (Type 2)	0	0	0
	cg01928516	17	2208377	SMG6;SRR;SRR	S_Shore	TSS1500	+	0.1	0.02	2.31e-10	18005	Diabetes (Type 2)	0	0	0
	cg02560388	2	11969958	NA	OpenSea		-	-0.1	0.02	2.33e-10	18005	Diabetes (Type 2)	0	0	0
	cg06235429	11	67373114	NDUFV1;NDUFV1	N_Shore	TSS1500	+	0.14	0.02	2.33e-10	18005	Diabetes (Type 2)	0	0	1
	cg05183753	1	239553133	NA	S_Shore		+	-0.1	0.02	2.34e-10	18005	Diabetes (Type 2)	0	0	0
	cg03466342	12	52753899	KRT85	OpenSea	3'UTR	+	0.12	0.02	2.38e-10	18005	Diabetes (Type 2)	0	0	0
	cg05227101	5	150466809	TNIP1;TNIP1;TNIP1	OpenSea	TSS200	+	-0.06	0.01	2.39e-10	18005	Diabetes (Type 2)	0	1	0
	cg00277397	7	71800412	CALN1;CALN1	N_Shore	5'UTR	-	-0.1	0.02	2.48e-10	18005	Diabetes (Type 2)	0	0	0
	cg05155595	2	70008161	ANXA4	OpenSea	5'UTR	+	0.12	0.02	2.48e-10	18005	Diabetes (Type 2)	0	1	0
	cg17194270	22	39759992	SYNGR1;SYNGR1;SYNGR1	OpenSea	Body	-	0.11	0.02	2.5e-10	18005	Diabetes (Type 2)	0	0	0
	cg18315935	1	45120295	TMEM53	Island	Body	-	0.08	0.01	2.51e-10	18005	Diabetes (Type 2)	0	1	0
	cg19758958	11	62319222	NA	OpenSea		+	-0.12	0.02	2.52e-10	18005	Diabetes (Type 2)	0	1	0
	cg25503259	17	29731206	RAB11FIP4	OpenSea	Body	-	0.12	0.02	2.54e-10	18005	Diabetes (Type 2)	0	1	0
	cg20273931	2	106490359	NCK2;NCK2;NCK2	OpenSea	Body	+	-0.08	0.01	2.55e-10	18005	Diabetes (Type 2)	0	1	0
	cg13721814	2	60726053	BCL11A;BCL11A;BCL11A	OpenSea	Body	-	-0.08	0.01	2.57e-10	18005	Diabetes (Type 2)	0	1	0
	cg26974013	19	7402704	NA	OpenSea		+	-0.07	0.01	2.59e-10	18005	Diabetes (Type 2)	0	1	0
	cg01459845	3	69255721	FRMD4B	OpenSea	Body	-	-0.08	0.01	2.6e-10	18005	Diabetes (Type 2)	0	1	0
	cg07995927	2	161995135	TANK;TANK	OpenSea	5'UTR	-	-0.07	0.01	2.62e-10	18005	Diabetes (Type 2)	0	1	0
	cg23932390	11	57404450	NA	OpenSea		-	0.12	0.02	2.62e-10	18005	Diabetes (Type 2)	0	0	0
	cg26160945	12	27396706	STK38L	N_Shore	TSS1500	-	0.1	0.02	2.68e-10	18005	Diabetes (Type 2)	0	0	0
	cg18759809	10	30598335	NA	OpenSea		-	0.17	0.03	2.7e-10	18005	Diabetes (Type 2)	0	0	0
	cg26429850	16	4464427	CORO7-PAM16;CORO7;CORO7;CORO7	N_Shore	Body	-	0.21	0.03	2.72e-10	18005	Diabetes (Type 2)	0	0	0
	cg01120733	19	19080651	NA	OpenSea		-	-0.08	0.01	2.74e-10	18005	Diabetes (Type 2)	0	1	0
	cg07750834	15	71040854	UACA	OpenSea	Body	+	0.08	0.01	2.77e-10	18005	Diabetes (Type 2)	0	0	0
	cg19719320	3	183118470	MCF2L2	OpenSea	Body	-	0.16	0.02	2.78e-10	18005	Diabetes (Type 2)	0	0	0
	cg25551219	22	50909865	SBF1	N_Shelf	Body	-	0.17	0.03	2.79e-10	18005	Diabetes (Type 2)	0	1	0
	cg03525643	2	145915743	NA	OpenSea		+	-0.11	0.02	2.8e-10	18005	Diabetes (Type 2)	0	1	0
	cg13843547	11	117873636	NA	OpenSea		-	-0.08	0.01	2.82e-10	18005	Diabetes (Type 2)	0	1	0
	cg10247466	12	52575678	KRT80;KRT80	OpenSea	Body	+	0.18	0.03	2.84e-10	18005	Diabetes (Type 2)	0	1	0
	cg07941916	5	131762292	C5orf56	OpenSea	Body	+	-0.08	0.01	2.86e-10	18005	Diabetes (Type 2)	0	1	0
	cg22540135	19	51898904	NA	S_Shore		-	-0.08	0.01	2.88e-10	18005	Diabetes (Type 2)	0	1	0
	cg24619988	12	95193112	NA	OpenSea		+	0.09	0.01	2.94e-10	18005	Diabetes (Type 2)	0	0	0
	cg20493075	17	80556724	FOXK2	N_Shore	Body	-	0.13	0.02	2.98e-10	18005	Diabetes (Type 2)	0	0	0
	cg26081786	14	34650335	NA	OpenSea		-	0.11	0.02	2.99e-10	18005	Diabetes (Type 2)	0	0	0
	cg10065049	7	86856126	NA	OpenSea		+	0.13	0.02	3.08e-10	18005	Diabetes (Type 2)	0	0	0
	cg20552513	2	112390271	NA	OpenSea		-	0.09	0.01	3.11e-10	18005	Diabetes (Type 2)	0	1	0
	cg01674036	10	74058002	NA	Island		+	-0.08	0.01	3.12e-10	18005	Diabetes (Type 2)	0	1	0
	cg24002003	15	101668143	NA	OpenSea		+	-0.1	0.02	3.18e-10	18005	Diabetes (Type 2)	0	1	0
	cg05293861	12	4262708	NA	OpenSea		+	-0.08	0.01	3.26e-10	18005	Diabetes (Type 2)	0	1	0
	cg24986815	1	227128974	ADCK3	S_Shore	5'UTR	+	-0.17	0.03	3.26e-10	18005	Diabetes (Type 2)	0	0	0
	cg00089960	12	122245655	SETD1B	N_Shelf	Body	-	0.12	0.02	3.37e-10	18005	Diabetes (Type 2)	0	0	0
	cg22700686	1	153538764	S100A2	OpenSea	TSS1500	-	-0.09	0.01	3.38e-10	18005	Diabetes (Type 2)	0	0	0
	cg09733639	17	72458906	NA	OpenSea		+	-0.08	0.01	3.42e-10	18005	Diabetes (Type 2)	0	0	0
	cg07276367	10	6188415	PFKFB3;PFKFB3	S_Shore	1stExon	+	-0.15	0.02	3.5e-10	18005	Diabetes (Type 2)	0	0	0
	cg01127300	22	38614796	NA	S_Shelf		+	-0.08	0.01	3.61e-10	18005	Diabetes (Type 2)	0	1	0
	cg13785152	17	1992458	SMG6;SMG6;SMG6;SMG6	OpenSea	TSS1500	-	-0.09	0.01	3.61e-10	18005	Diabetes (Type 2)	0	1	0
	cg21027908	1	35909835	KIAA0319L	OpenSea	Body	-	0.13	0.02	3.62e-10	18005	Diabetes (Type 2)	0	1	0
	cg01568899	2	12454300	LOC100506457	OpenSea	Body	-	0.09	0.01	3.71e-10	18005	Diabetes (Type 2)	0	0	0
	cg21883904	7	2596713	BRAT1	N_Shore	TSS1500	+	0.12	0.02	3.71e-10	18005	Diabetes (Type 2)	0	0	0
	ch.14.97331099F	14	98261346	NA	OpenSea		+	-0.07	0.01	3.71e-10	18005	Diabetes (Type 2)	0	1	0
	cg13373351	14	24539601	CPNE6;CPNE6	OpenSea	TSS1500	-	0.13	0.02	3.75e-10	18005	Diabetes (Type 2)	0	0	0
	cg26340740	11	58980377	MPEG1;MPEG1	OpenSea	1stExon	+	0.09	0.02	3.8e-10	18005	Diabetes (Type 2)	0	0	0
	cg22538240	1	118166138	FAM46C	OpenSea	Body	+	0.11	0.02	3.92e-10	18005	Diabetes (Type 2)	0	0	0
	cg21196487	1	153538964	S100A2	OpenSea	TSS1500	+	-0.11	0.02	3.93e-10	18005	Diabetes (Type 2)	0	0	0
	cg01734180	20	35922996	MANBAL;MANBAL	OpenSea	5'UTR	-	0.13	0.02	3.97e-10	18005	Diabetes (Type 2)	0	0	0
	cg16291589	20	6023178	LRRN4	S_Shore	Body	+	0.11	0.02	4.09e-10	18005	Diabetes (Type 2)	0	0	0
	cg07558761	16	87866696	SLC7A5	OpenSea	Body	-	0.13	0.02	4.1e-10	18005	Diabetes (Type 2)	0	1	0
	cg07465699	14	104263793	PPP1R13B	OpenSea	Body	-	0.11	0.02	4.13e-10	18005	Diabetes (Type 2)	0	0	0
	cg09879253	17	45935359	NA	OpenSea		+	0.12	0.02	4.2e-10	18005	Diabetes (Type 2)	0	1	0
	cg16289376	2	127989183	NA	OpenSea		-	0.1	0.02	4.26e-10	18005	Diabetes (Type 2)	0	1	0
	cg00030290	2	8717173	LOC101929567	OpenSea	Body	+	-0.09	0.01	4.27e-10	18005	Diabetes (Type 2)	0	1	0
	cg11837076	1	1711588	NADK;NADK	S_Shore	TSS1500	-	-0.08	0.01	4.27e-10	18005	Diabetes (Type 2)	0	1	0
	cg03538601	9	134609146	RAPGEF1;RAPGEF1	OpenSea	Body	+	-0.08	0.01	4.3e-10	18005	Diabetes (Type 2)	0	1	0
	cg26546155	16	57269635	RSPRY1	OpenSea	Body	+	0.14	0.02	4.32e-10	18005	Diabetes (Type 2)	0	0	0
	cg16892975	14	94576066	IFI27;IFI27;IFI27;IFI27;IFI27;IFI27;IFI27;IFI27;IFI27;IFI27	OpenSea	TSS1500	+	0.16	0.03	4.33e-10	18005	Diabetes (Type 2)	0	1	0
	cg09318204	6	35511434	NA	OpenSea		+	0.12	0.02	4.4e-10	18005	Diabetes (Type 2)	0	0	0
	cg23606775	1	9790616	CLSTN1;CLSTN1	Island	Body	-	0.17	0.03	4.44e-10	18005	Diabetes (Type 2)	0	1	0
	cg03222540	15	90575080	ZNF710	OpenSea	5'UTR	+	0.16	0.03	4.47e-10	18005	Diabetes (Type 2)	0	0	0
	cg27604873	10	111832333	ADD3;ADD3;ADD3	OpenSea	5'UTR	+	-0.1	0.02	4.51e-10	18005	Diabetes (Type 2)	0	0	0
	cg20793665	2	232549224	NA	S_Shelf		-	0.09	0.01	4.58e-10	18005	Diabetes (Type 2)	0	1	0
	cg03992114	13	113343376	ATP11A;ATP11A	N_Shore	TSS1500	+	-0.08	0.01	4.72e-10	18005	Diabetes (Type 2)	0	0	0
	cg18353028	8	65669513	CYP7B1	OpenSea	Body	+	-0.08	0.01	4.9e-10	18005	Diabetes (Type 2)	0	1	0
	cg13091627	1	153518476	S100A4;S100A4	OpenSea	TSS200	+	-0.09	0.01	4.93e-10	18005	Diabetes (Type 2)	0	0	0
	cg00441899	4	3432483	RGS12;RGS12;RGS12	OpenSea	Body	+	0.11	0.02	4.95e-10	18005	Diabetes (Type 2)	0	1	0
	cg04326337	20	36664969	RPRD1B	S_Shelf	Body	+	0.1	0.02	4.95e-10	18005	Diabetes (Type 2)	0	0	0
	cg03119750	22	40349608	GRAP2;GRAP2;GRAP2;GRAP2;GRAP2	OpenSea	5'UTR	-	0.09	0.01	5.11e-10	18005	Diabetes (Type 2)	0	1	0
	cg20335712	7	28714297	CREB5;CREB5;CREB5	OpenSea	Body	-	-0.15	0.02	5.19e-10	18005	Diabetes (Type 2)	0	0	0
	cg05046068	22	38241182	ANKRD54;ANKRD54;MIR658	S_Shore	TSS1500	-	0.11	0.02	5.35e-10	18005	Diabetes (Type 2)	0	0	0
	cg19997773	5	32445814	ZFR	S_Shore	TSS1500	+	0.14	0.02	5.4e-10	18005	Diabetes (Type 2)	0	1	0
	cg26170244	15	65176353	NA	OpenSea		+	-0.09	0.01	5.4e-10	18005	Diabetes (Type 2)	0	1	0
	cg12002417	7	128863549	AHCYL2;AHCYL2	N_Shore	TSS1500	-	0.11	0.02	5.44e-10	18005	Diabetes (Type 2)	0	0	0
	cg21232015	12	133424221	CHFR;CHFR;CHFR;CHFR;CHFR	OpenSea	Body	-	0.14	0.02	5.51e-10	18005	Diabetes (Type 2)	0	1	0
	cg02782753	7	923058	GET4	OpenSea	Body	+	0.14	0.02	5.53e-10	18005	Diabetes (Type 2)	0	1	0
	cg12728465	7	99612529	ZKSCAN1;ZKSCAN1;ZKSCAN1	N_Shore	TSS1500	+	0.12	0.02	5.65e-10	18005	Diabetes (Type 2)	0	0	0
	cg13061976	15	85359001	ALPK3	N_Shore	TSS1500	+	0.13	0.02	5.66e-10	18005	Diabetes (Type 2)	0	0	0
	cg22775635	6	6851367	NA	OpenSea		+	0.15	0.02	5.74e-10	18005	Diabetes (Type 2)	0	0	0
	cg00562173	17	36057891	HNF1B;HNF1B;HNF1B	OpenSea	Body	-	0.13	0.02	5.81e-10	18005	Diabetes (Type 2)	0	1	0
	cg18436544	13	24825781	SPATA13;SPATA13;SPATA13	OpenSea	Body	+	0.15	0.02	5.85e-10	18005	Diabetes (Type 2)	0	0	0
	cg02079413	11	2986505	SNORA54;NAP1L4	OpenSea	TSS1500	-	0.08	0.01	5.97e-10	18005	Diabetes (Type 2)	0	1	0
	cg17144383	9	96868748	PTPDC1;PTPDC1;PTPDC1;PTPDC1	OpenSea	Body	-	0.1	0.02	6.18e-10	18005	Diabetes (Type 2)	0	0	0
	cg01820779	9	582119	KANK1;KANK1;KANK1	OpenSea	5'UTR	+	0.13	0.02	6.28e-10	18005	Diabetes (Type 2)	0	0	0
	cg18437669	3	50096700	RBM6;RBM6	OpenSea	Body	+	0.11	0.02	6.29e-10	18005	Diabetes (Type 2)	0	1	0
	cg26867370	13	100262973	CLYBL	S_Shelf	Body	+	0.15	0.02	6.31e-10	18005	Diabetes (Type 2)	0	1	0
	cg04010861	4	8349838	NA	S_Shore		+	0.06	0.01	6.42e-10	18005	Diabetes (Type 2)	0	0	0
	cg25737313	19	12899557	NA	N_Shore		+	-0.08	0.01	6.56e-10	18005	Diabetes (Type 2)	0	0	0
	cg26577523	2	70270826	PCBP1-AS1	OpenSea	Body	-	-0.09	0.02	6.57e-10	18005	Diabetes (Type 2)	0	1	0
	cg06795340	9	107546652	ABCA1	OpenSea	Body	+	-0.1	0.02	6.62e-10	18005	Diabetes (Type 2)	0	0	0
	cg18839190	14	98174220	NA	OpenSea		-	-0.07	0.01	6.64e-10	18005	Diabetes (Type 2)	0	1	0
	cg03963219	2	84709147	NA	OpenSea		-	0.09	0.01	6.9e-10	18005	Diabetes (Type 2)	0	1	0
	cg06710490	16	16127241	ABCC1	OpenSea	Body	-	-0.07	0.01	6.9e-10	18005	Diabetes (Type 2)	0	0	0
	cg02011576	3	38060265	PLCD1;PLCD1;PLCD1	OpenSea	Body	-	0.11	0.02	6.91e-10	18005	Diabetes (Type 2)	0	1	0
	cg12150100	7	2741627	AMZ1;AMZ1	S_Shore	Body	-	0.17	0.03	6.92e-10	18005	Diabetes (Type 2)	0	1	0
	cg16766139	4	15810749	CD38	OpenSea	Body	+	-0.08	0.01	6.99e-10	18005	Diabetes (Type 2)	0	1	0
	cg03231117	9	139652930	LCN8	N_Shore	TSS200	-	-0.13	0.02	7e-10	18005	Diabetes (Type 2)	0	0	0
	cg13032736	14	50506638	LINC01599	OpenSea	Body	-	-0.09	0.01	7.04e-10	18005	Diabetes (Type 2)	0	0	0
	cg27662789	12	43666281	NA	OpenSea		+	0.05	0.01	7.09e-10	18005	Diabetes (Type 2)	0	0	0
	cg08920838	3	58175156	NA	OpenSea		-	0.11	0.02	7.22e-10	18005	Diabetes (Type 2)	0	0	0
	cg09787101	3	188573583	LPP;LPP;LPP	OpenSea	Body	+	0.1	0.02	7.52e-10	18005	Diabetes (Type 2)	0	0	0
	cg01445100	16	88103339	BANP;BANP	S_Shore	Body	-	0.15	0.02	7.67e-10	18005	Diabetes (Type 2)	0	1	0
	cg19543782	10	35775490	CCNY;CCNY;CCNY;CCNY;CCNY	OpenSea	Body	+	0.13	0.02	7.68e-10	18005	Diabetes (Type 2)	0	0	0
	cg27111756	19	45899412	PPP1R13L;PPP1R13L	Island	Body	+	0.07	0.01	7.79e-10	18005	Diabetes (Type 2)	0	0	0
	cg08057120	11	97235171	NA	OpenSea		-	-0.04	0.01	7.83e-10	18005	Diabetes (Type 2)	0	0	0
	cg15375526	3	141989359	NA	OpenSea		+	-0.1	0.02	7.85e-10	18005	Diabetes (Type 2)	0	0	0
	cg08635575	9	80189185	GNA14	OpenSea	Body	+	0.11	0.02	7.9e-10	18005	Diabetes (Type 2)	0	0	0
	cg18559386	10	14604648	FAM107B;FAM107B;FAM107B;FAM107B;FAM107B;FAM107B;FAM107B;FAM107B;FAM107B;FAM107B	OpenSea	5'UTR	-	-0.11	0.02	8.14e-10	18005	Diabetes (Type 2)	0	1	0
	cg01434938	14	50833146	CDKL1;CDKL1	OpenSea	Body	+	0.12	0.02	8.2e-10	18005	Diabetes (Type 2)	0	1	0
	cg05089897	21	38886664	DYRK1A;DYRK1A;DYRK1A;DYRK1A;DYRK1A	OpenSea	3'UTR	+	0.11	0.02	8.24e-10	18005	Diabetes (Type 2)	0	0	0
	cg22178367	15	81156076	CEMIP;CEMIP;CEMIP	OpenSea	5'UTR	+	0.11	0.02	8.24e-10	18005	Diabetes (Type 2)	0	1	0
	cg02464519	15	41158367	NA	OpenSea		-	-0.1	0.02	8.35e-10	18005	Diabetes (Type 2)	0	0	0
	cg12220285	12	670152	B4GALNT3	OpenSea	Body	-	0.14	0.02	8.42e-10	18005	Diabetes (Type 2)	0	1	0
	cg06625767	5	176836695	F12	OpenSea	TSS200	-	-0.13	0.02	8.52e-10	18005	Diabetes (Type 2)	0	0	0
	cg18919209	11	96012039	MAML2	OpenSea	Body	+	0.1	0.02	8.53e-10	18005	Diabetes (Type 2)	0	0	0
	cg17874802	12	6745691	LPAR5	OpenSea	TSS1500	-	0.18	0.03	8.56e-10	18005	Diabetes (Type 2)	0	0	0
	cg12013591	19	11199965	LDLR	N_Shore	TSS200	+	-0.11	0.02	8.64e-10	18005	Diabetes (Type 2)	0	0	0
	cg19120513	11	102189303	BIRC3;BIRC3	S_Shore	5'UTR	+	-0.13	0.02	8.65e-10	18005	Diabetes (Type 2)	0	1	0
	cg17683449	22	39760036	SYNGR1;SYNGR1;SYNGR1	OpenSea	TSS200	+	0.09	0.02	8.71e-10	18005	Diabetes (Type 2)	0	1	0
	cg23086613	1	117047419	NA	OpenSea		-	-0.08	0.01	8.76e-10	18005	Diabetes (Type 2)	0	1	0
	cg12144393	11	117480983	DSCAML1	OpenSea	Body	-	-0.09	0.01	8.81e-10	18005	Diabetes (Type 2)	0	1	0
	cg06617876	9	139652874	LCN8	N_Shelf	TSS200	+	-0.19	0.03	8.85e-10	18005	Diabetes (Type 2)	0	0	0
	cg16755922	17	80536214	FOXK2	S_Shelf	Body	+	0.07	0.01	8.9e-10	18005	Diabetes (Type 2)	0	1	0
	cg07925587	12	52583324	KRT80;KRT80	OpenSea	Body	-	-0.09	0.01	9.05e-10	18005	Diabetes (Type 2)	0	1	0
	cg22970959	10	14647077	FAM107B;FAM107B;FAM107B;FAM107B	S_Shore	TSS1500	+	-0.07	0.01	9.12e-10	18005	Diabetes (Type 2)	0	0	0
	cg16989977	4	39611473	SMIM14	OpenSea	5'UTR	+	0.1	0.02	9.26e-10	18005	Diabetes (Type 2)	0	0	0
	cg08219069	16	4409390	CORO7;CORO7;CORO7;CORO7-PAM16;CORO7-PAM16;CORO7;CORO7;CORO7	OpenSea	ExonBnd	-	0.11	0.02	9.49e-10	18005	Diabetes (Type 2)	0	1	0
	cg27141167	4	157860973	PDGFC;PDGFC	OpenSea	Body	-	-0.1	0.02	9.49e-10	18005	Diabetes (Type 2)	0	0	0
	cg15143725	13	111829925	ARHGEF7;ARHGEF7;ARHGEF7;ARHGEF7	OpenSea	5'UTR	+	-0.12	0.02	9.62e-10	18005	Diabetes (Type 2)	0	0	0
	cg23299102	7	36495922	NA	OpenSea		+	0.11	0.02	9.68e-10	18005	Diabetes (Type 2)	0	0	0
	cg06686712	12	7033332	ATN1	N_Shelf	TSS1500	+	0.16	0.03	9.84e-10	18005	Diabetes (Type 2)	0	1	0
	cg15832662	11	63448437	RTN3;RTN3;RTN3;RTN3	N_Shore	TSS1500	-	-0.08	0.01	9.92e-10	18005	Diabetes (Type 2)	0	0	1
	cg18181703	17	76354621	SOCS3	N_Shore	Body	-	-0.09	0.02	1e-09	18005	Diabetes (Type 2)	0	1	1
	cg16315329	3	50648706	CISH;MAPKAPK3;CISH	N_Shore	Body	-	-0.08	0.01	1.03e-09	18005	Diabetes (Type 2)	0	0	0
	cg16797009	2	173472347	NA	OpenSea		+	0.09	0.01	1.03e-09	18005	Diabetes (Type 2)	0	0	0
	cg11380366	2	234243240	SAG	OpenSea	Body	-	0.14	0.02	1.04e-09	18005	Diabetes (Type 2)	0	1	0
	cg16272728	15	55569254	RAB27A	OpenSea	5'UTR	+	-0.08	0.01	1.04e-09	18005	Diabetes (Type 2)	0	0	0
	cg05941925	7	97755783	LMTK2	OpenSea	Body	-	0.12	0.02	1.05e-09	18005	Diabetes (Type 2)	0	0	0
	cg27516100	6	30624520	DHX16;DHX16	OpenSea	Body	+	0.15	0.02	1.05e-09	18005	Diabetes (Type 2)	0	0	0
	cg16677191	5	95159423	GLRX;GLRX	OpenSea	TSS1500	-	-0.09	0.01	1.06e-09	18005	Diabetes (Type 2)	0	0	0
	cg14105458	9	139917436	ABCA2;ABCA2	Island	Body	-	0.07	0.01	1.16e-09	18005	Diabetes (Type 2)	0	1	0
	cg11064521	15	69606134	PAQR5;PAQR5	OpenSea	5'UTR	+	0.21	0.03	1.18e-09	18005	Diabetes (Type 2)	0	1	0
	cg26161997	4	124281050	NA	OpenSea		-	0.1	0.02	1.19e-09	18005	Diabetes (Type 2)	0	1	0
	cg23722790	1	67467602	SLC35D1	OpenSea	3'UTR	-	0.14	0.02	1.23e-09	18005	Diabetes (Type 2)	0	1	0
	cg24935121	1	155022635	ADAM15;ADAM15;ADAM15;DCST1;ADAM15;DCST1;ADAM15;ADAM15	N_Shore	TSS1500	-	-0.1	0.02	1.23e-09	18005	Diabetes (Type 2)	0	1	0
	cg27093546	12	25404596	KRAS;KRAS	OpenSea	TSS1500	+	-0.1	0.02	1.25e-09	18005	Diabetes (Type 2)	0	0	0
	cg21399717	8	102263157	NA	OpenSea		-	0.11	0.02	1.28e-09	18005	Diabetes (Type 2)	0	0	0
	cg06291107	20	36157675	BLCAP;BLCAP	S_Shore	TSS1500	+	0.15	0.02	1.3e-09	18005	Diabetes (Type 2)	0	1	0
	cg02003183	14	103415882	CDC42BPB	OpenSea	Body	+	0.06	0.01	1.34e-09	18005	Diabetes (Type 2)	0	1	0
	cg04162032	1	248902767	LOC646627;LOC646627	OpenSea	1stExon	+	0.12	0.02	1.34e-09	18005	Diabetes (Type 2)	0	1	0
	cg24726852	1	78313327	FAM73A;FAM73A	OpenSea	Body	+	0.08	0.01	1.36e-09	18005	Diabetes (Type 2)	0	1	0
	cg12992827	3	101901234	NA	OpenSea		+	-0.08	0.01	1.4e-09	18005	Diabetes (Type 2)	0	0	0
	cg17814814	1	222060676	NA	OpenSea		-	0.15	0.02	1.4e-09	18005	Diabetes (Type 2)	0	0	0
	cg21124952	12	56544386	NA	N_Shore		-	0.12	0.02	1.4e-09	18005	Diabetes (Type 2)	0	1	0
	cg05148610	11	45954908	PHF21A;PHF21A	OpenSea	3'UTR	+	0.12	0.02	1.41e-09	18005	Diabetes (Type 2)	0	0	0
	cg24254409	19	14618044	NA	OpenSea		+	0.14	0.02	1.41e-09	18005	Diabetes (Type 2)	0	0	0
	cg15271387	20	62233943	GMEB2	OpenSea	Body	+	0.13	0.02	1.42e-09	18005	Diabetes (Type 2)	0	0	0
	cg12128467	9	124116096	STOM;STOM;STOM;STOM;STOM	OpenSea	Body	-	-0.12	0.02	1.44e-09	18005	Diabetes (Type 2)	0	0	0
	cg07142472	12	42690508	NA	OpenSea		+	-0.11	0.02	1.45e-09	18005	Diabetes (Type 2)	0	1	0
	cg00868206	6	149641149	TAB2;TAB2;TAB2	S_Shore	Body	+	-0.08	0.01	1.46e-09	18005	Diabetes (Type 2)	0	1	0
	cg20608786	10	121265838	RGS10;RGS10	OpenSea	Body	-	0.1	0.02	1.46e-09	18005	Diabetes (Type 2)	0	1	0
	cg13179236	9	134852592	MED27;MED27	OpenSea	Body	+	0.12	0.02	1.47e-09	18005	Diabetes (Type 2)	0	0	0
	cg04918748	12	7292679	CLSTN3	OpenSea	Body	+	0.14	0.02	1.49e-09	18005	Diabetes (Type 2)	0	0	0
	cg26402346	12	101864876	NA	OpenSea		-	0.09	0.01	1.49e-09	18005	Diabetes (Type 2)	0	0	0
	cg02628581	6	149641011	TAB2;TAB2;TAB2	S_Shore	Body	+	-0.07	0.01	1.54e-09	18005	Diabetes (Type 2)	0	1	0
	cg05213157	20	13802663	NA	OpenSea		+	0.11	0.02	1.54e-09	18005	Diabetes (Type 2)	0	0	0
	cg18038415	8	126553272	NA	OpenSea		+	0.13	0.02	1.54e-09	18005	Diabetes (Type 2)	0	0	0
	cg18678177	2	232159611	ARMC9;ARMC9;ARMC9	OpenSea	Body	-	0.12	0.02	1.56e-09	18005	Diabetes (Type 2)	0	0	0
	cg07102001	16	87734816	LOC100129637	N_Shore	Body	-	0.13	0.02	1.58e-09	18005	Diabetes (Type 2)	0	1	0
	cg22690339	6	38249061	BTBD9;BTBD9;BTBD9	OpenSea	Body	+	0.09	0.02	1.62e-09	18005	Diabetes (Type 2)	0	0	0
	cg04011474	2	28904455	NA	OpenSea		-	-0.1	0.02	1.64e-09	18005	Diabetes (Type 2)	0	1	0
	cg27253415	10	114503026	VTI1A	OpenSea	Body	-	-0.06	0.01	1.64e-09	18005	Diabetes (Type 2)	0	1	0
	cg06007201	16	88850218	FAM38A	Island	Body	+	-0.07	0.01	1.69e-09	18005	Diabetes (Type 2)	0	1	0
	cg01366692	11	65291439	SCYL1;SCYL1	N_Shore	TSS1500	-	0.14	0.02	1.72e-09	18005	Diabetes (Type 2)	0	1	0
	cg11770817	17	72726961	RAB37	OpenSea	Body	+	-0.08	0.01	1.72e-09	18005	Diabetes (Type 2)	0	0	0
	cg22513770	12	98985274	NA	N_Shore		+	0.17	0.03	1.73e-09	18005	Diabetes (Type 2)	0	1	0
	cg08110170	11	72474129	STARD10	OpenSea	Body	-	-0.06	0.01	1.77e-09	18005	Diabetes (Type 2)	0	1	0
	cg04365911	1	207536634	NA	OpenSea		+	0.11	0.02	1.78e-09	18005	Diabetes (Type 2)	0	0	0
	cg04813347	2	218937178	RUFY4;RUFY4	OpenSea	Body	+	0.1	0.02	1.78e-09	18005	Diabetes (Type 2)	0	1	0
	cg04031093	1	233027124	NA	OpenSea		+	-0.07	0.01	1.83e-09	18005	Diabetes (Type 2)	0	0	0
	cg07858756	17	9273972	STX8;STX8	OpenSea	Body	-	-0.14	0.02	1.84e-09	18005	Diabetes (Type 2)	0	0	0
	cg09589067	17	55596159	MSI2;MSI2	OpenSea	Body	+	0.13	0.02	1.84e-09	18005	Diabetes (Type 2)	0	1	0
	cg21575225	1	156073485	LMNA	OpenSea	5'UTR	+	-0.1	0.02	1.85e-09	18005	Diabetes (Type 2)	0	1	0
	cg25761728	15	42989020	STARD9	OpenSea	Body	+	0.14	0.02	1.86e-09	18005	Diabetes (Type 2)	0	1	0
	cg04324917	16	87734877	LOC100129637	N_Shore	Body	-	0.12	0.02	1.87e-09	18005	Diabetes (Type 2)	0	1	0
	cg03037271	17	40548565	NA	OpenSea		-	0.12	0.02	1.88e-09	18005	Diabetes (Type 2)	0	1	0
	cg15125707	22	30942910	SEC14L6	OpenSea	TSS1500	-	0.14	0.02	1.9e-09	18005	Diabetes (Type 2)	0	1	0
	cg05721285	22	36844807	NA	OpenSea		+	0.14	0.02	1.91e-09	18005	Diabetes (Type 2)	0	1	0
	cg15551881	9	123688715	TRAF1	N_Shelf	5'UTR	-	0.08	0.01	1.91e-09	18005	Diabetes (Type 2)	0	0	0
	cg17155010	7	130602744	LOC100506860	OpenSea	Body	-	-0.07	0.01	1.92e-09	18005	Diabetes (Type 2)	0	1	0
	cg07730360	3	128845626	NA	OpenSea		+	0.14	0.02	1.94e-09	18005	Diabetes (Type 2)	0	1	0
	cg17943838	19	54379445	MYADM;MYADM;MYADM;MYADM;MYADM;MYADM;MYADM;MYADM;MYADM;MYADM;MYADM;MYADM	N_Shelf	3'UTR	+	0.15	0.02	1.94e-09	18005	Diabetes (Type 2)	0	1	0
	cg03156851	13	88675293	NA	OpenSea		-	-0.08	0.01	1.95e-09	18005	Diabetes (Type 2)	0	1	0
	cg08662753	9	137561500	COL5A1;COL5A1	OpenSea	Body	+	0.09	0.01	1.97e-09	18005	Diabetes (Type 2)	0	0	0
	cg01437204	1	202130344	PTPN7;PTPN7	OpenSea	TSS1500	+	-0.07	0.01	1.98e-09	18005	Diabetes (Type 2)	0	1	0
	cg16805291	7	36022575	NA	Island		+	0.11	0.02	2.02e-09	18005	Diabetes (Type 2)	0	0	0
	cg08319289	3	190261614	IL1RAP;IL1RAP;IL1RAP;IL1RAP;IL1RAP;IL1RAP	OpenSea	5'UTR	+	0.11	0.02	2.03e-09	18005	Diabetes (Type 2)	0	0	0
	cg16990252	8	19963288	NA	OpenSea		-	-0.09	0.01	2.04e-09	18005	Diabetes (Type 2)	0	1	0
	cg15713169	20	3297193	C20orf194	OpenSea	Body	+	0.07	0.01	2.09e-09	18005	Diabetes (Type 2)	0	0	0
	cg17156534	20	39658922	TOP1	S_Shore	Body	+	-0.1	0.02	2.09e-09	18005	Diabetes (Type 2)	0	0	0
	cg06178887	19	42599631	POU2F2	Island	Body	-	0.16	0.03	2.11e-09	18005	Diabetes (Type 2)	0	1	0
	cg15683080	1	111163541	KCNA2	OpenSea	5'UTR	-	0.12	0.02	2.13e-09	18005	Diabetes (Type 2)	0	0	0
	cg14180330	5	40224461	NA	OpenSea		-	-0.09	0.01	2.14e-09	18005	Diabetes (Type 2)	0	1	0
	cg11920110	1	33926658	NA	OpenSea		-	0.11	0.02	2.16e-09	18005	Diabetes (Type 2)	0	0	0
	cg02045161	16	18948267	NA	OpenSea		-	0.15	0.03	2.17e-09	18005	Diabetes (Type 2)	0	0	0
	cg01035334	11	117883077	NA	OpenSea		+	-0.09	0.01	2.19e-09	18005	Diabetes (Type 2)	0	1	0
	cg05778738	3	107308392	BBX;BBX;BBX	OpenSea	5'UTR	+	0.08	0.01	2.19e-09	18005	Diabetes (Type 2)	0	0	0
	cg26846781	17	61620942	KCNH6;KCNH6	OpenSea	Body	-	0.19	0.03	2.19e-09	18005	Diabetes (Type 2)	0	1	0
	cg13240753	17	42416269	NA	OpenSea		-	0.18	0.03	2.2e-09	18005	Diabetes (Type 2)	0	0	0
	cg18376568	14	76164217	TTLL5	OpenSea	Body	+	0.1	0.02	2.28e-09	18005	Diabetes (Type 2)	0	0	0
	cg11523618	2	169944632	DHRS9;DHRS9;DHRS9;DHRS9	OpenSea	Body	+	0.14	0.02	2.29e-09	18005	Diabetes (Type 2)	0	0	0
	cg22707533	2	136498715	UBXN4	N_Shore	TSS1500	+	0.1	0.02	2.3e-09	18005	Diabetes (Type 2)	0	0	0
	cg01153902	19	19713903	PBX4;PBX4	OpenSea	Body	-	-0.11	0.02	2.31e-09	18005	Diabetes (Type 2)	0	1	0
	cg07682160	19	18959935	UPF1	OpenSea	Body	-	0.14	0.02	2.32e-09	18005	Diabetes (Type 2)	0	0	0
	cg21506763	3	38060329	PLCD1;PLCD1;PLCD1	OpenSea	Body	-	0.13	0.02	2.33e-09	18005	Diabetes (Type 2)	0	1	0
	cg00520583	16	30492903	ITGAL;ITGAL;ITGAL;ITGAL	OpenSea	ExonBnd	-	0.09	0.01	2.36e-09	18005	Diabetes (Type 2)	0	0	0
	cg14634473	10	23105437	NA	OpenSea		-	-0.11	0.02	2.36e-09	18005	Diabetes (Type 2)	0	0	0
	cg13442656	9	127246382	NR5A1	N_Shelf	Body	-	0.13	0.02	2.38e-09	18005	Diabetes (Type 2)	0	1	0
	cg26836479	19	42706353	DEDD2	S_Shelf	Body	-	-0.08	0.01	2.39e-09	18005	Diabetes (Type 2)	0	1	0
	cg05831191	16	67201012	HSF4;HSF4;HSF4;HSF4	S_Shore	Body	+	0.13	0.02	2.4e-09	18005	Diabetes (Type 2)	0	1	0
	cg08799032	2	46229638	PRKCE	OpenSea	Body	-	0.11	0.02	2.4e-09	18005	Diabetes (Type 2)	0	0	0
	cg25841970	7	6574238	GRID2IP	N_Shore	Body	+	0.12	0.02	2.4e-09	18005	Diabetes (Type 2)	0	0	0
	cg10100117	1	179843111	TOR1AIP2;TOR1AIP2	N_Shelf	5'UTR	-	0.11	0.02	2.43e-09	18005	Diabetes (Type 2)	0	0	0
	cg18985251	19	35936995	NA	OpenSea		+	0.11	0.02	2.44e-09	18005	Diabetes (Type 2)	0	1	0
	cg26899249	5	172352510	ERGIC1	OpenSea	Body	+	0.12	0.02	2.49e-09	18005	Diabetes (Type 2)	0	1	0
	cg07978331	16	75046041	ZNRF1	OpenSea	Body	+	-0.09	0.02	2.5e-09	18005	Diabetes (Type 2)	0	1	0
	cg09815212	11	64899926	SYVN1;SYVN1	N_Shore	Body	+	0.15	0.03	2.5e-09	18005	Diabetes (Type 2)	0	0	0
	cg09469355	1	2161886	SKI	S_Shore	Body	-	-0.13	0.02	2.56e-09	18005	Diabetes (Type 2)	0	1	0
	cg10927968	11	1807333	NA	OpenSea		+	0.08	0.01	2.56e-09	18005	Diabetes (Type 2)	0	1	0
	cg22054137	16	28545892	NA	OpenSea		-	-0.1	0.02	2.56e-09	18005	Diabetes (Type 2)	0	0	0
	cg06500161	21	43656587	ABCG1;ABCG1;ABCG1;ABCG1;ABCG1;ABCG1	S_Shore	Body	+	0.29	0.02	9.14e-34	18059	Ischemic Heart Disease	1	0	0
	cg17901584	1	55353706	DHCR24	S_Shore	TSS1500	+	-0.19	0.02	1.6e-28	18059	Ischemic Heart Disease	1	0	0
	cg01940273	2	233284934	NA	Island		-	-0.12	0.01	6.74e-21	18059	Ischemic Heart Disease	0	1	0
	cg21566642	2	233284661	NA	Island		-	-0.07	0.01	1.06e-19	18059	Ischemic Heart Disease	0	1	0
	cg27243685	21	43642366	ABCG1;ABCG1;ABCG1;ABCG1;ABCG1;ABCG1	S_Shelf	Body	+	0.16	0.02	4.61e-19	18059	Ischemic Heart Disease	1	0	0
	cg15659943	9	107631656	ABCA1	OpenSea	Body	+	0.22	0.03	1.39e-17	18059	Ischemic Heart Disease	0	0	0
	cg11047325	17	76354934	SOCS3	Island	Body	-	-0.08	0.01	1.87e-17	18059	Ischemic Heart Disease	0	0	0
	cg05575921	5	373378	AHRR	N_Shore	Body	+	-0.04	0	5.41e-17	18059	Ischemic Heart Disease	0	1	0
	cg10128003	21	43642166	ABCG1;ABCG1;ABCG1;ABCG1;ABCG1;ABCG1	S_Shelf	5'UTR	-	0.16	0.02	6.71e-17	18059	Ischemic Heart Disease	1	0	0
	cg13343932	17	76355061	SOCS3;LOC101928674;LOC101928674	Island	Body	+	-0.1	0.01	7.6e-17	18059	Ischemic Heart Disease	0	0	0
	cg14391737	11	86513429	PRSS23;PRSS23;PRSS23;PRSS23;PRSS23;PRSS23;PRSS23	S_Shore	5'UTR	+	-0.07	0.01	2.7e-15	18059	Ischemic Heart Disease	0	1	0
	cg03636183	19	17000585	F2RL3	N_Shore	Body	-	-0.09	0.01	2.8e-15	18059	Ischemic Heart Disease	0	0	0
	cg15128785	22	42230879	SREBF2;SREBF2	S_Shore	Body	-	-0.11	0.01	3.46e-15	18059	Ischemic Heart Disease	0	0	0
	cg16740586	21	43655919	ABCG1;ABCG1;ABCG1;ABCG1;ABCG1;ABCG1	S_Shore	Body	+	0.14	0.02	4.93e-15	18059	Ischemic Heart Disease	0	0	0
	cg00857282	6	16130727	MYLIP	S_Shore	Body	-	0.08	0.01	1.46e-14	18059	Ischemic Heart Disease	1	0	0
	cg01881899	21	43652704	ABCG1;ABCG1;ABCG1;ABCG1;ABCG1;ABCG1	N_Shelf	Body	-	0.11	0.01	1.67e-14	18059	Ischemic Heart Disease	1	0	0
	cg24859433	6	30720203	NA	OpenSea		-	-0.12	0.02	9.69e-14	18059	Ischemic Heart Disease	0	0	0
	cg15342087	6	30720209	NA	OpenSea		-	-0.12	0.02	2.31e-13	18059	Ischemic Heart Disease	0	0	0
	cg19751789	19	11199944	LDLR	N_Shore	TSS200	-	-0.11	0.01	2.6e-13	18059	Ischemic Heart Disease	0	0	0
	cg21911711	19	16998668	F2RL3	N_Shore	TSS1500	+	-0.1	0.01	6.38e-13	18059	Ischemic Heart Disease	0	0	0
	cg00741986	4	2748332	TNIP2;TNIP2	OpenSea	Body	-	-0.15	0.02	3.13e-12	18059	Ischemic Heart Disease	0	0	0
	cg16841366	2	233286192	NA	S_Shore		-	-0.08	0.01	3.6e-12	18059	Ischemic Heart Disease	0	1	0
	cg19859270	3	98251294	GPR15	OpenSea	1stExon	-	-0.1	0.01	9.32e-12	18059	Ischemic Heart Disease	0	0	0
	cg06644428	2	233284112	NA	Island		-	-0.04	0.01	1.66e-11	18059	Ischemic Heart Disease	0	0	0
	cg05119988	4	166251189	SC4MOL;SC4MOL	S_Shelf	5'UTR	+	-0.11	0.02	2.5e-11	18059	Ischemic Heart Disease	0	0	0
	cg00310412	15	74724918	SEMA7A;SEMA7A;SEMA7A	N_Shore	Body	-	-0.16	0.02	2.78e-11	18059	Ischemic Heart Disease	0	0	0
	cg16618104	12	104853100	CHST11	S_Shore	Body	+	-0.09	0.01	2.91e-11	18059	Ischemic Heart Disease	0	1	0
	cg23079012	2	8343710	NA	OpenSea		-	-0.04	0.01	5.45e-11	18059	Ischemic Heart Disease	0	0	0
	cg19885130	11	68146832	LRP5;LRP5	OpenSea	5'UTR	-	-0.08	0.01	7.26e-11	18059	Ischemic Heart Disease	0	0	0
	cg11213898	5	74633820	HMGCR;HMGCR	S_Shore	5'UTR	+	-0.11	0.02	9.71e-11	18059	Ischemic Heart Disease	0	0	0
	cg18974499	8	142416513	NA	OpenSea		-	-0.09	0.01	1.29e-10	18059	Ischemic Heart Disease	0	0	0
	cg13193840	2	233285289	NA	Island		+	-0.1	0.02	2.17e-10	18059	Ischemic Heart Disease	0	0	0
	cg24507742	19	47288244	SLC1A5;SLC1A5;SLC1A5	N_Shelf	5'UTR	+	-0.08	0.01	2.24e-10	18059	Ischemic Heart Disease	0	0	0
	cg04180924	3	98272064	NA	OpenSea		+	-0.09	0.01	2.7e-10	18059	Ischemic Heart Disease	0	0	0
	cg13369266	7	35821562	SEPT7-AS1;SEPT7-AS1	OpenSea	Body	-	0.11	0.02	2.74e-10	18059	Ischemic Heart Disease	0	0	0
	cg18346693	20	62286145	STMN3;STMN3	S_Shore	TSS1500	+	0.15	0.02	3.33e-10	18059	Ischemic Heart Disease	0	0	0
	cg14753356	6	30720108	NA	OpenSea		-	-0.1	0.02	4.07e-10	18059	Ischemic Heart Disease	0	0	0
	cg18181703	17	76354621	SOCS3	N_Shore	Body	-	-0.1	0.02	4.08e-10	18059	Ischemic Heart Disease	0	0	0
	cg08097614	19	46388787	IRF2BP1	Island	1stExon	-	-0.09	0.01	5.06e-10	18059	Ischemic Heart Disease	0	0	0
	cg17953136	2	20232577	LAPTM4A	OpenSea	3'UTR	-	0.12	0.02	6.08e-10	18059	Ischemic Heart Disease	0	0	0
	cg26063719	10	17273187	VIM	S_Shore	Body	+	-0.08	0.01	6.51e-10	18059	Ischemic Heart Disease	0	0	0
	cg14179389	1	92947961	GFI1;GFI1;GFI1	Island	Body	-	-0.06	0.01	8.07e-10	18059	Ischemic Heart Disease	0	0	0
	cg21611682	11	68138269	LRP5	OpenSea	Body	+	-0.14	0.02	8.36e-10	18059	Ischemic Heart Disease	0	0	0
	cg14466441	6	11392193	NA	OpenSea		-	-0.07	0.01	8.92e-10	18059	Ischemic Heart Disease	0	0	0
	cg04424621	6	27101941	HIST1H2BJ	S_Shore	TSS1500	+	-0.09	0.02	9.86e-10	18059	Ischemic Heart Disease	0	0	0
	cg18110140	15	75350380	NA	OpenSea		+	-0.08	0.01	1.02e-09	18059	Ischemic Heart Disease	0	0	0
	cg05232694	20	48809539	NA	S_Shore		-	-0.08	0.01	1.18e-09	18059	Ischemic Heart Disease	0	0	0
	cg01127300	22	38614796	NA	S_Shelf		+	-0.08	0.01	1.21e-09	18059	Ischemic Heart Disease	0	0	0
	cg09589067	17	55596159	MSI2;MSI2	OpenSea	Body	+	0.14	0.02	1.23e-09	18059	Ischemic Heart Disease	0	0	0
	cg21766592	19	47288066	SLC1A5;SLC1A5;SLC1A5;SLC1A5	N_Shelf	1stExon	-	-0.07	0.01	1.53e-09	18059	Ischemic Heart Disease	0	0	0
	cg20677824	5	106724406	EFNA5	OpenSea	Body	-	-0.08	0.01	1.71e-09	18059	Ischemic Heart Disease	0	0	0
	cg06285727	11	72524028	ATG16L2	N_Shore	TSS1500	+	-0.08	0.01	2.18e-09	18059	Ischemic Heart Disease	0	0	0
	cg10474793	6	16134001	MYLIP	S_Shelf	Body	+	0.11	0.02	2.28e-09	18059	Ischemic Heart Disease	0	0	0
	cg14580211	5	150161299	C5orf62	S_Shelf	Body	-	-0.1	0.02	2.39e-09	18059	Ischemic Heart Disease	0	0	0
	cg21161138	5	399360	AHRR	OpenSea	Body	-	-0.09	0.01	2.4e-09	18059	Ischemic Heart Disease	0	0	0
	cg01863123	1	45657008	ZSWIM5	OpenSea	Body	-	0.26	0.04	5.9e-11	18060	Osteoarthritis	0	0	0
	cg07839457	16	57023022	NLRC5	N_Shore	TSS1500	-	-0.05	0.01	1.1e-14	18055	Rheumatoid Arthritis	0	0	0
	cg11047325	17	76354934	SOCS3	Island	Body	-	-0.05	0.01	1.78e-13	18055	Rheumatoid Arthritis	0	0	0
	cg01127300	22	38614796	NA	S_Shelf		+	-0.07	0.01	3.29e-12	18055	Rheumatoid Arthritis	0	0	0
	cg13343932	17	76355061	SOCS3;LOC101928674;LOC101928674	Island	Body	+	-0.06	0.01	8.92e-12	18055	Rheumatoid Arthritis	0	0	0
	cg00840791	19	16453259	NA	OpenSea		+	-0.04	0.01	1.09e-11	18055	Rheumatoid Arthritis	0	0	0
	cg18181703	17	76354621	SOCS3	N_Shore	Body	-	-0.08	0.01	9.49e-11	18055	Rheumatoid Arthritis	0	0	0
	cg18353028	8	65669513	CYP7B1	OpenSea	Body	+	-0.07	0.01	2.12e-10	18055	Rheumatoid Arthritis	0	0	0
	cg05716142	3	71276553	FOXP1;FOXP1;FOXP1;FOXP1;FOXP1;FOXP1;FOXP1	OpenSea	5'UTR	-	-0.06	0.01	2.27e-10	18055	Rheumatoid Arthritis	0	0	0
	cg22469173	14	24544744	CPNE6;CPNE6	OpenSea	Body	+	0.14	0.02	6.86e-10	18055	Rheumatoid Arthritis	0	0	0
	cg08565919	16	4625419	C16orf96	OpenSea	Body	+	0.13	0.02	1.13e-09	18055	Rheumatoid Arthritis	0	0	0
	cg04987734	14	103415873	CDC42BPB	OpenSea	Body	-	0.07	0.01	2.55e-09	18055	Rheumatoid Arthritis	0	0	0
	cg17901584	1	55353706	DHCR24	S_Shore	TSS1500	+	-0.09	0.01	2.27e-13	18056	Stroke	0	0	0
