# Supplementary material for: Blood-based epigenome-wide analyses of 19 common disease states: A longitudinal, population-based linked cohort study of 18,413 Scottish individuals
Source: PLoS Med. 2023 Jul 6;20(7):e1004247. doi: 10.1371/journal.pmed.1004247 (PMC10325072; doi:10.1371/journal.pmed.1004247)
Supplement: S7 Table — (XLSX) [file pmed.1004247.s018.xlsx]

## Sheet: Genomic Inflation - Prevalence
S7 Table. Genomic inflation factors for all models in prevalence analyses
	Disease State	Lambda (Inflation Factor)	Model
	Alzheimer's Dementia	1.06773	Basic
	Alzheimer's Dementia	1.13747	Fully-Adjusted
	Breast Cancer	1.26157	Basic
	Breast Cancer	0.990923	Fully-Adjusted
	Chronic Kidney Disease	1.43435	Basic
	Chronic Kidney Disease	1.14779	Fully-Adjusted
	Chronic Neck/Back Pain	1.60487	Basic
	Chronic Neck/Back Pain	1.42763	Fully-Adjusted
	Chronic Obstructive Pulmonary Disease	1.58693	Basic
	Chronic Obstructive Pulmonary Disease	1.07415	Fully-Adjusted
	Colorectal Cancer	1.58848	Basic
	Colorectal Cancer	1.53678	Fully-Adjusted
	Diabetes (Type 2)	1.49266	Basic
	Diabetes (Type 2)	1.07883	Fully-Adjusted
	Ischemic Heart Disease	1.40857	Basic
	Ischemic Heart Disease	1.81469	Fully-Adjusted
	Lung Cancer	0.983372	Basic
	Lung Cancer	0.85159	Fully-Adjusted
	Osteoarthritis	1.02631	Basic
	Osteoarthritis	1.05583	Fully-Adjusted
	Parkinson's Disease	0.79404	Basic
	Parkinson's Disease	0.770939	Fully-Adjusted
	Prostate Cancer	0.989711	Basic
	Prostate Cancer	0.968195	Fully-Adjusted
	Rheumatoid Arthritis	1.17649	Basic
	Rheumatoid Arthritis	1.09367	Fully-Adjusted
	Stroke	1.08956	Basic
	Stroke	1.13468	Fully-Adjusted
