# Supplementary material for: Blood-based epigenome-wide analyses of 19 common disease states: A longitudinal, population-based linked cohort study of 18,413 Scottish individuals
Source: PLoS Med. 2023 Jul 6;20(7):e1004247. doi: 10.1371/journal.pmed.1004247 (PMC10325072; doi:10.1371/journal.pmed.1004247)
Supplement: S8 Table — (XLSX) [file pmed.1004247.s019.xlsx]

## Sheet: Full Model - Prevalence
S8 Table. Fully-adjusted Model: Significant associations between prevalent disease states at the study baseline and CpG methylation. A Bonferroni-corrected significance threshold of p<2.6x10-9 (3.6x10-8/14 phenotypes) was applied
Model: Phenotype (corrected for age and sex) ~ CpG methylation (corrected for age, sex and batch) + five WBC proportions + five common lifestyle factors + 20 genetic principal components
	CpG	Chromosome	Position	Gene (UCSC)	Relation to CpG Island	Regulatory Feature	Orientation	Beta	SE	p	N-total	Disease State	Present in Basic Model (YES=1, NO=0)	Present in Incidence Model	Replicates Literature	Gene (nearest)
	cg06072257	1	11434636	NA	OpenSea		+	-0.47	0.02	6.48e-103	8260	Breast Cancer	1	0	0	UBIAD1
	cg06123699	3	188817035	NA	OpenSea		+	-0.5	0.02	2.37e-101	8260	Breast Cancer	1	0	0	TPRG1
	cg25227378	12	102942479	NA	OpenSea		+	-0.69	0.03	1.53e-83	8260	Breast Cancer	1	0	0	IGF1
	cg14112062	19	455048	SHC2	S_Shore	Body	+	-0.25	0.02	4.64e-27	8260	Breast Cancer	1	0	0	SHC2
	cg22140920	2	171095457	MYO3B;MYO3B;MYO3B;MYO3B;MYO3B	OpenSea	Body	-	-0.22	0.02	5.68e-24	8260	Breast Cancer	1	0	0	MYO3B
	cg06800849	16	89180587	ACSF3;ACSF3;ACSF3	OpenSea	Body	-	0.07	0.01	3.77e-12	8260	Breast Cancer	1	0	0	ACSF3
	cg20396110	15	74919916	CLK3;CLK3	OpenSea	Body	+	0.24	0.04	1.98e-11	8260	Breast Cancer	1	0	0	CLK3
	cg07677157	12	66050928	NA	OpenSea		-	-0.08	0.01	5.27e-11	8260	Breast Cancer	1	0	0	RPSAP52
	cg03969079	10	63759909	ARID5B	OpenSea	Body	-	0.1	0.02	2.74e-10	8260	Breast Cancer	1	0	0	ARID5B
	cg10587886	3	8361835	LMCD1-AS1	OpenSea	Body	+	-0.09	0.01	5.23e-10	8260	Breast Cancer	1	0	0	LMCD1-AS1
	cg17944885	19	12225735	NA	N_Shelf		-	0.06	0.01	1.65e-12	14315	Chronic Kidney Disease	1	0	0	ZNF788P
	cg10227572	7	995824	ADAP1	S_Shore	TSS1500	-	-0.07	0.01	6.87e-10	14391	Colorectal Cancer	0	0	0	ADAP1
	cg23459144	19	14048977	PODNL1;PODNL1;PODNL1	OpenSea	Body	+	-0.04	0.01	1.71e-09	14391	Colorectal Cancer	0	0	0	PODNL1
	cg19693031	1	145441552	TXNIP	OpenSea	3'UTR	+	-0.19	0.01	1.77e-53	14350	Diabetes (Type 2)	1	1	1	TXNIP
	cg06500161	21	43656587	ABCG1;ABCG1;ABCG1;ABCG1;ABCG1;ABCG1	S_Shore	Body	+	0.29	0.02	4.17e-33	14350	Diabetes (Type 2)	1	1	1	ABCG1
	cg17901584	1	55353706	DHCR24	S_Shore	TSS1500	+	-0.19	0.02	4.28e-30	14350	Diabetes (Type 2)	1	0	0	DHCR24
	cg15659943	9	107631656	ABCA1	OpenSea	Body	+	0.28	0.03	3.51e-26	14350	Diabetes (Type 2)	1	1	0	ABCA1
	cg02988288	1	145440445	TXNIP;NBPF20;NBPF10;NBPF10	OpenSea	Body	-	-0.12	0.01	9.59e-25	14350	Diabetes (Type 2)	1	1	0	TXNIP
	cg26974062	1	145440734	TXNIP;NBPF20;NBPF10;NBPF10	OpenSea	Body	-	-0.11	0.01	3.84e-22	14350	Diabetes (Type 2)	1	0	0	TXNIP
	cg15128785	22	42230879	SREBF2;SREBF2	S_Shore	Body	-	-0.12	0.01	6.94e-18	14350	Diabetes (Type 2)	1	0	0	SREBF2
	cg00857282	6	16130727	MYLIP	S_Shore	Body	-	0.09	0.01	1.54e-17	14350	Diabetes (Type 2)	1	1	0	MYLIP
	cg17058475	11	68607737	CPT1A;CPT1A	N_Shore	5'UTR	-	-0.1	0.01	1.15e-16	14350	Diabetes (Type 2)	1	0	0	CPT1A
	cg27243685	21	43642366	ABCG1;ABCG1;ABCG1;ABCG1;ABCG1;ABCG1	S_Shelf	Body	+	0.15	0.02	1.66e-16	14350	Diabetes (Type 2)	1	1	0	ABCG1
	cg10128003	21	43642166	ABCG1;ABCG1;ABCG1;ABCG1;ABCG1;ABCG1	S_Shelf	5'UTR	-	0.15	0.02	1.84e-16	14350	Diabetes (Type 2)	1	1	0	ABCG1
	cg19266329	1	145456128	NA	OpenSea		+	-0.15	0.02	3.54e-15	14350	Diabetes (Type 2)	1	0	1	NBPF20
	cg24694018	1	145457621	POLR3GL	OpenSea	Body	+	-0.18	0.02	1.93e-14	14350	Diabetes (Type 2)	1	0	0	POLR3GL
	cg05119988	4	166251189	SC4MOL;SC4MOL	S_Shelf	5'UTR	+	-0.12	0.02	6.37e-14	14350	Diabetes (Type 2)	1	0	0	MSMO1
	cg05028010	1	145437567	TXNIP;NBPF20;NBPF10;NBPF10	OpenSea	TSS1500	+	-0.11	0.01	2.63e-13	14350	Diabetes (Type 2)	1	0	0	NBPF20
	cg05014727	10	6214016	PFKFB3	OpenSea	Body	+	-0.1	0.01	5.24e-13	14350	Diabetes (Type 2)	1	0	0	PFKFB3
	cg08309687	21	35320596	NA	OpenSea		+	-0.11	0.02	6.58e-13	14350	Diabetes (Type 2)	1	1	1	LINC00649
	cg16740586	21	43655919	ABCG1;ABCG1;ABCG1;ABCG1;ABCG1;ABCG1	S_Shore	Body	+	0.13	0.02	2.09e-12	14350	Diabetes (Type 2)	1	1	0	ABCG1
	cg26262157	10	6214079	PFKFB3	OpenSea	Body	+	-0.1	0.01	2.73e-12	14350	Diabetes (Type 2)	1	0	0	PFKFB3
	cg01881899	21	43652704	ABCG1;ABCG1;ABCG1;ABCG1;ABCG1;ABCG1	N_Shelf	Body	-	0.09	0.01	2.84e-12	14350	Diabetes (Type 2)	1	0	0	ABCG1
	cg12403973	22	42230899	SREBF2;SREBF2	S_Shore	Body	-	-0.09	0.01	4.18e-12	14350	Diabetes (Type 2)	1	0	0	SREBF2
	cg05325763	11	68607719	CPT1A;CPT1A	S_Shore	5'UTR	-	-0.09	0.01	4.36e-12	14350	Diabetes (Type 2)	1	0	0	CPT1A
	cg09063556	16	66653795	CMTM4;CMTM4	OpenSea	3'UTR	-	0.14	0.02	4.87e-12	14350	Diabetes (Type 2)	1	0	0	CMTM4
	cg26823705	1	145435523	NBPF20;NBPF10;NBPF10	OpenSea	Body	+	-0.1	0.02	5.86e-12	14350	Diabetes (Type 2)	1	0	0	NBPF20
	cg06690548	4	139162808	SLC7A11	OpenSea	Body	-	-0.07	0.01	6.01e-12	14350	Diabetes (Type 2)	1	1	0	SLC7A11
	cg20003499	7	97755792	LMTK2	OpenSea	Body	+	0.12	0.02	6.31e-12	14350	Diabetes (Type 2)	1	0	0	LMTK2
	cg09627709	7	97755719	LMTK2	OpenSea	Body	-	0.12	0.02	6.43e-12	14350	Diabetes (Type 2)	1	0	0	LMTK2
	cg08088075	2	220264753	NA	OpenSea		+	0.15	0.02	7.69e-12	14350	Diabetes (Type 2)	1	0	0	DNPEP
	cg22652934	21	36180035	RUNX1;RUNX1	OpenSea	Body	+	-0.09	0.01	1.58e-11	14350	Diabetes (Type 2)	1	0	0	RUNX1
	cg00014380	16	4424290	VASN;CORO7-PAM16;CORO7;CORO7;CORO7	S_Shelf	5'UTR	-	0.11	0.02	1.62e-11	14350	Diabetes (Type 2)	1	0	0	CORO7
	cg03685481	15	51066872	NA	OpenSea		-	0.11	0.02	2.58e-11	14350	Diabetes (Type 2)	1	0	0	SPPL2A
	cg00994936	19	1423902	DAZAP1;DAZAP1	Island	Body	-	0.09	0.01	3.2e-11	14350	Diabetes (Type 2)	1	0	0	DAZAP1
	cg16395997	1	3562798	WDR8	S_Shore	Body	-	0.12	0.02	4.54e-11	14350	Diabetes (Type 2)	1	0	0	WRAP73
	cg15043602	17	17079454	MPRIP;MPRIP	OpenSea	Body	+	0.17	0.03	1.04e-10	14350	Diabetes (Type 2)	1	0	0	MPRIP
	cg00574958	11	68607622	CPT1A;CPT1A	N_Shore	5'UTR	+	-0.09	0.01	1.85e-10	14350	Diabetes (Type 2)	1	1	1	CPT1A
	cg14115749	19	19596444	GATAD2A;GATAD2A	OpenSea	Body	-	0.17	0.03	2.46e-10	14350	Diabetes (Type 2)	1	1	0	GATAD2A
	cg07458272	19	34744396	KIAA0355	N_Shore	TSS1500	-	0.12	0.02	3.61e-10	14350	Diabetes (Type 2)	1	0	0	GARRE1
	cg11024682	17	17730094	SREBF1;SREBF1	S_Shelf	Body	-	0.15	0.02	3.62e-10	14350	Diabetes (Type 2)	1	1	1	SREBF1
	cg04695090	22	38609508	MAFF;MAFF;MAFF;MAFF	N_Shore	5'UTR	+	0.17	0.03	9.53e-10	14350	Diabetes (Type 2)	1	0	0	MAFF
	cg08994060	10	6214026	PFKFB3	OpenSea	Body	+	-0.07	0.01	9.89e-10	14350	Diabetes (Type 2)	1	0	1	PFKFB3
	cg07719604	16	67232460	ELMO3;E2F4	N_Shore	TSS1500	-	0.13	0.02	1.06e-09	14350	Diabetes (Type 2)	1	0	0	E2F4
	cg14476101	1	120255992	PHGDH	S_Shore	Body	-	-0.08	0.01	1.06e-09	14350	Diabetes (Type 2)	1	0	1	PHGDH
	cg27216853	2	10205672	CYS1	OpenSea	Body	+	0.13	0.02	1.26e-09	14350	Diabetes (Type 2)	1	0	0	CYS1
	cg01676795	7	75586348	POR	OpenSea	Body	+	0.11	0.02	1.38e-09	14350	Diabetes (Type 2)	1	1	1	POR
	cg14597545	15	73074210	ADPGK;ADPGK;ADPGK	N_Shore	Body	+	0.12	0.02	1.46e-09	14350	Diabetes (Type 2)	1	0	0	ADPGK
	cg19750657	13	38935967	UFM1	OpenSea	3'UTR	+	0.1	0.02	1.5e-09	14350	Diabetes (Type 2)	1	1	0	UFM1
	cg06045838	17	26670995	TNFAIP1	OpenSea	Body	-	0.18	0.03	1.64e-09	14350	Diabetes (Type 2)	1	0	0	TNFAIP1
	cg02770216	7	91687079	AKAP9;AKAP9	OpenSea	Body	-	0.08	0.01	1.91e-09	14350	Diabetes (Type 2)	1	0	0	AKAP9
	cg07198997	1	24120115	LYPLA2	S_Shelf	Body	-	0.14	0.02	1.93e-09	14350	Diabetes (Type 2)	1	1	0	LYPLA2
	cg11183227	15	91455407	MAN2A2	OpenSea	Body	+	0.07	0.01	1.97e-09	14350	Diabetes (Type 2)	1	1	1	MAN2A2
	cg10821511	17	47286445	GNGT2;GNGT2;GNGT2;GNGT2;ABI3;ABI3	OpenSea	5'UTR	-	0.2	0.03	2.22e-09	14350	Diabetes (Type 2)	1	0	0	GNGT2
	cg06214651	18	11980037	IMPA2	N_Shore	TSS1500	-	-0.11	0.02	2.48e-09	14350	Diabetes (Type 2)	1	0	0	IMPA2
	cg06500161	21	43656587	ABCG1;ABCG1;ABCG1;ABCG1;ABCG1;ABCG1	S_Shore	Body	+	0.26	0.03	2.46e-24	14391	Ischemic Heart Disease	1	0	0	ABCG1
	cg17901584	1	55353706	DHCR24	S_Shore	TSS1500	+	-0.18	0.02	1.76e-21	14391	Ischemic Heart Disease	1	0	0	DHCR24
	cg01881899	21	43652704	ABCG1;ABCG1;ABCG1;ABCG1;ABCG1;ABCG1	N_Shelf	Body	-	0.11	0.01	1.13e-13	14391	Ischemic Heart Disease	1	0	0	ABCG1
	cg00857282	6	16130727	MYLIP	S_Shore	Body	-	0.08	0.01	1.61e-11	14391	Ischemic Heart Disease	1	0	0	MYLIP
	cg27243685	21	43642366	ABCG1;ABCG1;ABCG1;ABCG1;ABCG1;ABCG1	S_Shelf	Body	+	0.12	0.02	5.95e-10	14391	Ischemic Heart Disease	1	0	0	ABCG1
	cg10128003	21	43642166	ABCG1;ABCG1;ABCG1;ABCG1;ABCG1;ABCG1	S_Shelf	5'UTR	-	0.12	0.02	2.44e-09	14391	Ischemic Heart Disease	1	0	0	ABCG1
	cg24885631	10	133751448	PPP2R2D;PPP2R2D;PPP2R2D	Island	5'UTR	+	-0.05	0.01	1.55e-09	14391	Lung Cancer	0	0	0	PPP2R2D
	cg10834734	6	169981885	WDR27	S_Shelf	Body	+	-0.04	0.01	2.01e-09	14391	Lung Cancer	0	0	0	WDR27
	cg23667178	8	1151560	NA	S_Shore		-	-0.04	0.01	1.85e-12	14391	Parkinson's Disease	0	0	0	ERICH1-AS1
	cg22169866	1	25344342	NA	OpenSea		-	-0.03	0	2.15e-11	14391	Parkinson's Disease	0	0	0	RUNX3
	cg07405255	16	354052	AXIN1;AXIN1	N_Shore	Body	+	-0.04	0.01	4.39e-10	14391	Parkinson's Disease	0	0	0	AXIN1
	cg01032631	9	3526561	RFX3;RFX3	Island	TSS1500	-	0.11	0.02	3.29e-12	6131	Prostate Cancer	0	0	0	RFX3
	cg18147309	17	65362822	PSMD12;PSMD12	Island	TSS200	-	0.06	0.01	5.06e-10	6131	Prostate Cancer	0	0	0	PSMD12
