# Supplementary material for: Blood-based epigenome-wide analyses of 19 common disease states: A longitudinal, population-based linked cohort study of 18,413 Scottish individuals
Source: PLoS Med. 2023 Jul 6;20(7):e1004247. doi: 10.1371/journal.pmed.1004247 (PMC10325072; doi:10.1371/journal.pmed.1004247)
Supplement: S9 Table — (XLSX) [file pmed.1004247.s020.xlsx]

## Sheet: Colocalisation - Prevalence
S9 Table. Colocalisation analyses using coloc for prevalent associations that were common to basic and fully-adjusted models
	Probe	Disease State	PP.H0	PP.H1	PP.H2	PP.H3	PP.H4	mQTL Resource
	cg00857282	Ischemic Heart Disease	3.61011e-144	1.51991e-144	0.251614	0.10529	0.643096	Generation Scotland
	cg14597545	Diabetes (Type 2)	6.65963e-37	8.13646e-37	0.40731	0.497539	0.0951514	Generation Scotland
	cg09063556	Diabetes (Type 2)	0	0	0.882528	0.0343841	0.0830883	Generation Scotland
	cg06045838	Diabetes (Type 2)	2.45752e-06	7.74641e-08	0.899251	0.0282731	0.072473	Generation Scotland
	cg04695090	Diabetes (Type 2)	5.72375e-44	1.53958e-44	0.749924	0.201667	0.0484093	Generation Scotland
	cg00014380	Diabetes (Type 2)	0.424134	0.171289	0.254101	0.102572	0.0479033	Generation Scotland
	cg01881899	Ischemic Heart Disease	2.18759e-124	4.79278e-125	0.790115	0.173069	0.0368162	Generation Scotland
	cg25227378	Breast Cancer	0.0322293	0.052716	0.334488	0.547074	0.0334928	Generation Scotland
	cg10128003	Ischemic Heart Disease	1.14308e-18	2.5106e-19	0.792524	0.174033	0.0334424	Generation Scotland
	cg27243685	Ischemic Heart Disease	6.19127e-35	1.35978e-35	0.79283	0.174095	0.0330753	Generation Scotland
	cg03685481	Diabetes (Type 2)	4.43209e-30	3.16089e-31	0.91266	0.065067	0.0222728	Generation Scotland
	cg17901584	Ischemic Heart Disease	4.38699e-100	2.38974e-102	0.97313	0.00528192	0.021588	GoDMC
	cg07677157	Breast Cancer	0.00164846	0.000184204	0.882602	0.0986075	0.0169579	Generation Scotland
	cg07458272	Diabetes (Type 2)	1.48935e-05	7.69393e-07	0.936319	0.0483547	0.0153108	Generation Scotland
	cg00994936	Diabetes (Type 2)	0.188584	0.660674	0.0303643	0.106362	0.0140156	Generation Scotland
	cg19693031	Diabetes (Type 2)	0.000222962	1.15739e-06	0.98097	0.00507847	0.0137279	Generation Scotland
	cg06500161	Diabetes (Type 2)	5.41808e-44	5.39404e-45	0.898049	0.0893939	0.0125569	Generation Scotland
	cg00857282	Diabetes (Type 2)	1.32144e-143	9.64522e-145	0.921004	0.0672125	0.0117838	Generation Scotland
	cg06800849	Breast Cancer	4.24671e-06	8.76824e-07	0.819189	0.169127	0.0116783	Generation Scotland
	cg20396110	Breast Cancer	1.51308e-48	9.65502e-50	0.929108	0.0592751	0.0116168	Generation Scotland
	cg00574958	Diabetes (Type 2)	0.0212491	0.53788	0.0163209	0.41312	0.0114302	Generation Scotland
	cg06500161	Ischemic Heart Disease	4.58266e-44	1.0032e-44	0.811345	0.177602	0.0110532	Generation Scotland
	cg14112062	Breast Cancer	4.0513e-107	4.74338e-108	0.885728	0.103693	0.0105787	Generation Scotland
	cg10587886	Breast Cancer	1.62994e-75	2.33666e-76	0.865504	0.124067	0.0104282	Generation Scotland
	cg06072257	Breast Cancer	4.89137e-06	5.52066e-07	0.889234	0.100353	0.0104067	Generation Scotland
	cg03969079	Breast Cancer	0.144535	0.757171	0.0140927	0.0738163	0.0103843	Generation Scotland
	cg06123699	Breast Cancer	0.731339	0.127079	0.111865	0.0194277	0.0102881	Generation Scotland
	cg08309687	Diabetes (Type 2)	5.85144e-201	2.22812e-202	0.953596	0.0363011	0.0101026	Generation Scotland
	cg22140920	Breast Cancer	8.05665e-99	9.35848e-100	0.887935	0.103132	0.00893245	Generation Scotland
	cg17058475	Diabetes (Type 2)	0.0253162	0.640825	0.0123591	0.312834	0.00866564	Generation Scotland
	cg20003499	Diabetes (Type 2)	4.60742e-18	4.06227e-19	0.912107	0.0804112	0.00748178	Generation Scotland
	cg09627709	Diabetes (Type 2)	3.26867e-16	2.88192e-17	0.912165	0.0804163	0.00741881	Generation Scotland
	cg07719604	Diabetes (Type 2)	3.13588e-33	7.31128e-35	0.970566	0.0226219	0.0068117	Generation Scotland
	cg14476101	Diabetes (Type 2)	0	0	0.99124	0.00238791	0.00637173	GoDMC
	cg27216853	Diabetes (Type 2)	6.92073e-61	1.87258e-61	0.782135	0.21162	0.00624489	Generation Scotland
	cg06214651	Diabetes (Type 2)	3.06528e-09	1.57729e-10	0.945267	0.0486341	0.00609918	Generation Scotland
	cg01881899	Diabetes (Type 2)	2.49995e-124	2.51899e-125	0.902934	0.0909752	0.0060913	Generation Scotland
	cg19750657	Diabetes (Type 2)	0.0221958	0.00129721	0.91709	0.0535927	0.00582389	Generation Scotland
	cg27243685	Diabetes (Type 2)	7.00919e-35	7.58894e-36	0.897569	0.0971757	0.00525531	Generation Scotland
	cg24694018	Diabetes (Type 2)	1.27619e-11	6.48161e-17	0.994947	0	0.00505321	GoDMC
	cg08994060	Diabetes (Type 2)	0	0	0.864309	0.130668	0.00502305	Generation Scotland
	cg05325763	Diabetes (Type 2)	0.005529	0.139955	0.0322861	0.817247	0.00498287	Generation Scotland
	cg26262157	Diabetes (Type 2)	0	0	0.864348	0.130677	0.00497484	Generation Scotland
	cg05014727	Diabetes (Type 2)	0	0	0.864398	0.130682	0.00492076	Generation Scotland
	cg10128003	Diabetes (Type 2)	1.29504e-18	1.40234e-19	0.897884	0.0972229	0.00489296	Generation Scotland
	cg05119988	Diabetes (Type 2)	8.53873e-07	4.71686e-11	0.995318	5.03518e-05	0.00463038	GoDMC
	cg17944885	Chronic Kidney Disease	8.34303e-66	1.16184e-66	0.873735	0.121671	0.00459408	Generation Scotland
	cg16395997	Diabetes (Type 2)	3.56149e-235	1.26043e-238	0.995222	0.000347785	0.00443011	GoDMC
	cg07198997	Diabetes (Type 2)	9.41254e-25	3.57761e-26	0.95937	0.0364605	0.00416905	Generation Scotland
	cg01676795	Diabetes (Type 2)	0	0	0.913725	0.0821271	0.00414835	GoDMC
	cg02770216	Diabetes (Type 2)	1.4401e-13	2.98312e-15	0.975746	0.0202082	0.00404561	Generation Scotland
	cg22652934	Diabetes (Type 2)	4.08546e-12	1.37936e-13	0.963634	0.032531	0.00383469	Generation Scotland
	cg17901584	Diabetes (Type 2)	4.49023e-100	1.91519e-103	0.996033	0.000421286	0.00354586	GoDMC
	cg16740586	Diabetes (Type 2)	3.64277e-28	3.62944e-29	0.906341	0.090299	0.00336022	Generation Scotland
	cg19266329	Diabetes (Type 2)	0.463925	0.00240823	0.528451	0.0027407	0.00247549	Generation Scotland
	cg05028010	Diabetes (Type 2)	0.868377	0.00450773	0.12425	0.000642754	0.00222335	Generation Scotland
	cg15128785	Diabetes (Type 2)	8.46272e-65	2.71249e-64	0.237275	0.760517	0.00220765	Generation Scotland
	cg12403973	Diabetes (Type 2)	4.95965e-62	1.58967e-61	0.237363	0.760798	0.00183955	Generation Scotland
	cg15043602	Diabetes (Type 2)	5.13911e-73	3.30744e-72	0.134265	0.864106	0.00162906	Generation Scotland
	cg08088075	Diabetes (Type 2)	1.47135e-05	0.000136006	0.0974569	0.900855	0.0015371	Generation Scotland
	cg26823705	Diabetes (Type 2)	0.931559	0.00483571	0.0624373	0.000323266	0.000844801	Generation Scotland
	cg15659943	Diabetes (Type 2)	1.62586e-08	1.03444e-07	0.135728	0.863557	0.000715635	Generation Scotland
	cg02988288	Diabetes (Type 2)	0.978243	0.00507804	0.0162858	8.42303e-05	0.000309288	Generation Scotland
	cg26974062	Diabetes (Type 2)	0.97013	0.00503593	0.0244219	0.000126488	0.000285735	Generation Scotland
	cg06690548	Diabetes (Type 2)	0.992889	4.28143e-05	0.00696821	2.00912e-07	9.95639e-05	GoDMC
	cg11024682	Diabetes (Type 2)	1.07146e-254	1.53969e-249	6.95889e-06	0.999993	2.55292e-07	Generation Scotland
	cg14115749	Diabetes (Type 2)	2.60343e-16	2.77491e-09	9.38204e-08	1	3.15494e-09	Generation Scotland
	cg11183227	Diabetes (Type 2)	4.65178e-17	1.10506e-08	4.20951e-09	1	1.78511e-10	Generation Scotland
	cg10821511	Diabetes (Type 2)	6.37017e-23	2.5598e-14	2.48854e-09	1	2.53452e-11	Generation Scotland
