# Supplementary material for: Blood-based epigenome-wide analyses of 19 common disease states: A longitudinal, population-based linked cohort study of 18,413 Scottish individuals
Source: PLoS Med. 2023 Jul 6;20(7):e1004247. doi: 10.1371/journal.pmed.1004247 (PMC10325072; doi:10.1371/journal.pmed.1004247)
Supplement: S10 Table — (XLSX) [file pmed.1004247.s021.xlsx]

## Sheet: Basic Model - Incidence
S10 Table. Basic Model: Significant associations between incident disease states after the study baseline and CpG methylation. A Bonferroni-corrected significance threshold of p<1.9x10-9 (3.6x10-8/19 phenotypes) was applied
Model: Phenotype (corrected for age and sex) ~ CpG methylation (corrected for age, sex and batch) + five WBC proportions
	CpG	Chromosome	Position	Gene	Relation to CpG Island	Regulatory Feature	Orientation	Beta	SE	p	N-total	Disease State	Present in Full Model (YES=1, NO=0)	Present in Prevalence Model	Replicates Literature
	cg14391737	11	86513429	PRSS23;PRSS23;PRSS23;PRSS23;PRSS23;PRSS23;PRSS23	S_Shore	5'UTR	+	-0.01	0	6.79e-11	18000	Chronic Kidney Disease	0	0	0
	cg05575921	5	373378	AHRR	N_Shore	Body	+	-0.03	0	6.4e-11	11591	Chronic Neck/Back Pain	0	1	0
	cg05575921	5	373378	AHRR	N_Shore	Body	+	-0.05	0	5.81e-221	17902	COPD	0	1	0
	cg03636183	19	17000585	F2RL3	N_Shore	Body	-	-0.12	0	1.03e-201	17902	COPD	0	1	0
	cg21566642	2	233284661	NA	Island		-	-0.08	0	5.62e-189	17902	COPD	0	1	0
	cg14391737	11	86513429	PRSS23;PRSS23;PRSS23;PRSS23;PRSS23;PRSS23;PRSS23	S_Shore	5'UTR	+	-0.09	0	9.62e-174	17902	COPD	1	1	0
	cg21161138	5	399360	AHRR	OpenSea	Body	-	-0.14	0.01	1.14e-165	17902	COPD	0	1	0
	cg01940273	2	233284934	NA	Island		-	-0.12	0	1.59e-158	17902	COPD	0	1	0
	cg17739917	17	38477572	RARA;RARA;RARA	S_Shelf	5'UTR	-	-0.1	0	4.16e-144	17902	COPD	0	1	0
	cg23079012	2	8343710	NA	OpenSea		-	-0.06	0	1.7e-143	17902	COPD	0	1	0
	cg25845814	14	74224613	MIR4505;ELMSAN1;ELMSAN1	N_Shore	TSS1500	-	-0.17	0.01	1.2e-126	17902	COPD	0	1	0
	cg24859433	6	30720203	NA	OpenSea		-	-0.14	0.01	1.63e-125	17902	COPD	1	1	0
	cg09935388	1	92947588	GFI1;GFI1;GFI1	Island	Body	+	-0.07	0	5.96e-123	17902	COPD	0	1	0
	cg21911711	19	16998668	F2RL3	N_Shore	TSS1500	+	-0.11	0	2.57e-118	17902	COPD	0	1	0
	cg16841366	2	233286192	NA	S_Shore		-	-0.09	0	4.08e-117	17902	COPD	1	1	0
	cg04180924	3	98272064	NA	OpenSea		+	-0.11	0	1.07e-114	17902	COPD	1	1	0
	cg05086879	22	39861490	MGAT3	OpenSea	5'UTR	-	-0.12	0.01	3.01e-114	17902	COPD	0	0	0
	cg25648203	5	395444	AHRR	OpenSea	Body	-	-0.11	0	4.88e-112	17902	COPD	0	0	0
	cg15342087	6	30720209	NA	OpenSea		-	-0.13	0.01	5.01e-112	17902	COPD	0	1	0
	cg18110140	15	75350380	NA	OpenSea		+	-0.11	0	1.78e-108	17902	COPD	0	1	0
	cg02978227	3	98292027	NA	OpenSea		-	-0.14	0.01	3.27e-106	17902	COPD	1	1	0
	cg19859270	3	98251294	GPR15	OpenSea	1stExon	-	-0.11	0.01	4.38e-104	17902	COPD	0	1	0
	cg14580211	5	150161299	C5orf62	S_Shelf	Body	-	-0.12	0.01	1.63e-103	17902	COPD	0	1	0
	cg22222502	5	150161551	SMIM3	S_Shelf	5'UTR	-	-0.09	0	1.02e-98	17902	COPD	0	1	0
	cg19572487	17	38476024	RARA;RARA;RARA	S_Shore	5'UTR	-	-0.11	0.01	2.91e-98	17902	COPD	0	1	0
	cg03329539	2	233283329	NA	N_Shore		+	-0.12	0.01	6.77e-97	17902	COPD	0	1	0
	cg00475490	11	86517110	PRSS23;PRSS23;PRSS23;PRSS23;PRSS23;PRSS23;PRSS23	OpenSea	5'UTR	-	-0.06	0	1e-96	17902	COPD	0	1	0
	cg00045592	1	160714299	SLAMF7;SLAMF7;SLAMF7;SLAMF7;SLAMF7;SLAMF7;SLAMF7;SLAMF7;SLAMF7;SLAMF7	OpenSea	5'UTR	-	-0.1	0	3.36e-93	17902	COPD	0	1	0
	cg18316974	1	92947035	GFI1;GFI1;GFI1	Island	Body	+	-0.04	0	4.09e-93	17902	COPD	0	1	0
	cg18146737	1	92946700	GFI1;GFI1;GFI1	Island	Body	-	-0.03	0	1.65e-89	17902	COPD	0	1	0
	cg12876356	1	92946825	GFI1;GFI1;GFI1	Island	Body	+	-0.05	0	1.07e-87	17902	COPD	0	1	0
	cg26768182	9	134272679	NA	S_Shelf		-	-0.13	0.01	1.15e-86	17902	COPD	0	1	0
	cg12956751	2	233246922	ALPP	S_Shore	3'UTR	-	-0.17	0.01	1.5e-85	17902	COPD	0	1	0
	cg05533761	11	86437953	NA	OpenSea		-	-0.08	0	8.6e-84	17902	COPD	0	1	0
	cg11660018	11	86510915	PRSS23	N_Shore	TSS1500	+	-0.12	0.01	3.46e-83	17902	COPD	0	1	0
	cg24797066	20	48407084	NA	OpenSea		-	-0.16	0.01	4.6e-81	17902	COPD	0	1	0
	cg21611682	11	68138269	LRP5	OpenSea	Body	+	-0.15	0.01	9.26e-79	17902	COPD	0	1	0
	cg03450842	10	80834947	ZMIZ1	OpenSea	5'UTR	+	-0.16	0.01	1.38e-78	17902	COPD	0	1	0
	cg21322436	7	145812842	CNTNAP2	N_Shore	TSS1500	-	-0.11	0.01	3.55e-78	17902	COPD	0	1	0
	cg25189904	1	68299493	GNG12	S_Shore	TSS1500	+	-0.07	0	4.23e-77	17902	COPD	0	1	0
	cg02738868	14	74221164	ELMSAN1;ELMSAN1	OpenSea	5'UTR	-	-0.16	0.01	6.81e-77	17902	COPD	0	1	0
	cg13193840	2	233285289	NA	Island		+	-0.1	0.01	7.82e-77	17902	COPD	0	1	0
	cg05934812	5	334322	AHRR;AHRR	OpenSea	Body	+	-0.1	0.01	2.76e-76	17902	COPD	0	1	0
	cg23771366	11	86510998	PRSS23	N_Shore	TSS1500	-	-0.11	0.01	3.31e-76	17902	COPD	0	1	0
	cg04535902	1	92947332	GFI1;GFI1;GFI1	Island	Body	-	-0.07	0	7.34e-76	17902	COPD	0	1	0
	cg14466441	6	11392193	NA	OpenSea		-	-0.08	0	5.55e-74	17902	COPD	0	1	0
	cg02657160	3	98311063	CPOX	N_Shore	Body	+	-0.14	0.01	1.98e-73	17902	COPD	0	0	0
	cg26703534	5	377358	AHRR	S_Shelf	Body	+	-0.11	0.01	2e-73	17902	COPD	0	0	0
	cg19885130	11	68146832	LRP5;LRP5	OpenSea	5'UTR	-	-0.08	0	4.93e-73	17902	COPD	0	1	0
	cg07741821	7	26577897	KIAA0087	OpenSea	Body	+	-0.1	0.01	5.2e-73	17902	COPD	0	1	0
	cg25001882	14	78619077	NA	OpenSea		+	-0.1	0.01	2.45e-72	17902	COPD	0	1	0
	cg04885881	1	11123118	NA	S_Shelf		+	-0.08	0	3.15e-71	17902	COPD	0	1	0
	cg14753356	6	30720108	NA	OpenSea		-	-0.1	0.01	1.28e-70	17902	COPD	0	1	0
	cg02583484	12	54677008	HNRNPA1;HNRPA1L-2;HNRNPA1	S_Shelf	Body	+	-0.1	0.01	5.32e-70	17902	COPD	0	1	0
	cg07986378	12	11898284	ETV6	OpenSea	Body	-	-0.1	0.01	3.61e-69	17902	COPD	0	1	0
	cg04182427	7	32315577	PDE1C	OpenSea	Body	-	-0.1	0.01	3.99e-69	17902	COPD	0	1	0
	cg03707168	19	49379127	PPP1R15A	S_Shelf	Body	+	-0.09	0.01	5.93e-67	17902	COPD	0	1	0
	cg27241845	2	233250370	NA	N_Shore		-	-0.09	0.01	8.76e-67	17902	COPD	0	1	0
	cg23110422	21	40182073	ETS2	S_Shelf	Body	+	-0.08	0	5.09e-65	17902	COPD	0	1	0
	cg17287155	5	393347	AHRR	OpenSea	Body	+	-0.09	0.01	5.08e-64	17902	COPD	0	0	0
	cg06644428	2	233284112	NA	Island		-	-0.04	0	1.42e-63	17902	COPD	0	1	0
	cg00310412	15	74724918	SEMA7A;SEMA7A;SEMA7A	N_Shore	Body	-	-0.14	0.01	2.44e-61	17902	COPD	0	1	0
	cg12806681	5	368394	AHRR	N_Shore	Body	-	-0.07	0	2.57e-60	17902	COPD	0	0	0
	cg14624207	11	68142198	LRP5	OpenSea	Body	+	-0.16	0.01	1.76e-59	17902	COPD	0	1	0
	cg13343932	17	76355061	SOCS3;LOC101928674;LOC101928674	Island	Body	+	-0.07	0	8.8e-59	17902	COPD	0	1	0
	cg27215690	1	25344157	NA	OpenSea		+	-0.13	0.01	1.14e-58	17902	COPD	0	1	0
	cg26963277	11	2722407	KCNQ1OT1;KCNQ1;KCNQ1	S_Shore	TSS1500	-	-0.07	0	1.22e-58	17902	COPD	0	1	0
	cg09662411	1	92946132	GFI1;GFI1;GFI1	Island	Body	+	-0.05	0	2.4e-58	17902	COPD	0	0	0
	cg09842685	12	4492769	NA	OpenSea		+	-0.12	0.01	3.27e-58	17902	COPD	0	1	0
	cg26673040	2	67157193	LOC101060019	OpenSea	Body	-	-0.09	0.01	6.57e-58	17902	COPD	0	1	0
	cg01899089	5	369969	AHRR	N_Shore	Body	+	-0.11	0.01	6.73e-58	17902	COPD	0	0	0
	cg09834951	19	1265877	NA	Island		+	-0.14	0.01	9.67e-58	17902	COPD	0	1	0
	cg15526732	14	35883749	NA	OpenSea		-	-0.16	0.01	1.16e-57	17902	COPD	0	0	0
	cg06421013	20	19194143	SLC24A3	S_Shore	Body	-	-0.08	0.01	3.08e-57	17902	COPD	0	1	0
	cg04551776	5	393366	AHRR	OpenSea	Body	+	-0.11	0.01	1.67e-56	17902	COPD	0	0	0
	cg09945032	3	38871019	NA	OpenSea		-	-0.09	0.01	2.07e-56	17902	COPD	0	0	0
	cg10765427	19	17005225	CPAMD8	N_Shore	Body	-	-0.16	0.01	3.41e-56	17902	COPD	0	0	0
	cg10399789	1	92945668	GFI1;GFI1;GFI1	N_Shore	Body	+	-0.07	0	3.88e-56	17902	COPD	0	1	0
	cg11047325	17	76354934	SOCS3	Island	Body	-	-0.05	0	2.23e-55	17902	COPD	0	1	0
	cg00501876	3	39193251	CSRNP1	N_Shore	5'UTR	-	-0.14	0.01	3.05e-55	17902	COPD	0	1	0
	cg12075928	8	141801307	PTK2;PTK2	OpenSea	Body	+	-0.07	0	1.65e-54	17902	COPD	0	1	0
	cg18974499	8	142416513	NA	OpenSea		-	-0.08	0	4.77e-54	17902	COPD	0	0	0
	cg12803068	7	45002919	MYO1G	S_Shore	Body	+	0.03	0	7.05e-54	17902	COPD	0	1	0
	cg18158149	1	162138215	NOS1AP;NOS1AP	OpenSea	Body	-	-0.08	0.01	2.68e-53	17902	COPD	0	0	0
	cg09010260	12	54842484	LOC102724050;LOC102724050	OpenSea	Body	-	-0.08	0.01	4.14e-53	17902	COPD	0	0	0
	cg24577031	15	75023481	NA	OpenSea		-	-0.12	0.01	1.36e-52	17902	COPD	0	0	0
	cg01901332	11	75031054	ARRB1;ARRB1	OpenSea	Body	-	-0.08	0.01	3.36e-52	17902	COPD	0	1	0
	cg07803149	3	45068568	CLEC3B	OpenSea	Body	+	-0.08	0.01	4.36e-52	17902	COPD	0	0	0
	cg00073090	19	1265879	NA	Island		+	-0.12	0.01	2.48e-51	17902	COPD	0	1	0
	cg08064403	3	98240258	CLDND1;CLDND1;CLDND1;CLDND1;CLDND1;CLDND1	N_Shore	Body	+	-0.05	0	1.1e-50	17902	COPD	0	0	0
	cg17738628	15	67155520	NA	OpenSea		-	-0.09	0.01	4.12e-50	17902	COPD	0	0	0
	cg11554391	5	321320	AHRR	Island	Body	+	-0.07	0	9.91e-50	17902	COPD	0	1	0
	cg25949550	7	145814306	CNTNAP2	S_Shore	Body	+	-0.07	0	1.08e-49	17902	COPD	0	0	0
	cg05284742	14	93552128	ITPK1;ITPK1;ITPK1	OpenSea	Body	-	-0.11	0.01	1.86e-49	17902	COPD	0	0	0
	cg06235438	16	30485966	ITGAL;ITGAL	S_Shore	Body	+	-0.1	0.01	7.78e-49	17902	COPD	0	0	0
	cg05753553	17	2689486	NA	OpenSea		+	0.08	0.01	1.71e-48	17902	COPD	0	0	0
	cg07978331	16	75046041	ZNRF1	OpenSea	Body	+	-0.09	0.01	1.95e-48	17902	COPD	0	1	0
	cg23161492	15	90357202	ANPEP	N_Shore	5'UTR	-	-0.06	0	2.02e-48	17902	COPD	0	1	0
	cg15394081	11	33893330	LMO2	S_Shore	5'UTR	+	-0.08	0.01	2.17e-48	17902	COPD	0	1	0
	cg25305703	8	128378218	NA	OpenSea		+	-0.06	0	4.14e-48	17902	COPD	0	0	0
	cg13038618	14	77467391	NA	OpenSea		+	-0.1	0.01	2.27e-47	17902	COPD	0	0	0
	cg20295214	1	206226794	AVPR1B	S_Shelf	Body	-	-0.08	0.01	9.5e-47	17902	COPD	0	0	0
	cg03604011	5	400201	AHRR	OpenSea	Body	+	0.05	0	1.34e-46	17902	COPD	0	1	0
	cg18387338	7	26591438	NA	OpenSea		-	-0.08	0.01	2.51e-46	17902	COPD	0	1	0
	cg17309085	11	99564894	CNTN5;CNTN5;CNTN5;CNTN5	OpenSea	Body	+	-0.04	0	2.89e-46	17902	COPD	0	0	0
	cg02732789	16	17491177	XYLT1	OpenSea	Body	+	-0.09	0.01	2.9e-46	17902	COPD	0	1	0
	cg26202327	2	233193151	DIS3L2;DIS3L2;DIS3L2;DIS3L2	OpenSea	Body	-	-0.14	0.01	4.19e-46	17902	COPD	0	0	0
	cg05339037	19	13951168	NA	N_Shelf		-	-0.13	0.01	6.28e-46	17902	COPD	0	1	0
	cg02532700	22	37257404	NCF4;NCF4	OpenSea	Body	+	-0.05	0	1.54e-45	17902	COPD	0	0	0
	cg05157376	1	92781750	RPAP2	OpenSea	Body	+	-0.06	0	1.78e-45	17902	COPD	0	0	0
	cg06338710	1	92946187	GFI1;GFI1;GFI1	Island	Body	-	-0.05	0	3.99e-45	17902	COPD	0	0	0
	cg09338374	22	39888390	NA	S_Shelf		-	0.11	0.01	4.72e-45	17902	COPD	0	0	0
	cg18826637	2	145116633	NA	OpenSea		+	-0.04	0	6.1e-45	17902	COPD	0	0	0
	cg23916896	5	368804	AHRR	N_Shore	Body	-	-0.05	0	7.24e-45	17902	COPD	0	1	0
	cg18181703	17	76354621	SOCS3	N_Shore	Body	-	-0.08	0.01	7.31e-45	17902	COPD	0	1	0
	cg25061445	15	57912784	GCOM1;GCOM1;GCOM1;GCOM1;GCOM1;MYZAP;MYZAP;GCOM1;GCOM1;GCOM1	OpenSea	Body	+	-0.07	0	7.4e-45	17902	COPD	0	0	0
	cg19719391	4	26789915	NA	OpenSea		+	0.1	0.01	8.17e-45	17902	COPD	0	0	0
	cg22551157	12	66342368	HMGA2;HMGA2	OpenSea	Body	+	-0.09	0.01	9.86e-45	17902	COPD	0	1	0
	cg06035956	5	379099	AHRR;AHRR	OpenSea	Body	-	-0.1	0.01	1.67e-44	17902	COPD	0	0	0
	cg11931220	12	49276387	NA	OpenSea		+	-0.09	0.01	2.77e-44	17902	COPD	0	0	0
	cg18754985	3	98237750	CLDND1;CLDND1;CLDND1;CLDND1;CLDND1;CLDND1	N_Shelf	Body	-	-0.09	0.01	2.97e-44	17902	COPD	0	1	0
	cg22675726	18	3179889	MYOM1;MYOM1	OpenSea	Body	+	-0.06	0	5.14e-44	17902	COPD	0	0	0
	cg21901790	17	46599866	NA	OpenSea		+	-0.11	0.01	5.97e-44	17902	COPD	0	0	0
	cg24838345	8	125737353	MTSS1	N_Shelf	Body	+	-0.06	0	9.79e-44	17902	COPD	0	0	0
	cg25953130	10	63753550	ARID5B	OpenSea	Body	+	-0.05	0	1.64e-43	17902	COPD	0	1	0
	cg14179389	1	92947961	GFI1;GFI1;GFI1	Island	Body	-	-0.05	0	1.77e-43	17902	COPD	0	1	0
	cg20294744	13	48978285	RB1	OpenSea	Body	-	-0.05	0	4.32e-43	17902	COPD	0	1	0
	cg13039251	5	32018601	PDZD2	OpenSea	Body	-	0.05	0	5.84e-43	17902	COPD	0	0	0
	cg07069636	16	30671749	NA	S_Shore		+	-0.1	0.01	1.5e-42	17902	COPD	0	0	0
	cg12009405	6	148651331	NA	OpenSea		+	-0.05	0	1.61e-42	17902	COPD	0	0	0
	cg24947681	15	39760933	NA	OpenSea		-	-0.09	0.01	2.11e-42	17902	COPD	0	0	0
	cg05445320	20	45985736	ZMYND8;ZMYND8;ZMYND8;ZMYND8;ZMYND8;ZMYND8;ZMYND8;ZMYND8;ZMYND8;ZMYND8;ZMYND8;ZMYND8;ZMYND8;ZMYND8;ZMYND8;ZMYND8;ZMYND8;ZMYND8	OpenSea	TSS200	+	-0.06	0	7.93e-42	17902	COPD	0	1	0
	cg25197654	8	21914006	DMTN;DMTN;DMTN;DMTN;DMTN	N_Shore	TSS1500	+	-0.08	0.01	1.21e-41	17902	COPD	0	0	0
	cg05673882	5	74862702	POLK	OpenSea	Body	+	-0.06	0	3.14e-41	17902	COPD	0	1	0
	cg02451831	7	26578098	KIAA0087	OpenSea	Body	-	-0.07	0.01	3.21e-41	17902	COPD	0	0	0
	cg03253449	9	14213559	NFIB;NFIB;NFIB	OpenSea	Body	-	-0.05	0	4.63e-41	17902	COPD	0	0	0
	cg01764256	20	45985832	ZMYND8;ZMYND8;ZMYND8;ZMYND8;ZMYND8;ZMYND8;ZMYND8;ZMYND8;ZMYND8;ZMYND8;ZMYND8;ZMYND8;ZMYND8;ZMYND8;ZMYND8;ZMYND8;ZMYND8;ZMYND8	OpenSea	TSS200	+	-0.09	0.01	4.86e-41	17902	COPD	0	0	0
	cg10691866	7	65817282	TPST1	OpenSea	Body	+	-0.06	0	5.63e-41	17902	COPD	0	0	0
	cg23337648	11	47546192	CELF1;CELF1	OpenSea	5'UTR	-	-0.11	0.01	6.13e-41	17902	COPD	0	0	0
	cg17417856	19	50191637	PRMT1;C19orf76;PRMT1;PRMT1	N_Shore	3'UTR	+	-0.09	0.01	7.47e-41	17902	COPD	0	1	0
	cg07339236	20	50312490	ATP9A	OpenSea	Body	-	-0.06	0	1.27e-40	17902	COPD	0	0	0
	cg21026639	12	54656343	CBX5	OpenSea	5'UTR	+	-0.08	0.01	1.31e-40	17902	COPD	0	1	0
	cg14377032	2	74758236	AUP1;AUP1;AUP1;HTRA2;HTRA2;HTRA2	S_Shore	TSS1500	-	-0.07	0.01	2.29e-40	17902	COPD	0	1	0
	cg26361535	8	144576604	ZC3H3	OpenSea	Body	+	-0.05	0	4.42e-40	17902	COPD	0	0	0
	cg24090911	5	400732	AHRR	OpenSea	Body	+	-0.06	0	5.39e-40	17902	COPD	0	1	0
	cg21121843	4	3203982	HTT	OpenSea	Body	-	-0.05	0	5.7e-40	17902	COPD	0	1	0
	cg08343624	17	79364211	NA	N_Shelf		-	-0.08	0.01	5.91e-40	17902	COPD	0	0	0
	cg01127300	22	38614796	NA	S_Shelf		+	-0.06	0	8.03e-40	17902	COPD	0	1	0
	cg16143121	13	30929119	LINC00426	OpenSea	Body	+	0.09	0.01	8.9e-40	17902	COPD	0	0	0
	cg23090529	1	51442133	NA	N_Shore		-	-0.05	0	1.31e-39	17902	COPD	0	1	0
	cg16519923	16	30485810	ITGAL;ITGAL	S_Shore	Body	+	-0.08	0.01	2.57e-39	17902	COPD	0	0	0
	cg01692968	9	108005349	NA	N_Shore		+	-0.06	0	2.91e-39	17902	COPD	0	0	0
	cg25292882	15	39431467	NA	OpenSea		+	-0.07	0.01	3.05e-39	17902	COPD	0	0	0
	cg20184330	14	74228393	ELMSAN1;ELMSAN1	S_Shore	TSS1500	+	-0.07	0.01	4.15e-39	17902	COPD	0	0	0
	cg22440155	19	2664262	GNG7	OpenSea	5'UTR	-	0.09	0.01	5.21e-39	17902	COPD	0	0	0
	cg17651613	8	143111540	NA	OpenSea		-	-0.04	0	5.81e-39	17902	COPD	0	0	0
	cg09469355	1	2161886	SKI	S_Shore	Body	-	-0.1	0.01	6.44e-39	17902	COPD	0	1	0
	cg03028088	10	63843221	ARID5B;ARID5B	OpenSea	Body	-	-0.09	0.01	6.89e-39	17902	COPD	0	0	0
	cg00741986	4	2748332	TNIP2;TNIP2	OpenSea	Body	-	-0.1	0.01	6.97e-39	17902	COPD	0	0	0
	cg20411555	7	130600075	NA	OpenSea		+	-0.06	0	1.15e-38	17902	COPD	0	0	0
	cg11902777	5	368843	AHRR	N_Shore	Body	+	-0.04	0	1.41e-38	17902	COPD	0	1	0
	cg10041129	11	117685550	NA	OpenSea		+	-0.09	0.01	2.04e-38	17902	COPD	0	1	0
	cg04902004	14	91711165	GPR68;GPR68	OpenSea	TSS1500	-	-0.1	0.01	2.35e-38	17902	COPD	0	0	0
	cg02582922	21	40175270	NA	N_Shore		+	-0.04	0	2.36e-38	17902	COPD	0	0	0
	cg23565821	6	33385056	CUTA;CUTA;CUTA;CUTA;CUTA	N_Shore	Body	-	-0.08	0.01	2.64e-38	17902	COPD	0	0	0
	cg07995927	2	161995135	TANK;TANK	OpenSea	5'UTR	-	-0.06	0	4.71e-38	17902	COPD	0	0	0
	cg13784607	11	47546214	CELF1;CELF1	OpenSea	5'UTR	+	-0.07	0.01	5.64e-38	17902	COPD	0	1	0
	cg08714510	2	106755481	UXS1;UXS1;UXS1;UXS1	OpenSea	TSS200	+	-0.07	0.01	7.73e-38	17902	COPD	0	0	0
	cg05723839	11	76596947	ACER3;ACER3;ACER3;ACER3	OpenSea	5'UTR	+	-0.1	0.01	8.41e-38	17902	COPD	0	1	0
	cg05009104	7	45002980	MYO1G	S_Shore	Body	-	0.04	0	8.43e-38	17902	COPD	0	1	0
	cg24507742	19	47288244	SLC1A5;SLC1A5;SLC1A5	N_Shelf	5'UTR	+	-0.06	0	1.03e-37	17902	COPD	0	0	0
	cg17684034	5	74862658	POLK	OpenSea	Body	+	-0.07	0.01	2.82e-37	17902	COPD	0	1	0
	cg06997537	3	45928018	CCR9;CCR9;CCR9;CCR9;LZTFL1;CCR9;CCR9;LZTFL1	OpenSea	1stExon	-	0.08	0.01	3.05e-37	17902	COPD	0	0	0
	cg05241923	9	136010810	RALGDS	OpenSea	Body	+	-0.08	0.01	3.11e-37	17902	COPD	0	0	0
	cg08959878	2	2710266	NA	OpenSea		+	0.08	0.01	3.39e-37	17902	COPD	0	0	0
	cg07812250	16	15601462	C16orf45;C16orf45	OpenSea	Body	-	-0.06	0	3.51e-37	17902	COPD	0	0	0
	cg17933224	19	42774330	NA	S_Shore		-	-0.1	0.01	4.22e-37	17902	COPD	0	0	0
	cg25520710	20	45981300	ZMYND8;ZMYND8;ZMYND8;ZMYND8;ZMYND8;ZMYND8;ZMYND8;ZMYND8;ZMYND8;ZMYND8;ZMYND8;ZMYND8;ZMYND8;ZMYND8;ZMYND8;ZMYND8;ZMYND8;ZMYND8	OpenSea	5'UTR	-	-0.07	0.01	4.22e-37	17902	COPD	0	1	0
	cg12303084	20	45985741	ZMYND8;ZMYND8;ZMYND8	OpenSea	TSS1500	+	-0.06	0	7.38e-37	17902	COPD	0	0	0
	cg08709672	1	206224334	AVPR1B;AVPR1B	S_Shore	5'UTR	-	-0.08	0.01	7.51e-37	17902	COPD	0	0	0
	cg00007076	8	67342600	RRS1;RRS1	N_Shore	1stExon	+	-0.07	0.01	8.35e-37	17902	COPD	0	0	0
	cg13753585	12	54677175	HNRNPA1P10;HNRNPA1;HNRNPA1	S_Shelf	Body	-	-0.06	0	9.21e-37	17902	COPD	0	0	0
	cg06521527	6	11217462	NEDD9;NEDD9;NEDD9;NEDD9;NEDD9	OpenSea	Body	-	-0.07	0.01	1.03e-36	17902	COPD	0	0	0
	cg12919873	21	38929815	NA	OpenSea		+	-0.05	0	1.08e-36	17902	COPD	0	0	0
	cg15851905	4	77928471	SEPT11;SEPT11	OpenSea	Body	-	-0.07	0.01	1.1e-36	17902	COPD	0	1	0
	cg08902828	5	400832	AHRR;AHRR	OpenSea	Body	-	-0.07	0.01	1.27e-36	17902	COPD	0	0	0
	cg04414766	3	22412963	NA	N_Shore		-	0.03	0	1.75e-36	17902	COPD	0	0	0
	cg20059012	12	53613154	RARG;RARG	N_Shore	Body	+	-0.03	0	1.93e-36	17902	COPD	0	0	0
	cg10413580	11	126174769	DCPS	S_Shore	Body	-	-0.07	0.01	2.32e-36	17902	COPD	0	0	0
	cg13800216	11	40294708	LRRC4C;LRRC4C;LRRC4C;LRRC4C	OpenSea	Body	+	-0.06	0	2.36e-36	17902	COPD	0	0	0
	cg09465703	16	733842	JMJD8	Island	Body	-	-0.05	0	3.07e-36	17902	COPD	0	1	0
	cg01926616	11	115796067	NA	OpenSea		+	-0.07	0.01	4.41e-36	17902	COPD	0	0	0
	cg12474798	10	64565772	ADO;ADO	Island	3'UTR	-	-0.06	0	6.56e-36	17902	COPD	0	0	0
	cg11320225	1	161709963	NA	OpenSea		+	-0.08	0.01	1.17e-35	17902	COPD	0	1	0
	cg06831571	11	34592196	NA	OpenSea		-	0.06	0.01	1.38e-35	17902	COPD	0	1	0
	cg11701312	19	58897497	RPS5	N_Shore	TSS1500	+	-0.12	0.01	1.42e-35	17902	COPD	0	0	0
	cg04956244	17	38511592	RARA;RARA;RARA;RARA	OpenSea	Body	+	0.14	0.01	1.45e-35	17902	COPD	0	0	0
	cg02695372	7	106320126	NA	OpenSea		-	-0.07	0.01	1.93e-35	17902	COPD	0	0	0
	cg01120509	16	698230	WDR90;FAM195A	N_Shore	TSS1500	-	-0.07	0.01	2.18e-35	17902	COPD	0	0	0
	cg15228441	17	78829930	RPTOR;RPTOR	N_Shore	Body	+	-0.07	0.01	3.1e-35	17902	COPD	0	0	0
	cg15396830	4	90224479	GPRIN3	OpenSea	5'UTR	+	-0.04	0	4.84e-35	17902	COPD	0	0	0
	cg24306398	2	39445725	CDKL4	OpenSea	Body	+	-0.08	0.01	4.94e-35	17902	COPD	0	0	0
	cg18268027	3	4818913	ITPR1;ITPR1;ITPR1	OpenSea	Body	+	-0.06	0	5.02e-35	17902	COPD	0	0	0
	cg06362176	9	127048628	NEK6;NEK6;NEK6;NEK6	OpenSea	Body	+	-0.07	0.01	5.57e-35	17902	COPD	0	0	0
	cg26271591	2	178125956	NFE2L2;NFE2L2;NFE2L2	N_Shelf	Body	+	-0.05	0	6.24e-35	17902	COPD	0	0	0
	cg15088912	13	48987465	LPAR6;LPAR6;LPAR6;LPAR6;RB1	OpenSea	1stExon	+	-0.05	0	6.7e-35	17902	COPD	0	0	0
	cg13594903	9	35102784	STOML2	Island	Body	-	-0.06	0	7.62e-35	17902	COPD	0	0	0
	cg01952185	5	134813213	NA	OpenSea		-	0.05	0	8.3e-35	17902	COPD	0	1	0
	cg10919522	14	74227441	C14orf43;C14orf43	S_Shore	5'UTR	+	-0.06	0	1.27e-34	17902	COPD	0	0	0
	cg09465516	2	54751985	SPTBN1	OpenSea	5'UTR	-	-0.08	0.01	1.29e-34	17902	COPD	0	0	0
	cg20778199	6	148020881	NA	OpenSea		+	-0.05	0	1.82e-34	17902	COPD	0	0	0
	cg19832381	6	27776524	HIST1H2BL;HIST1H3H	S_Shore	TSS1500	-	-0.05	0	2.25e-34	17902	COPD	0	0	0
	cg07251887	17	73641809	LOC100130933;RECQL5	OpenSea	TSS1500	-	-0.09	0.01	2.32e-34	17902	COPD	0	0	0
	cg04158018	12	54696210	NFE2	OpenSea	TSS1500	-	-0.07	0.01	2.51e-34	17902	COPD	0	1	0
	cg02920129	3	21792195	ZNF385D	OpenSea	Body	+	-0.03	0	2.55e-34	17902	COPD	0	0	0
	cg01406381	19	47288263	SLC1A5;SLC1A5;SLC1A5	N_Shelf	TSS200	+	-0.05	0	3.1e-34	17902	COPD	0	0	0
	cg07045119	20	19194540	SLC24A3	S_Shore	Body	+	-0.08	0.01	3.13e-34	17902	COPD	0	1	0
	cg03252902	3	98275054	NA	OpenSea		+	-0.05	0	3.17e-34	17902	COPD	0	1	0
	cg21913886	1	15485346	TMEM51;TMEM51;TMEM51;TMEM51	S_Shelf	5'UTR	+	-0.05	0	3.99e-34	17902	COPD	0	0	0
	cg16047567	1	12664243	DHRS3	OpenSea	Body	-	-0.06	0.01	4.61e-34	17902	COPD	0	0	0
	cg27537125	1	25349681	NA	OpenSea		+	-0.06	0	6.75e-34	17902	COPD	0	0	0
	cg01010073	7	45065573	CCM2;CCM2;CCM2;CCM2	OpenSea	Body	-	-0.06	0	7.84e-34	17902	COPD	0	0	0
	cg01015663	1	23729692	TCEA3	OpenSea	Body	+	-0.08	0.01	8.76e-34	17902	COPD	0	1	0
	cg21575225	1	156073485	LMNA	OpenSea	5'UTR	+	-0.08	0.01	1.14e-33	17902	COPD	0	0	0
	cg00506062	20	45981165	ZMYND8;ZMYND8;ZMYND8;ZMYND8;ZMYND8;ZMYND8;ZMYND8;ZMYND8;ZMYND8;ZMYND8;ZMYND8;ZMYND8;ZMYND8;ZMYND8;ZMYND8;ZMYND8;ZMYND8;ZMYND8	OpenSea	5'UTR	-	-0.07	0.01	1.33e-33	17902	COPD	0	1	0
	cg16475038	1	156719795	HDGF;HDGF;HDGF	N_Shore	Body	+	-0.07	0.01	1.33e-33	17902	COPD	0	0	0
	cg23302214	9	139565026	EGFL7;EGFL7;MIR126;EGFL7;EGFL7;EGFL7	Island	Body	+	-0.04	0	1.35e-33	17902	COPD	0	0	0
	cg18405341	22	39918625	ATF4;ATF4	S_Shore	3'UTR	+	-0.12	0.01	1.44e-33	17902	COPD	0	0	0
	cg03519879	14	74227499	C14orf43;C14orf43	S_Shore	5'UTR	-	-0.11	0.01	1.75e-33	17902	COPD	0	0	0
	cg05603985	1	2161049	SKI	Island	1stExon	+	-0.08	0.01	2.11e-33	17902	COPD	0	1	0
	cg27521648	3	98293016	NA	OpenSea		-	-0.08	0.01	2.2e-33	17902	COPD	0	1	0
	cg03340878	6	27925166	OR2B6	OpenSea	1stExon	-	-0.05	0	2.29e-33	17902	COPD	0	0	0
	cg19305903	19	11203039	LDLR;LDLR;LDLR;LDLR;LDLR	S_Shore	Body	-	-0.08	0.01	2.3e-33	17902	COPD	0	0	0
	cg07178945	12	4488800	FGF23;FGF23	OpenSea	5'UTR	-	0.07	0.01	3.1e-33	17902	COPD	0	0	0
	cg01005506	10	64565768	ADO;ADO	Island	3'UTR	-	-0.07	0.01	3.52e-33	17902	COPD	0	0	0
	cg25103895	10	64565642	ADO;ADO	Island	3'UTR	-	-0.09	0.01	3.52e-33	17902	COPD	0	0	0
	cg09956442	19	18133156	NA	OpenSea		+	-0.08	0.01	5.37e-33	17902	COPD	0	1	0
	cg16758086	1	6173356	CHD5	OpenSea	Body	-	0.07	0.01	6.77e-33	17902	COPD	0	0	0
	cg09251068	7	117421001	CTTNBP2	OpenSea	Body	+	-0.04	0	6.81e-33	17902	COPD	0	0	0
	cg15167811	9	115094058	MIR3134;PTBP3;PTBP3;PTBP3;PTBP3;PTBP3;PTBP3	N_Shore	Body	-	-0.04	0	7.04e-33	17902	COPD	0	0	0
	cg25013095	2	231809672	NA	OpenSea		+	-0.07	0.01	7.05e-33	17902	COPD	0	0	0
	cg14335029	9	134277886	NA	OpenSea		+	-0.11	0.01	7.8e-33	17902	COPD	0	0	0
	cg18871648	14	74227431	ELMSAN1;ELMSAN1	S_Shore	TSS1500	+	-0.05	0	8.66e-33	17902	COPD	0	0	0
	cg14180330	5	40224461	NA	OpenSea		-	-0.07	0.01	8.77e-33	17902	COPD	0	0	0
	cg21393163	1	12217629	NA	OpenSea		-	-0.04	0	9.13e-33	17902	COPD	0	0	0
	cg07943658	5	352001	AHRR;AHRR	OpenSea	Body	-	0.06	0.01	9.99e-33	17902	COPD	0	0	0
	cg26539571	6	16731770	ATXN1;ATXN1	OpenSea	5'UTR	+	-0.04	0	1.21e-32	17902	COPD	0	0	0
	cg18882687	1	228275828	ARF1;ARF1;ARF1;ARF1	OpenSea	5'UTR	-	-0.06	0	1.24e-32	17902	COPD	0	1	0
	cg19404888	7	36817004	NA	OpenSea		+	0.06	0.01	1.28e-32	17902	COPD	0	0	0
	cg18642234	3	49394622	GPX1;GPX1;GPX1	N_Shore	3'UTR	-	-0.11	0.01	1.53e-32	17902	COPD	0	1	0
	cg08428972	19	18133184	NA	OpenSea		+	-0.09	0.01	1.97e-32	17902	COPD	0	1	0
	cg23435661	14	68699723	RAD51B;RAD51B;RAD51B	OpenSea	Body	+	-0.06	0	2.02e-32	17902	COPD	0	0	0
	cg13784312	9	134609065	RAPGEF1	OpenSea	Body	-	-0.05	0	2.33e-32	17902	COPD	0	0	0
	cg00526275	12	118811551	TAOK3	S_Shore	TSS1500	+	-0.07	0.01	2.42e-32	17902	COPD	0	0	0
	cg00711496	19	50191497	C19orf76;PRMT1;PRMT1;PRMT1	Island	TSS1500	-	-0.03	0	2.64e-32	17902	COPD	0	1	0
	cg16033864	21	16494077	NA	OpenSea		+	-0.11	0.01	2.71e-32	17902	COPD	0	0	0
	cg11556164	7	110738315	LRRN3;IMMP2L;LRRN3;LRRN3	OpenSea	5'UTR	-	-0.06	0	3.09e-32	17902	COPD	0	0	0
	cg10062919	17	38503802	RARA;RARA;RARA;RARA	S_Shore	Body	+	-0.14	0.01	3.7e-32	17902	COPD	0	0	0
	cg14093127	2	8714417	NA	OpenSea		+	-0.05	0	3.79e-32	17902	COPD	0	0	0
	cg12609247	7	130611417	NA	OpenSea		+	-0.06	0.01	3.9e-32	17902	COPD	0	0	0
	cg11436113	20	19191145	NA	N_Shore		-	-0.09	0.01	4.39e-32	17902	COPD	0	1	0
	cg17342080	1	9474427	NA	OpenSea		-	-0.06	0.01	4.47e-32	17902	COPD	0	0	0
	cg16201146	20	19191526	NA	N_Shore		-	-0.09	0.01	5.34e-32	17902	COPD	0	0	0
	cg02786370	4	2747928	TNIP2;TNIP2;TNIP2	OpenSea	Body	-	-0.05	0	5.48e-32	17902	COPD	0	0	0
	cg22548335	15	85473388	SLC28A1;SLC28A1;SLC28A1	OpenSea	Body	-	-0.09	0.01	5.83e-32	17902	COPD	0	0	0
	cg17565444	14	94429203	ASB2	OpenSea	Body	+	-0.04	0	7.64e-32	17902	COPD	0	0	0
	cg01097768	5	378854	AHRR	OpenSea	Body	-	-0.09	0.01	7.78e-32	17902	COPD	0	0	0
	cg21900712	15	82458649	EFTUD1;EFTUD1	OpenSea	Body	-	-0.08	0.01	8.34e-32	17902	COPD	0	0	0
	cg01657995	6	31804883	C6orf48;C6orf48;SNORD52	S_Shelf	5'UTR	+	-0.05	0	8.47e-32	17902	COPD	0	0	0
	cg03977382	11	99564911	CNTN5;CNTN5;CNTN5;CNTN5	OpenSea	Body	+	-0.03	0	9.78e-32	17902	COPD	0	0	0
	cg17419818	8	103120736	NCALD;NCALD;NCALD;NCALD;NCALD;NCALD;NCALD	OpenSea	5'UTR	-	-0.07	0.01	1.15e-31	17902	COPD	0	0	0
	cg00010201	3	98287106	NA	OpenSea		+	-0.05	0	1.32e-31	17902	COPD	0	0	0
	cg24046474	9	130212550	RPL12;LRSAM1;LRSAM1	N_Shore	Body	+	-0.06	0	1.32e-31	17902	COPD	0	0	0
	cg06563667	1	58016025	DAB1	OpenSea	5'UTR	+	-0.06	0.01	1.48e-31	17902	COPD	0	1	0
	cg15114651	19	47289410	SLC1A5;SLC1A5;SLC1A5	N_Shore	TSS1500	+	-0.13	0.01	2.07e-31	17902	COPD	0	0	0
	cg22573230	17	7649271	DNAH2	OpenSea	Body	-	-0.07	0.01	2.16e-31	17902	COPD	0	0	0
	cg04716530	16	30485684	ITGAL;ITGAL	Island	Body	+	-0.07	0.01	2.4e-31	17902	COPD	0	0	0
	cg14262884	11	43757533	HSD17B12	OpenSea	Body	-	-0.06	0.01	2.91e-31	17902	COPD	0	1	0
	cg16254756	1	154943676	SHC1;SHC1;SHC1;SHC1	N_Shelf	5'UTR	+	-0.11	0.01	3.02e-31	17902	COPD	0	0	0
	cg17588460	11	118090742	AMICA1;AMICA1	OpenSea	5'UTR	-	-0.08	0.01	3.09e-31	17902	COPD	0	0	0
	cg06972908	16	30488321	ITGAL;ITGAL	S_Shelf	Body	+	-0.09	0.01	3.39e-31	17902	COPD	0	0	0
	cg22721423	14	74229364	ELMSAN1	S_Shelf	5'UTR	+	-0.06	0.01	3.7e-31	17902	COPD	0	0	0
	cg20842915	7	39665132	RALA	S_Shore	5'UTR	-	-0.05	0	4.19e-31	17902	COPD	0	0	0
	cg05796981	1	228275734	ARF1;ARF1;ARF1;ARF1	OpenSea	5'UTR	-	-0.06	0.01	4.49e-31	17902	COPD	0	1	0
	cg10895511	2	158277352	CYTIP	OpenSea	Body	+	-0.07	0.01	4.99e-31	17902	COPD	0	1	0
	cg04368724	6	31760593	VARS	N_Shelf	Body	+	0.06	0.01	5.7e-31	17902	COPD	0	0	0
	cg19701538	16	17474952	XYLT1	OpenSea	Body	+	-0.06	0.01	5.8e-31	17902	COPD	0	1	0
	cg00819417	17	29698916	NF1;NF1	OpenSea	Body	-	-0.05	0	5.94e-31	17902	COPD	0	0	0
	cg23407476	7	45019461	MYO1G	OpenSea	TSS1500	+	-0.13	0.01	6.47e-31	17902	COPD	0	0	0
	cg23409325	16	11296711	NA	OpenSea		-	-0.06	0	6.83e-31	17902	COPD	0	0	0
	cg23842572	17	17030253	MPRIP;MPRIP	OpenSea	Body	+	0.08	0.01	8.04e-31	17902	COPD	0	1	0
	cg19136686	16	17464401	XYLT1	OpenSea	Body	+	-0.06	0.01	9.52e-31	17902	COPD	0	0	0
	cg03461577	11	33901166	LMO2	OpenSea	5'UTR	+	-0.04	0	1.04e-30	17902	COPD	0	0	0
	cg03877706	21	22572632	NCAM2	OpenSea	Body	-	-0.04	0	1.08e-30	17902	COPD	0	0	0
	cg13119578	11	65196696	NA	OpenSea		+	-0.06	0.01	1.13e-30	17902	COPD	0	1	0
	cg11405655	1	999599	NA	N_Shore		+	-0.04	0	1.21e-30	17902	COPD	0	1	0
	cg20244340	20	19193989	SLC24A3	S_Shore	Body	+	-0.05	0	1.29e-30	17902	COPD	0	0	0
	cg04018738	6	31760616	VARS	N_Shelf	Body	+	0.04	0	1.31e-30	17902	COPD	0	0	0
	cg14051805	15	39917220	FSIP1	OpenSea	Body	-	-0.04	0	1.39e-30	17902	COPD	0	1	0
	cg04180046	7	45002736	MYO1G	Island	Body	+	0.04	0	1.56e-30	17902	COPD	0	1	0
	cg26306522	16	30467696	NA	OpenSea		+	-0.08	0.01	1.67e-30	17902	COPD	0	0	0
	cg24478949	22	33964309	LARGE;LARGE	OpenSea	Body	+	0.06	0	1.79e-30	17902	COPD	0	0	0
	cg07267541	9	12784592	LURAP1L;LURAP1L-AS1	OpenSea	Body	+	-0.06	0.01	1.82e-30	17902	COPD	0	0	0
	cg15344028	2	204801510	ICOS;ICOS	OpenSea	5'UTR	+	-0.05	0	1.85e-30	17902	COPD	0	0	0
	cg20070323	15	72520350	PKM;PKM;PKM;PKM;PKM;PKM;PKM	N_Shore	Body	-	-0.05	0	2.13e-30	17902	COPD	0	0	0
	cg15074033	12	52652462	NA	Island		-	0.04	0	2.18e-30	17902	COPD	0	0	0
	cg01695954	2	10262019	RRM2;RRM2	S_Shore	TSS1500	-	-0.06	0.01	2.29e-30	17902	COPD	0	1	0
	cg19578936	17	2163849	SMG6;SMG6	OpenSea	5'UTR	-	-0.1	0.01	2.34e-30	17902	COPD	0	0	0
	cg22744280	12	112200054	NA	OpenSea		+	0.08	0.01	2.58e-30	17902	COPD	0	0	0
	cg10172979	14	88621579	NA	OpenSea		-	-0.05	0	2.75e-30	17902	COPD	0	0	0
	cg15054753	16	27327243	IL4R;IL4R;IL4R;IL4R	S_Shore	5'UTR	+	-0.05	0	2.97e-30	17902	COPD	0	1	0
	cg07390844	18	72935911	TSHZ1;TSHZ1	OpenSea	5'UTR	-	-0.06	0.01	3.08e-30	17902	COPD	0	0	0
	cg15241876	22	37257594	NCF4;NCF4	OpenSea	Body	-	-0.1	0.01	3.48e-30	17902	COPD	0	0	0
	cg27312987	3	52738881	GLT8D1;SPCS1;GLT8D1;GLT8D1;GLT8D1;GLT8D1	N_Shore	TSS1500	+	-0.07	0.01	3.84e-30	17902	COPD	0	1	0
	cg26655506	14	94421976	ASB2;ASB2	OpenSea	Body	+	-0.06	0	4.49e-30	17902	COPD	0	0	0
	cg07626482	19	47289503	SLC1A5;SLC1A5;SLC1A5	N_Shore	TSS1500	+	-0.08	0.01	4.53e-30	17902	COPD	0	0	0
	cg21140898	1	51442318	NA	N_Shore		+	-0.04	0	4.68e-30	17902	COPD	0	0	0
	cg02259246	6	45558205	NA	OpenSea		-	-0.06	0.01	4.79e-30	17902	COPD	0	0	0
	cg15051432	3	99929690	NA	OpenSea		+	-0.05	0	4.98e-30	17902	COPD	0	0	0
	cg03671075	4	78573680	NA	OpenSea		+	-0.04	0	5.22e-30	17902	COPD	0	0	0
	cg05704547	3	60067722	FHIT;FHIT	OpenSea	Body	+	0.06	0.01	5.52e-30	17902	COPD	0	0	0
	cg25163837	6	138225759	NA	OpenSea		-	-0.06	0	5.6e-30	17902	COPD	0	0	0
	cg01641754	5	98355983	NA	OpenSea		-	-0.05	0	5.78e-30	17902	COPD	0	0	0
	cg17619755	6	31760629	VARS	N_Shelf	Body	+	0.04	0	6.56e-30	17902	COPD	0	0	0
	cg00548098	16	11295667	NA	OpenSea		-	-0.07	0.01	6.62e-30	17902	COPD	0	0	0
	cg11905586	6	42375400	TRERF1;TRERF1	OpenSea	5'UTR	-	-0.06	0.01	7.01e-30	17902	COPD	0	1	0
	cg11347475	9	35731484	TLN1;CREB3;MIR6853	N_Shore	5'UTR	-	-0.08	0.01	7.05e-30	17902	COPD	0	0	0
	cg16391678	16	30485597	ITGAL;ITGAL	Island	Body	+	-0.07	0.01	7.3e-30	17902	COPD	0	0	0
	cg05221370	7	110738836	LRRN3;IMMP2L;LRRN3;LRRN3	OpenSea	5'UTR	+	-0.05	0	1.06e-29	17902	COPD	0	0	0
	cg16288101	14	88621538	NA	OpenSea		-	-0.03	0	1.09e-29	17902	COPD	0	0	0
	cg02297838	13	92002454	MIR19A;MIR17HG;MIR92A1;MIR17HG;MIR20A;MIR17;MIR19B1;MIR18A	S_Shore	TSS1500	+	-0.07	0.01	1.11e-29	17902	COPD	0	0	0
	cg18579379	20	54966388	AURKA;AURKA;AURKA;AURKA;AURKA;AURKA;CSTF1;CSTF1;CSTF1	N_Shore	5'UTR	+	-0.05	0	1.11e-29	17902	COPD	0	0	0
	cg06299644	2	54686203	SPTBN1	S_Shore	5'UTR	+	-0.06	0.01	1.13e-29	17902	COPD	0	0	0
	cg23480021	3	22412746	NA	N_Shore		+	0.02	0	1.14e-29	17902	COPD	0	0	0
	cg01744331	11	2722358	KCNQ1OT1;KCNQ1;KCNQ1	S_Shore	TSS1500	+	-0.05	0	1.18e-29	17902	COPD	0	0	0
	cg26655345	9	14209709	NFIB;NFIB;NFIB	OpenSea	Body	+	-0.03	0	1.3e-29	17902	COPD	0	0	0
	cg15022400	15	45028161	TRIM69;TRIM69	OpenSea	TSS1500	+	-0.05	0	1.31e-29	17902	COPD	0	0	0
	cg04179000	14	23342291	LRP10	S_Shore	Body	+	-0.11	0.01	1.61e-29	17902	COPD	0	0	0
	cg11927233	5	170816542	NPM1;NPM1;NPM1	S_Shore	Body	+	-0.05	0	1.61e-29	17902	COPD	0	0	0
	cg19089201	7	45002287	MYO1G	Island	3'UTR	-	0.02	0	1.85e-29	17902	COPD	0	0	0
	cg19254163	11	60623782	GPR44	S_Shelf	TSS1500	-	-0.08	0.01	1.93e-29	17902	COPD	0	1	0
	cg17759224	1	235098018	NA	OpenSea		+	-0.06	0.01	2.02e-29	17902	COPD	0	1	0
	cg20328799	2	120985492	NA	OpenSea		+	0.07	0.01	2.19e-29	17902	COPD	0	0	0
	cg18404213	10	104563029	WBP1L;WBP1L	OpenSea	Body	+	-0.1	0.01	2.68e-29	17902	COPD	0	0	0
	cg01444574	2	128617328	NA	S_Shore		+	0.05	0	2.9e-29	17902	COPD	0	0	0
	cg04284610	21	40181558	ETS2;ETS2	S_Shelf	5'UTR	-	-0.07	0.01	4.04e-29	17902	COPD	0	0	0
	cg14165660	10	112889349	NA	OpenSea		-	0.08	0.01	5e-29	17902	COPD	0	0	0
	cg21766592	19	47288066	SLC1A5;SLC1A5;SLC1A5;SLC1A5	N_Shelf	1stExon	-	-0.04	0	5.04e-29	17902	COPD	0	0	0
	cg10750182	10	73497514	C10orf105;C10orf105;CDH23	OpenSea	5'UTR	-	-0.1	0.01	5.07e-29	17902	COPD	0	0	0
	cg22851561	14	74214183	C14orf43;C14orf43	OpenSea	5'UTR	+	-0.06	0.01	5.43e-29	17902	COPD	0	0	0
	cg14227037	8	8864470	ERI1	S_Shelf	Body	+	-0.05	0	5.84e-29	17902	COPD	0	0	0
	cg26844633	15	40635904	NA	OpenSea		+	-0.05	0	6.05e-29	17902	COPD	0	0	0
	cg03384915	19	16986822	SIN3B	Island	Body	-	-0.06	0.01	6.06e-29	17902	COPD	0	0	0
	cg03646329	13	48987165	LPAR6;LPAR6;LPAR6;RB1;LPAR6	OpenSea	5'UTR	+	-0.04	0	6.76e-29	17902	COPD	0	0	0
	cg20684110	10	64565750	ADO;ADO	Island	3'UTR	-	-0.06	0.01	6.8e-29	17902	COPD	0	0	0
	cg08549335	7	30387954	ZNRF2	OpenSea	Body	-	-0.05	0	7.05e-29	17902	COPD	0	0	0
	cg19372602	1	156116207	NA	OpenSea		-	-0.06	0.01	7.24e-29	17902	COPD	0	0	0
	cg23621097	17	1962236	HIC1;HIC1	Island	3'UTR	+	0.04	0	7.63e-29	17902	COPD	0	0	0
	cg11148876	14	91436403	RPS6KA5;RPS6KA5	OpenSea	Body	-	-0.06	0.01	8.12e-29	17902	COPD	0	0	0
	cg10217853	15	98505199	ARRDC4	S_Shore	Body	-	-0.03	0	8.34e-29	17902	COPD	0	0	0
	cg06888756	2	106755487	UXS1;UXS1;UXS1;UXS1	OpenSea	TSS200	+	-0.06	0.01	8.47e-29	17902	COPD	0	0	0
	cg26470501	19	45252955	BCL3	S_Shore	Body	+	-0.08	0.01	1.22e-28	17902	COPD	0	1	0
	cg25607249	19	47288039	SLC1A5;SLC1A5;SLC1A5;SLC1A5	N_Shelf	1stExon	-	-0.05	0	1.37e-28	17902	COPD	0	0	0
	cg25530474	20	45994059	NA	OpenSea		+	0.11	0.01	1.5e-28	17902	COPD	0	0	0
	cg25323554	17	27135257	C17orf63;C17orf63	N_Shelf	5'UTR	-	-0.07	0.01	1.91e-28	17902	COPD	0	0	0
	cg15058210	2	240196877	HDAC4	Island	Body	+	-0.06	0.01	2.05e-28	17902	COPD	0	1	0
	cg06595162	21	40141040	NCRNA00114;NCRNA00114	OpenSea	Body	-	-0.09	0.01	2.22e-28	17902	COPD	0	0	0
	cg05438378	15	67383736	SMAD3	OpenSea	Body	+	-0.05	0	2.34e-28	17902	COPD	0	0	0
	cg12144393	11	117480983	DSCAML1	OpenSea	Body	-	-0.06	0.01	2.67e-28	17902	COPD	0	0	0
	cg07573872	19	1126342	SBNO2;SBNO2	S_Shelf	Body	-	-0.06	0.01	2.68e-28	17902	COPD	0	0	0
	cg15857661	10	104196243	MIR146B	S_Shelf	TSS200	+	-0.06	0.01	2.73e-28	17902	COPD	0	0	0
	cg13976502	14	74227875	C14orf43;C14orf43	S_Shore	5'UTR	+	-0.08	0.01	2.86e-28	17902	COPD	0	0	0
	cg07958818	1	19767194	CAPZB;CAPZB;CAPZB;CAPZB	OpenSea	Body	-	-0.09	0.01	3.16e-28	17902	COPD	0	0	0
	cg09848445	10	43601862	RET;RET	S_Shore	Body	-	-0.04	0	3.3e-28	17902	COPD	0	0	0
	cg05331214	2	167343774	SCN7A	OpenSea	TSS1500	+	-0.06	0.01	3.34e-28	17902	COPD	0	0	0
	cg18446336	7	2847575	GNA12	OpenSea	Body	+	-0.04	0	3.48e-28	17902	COPD	0	0	0
	cg09098393	8	55423202	NA	OpenSea		+	-0.05	0	3.63e-28	17902	COPD	0	0	0
	cg14074174	19	7986206	SNAPC2;SNAPC2	S_Shore	Body	+	-0.1	0.01	3.68e-28	17902	COPD	0	1	0
	cg23667432	2	233244439	ALPP	Island	Body	+	-0.08	0.01	3.75e-28	17902	COPD	0	0	0
	cg03547355	1	227003060	NA	OpenSea		-	-0.11	0.01	4.09e-28	17902	COPD	0	0	0
	cg19717773	7	2847554	GNA12	OpenSea	Body	+	-0.03	0	4.28e-28	17902	COPD	0	0	0
	cg19713429	1	19810690	CAPZB	N_Shore	Body	+	-0.05	0	4.51e-28	17902	COPD	0	0	0
	cg22014359	22	39854490	MGAT3	S_Shore	5'UTR	-	-0.07	0.01	4.8e-28	17902	COPD	0	0	0
	cg10619342	15	65369005	LOC390594	N_Shore	TSS200	+	0.05	0	5.1e-28	17902	COPD	0	0	0
	cg27650500	1	25298480	NA	OpenSea		-	-0.08	0.01	5.46e-28	17902	COPD	0	0	0
	cg23583523	11	118087893	AMICA1;AMICA1	OpenSea	5'UTR	-	-0.06	0.01	5.76e-28	17902	COPD	0	0	0
	cg08792700	9	86911279	SLC28A3;SLC28A3;SLC28A3	OpenSea	Body	-	-0.04	0	6.07e-28	17902	COPD	0	0	0
	cg16545019	9	14277484	NFIB;NFIB;NFIB	OpenSea	Body	+	0.05	0	6.68e-28	17902	COPD	0	0	0
	cg15167754	1	234764021	LINC00184	OpenSea	TSS1500	-	-0.08	0.01	6.82e-28	17902	COPD	0	0	0
	cg11742305	6	168232436	MLLT4;MLLT4;MLLT4	S_Shelf	5'UTR	+	-0.05	0	7.14e-28	17902	COPD	0	0	0
	cg12873476	8	142402728	NA	S_Shore		-	-0.05	0	7.99e-28	17902	COPD	0	0	0
	cg24035417	22	43654240	SCUBE1;SCUBE1	OpenSea	ExonBnd	-	0.11	0.01	8.03e-28	17902	COPD	0	0	0
	cg26769493	12	49527075	NA	S_Shore		-	-0.06	0.01	8.28e-28	17902	COPD	0	0	0
	cg13709639	12	49526040	TUBA1B	S_Shore	TSS1500	+	-0.06	0.01	8.35e-28	17902	COPD	0	0	0
	cg04481318	9	134282053	NA	OpenSea		-	-0.07	0.01	8.8e-28	17902	COPD	0	0	0
	cg08252882	3	46591155	LRRC2	OpenSea	Body	+	0.08	0.01	8.82e-28	17902	COPD	0	0	0
	cg26332838	12	55840205	NA	OpenSea		+	-0.06	0.01	8.87e-28	17902	COPD	0	0	0
	cg15144237	2	16581393	NA	OpenSea		+	-0.06	0.01	1.11e-27	17902	COPD	0	0	0
	cg01201120	17	1987136	SMG6;SMG6;SMG6;SMG6	OpenSea	Body	+	-0.06	0.01	1.17e-27	17902	COPD	0	0	0
	cg15441605	9	12814643	LURAP1L-AS1;LURAP1L	OpenSea	TSS1500	-	-0.05	0	1.26e-27	17902	COPD	0	0	0
	cg13951797	16	2204381	TRAF7	N_Shore	TSS1500	-	-0.07	0.01	1.44e-27	17902	COPD	0	0	0
	cg02186444	17	73120977	ARMC7	N_Shelf	Body	+	0.08	0.01	1.54e-27	17902	COPD	0	0	0
	cg10190813	7	48018530	HUS1	N_Shore	Body	-	-0.06	0.01	1.57e-27	17902	COPD	0	0	0
	cg25351741	22	31480353	SMTN;SMTN;SMTN;SMTN;SMTN	N_Shore	TSS1500	+	-0.1	0.01	1.58e-27	17902	COPD	0	1	0
	cg05198378	5	82104885	NA	OpenSea		-	-0.05	0	1.59e-27	17902	COPD	0	0	0
	cg13449351	2	2709561	NA	OpenSea		+	0.09	0.01	1.59e-27	17902	COPD	0	0	0
	cg20059928	15	40361485	NA	OpenSea		-	-0.04	0	1.75e-27	17902	COPD	0	0	0
	cg15417641	3	53700141	CACNA1D;CACNA1D;CACNA1D	OpenSea	Body	-	0.03	0	1.92e-27	17902	COPD	0	0	0
	cg12722937	15	91416047	FURIN;FURIN;FURIN	S_Shore	5'UTR	+	-0.12	0.01	1.94e-27	17902	COPD	0	0	0
	cg20124610	13	111357885	CARS2	N_Shore	Body	-	-0.08	0.01	1.95e-27	17902	COPD	0	0	0
	cg16720061	7	154990228	NA	OpenSea		+	-0.09	0.01	1.96e-27	17902	COPD	0	0	0
	cg00930606	22	31740944	PATZ1;PATZ1;PATZ1;PATZ1	N_Shore	1stExon	-	-0.1	0.01	2.11e-27	17902	COPD	0	0	0
	cg02042026	11	113936782	ZBTB16;ZBTB16	OpenSea	Body	+	0.08	0.01	2.32e-27	17902	COPD	0	0	0
	cg06285727	11	72524028	ATG16L2	N_Shore	TSS1500	+	-0.05	0	2.43e-27	17902	COPD	0	1	0
	cg00977926	5	53411883	ARL15	OpenSea	Body	+	0.07	0.01	2.52e-27	17902	COPD	0	0	0
	cg14712058	19	16988083	SIN3B	N_Shore	Body	-	-0.06	0.01	2.74e-27	17902	COPD	0	0	0
	cg12716379	6	158388427	NA	OpenSea		+	-0.07	0.01	2.89e-27	17902	COPD	0	0	0
	cg15416179	17	21189859	MAP2K3	S_Shore	Body	-	-0.05	0	2.89e-27	17902	COPD	0	0	0
	cg16736826	1	41951512	EDN2	OpenSea	TSS1500	-	-0.1	0.01	2.97e-27	17902	COPD	0	0	0
	cg13940723	7	37238272	ELMO1;ELMO1;ELMO1	OpenSea	Body	-	-0.09	0.01	3.02e-27	17902	COPD	0	0	0
	cg11581285	11	33901181	LMO2	OpenSea	5'UTR	+	-0.02	0	3.06e-27	17902	COPD	0	0	0
	cg06671242	11	86527767	PRSS23;PRSS23;PRSS23	OpenSea	Body	-	0.05	0	3.31e-27	17902	COPD	0	0	0
	cg25809905	17	42467728	ITGA2B	OpenSea	TSS1500	+	0.05	0	3.32e-27	17902	COPD	0	0	0
	cg10413305	11	122540748	UBASH3B	OpenSea	Body	+	-0.07	0.01	3.6e-27	17902	COPD	0	0	0
	cg16969872	13	79968324	RBM26	OpenSea	Body	-	-0.06	0.01	3.84e-27	17902	COPD	0	0	0
	cg21969500	20	55017932	CASS4;CASS4;CASS4;CASS4	OpenSea	Body	-	-0.06	0.01	4.1e-27	17902	COPD	0	0	0
	cg16470128	3	12466092	PPARG;PPARG;PPARG;PPARG	OpenSea	Body	+	-0.05	0	4.21e-27	17902	COPD	0	0	0
	cg22711149	5	138611733	SNHG4;SNHG4;MATR3;MATR3;MATR3	S_Shore	Body	-	-0.05	0	4.26e-27	17902	COPD	0	0	0
	cg12616487	11	62379063	ROM1;EML3	N_Shore	TSS1500	+	-0.11	0.01	4.45e-27	17902	COPD	0	0	0
	cg26140475	8	126525558	NA	OpenSea		-	-0.06	0.01	4.45e-27	17902	COPD	0	0	0
	cg17140497	5	142563177	ARHGAP26;ARHGAP26	OpenSea	Body	+	-0.05	0	4.49e-27	17902	COPD	0	0	0
	cg22805381	14	51760188	NA	OpenSea		-	-0.07	0.01	5.09e-27	17902	COPD	0	0	0
	cg12144776	6	25166749	NA	OpenSea		+	-0.05	0	5.1e-27	17902	COPD	0	0	0
	cg20015040	6	138226252	NA	OpenSea		+	-0.04	0	5.27e-27	17902	COPD	0	0	0
	cg09731767	11	503628	RNH1;RNH1;RNH1;RNH1;RNH1;RNH1;RNH1;RNH1	N_Shore	5'UTR	-	-0.07	0.01	5.33e-27	17902	COPD	0	1	0
	cg14634473	10	23105437	NA	OpenSea		-	-0.07	0.01	5.36e-27	17902	COPD	0	0	0
	cg26577523	2	70270826	PCBP1-AS1	OpenSea	Body	-	-0.06	0.01	5.69e-27	17902	COPD	0	1	0
	cg00656917	1	32422024	NA	OpenSea		-	-0.11	0.01	5.71e-27	17902	COPD	0	0	0
	cg04487595	1	25346057	NA	OpenSea		+	-0.07	0.01	5.75e-27	17902	COPD	0	0	0
	cg05302489	6	31760426	VARS	N_Shelf	Body	+	0.05	0	5.92e-27	17902	COPD	0	0	0
	cg15133043	17	29405668	NA	OpenSea		-	0.06	0.01	5.97e-27	17902	COPD	0	0	0
	cg23999572	7	130716402	LINC-PINT;LINC-PINT;LINC-PINT;LINC-PINT;LINC-PINT;LINC-PINT;LINC-PINT;LINC-PINT	OpenSea	Body	+	-0.05	0	6.26e-27	17902	COPD	0	0	0
	cg02610360	11	120197521	TMEM136	S_Shore	5'UTR	-	0.04	0	6.47e-27	17902	COPD	0	0	0
	cg03538601	9	134609146	RAPGEF1;RAPGEF1	OpenSea	Body	+	-0.05	0.01	7.14e-27	17902	COPD	0	0	0
	cg02933413	3	155420144	PLCH1	OpenSea	5'UTR	+	-0.04	0	7.29e-27	17902	COPD	0	0	0
	cg03440944	7	45023329	C7orf40	N_Shelf	Body	-	-0.08	0.01	7.42e-27	17902	COPD	0	0	0
	cg01270753	9	101944336	NA	OpenSea		+	-0.05	0	7.44e-27	17902	COPD	0	0	0
	cg06457408	17	79827882	ARHGDIA	N_Shore	5'UTR	-	-0.12	0.01	7.45e-27	17902	COPD	0	0	0
	cg08233235	19	55898727	RPL28;RPL28;RPL28;RPL28	S_Shore	Body	-	-0.07	0.01	7.53e-27	17902	COPD	0	0	0
	cg13787850	9	102195951	NA	OpenSea		-	-0.05	0.01	7.64e-27	17902	COPD	0	0	0
	cg17567838	6	33167488	SLC39A7;RXRB;SLC39A7	N_Shore	TSS1500	-	-0.08	0.01	7.88e-27	17902	COPD	0	0	0
	cg07243762	12	125030744	NA	S_Shelf		+	-0.09	0.01	8.21e-27	17902	COPD	0	0	0
	cg14153041	1	22231285	HSPG2;HSPG2	OpenSea	Body	+	0.06	0.01	8.21e-27	17902	COPD	0	0	0
	cg18625289	19	1591035	MBD3	N_Shore	Body	+	-0.09	0.01	8.28e-27	17902	COPD	0	0	0
	cg00303773	17	17752575	TOM1L2;TOM1L2;TOM1L2;TOM1L2;TOM1L2;TOM1L2	OpenSea	Body	-	-0.03	0	8.57e-27	17902	COPD	0	0	0
	cg00871610	21	37093012	MIR802	OpenSea	Body	-	-0.07	0.01	9.69e-27	17902	COPD	0	0	0
	cg23320029	3	171004750	TNIK;TNIK;TNIK;TNIK;TNIK;TNIK;TNIK;TNIK	OpenSea	Body	+	-0.06	0.01	9.94e-27	17902	COPD	0	0	0
	cg11315935	20	45986186	ZMYND8;ZMYND8;ZMYND8;ZMYND8;ZMYND8;ZMYND8;ZMYND8;ZMYND8;ZMYND8;ZMYND8;ZMYND8;ZMYND8;ZMYND8;ZMYND8;ZMYND8;ZMYND8;ZMYND8;ZMYND8	OpenSea	TSS1500	+	-0.07	0.01	1e-26	17902	COPD	0	1	0
	cg26892401	7	2847908	GNA12;GNA12;GNA12	OpenSea	Body	+	-0.08	0.01	1.06e-26	17902	COPD	0	0	0
	cg12767903	3	114027886	TIGIT	OpenSea	3'UTR	+	-0.06	0.01	1.09e-26	17902	COPD	0	0	0
	cg09099830	16	30485485	ITGAL;ITGAL	Island	Body	-	-0.07	0.01	1.11e-26	17902	COPD	0	0	0
	cg08822075	7	26193607	NFE2L3	S_Shore	Body	-	-0.04	0	1.17e-26	17902	COPD	0	1	0
	cg11621113	19	12776725	MORG1;MORG1;MAN2B1	N_Shore	TSS1500	+	-0.06	0.01	1.24e-26	17902	COPD	0	0	0
	cg00911794	17	1962132	HIC1;HIC1	Island	3'UTR	+	0.04	0	1.25e-26	17902	COPD	0	0	0
	cg14277403	9	100748520	ANP32B	S_Shore	Body	-	-0.07	0.01	1.32e-26	17902	COPD	0	0	0
	cg02759869	3	52738906	GLT8D1;SPCS1;GLT8D1;GLT8D1;GLT8D1;GLT8D1	N_Shore	TSS1500	-	-0.07	0.01	1.35e-26	17902	COPD	0	1	0
	cg02772754	22	20918630	MED15;MED15;MED15;MED15;MED15;MED15	OpenSea	Body	-	-0.06	0.01	1.36e-26	17902	COPD	0	0	0
	cg12012114	21	43884488	NA	OpenSea		+	0.1	0.01	1.36e-26	17902	COPD	0	0	0
	cg08215583	6	25166934	NA	OpenSea		-	-0.04	0	1.43e-26	17902	COPD	0	0	0
	cg05480247	8	6669370	XKR5;XKR5	OpenSea	Body	-	0.06	0.01	1.46e-26	17902	COPD	0	0	0
	cg00731338	5	346963	AHRR;AHRR	S_Shelf	Body	-	0.03	0	1.52e-26	17902	COPD	0	0	0
	cg13518625	8	29522838	NA	OpenSea		+	-0.04	0	1.52e-26	17902	COPD	0	0	0
	cg09182189	1	1709203	NADK	N_Shore	5'UTR	-	-0.06	0.01	1.59e-26	17902	COPD	0	0	0
	cg24239418	3	52278436	PPM1M	N_Shore	TSS1500	-	-0.05	0.01	1.63e-26	17902	COPD	0	0	0
	cg02590572	1	111769481	CHI3L2;CHI3L2	OpenSea	TSS1500	-	0.07	0.01	1.65e-26	17902	COPD	0	0	0
	cg01895164	1	26332153	NA	OpenSea		-	-0.08	0.01	1.67e-26	17902	COPD	0	0	0
	cg16783053	10	112261195	DUSP5	S_Shelf	Body	+	-0.06	0.01	1.73e-26	17902	COPD	0	0	0
	cg19589396	8	103937374	NA	OpenSea		+	-0.06	0.01	1.75e-26	17902	COPD	0	0	0
	cg18795525	16	89431720	ANKRD11;ANKRD11;ANKRD11;ANKRD11	OpenSea	Body	+	-0.06	0.01	1.79e-26	17902	COPD	0	0	0
	cg04011474	2	28904455	NA	OpenSea		-	-0.07	0.01	1.81e-26	17902	COPD	0	0	0
	cg03474926	9	136023407	RALGDS	N_Shore	Body	-	-0.12	0.01	1.89e-26	17902	COPD	0	0	0
	cg02857075	17	57910474	VMP1	OpenSea	Body	-	-0.05	0.01	2.02e-26	17902	COPD	0	0	0
	cg05336220	16	17440611	XYLT1	OpenSea	Body	-	-0.06	0.01	2.02e-26	17902	COPD	0	1	0
	cg16541026	3	49026934	P4HTM;P4HTM	N_Shore	TSS1500	-	-0.07	0.01	2.05e-26	17902	COPD	0	0	0
	cg18608055	19	1130866	SBNO2;SBNO2	OpenSea	Body	-	-0.09	0.01	2.15e-26	17902	COPD	0	0	0
	cg20175324	13	50858812	DLEU1	OpenSea	Body	+	-0.05	0	2.28e-26	17902	COPD	0	0	0
	cg03358636	3	197474006	KIAA0226	N_Shelf	5'UTR	-	-0.05	0	2.5e-26	17902	COPD	0	0	0
	cg01868616	11	75041600	ARRB1;ARRB1	OpenSea	Body	+	-0.07	0.01	2.57e-26	17902	COPD	0	0	0
	cg23058194	15	65369127	LOC390594	Island	TSS200	+	0.03	0	2.78e-26	17902	COPD	0	0	0
	cg08170837	3	72494352	RYBP	N_Shore	Body	-	-0.04	0	3.3e-26	17902	COPD	0	0	0
	cg06321596	16	17562960	XYLT1	OpenSea	Body	+	-0.05	0	3.34e-26	17902	COPD	0	0	0
	cg12939236	15	40395476	BMF;BMF;BMF;BMF	OpenSea	Body	-	-0.06	0.01	3.34e-26	17902	COPD	0	0	0
	cg23289235	5	130722610	CDC42SE2;CDC42SE2	OpenSea	Body	+	-0.04	0	3.4e-26	17902	COPD	0	0	0
	cg06647068	12	104853274	CHST11	S_Shore	Body	-	-0.06	0.01	3.44e-26	17902	COPD	0	1	0
	cg18638857	20	45981324	ZMYND8;ZMYND8;ZMYND8;ZMYND8;ZMYND8;ZMYND8;ZMYND8;ZMYND8;ZMYND8;ZMYND8;ZMYND8;ZMYND8;ZMYND8;ZMYND8;ZMYND8;ZMYND8;ZMYND8;ZMYND8	OpenSea	5'UTR	-	-0.07	0.01	3.5e-26	17902	COPD	0	0	0
	cg18644227	1	161710013	NA	OpenSea		+	-0.08	0.01	3.58e-26	17902	COPD	0	1	0
	cg16290996	1	173835989	GAS5;SNORD78;SNORD76;SNORD77;SNORD44;SNORD79	N_Shore	Body	-	-0.05	0	3.59e-26	17902	COPD	0	0	0
	cg03999941	5	957511	NA	N_Shore		-	-0.05	0.01	3.69e-26	17902	COPD	0	0	0
	cg09537006	14	74237539	ELMSAN1	OpenSea	5'UTR	-	-0.05	0.01	3.81e-26	17902	COPD	0	0	0
	cg09641518	4	143325397	INPP4B;INPP4B	OpenSea	Body	-	-0.04	0	3.82e-26	17902	COPD	0	0	0
	cg13843547	11	117873636	NA	OpenSea		-	-0.05	0.01	4.1e-26	17902	COPD	0	1	0
	cg10788371	11	76381040	LRRC32;LRRC32;LRRC32	N_Shore	5'UTR	+	-0.06	0.01	4.2e-26	17902	COPD	0	0	0
	cg23895467	6	119373649	FAM184A;FAM184A;FAM184A	OpenSea	Body	-	-0.08	0.01	4.45e-26	17902	COPD	0	0	0
	cg00841849	2	8683604	NA	OpenSea		-	-0.06	0.01	4.46e-26	17902	COPD	0	0	0
	cg17907003	1	117533414	NA	OpenSea		-	-0.07	0.01	4.91e-26	17902	COPD	0	0	0
	cg16594502	15	40339900	NA	OpenSea		-	-0.07	0.01	5.51e-26	17902	COPD	0	0	0
	cg08913523	8	126649807	NA	OpenSea		+	-0.06	0.01	6.51e-26	17902	COPD	0	1	0
	cg01120733	19	19080651	NA	OpenSea		-	-0.05	0	6.76e-26	17902	COPD	0	1	0
	cg11307144	18	5514289	EPB41L3;EPB41L3;EPB41L3;EPB41L3	OpenSea	5'UTR	-	-0.06	0.01	6.78e-26	17902	COPD	0	0	0
	cg23683079	10	44353285	NA	OpenSea		+	-0.04	0	6.8e-26	17902	COPD	0	0	0
	cg17282301	17	38498582	RARA-AS1;RARA;RARA;RARA;RARA;RARA	Island	Body	+	0.03	0	7.73e-26	17902	COPD	0	0	0
	cg21863544	6	12528631	NA	OpenSea		+	-0.05	0	8.03e-26	17902	COPD	0	0	0
	cg22384423	8	128808262	MIR1204	S_Shore	Body	+	-0.1	0.01	8.16e-26	17902	COPD	0	0	0
	cg26489737	10	3930603	NA	OpenSea		-	-0.06	0.01	8.77e-26	17902	COPD	0	0	0
	cg15474579	6	36645812	CDKN1A;CDKN1A	N_Shore	TSS1500	-	-0.07	0.01	8.8e-26	17902	COPD	0	0	0
	cg00336149	3	53700195	CACNA1D;CACNA1D;CACNA1D	OpenSea	Body	+	0.04	0	8.83e-26	17902	COPD	0	0	0
	cg09119776	10	104387263	SUFU	OpenSea	Body	+	-0.1	0.01	9e-26	17902	COPD	0	0	0
	cg07355152	6	12544391	NA	OpenSea		-	-0.06	0.01	9.71e-26	17902	COPD	0	0	0
	cg24135495	18	20397935	NA	OpenSea		-	-0.06	0.01	9.79e-26	17902	COPD	0	0	0
	cg11152412	15	74927688	EDC3;EDC3;EDC3	OpenSea	Body	+	-0.06	0.01	9.8e-26	17902	COPD	0	0	0
	cg07448120	11	108004499	ACAT1	OpenSea	Body	+	-0.05	0	1.04e-25	17902	COPD	0	0	0
	cg26681976	8	116463742	TRPS1;TRPS1;TRPS1	OpenSea	Body	-	-0.05	0	1.05e-25	17902	COPD	0	0	0
	cg10698959	15	91416060	FURIN;FURIN;FURIN	S_Shore	5'UTR	+	-0.09	0.01	1.2e-25	17902	COPD	0	0	0
	cg09511513	8	20060014	ATP6V1B2	OpenSea	Body	+	-0.04	0	1.28e-25	17902	COPD	0	0	0
	cg01593408	10	78699706	KCNMA1-AS1;KCNMA1;KCNMA1;KCNMA1;KCNMA1;KCNMA1;KCNMA1	OpenSea	Body	+	-0.07	0.01	1.29e-25	17902	COPD	0	0	0
	cg14114377	19	45756845	MARK4	S_Shore	Body	-	-0.09	0.01	1.3e-25	17902	COPD	0	0	0
	cg24540678	8	28258603	NA	N_Shore		+	-0.06	0.01	1.31e-25	17902	COPD	0	0	0
	cg04453552	16	57394387	CCL22	OpenSea	Body	+	-0.05	0	1.32e-25	17902	COPD	0	0	0
	cg21199085	15	59469479	MYO1E	OpenSea	Body	-	0.02	0	1.32e-25	17902	COPD	0	0	0
	cg25942611	1	66999933	SGIP1;SGIP1;SGIP1;SGIP1	S_Shore	5'UTR	-	0.06	0.01	1.32e-25	17902	COPD	0	0	0
	cg03052614	17	17410416	PEMT;PEMT;PEMT;PEMT;PEMT	OpenSea	Body	+	0.09	0.01	1.33e-25	17902	COPD	0	0	0
	cg11649105	8	142402800	NA	S_Shore		-	-0.07	0.01	1.47e-25	17902	COPD	0	0	0
	cg19459791	15	65363022	NA	S_Shelf		-	0.06	0.01	1.48e-25	17902	COPD	0	0	0
	cg27450771	13	40959880	LINC00598;LINC00598	OpenSea	Body	-	-0.06	0.01	1.51e-25	17902	COPD	0	0	0
	cg03770138	9	136009651	RALGDS	OpenSea	Body	+	-0.08	0.01	1.55e-25	17902	COPD	0	0	0
	cg23205886	5	138611766	SNHG4;MATR3	S_Shore	Body	+	-0.08	0.01	1.6e-25	17902	COPD	0	0	0
	cg13399816	1	68299468	GNG12	S_Shore	TSS1500	+	-0.05	0	1.67e-25	17902	COPD	0	0	0
	cg20433154	5	325118	AHRR;AHRR	S_Shelf	Body	-	0.09	0.01	1.68e-25	17902	COPD	0	0	0
	cg11314684	1	244006288	AKT3;AKT3	OpenSea	Body	-	-0.06	0.01	1.7e-25	17902	COPD	0	0	0
	cg22585799	10	121543364	INPP5F;INPP5F	OpenSea	Body	-	-0.05	0	1.76e-25	17902	COPD	0	0	0
	cg15277721	8	129243228	NA	OpenSea		-	-0.06	0.01	1.82e-25	17902	COPD	0	0	0
	cg00423845	8	119112130	EXT1	OpenSea	Body	-	-0.06	0.01	1.96e-25	17902	COPD	0	0	0
	cg01756827	20	47923790	NA	OpenSea		+	0.06	0.01	1.98e-25	17902	COPD	0	0	0
	cg12547807	1	9473751	NA	OpenSea		+	-0.05	0.01	2.27e-25	17902	COPD	0	0	0
	cg26237233	11	80782064	NA	OpenSea		+	-0.06	0.01	2.32e-25	17902	COPD	0	0	0
	cg05307394	2	62611092	NA	OpenSea		+	-0.06	0.01	2.58e-25	17902	COPD	0	0	0
	cg11809928	20	45980510	ZMYND8;ZMYND8;ZMYND8;ZMYND8;ZMYND8;ZMYND8;ZMYND8;ZMYND8;ZMYND8;ZMYND8;ZMYND8;ZMYND8;ZMYND8;ZMYND8;ZMYND8;ZMYND8;ZMYND8;ZMYND8	OpenSea	5'UTR	+	-0.06	0.01	2.64e-25	17902	COPD	0	0	0
	cg24427243	1	12128100	TNFRSF8	S_Shelf	Body	-	-0.06	0.01	2.64e-25	17902	COPD	0	0	0
	cg05845217	5	4223202	NA	OpenSea		+	-0.06	0.01	2.78e-25	17902	COPD	0	0	0
	cg04359840	16	17563300	XYLT1	OpenSea	Body	+	-0.06	0.01	2.86e-25	17902	COPD	0	1	0
	cg07097487	22	47202960	TBC1D22A;TBC1D22A;TBC1D22A;TBC1D22A;TBC1D22A	OpenSea	Body	-	0.05	0	2.92e-25	17902	COPD	0	0	0
	cg25375916	3	155570275	SLC33A1	N_Shelf	Body	-	-0.06	0.01	2.94e-25	17902	COPD	0	0	0
	cg12769615	4	95653156	NA	OpenSea		-	-0.06	0.01	2.99e-25	17902	COPD	0	0	0
	cg23481102	7	45442673	NA	OpenSea		-	-0.05	0	3.02e-25	17902	COPD	0	0	0
	cg02268851	11	47545207	CELF1;CELF1;CELF1	OpenSea	1stExon	-	-0.08	0.01	3.03e-25	17902	COPD	0	0	0
	cg04812351	4	73177995	ADAMTS3	OpenSea	Body	+	-0.07	0.01	3.05e-25	17902	COPD	0	0	0
	cg09701700	10	104194843	MIR146B	S_Shelf	TSS1500	-	-0.05	0.01	3.1e-25	17902	COPD	0	0	0
	cg13294852	2	102672129	NA	OpenSea		-	-0.06	0.01	3.4e-25	17902	COPD	0	0	0
	cg00637837	1	61163218	LOC101926964	OpenSea	Body	+	-0.08	0.01	3.46e-25	17902	COPD	0	0	0
	cg01099497	10	3969061	NA	OpenSea		+	-0.06	0.01	3.49e-25	17902	COPD	0	0	0
	cg17405323	16	50778876	CYLD;CYLD;CYLD	S_Shelf	5'UTR	+	-0.05	0	3.52e-25	17902	COPD	0	0	0
	cg21990700	12	7260776	LOC283314;C1RL	OpenSea	TSS200	-	-0.05	0	3.52e-25	17902	COPD	0	0	0
	cg14335536	15	93347244	NA	OpenSea		+	-0.05	0	3.58e-25	17902	COPD	0	1	0
	cg05659611	3	98240624	CLDND1;CLDND1;CLDND1;CLDND1;CLDND1;CLDND1	N_Shore	5'UTR	-	-0.04	0	3.66e-25	17902	COPD	0	0	0
	cg24996979	14	74223355	C14orf43;C14orf43	N_Shelf	5'UTR	+	-0.06	0.01	3.71e-25	17902	COPD	0	0	0
	cg01731783	14	74211788	C14orf43;C14orf43	OpenSea	5'UTR	-	-0.11	0.01	3.76e-25	17902	COPD	0	0	0
	cg27332104	15	52386161	NA	OpenSea		-	0.08	0.01	3.89e-25	17902	COPD	0	0	0
	cg25691553	3	49057884	NDUFAF3;DALRD3;NDUFAF3;MIR425;NDUFAF3;NDUFAF3	N_Shore	TSS200	+	-0.05	0	3.94e-25	17902	COPD	0	0	0
	cg04520393	5	100163937	ST8SIA4	OpenSea	Body	-	-0.05	0	4.26e-25	17902	COPD	0	0	0
	cg12147622	10	74021432	NA	S_Shore		-	-0.06	0.01	4.32e-25	17902	COPD	0	0	0
	cg10720997	1	997858	NA	N_Shore		+	0.04	0	4.49e-25	17902	COPD	0	0	0
	cg14897188	17	6917185	RNASEK;C17orf49;C17orf49;C17orf49	N_Shore	Body	+	-0.09	0.01	4.73e-25	17902	COPD	0	0	0
	cg26164488	2	64440295	NA	OpenSea		+	-0.06	0.01	4.75e-25	17902	COPD	0	1	0
	cg08446900	17	38501519	RARA;RARA;RARA;RARA	Island	Body	-	0.03	0	4.79e-25	17902	COPD	0	0	0
	cg19120513	11	102189303	BIRC3;BIRC3	S_Shore	5'UTR	+	-0.08	0.01	4.92e-25	17902	COPD	0	0	0
	cg11700584	14	50088544	RPL36AL;MGAT2	S_Shore	TSS1500	+	-0.05	0.01	5.32e-25	17902	COPD	0	0	0
	cg00252813	12	6642229	GAPDH	N_Shore	TSS1500	+	-0.05	0	5.33e-25	17902	COPD	0	1	0
	cg24843790	21	44727494	NA	OpenSea		+	-0.07	0.01	5.61e-25	17902	COPD	0	0	0
	cg21550372	14	100908908	WDR25;WDR25	OpenSea	Body	-	-0.07	0.01	5.65e-25	17902	COPD	0	0	0
	cg11145461	1	201475451	CSRP1;CSRP1	N_Shore	5'UTR	+	-0.07	0.01	5.69e-25	17902	COPD	0	0	0
	cg01247535	6	15418354	JARID2;JARID2	OpenSea	Body	+	-0.04	0	6.1e-25	17902	COPD	0	0	0
	cg14526576	7	139367822	HIPK2;HIPK2	OpenSea	Body	+	-0.07	0.01	6.37e-25	17902	COPD	0	0	0
	cg22107533	15	45028083	TRIM69;TRIM69	OpenSea	TSS1500	+	-0.07	0.01	6.6e-25	17902	COPD	0	0	0
	cg09360036	11	113932557	ZBTB16;ZBTB16	S_Shore	5'UTR	-	0.09	0.01	6.67e-25	17902	COPD	0	0	0
	cg19965693	2	163175743	IFIH1	OpenSea	TSS1500	-	-0.05	0.01	6.85e-25	17902	COPD	0	1	0
	cg24171547	11	118753670	CXCR5	OpenSea	TSS1500	+	-0.07	0.01	7.19e-25	17902	COPD	0	0	0
	cg11207515	7	146904205	CNTNAP2	OpenSea	Body	-	0.04	0	7.95e-25	17902	COPD	0	0	0
	cg08832418	20	2634766	SNORA51;SNORD110;NOP56;NOP56	S_Shore	TSS1500	+	-0.07	0.01	8.08e-25	17902	COPD	0	0	0
	cg10358466	3	168958728	MECOM;MECOM	OpenSea	5'UTR	-	-0.05	0	8.59e-25	17902	COPD	0	0	0
	cg15498134	1	25246854	RUNX3;RUNX3	OpenSea	Body	+	-0.04	0	8.66e-25	17902	COPD	0	0	0
	cg12464134	7	5578193	NA	OpenSea		-	-0.06	0.01	8.79e-25	17902	COPD	0	0	0
	cg00480799	6	37227286	TMEM217;TMEM217;TMEM217;TMEM217;TBC1D22B;TBC1D22B	S_Shore	TSS1500	+	-0.06	0.01	8.82e-25	17902	COPD	0	0	0
	cg16477744	7	157367142	PTPRN2;PTPRN2;MIR153-2;PTPRN2	N_Shore	Body	-	-0.06	0.01	8.91e-25	17902	COPD	0	0	0
	cg20017995	9	136216076	SNORD24;SNORD36B;MED22;RPL7A;MED22;SNORD36A	S_Shore	TSS200	+	-0.09	0.01	9.7e-25	17902	COPD	0	0	0
	cg13359998	1	230241764	GALNT2	OpenSea	Body	+	-0.05	0.01	1.01e-24	17902	COPD	0	0	0
	cg08640904	19	47288915	SLC1A5;SLC1A5;SLC1A5	N_Shore	5'UTR	+	-0.06	0.01	1.02e-24	17902	COPD	0	0	0
	cg07356233	10	26771480	APBB1IP	OpenSea	5'UTR	-	0.05	0.01	1.04e-24	17902	COPD	0	0	0
	cg15187398	19	2093896	MOBKL2A	N_Shore	5'UTR	+	-0.06	0.01	1.08e-24	17902	COPD	0	0	0
	cg02841972	2	10176151	NA	OpenSea		+	-0.07	0.01	1.15e-24	17902	COPD	0	0	0
	cg04044720	3	22413680	NA	Island		-	0.05	0	1.23e-24	17902	COPD	0	0	0
	cg19881433	7	24922755	OSBPL3;OSBPL3;OSBPL3;OSBPL3;OSBPL3;OSBPL3	OpenSea	Body	+	-0.07	0.01	1.23e-24	17902	COPD	0	0	0
	cg08097614	19	46388787	IRF2BP1	Island	1stExon	-	-0.05	0.01	1.24e-24	17902	COPD	0	0	0
	cg12378760	2	3623824	RPS7	S_Shore	Body	-	-0.05	0	1.32e-24	17902	COPD	0	0	0
	cg23353945	11	33718369	NA	N_Shelf		-	0.11	0.01	1.35e-24	17902	COPD	1	0	0
	cg03147185	2	97008030	NCAPH	OpenSea	Body	+	-0.1	0.01	1.4e-24	17902	COPD	0	0	0
	cg07742396	1	27853060	NA	N_Shore		+	-0.08	0.01	1.4e-24	17902	COPD	0	0	0
	cg13687887	5	158179519	EBF1;EBF1;EBF1	OpenSea	Body	-	-0.06	0.01	1.42e-24	17902	COPD	0	0	0
	cg22937882	5	405774	AHRR;LOC100310782	OpenSea	Body	+	0.09	0.01	1.51e-24	17902	COPD	0	0	0
	cg00517855	8	146016408	RPL8;RPL8	N_Shore	Body	-	-0.1	0.01	1.52e-24	17902	COPD	0	0	0
	cg11640529	20	43180850	PKIG;PKIG;PKIG;PKIG	OpenSea	5'UTR	-	-0.05	0.01	1.59e-24	17902	COPD	0	0	0
	cg23594345	14	106329607	NA	N_Shelf		+	-0.03	0	1.6e-24	17902	COPD	0	0	0
	cg16611234	11	58870075	NA	Island		+	-0.04	0	1.61e-24	17902	COPD	0	0	0
	cg04424621	6	27101941	HIST1H2BJ	S_Shore	TSS1500	+	-0.06	0.01	1.62e-24	17902	COPD	0	0	0
	cg24399529	15	69373153	MIR548H4;TMEM84	OpenSea	Body	-	0.05	0	1.7e-24	17902	COPD	0	0	0
	cg16155661	16	30440676	DCTPP1	N_Shore	Body	-	-0.05	0	1.72e-24	17902	COPD	0	0	0
	cg21941262	6	30495956	NA	OpenSea		+	-0.05	0	1.78e-24	17902	COPD	0	1	0
	cg25212025	10	34602937	PARD3	OpenSea	Body	-	-0.05	0	1.9e-24	17902	COPD	0	0	0
	cg14901243	19	13951845	NA	N_Shore		+	-0.07	0.01	1.92e-24	17902	COPD	0	1	0
	cg23954423	6	46291216	RCAN2;RCAN2;RCAN2;LOC101926915	OpenSea	Body	-	-0.05	0.01	1.99e-24	17902	COPD	0	0	0
	cg11709495	7	129649151	NA	OpenSea		-	0.06	0.01	2.01e-24	17902	COPD	0	0	0
	cg15159987	19	17003890	CPAMD8	N_Shelf	3'UTR	+	-0.09	0.01	2.02e-24	17902	COPD	0	0	0
	cg03272928	4	3357186	RGS12;RGS12	OpenSea	Body	+	-0.05	0	2.06e-24	17902	COPD	0	1	0
	cg17422460	6	31632171	BAT4;CSNK2B	N_Shore	Body	-	-0.06	0.01	2.06e-24	17902	COPD	0	0	0
	cg15627993	18	13628426	LDLRAD4;LDLRAD4;LDLRAD4;LDLRAD4;LDLRAD4	OpenSea	Body	-	0.06	0.01	2.09e-24	17902	COPD	0	0	0
	cg06807127	8	38262905	LETM2;LETM2;LETM2;LETM2;LETM2	OpenSea	Body	+	-0.05	0.01	2.21e-24	17902	COPD	0	0	0
	cg14162418	11	121336707	SORL1	OpenSea	Body	+	-0.06	0.01	2.27e-24	17902	COPD	0	0	0
	cg26196424	14	58615960	C14orf37	N_Shelf	5'UTR	-	-0.06	0.01	2.43e-24	17902	COPD	0	0	0
	cg02810967	4	17813558	NCAPG;DCAF16	S_Shore	Body	+	-0.05	0.01	2.46e-24	17902	COPD	0	0	0
	cg16477213	8	142402816	NA	S_Shore		-	-0.08	0.01	2.51e-24	17902	COPD	0	0	0
	cg24691042	5	171708977	UBTD2	N_Shore	Body	-	-0.06	0.01	2.6e-24	17902	COPD	0	0	0
	cg12573976	7	101194727	COL26A1;COL26A1	OpenSea	Body	-	-0.08	0.01	2.74e-24	17902	COPD	0	0	0
	cg01937809	1	37941854	ZC3H12A	S_Shore	Body	-	-0.07	0.01	2.79e-24	17902	COPD	0	0	0
	cg23721083	15	68682927	ITGA11	OpenSea	Body	+	-0.05	0	2.87e-24	17902	COPD	0	0	0
	cg07180646	1	15481541	TMEM51;TMEM51;TMEM51;TMEM51	S_Shore	5'UTR	-	-0.05	0	3.04e-24	17902	COPD	0	0	0
	cg18839190	14	98174220	NA	OpenSea		-	-0.05	0	3.06e-24	17902	COPD	0	0	0
	cg10799388	16	733709	JMJD8	Island	Body	+	-0.09	0.01	3.13e-24	17902	COPD	0	0	0
	cg09279763	7	2847477	GNA12;GNA12;GNA12	OpenSea	Body	-	-0.03	0	3.19e-24	17902	COPD	0	0	0
	cg14316231	8	41895100	MYST3;MYST3;MYST3	OpenSea	Body	-	-0.06	0.01	3.2e-24	17902	COPD	0	0	0
	cg07663850	7	5517419	FBXL18	N_Shelf	3'UTR	+	-0.08	0.01	3.21e-24	17902	COPD	0	1	0
	cg20745693	1	26909537	NA	OpenSea		-	-0.05	0	3.29e-24	17902	COPD	0	0	0
	cg14034325	10	43891459	HNRNPF;HNRNPF;HNRNPF;HNRNPF;HNRNPF;HNRNPF	N_Shore	5'UTR	-	-0.07	0.01	3.4e-24	17902	COPD	0	0	0
	cg22108930	7	111800870	DOCK4	OpenSea	Body	-	-0.04	0	3.4e-24	17902	COPD	0	0	0
	cg27271698	14	106330538	NA	N_Shelf		+	-0.04	0	3.41e-24	17902	COPD	0	0	0
	cg01171193	11	67037425	ADRBK1	S_Shelf	Body	+	-0.05	0.01	3.81e-24	17902	COPD	0	0	0
	cg13289509	10	105519104	SH3PXD2A	OpenSea	Body	-	-0.06	0.01	3.85e-24	17902	COPD	0	0	0
	cg25586488	10	44757334	NA	OpenSea		-	-0.06	0.01	3.91e-24	17902	COPD	0	0	0
	cg09865488	7	2996642	CARD11	OpenSea	Body	-	-0.06	0.01	3.93e-24	17902	COPD	0	0	0
	cg05439368	15	45028098	TRIM69;TRIM69	OpenSea	TSS1500	+	-0.07	0.01	4.04e-24	17902	COPD	0	0	0
	cg18515426	10	114981606	NA	OpenSea		+	0.05	0.01	4.19e-24	17902	COPD	0	0	0
	cg23732483	3	48965611	ARIH2	OpenSea	Body	+	-0.05	0.01	4.19e-24	17902	COPD	0	0	0
	cg19309676	19	50191439	C19orf76;PRMT1;PRMT1;PRMT1	Island	TSS1500	+	-0.07	0.01	4.27e-24	17902	COPD	0	0	0
	cg13984040	12	125258948	NA	OpenSea		-	-0.05	0	4.57e-24	17902	COPD	0	0	0
	cg02990352	11	126174640	DCPS	S_Shore	Body	+	-0.07	0.01	4.6e-24	17902	COPD	0	0	0
	cg26341457	11	72523885	NA	N_Shore		-	-0.05	0.01	4.63e-24	17902	COPD	0	0	0
	cg11345463	12	110201100	FAM222A-AS1;FAM222A-AS1;FAM222A	OpenSea	Body	+	-0.07	0.01	4.79e-24	17902	COPD	0	0	0
	cg16565913	4	40632362	RBM47	Island	TSS1500	-	0.05	0.01	4.94e-24	17902	COPD	0	0	0
	cg01208318	14	106329652	NA	N_Shelf		+	-0.03	0	5e-24	17902	COPD	0	0	0
	cg22995183	16	14293184	MKL2;MKL2	OpenSea	Body	-	0.08	0.01	5.58e-24	17902	COPD	0	0	0
	cg07381806	19	2094327	MOBKL2A	N_Shore	5'UTR	+	-0.05	0	5.65e-24	17902	COPD	0	0	0
	cg08386009	6	32094845	ATF6B;ATF6B	N_Shelf	Body	+	-0.1	0.01	5.8e-24	17902	COPD	0	0	0
	cg00100361	12	110752302	ATP2A2;ATP2A2	OpenSea	Body	+	-0.05	0.01	5.81e-24	17902	COPD	0	0	0
	cg00172979	19	19549603	GATAD2A	OpenSea	5'UTR	+	-0.09	0.01	6.13e-24	17902	COPD	0	0	0
	cg16102363	10	104376001	SUFU;SUFU	OpenSea	Body	+	-0.07	0.01	6.17e-24	17902	COPD	0	0	0
	cg01956420	13	110959668	COL4A1;COL4A2;COL4A2	Island	TSS200	+	0.02	0	6.31e-24	17902	COPD	0	0	0
	cg23190089	11	2920209	SLC22A18AS;SLC22A18	N_Shelf	Body	+	-0.05	0	6.37e-24	17902	COPD	0	0	0
	cg23570810	11	315102	IFITM1	N_Shore	Body	+	-0.04	0	6.41e-24	17902	COPD	0	0	0
	cg02538248	16	75045643	ZNRF1	OpenSea	Body	-	-0.05	0.01	6.48e-24	17902	COPD	0	0	0
	cg03764753	2	152163155	NA	OpenSea		+	-0.04	0	6.5e-24	17902	COPD	0	0	0
	cg07954423	9	130741881	FAM102A	N_Shore	Body	+	-0.04	0	6.81e-24	17902	COPD	0	0	0
	cg10880456	7	139367969	HIPK2;HIPK2	OpenSea	Body	+	-0.09	0.01	6.89e-24	17902	COPD	0	0	0
	cg03140410	17	30594811	RHBDL3	S_Shore	Body	-	-0.05	0	6.98e-24	17902	COPD	0	0	0
	cg17585440	19	2052181	MKNK2;MKNK2	S_Shore	TSS1500	-	-0.11	0.01	6.99e-24	17902	COPD	0	0	0
	cg25722983	1	36840028	STK40	OpenSea	5'UTR	+	-0.09	0.01	7.71e-24	17902	COPD	0	0	0
	cg08423568	9	20355400	MLLT3;MLLT3	OpenSea	Body	+	-0.05	0.01	7.86e-24	17902	COPD	0	0	0
	cg11939713	21	16513092	NA	OpenSea		-	-0.06	0.01	7.94e-24	17902	COPD	0	0	0
	cg24296397	3	49692537	BSN	S_Shelf	Body	+	0.08	0.01	8.01e-24	17902	COPD	0	0	0
	cg16146513	19	39801853	LRFN1	N_Shelf	Body	-	0.08	0.01	8.41e-24	17902	COPD	0	0	0
	cg14120703	9	139416102	NOTCH1	N_Shore	Body	+	-0.11	0.01	8.72e-24	17902	COPD	0	0	0
	cg06119833	14	101692579	NA	OpenSea		-	-0.05	0.01	8.99e-24	17902	COPD	0	0	0
	cg16398761	14	74220238	C14orf43;C14orf43	OpenSea	5'UTR	+	-0.04	0	9.06e-24	17902	COPD	0	0	0
	cg04890026	18	74842101	MBP;MBP	N_Shore	5'UTR	+	-0.06	0.01	9.15e-24	17902	COPD	0	1	0
	cg06909315	9	139796221	TRAF2	OpenSea	Body	-	-0.08	0.01	9.45e-24	17902	COPD	0	0	0
	cg20303561	14	91881497	CCDC88C	N_Shore	Body	+	-0.05	0.01	9.88e-24	17902	COPD	0	0	0
	cg20322193	7	39664614	RALA	S_Shore	5'UTR	+	-0.05	0	1.02e-23	17902	COPD	0	0	0
	cg03748458	8	14711248	MIR383;SGCZ	OpenSea	TSS1500	+	-0.05	0	1.03e-23	17902	COPD	0	0	0
	cg21108085	11	44591098	CD82;CD82	S_Shelf	5'UTR	-	-0.05	0.01	1.04e-23	17902	COPD	0	0	0
	cg17415380	3	71447574	FOXP1;FOXP1;FOXP1;FOXP1;FOXP1	OpenSea	5'UTR	-	-0.05	0.01	1.05e-23	17902	COPD	0	0	0
	cg19344626	19	16830749	NWD1	OpenSea	TSS200	-	-0.04	0	1.08e-23	17902	COPD	0	0	0
	cg12510708	7	26193805	NFE2L3	S_Shore	Body	-	-0.05	0.01	1.1e-23	17902	COPD	0	0	0
	cg00210249	10	71135679	HK1;HK1;HK1;HK1;HK1	OpenSea	Body	-	0.05	0.01	1.14e-23	17902	COPD	0	0	0
	cg20032789	10	30336565	KIAA1462	OpenSea	Body	+	-0.04	0	1.16e-23	17902	COPD	0	0	0
	cg26878655	17	38481877	RARA;RARA;RARA	OpenSea	5'UTR	-	-0.07	0.01	1.2e-23	17902	COPD	0	0	0
	cg27236013	11	126174690	DCPS	S_Shore	Body	+	-0.06	0.01	1.21e-23	17902	COPD	0	0	0
	cg13184736	1	68299409	GNG12	S_Shore	TSS1500	+	-0.03	0	1.27e-23	17902	COPD	0	1	0
	cg01207684	16	4103167	ADCY9	OpenSea	Body	-	-0.04	0	1.28e-23	17902	COPD	0	0	0
	cg08683263	16	30078162	ALDOA;ALDOA;ALDOA;ALDOA	S_Shore	5'UTR	-	-0.06	0.01	1.28e-23	17902	COPD	0	0	0
	cg09423147	16	30672502	FBRS;FBRS	S_Shore	Body	+	-0.1	0.01	1.36e-23	17902	COPD	0	0	0
	cg13571484	12	110754762	ATP2A2;ATP2A2	OpenSea	Body	+	-0.05	0.01	1.36e-23	17902	COPD	0	0	0
	cg19278199	4	143324267	INPP4B;INPP4B	OpenSea	Body	+	-0.04	0	1.37e-23	17902	COPD	0	0	0
	cg22996023	17	8803989	PIK3R5;PIK3R5;PIK3R5;PIK3R5;PIK3R5;PIK3R5	OpenSea	Body	+	-0.08	0.01	1.41e-23	17902	COPD	0	0	0
	cg00238470	1	36616845	TRAPPC3	S_Shore	5'UTR	-	-0.1	0.01	1.48e-23	17902	COPD	0	0	0
	cg08542560	5	14671841	OTULIN	OpenSea	Body	-	-0.04	0	1.48e-23	17902	COPD	0	0	0
	cg21649604	22	39714288	RPL3;RPL3;RNU86	N_Shore	Body	-	-0.05	0.01	1.48e-23	17902	COPD	0	0	0
	cg02003183	14	103415882	CDC42BPB	OpenSea	Body	+	0.04	0	1.51e-23	17902	COPD	0	0	0
	cg01435315	10	72348420	NA	OpenSea		+	-0.04	0	1.53e-23	17902	COPD	0	0	0
	cg06394460	13	28130393	LNX2	OpenSea	Body	-	-0.04	0	1.55e-23	17902	COPD	0	0	0
	cg25325512	6	37142220	PIM1	S_Shelf	3'UTR	-	-0.05	0	1.6e-23	17902	COPD	0	0	0
	cg11807314	3	31746386	OSBPL10-AS1;OSBPL10;OSBPL10	OpenSea	Body	-	0.05	0.01	1.63e-23	17902	COPD	0	0	0
	cg16176702	15	66307282	MEGF11	OpenSea	Body	-	0.08	0.01	1.7e-23	17902	COPD	0	0	0
	cg06991118	18	9117348	NDUFV2	OpenSea	Body	+	-0.04	0	1.72e-23	17902	COPD	0	0	0
	cg13705457	11	34592254	NA	OpenSea		+	0.06	0.01	1.74e-23	17902	COPD	0	1	0
	cg23068081	2	109268809	LIMS1;LIMS1;LIMS1;LIMS1;LIMS1	OpenSea	5'UTR	+	-0.05	0.01	1.74e-23	17902	COPD	0	0	0
	cg05055150	19	35783292	MAG;MAG	N_Shelf	5'UTR	+	0.08	0.01	1.76e-23	17902	COPD	0	0	0
	cg13591783	9	75768868	ANXA1	OpenSea	5'UTR	+	-0.05	0.01	1.76e-23	17902	COPD	0	0	0
	cg23973524	19	18873222	CRTC1;CRTC1	Island	Body	-	0.05	0.01	1.79e-23	17902	COPD	0	0	0
	cg05889768	10	13143286	OPTN;OPTN;OPTN;OPTN	S_Shore	5'UTR	-	-0.07	0.01	1.83e-23	17902	COPD	0	0	0
	cg18942579	17	57915773	TMEM49	OpenSea	Body	-	-0.04	0	1.84e-23	17902	COPD	0	0	0
	cg07677634	9	80435507	GNAQ	OpenSea	Body	+	-0.05	0.01	1.87e-23	17902	COPD	0	0	0
	cg15058033	22	50744372	PLXNB2	N_Shore	5'UTR	-	-0.12	0.01	1.9e-23	17902	COPD	0	0	0
	cg05789925	3	186503451	EIF4A2;MIR1248;SNORA81	S_Shore	Body	+	-0.05	0.01	2e-23	17902	COPD	0	0	0
	cg04368942	7	134571320	CALD1;CALD1;CALD1	OpenSea	Body	-	-0.06	0.01	2.05e-23	17902	COPD	0	0	0
	cg00640314	8	67835853	SNORD87;SNHG6	N_Shore	TSS1500	-	-0.05	0.01	2.15e-23	17902	COPD	0	0	0
	cg12316366	15	74699781	NA	N_Shelf		-	-0.08	0.01	2.17e-23	17902	COPD	0	0	0
	cg08208903	12	90341154	NA	OpenSea		+	-0.05	0	2.19e-23	17902	COPD	0	0	0
	cg14169841	6	74169999	MTO1;MTO1;MTO1	N_Shore	TSS1500	-	-0.07	0.01	2.28e-23	17902	COPD	0	1	0
	cg04389058	3	57041402	ARHGEF3	OpenSea	Body	+	-0.07	0.01	2.32e-23	17902	COPD	0	0	0
	cg24149237	11	117687628	NA	OpenSea		-	-0.07	0.01	2.36e-23	17902	COPD	0	0	0
	cg07898952	11	33898816	LMO2	OpenSea	5'UTR	-	-0.09	0.01	2.39e-23	17902	COPD	0	0	0
	cg25232236	10	126412275	FAM53B	OpenSea	5'UTR	-	-0.05	0	2.39e-23	17902	COPD	0	0	0
	cg21241410	2	43267816	NA	OpenSea		+	-0.05	0.01	2.41e-23	17902	COPD	0	0	0
	cg11557553	5	404996	AHRR;LOC100310782	OpenSea	Body	+	0.1	0.01	2.53e-23	17902	COPD	0	0	0
	cg13849276	17	41328544	NBR1;NBR1;NBR1;NBR1	OpenSea	Body	+	-0.05	0	2.55e-23	17902	COPD	0	0	0
	cg26703507	2	113404661	SLC20A1	S_Shore	Body	-	-0.05	0	2.65e-23	17902	COPD	0	0	0
	cg26519582	11	67115713	LOC100130987	OpenSea	Body	-	-0.05	0	2.7e-23	17902	COPD	0	0	0
	cg12971855	22	30217633	ASCC2;ASCC2	OpenSea	Body	-	-0.07	0.01	2.77e-23	17902	COPD	0	0	0
	cg16298481	1	89989717	LRRC8B	N_Shore	TSS1500	-	-0.06	0.01	2.79e-23	17902	COPD	0	0	0
	cg25054107	20	43201588	PKIG;PKIG;PKIG;PKIG	OpenSea	5'UTR	-	-0.06	0.01	2.84e-23	17902	COPD	0	0	0
	cg12581512	14	94422013	ASB2;ASB2	OpenSea	Body	-	-0.04	0	2.87e-23	17902	COPD	0	0	0
	cg27182159	6	33241226	RPS18	S_Shore	Body	+	-0.07	0.01	2.99e-23	17902	COPD	0	0	0
	cg04858539	22	33964297	LARGE;LARGE	OpenSea	Body	+	0.04	0	3.03e-23	17902	COPD	0	0	0
	cg15542713	1	42385581	HIVEP3;HIVEP3	S_Shore	TSS1500	-	0.03	0	3.07e-23	17902	COPD	0	0	0
	cg05677062	12	123874707	SETD8	S_Shore	Body	+	-0.06	0.01	3.09e-23	17902	COPD	0	0	0
	cg25635022	3	170147199	CLDN11;CLDN11	OpenSea	Body	+	-0.06	0.01	3.12e-23	17902	COPD	0	0	0
	cg02711608	19	47287964	SLC1A5;SLC1A5;SLC1A5;SLC1A5	N_Shelf	1stExon	+	-0.05	0	3.13e-23	17902	COPD	0	0	0
	cg18696027	15	45002597	B2M	N_Shore	TSS1500	+	-0.05	0.01	3.14e-23	17902	COPD	0	0	0
	cg01445100	16	88103339	BANP;BANP	S_Shore	Body	-	0.09	0.01	3.18e-23	17902	COPD	0	1	0
	cg15801526	1	62353410	INADL	OpenSea	Body	+	0.08	0.01	3.21e-23	17902	COPD	0	0	0
	cg15782465	1	25774461	TMEM57;TMEM57	OpenSea	Body	+	-0.06	0.01	3.27e-23	17902	COPD	0	0	0
	cg07943542	2	174221049	CDCA7;CDCA7	S_Shore	Body	-	-0.06	0.01	3.31e-23	17902	COPD	0	0	0
	cg12828729	5	134823969	NA	N_Shore		-	0.06	0.01	3.34e-23	17902	COPD	0	0	0
	cg14128479	8	126522705	NA	OpenSea		-	-0.08	0.01	3.48e-23	17902	COPD	0	0	0
	cg16694480	1	19732786	CAPZB	OpenSea	Body	-	0.07	0.01	3.48e-23	17902	COPD	0	0	0
	cg04061293	12	90341279	NA	OpenSea		-	-0.03	0	3.5e-23	17902	COPD	0	0	0
	cg15321693	22	37609412	SSTR3	OpenSea	TSS1500	+	-0.09	0.01	3.51e-23	17902	COPD	0	0	0
	cg03655142	1	153950843	JTB	S_Shore	TSS1500	+	-0.06	0.01	3.58e-23	17902	COPD	0	0	0
	cg26498349	12	95034650	TMCC3	OpenSea	Body	+	-0.05	0.01	3.58e-23	17902	COPD	0	1	0
	cg21702517	18	30133400	NA	OpenSea		-	-0.08	0.01	3.76e-23	17902	COPD	0	0	0
	cg13117318	17	74242643	NA	OpenSea		-	-0.05	0.01	3.84e-23	17902	COPD	0	0	0
	cg23772533	16	89628650	RPL13;RPL13;RPL13;RPL13	S_Shore	Body	-	-0.06	0.01	3.98e-23	17902	COPD	0	0	0
	cg24256225	3	97700818	NA	OpenSea		-	-0.04	0	4.07e-23	17902	COPD	0	0	0
	cg02141604	3	52058921	NA	OpenSea		+	-0.07	0.01	4.17e-23	17902	COPD	0	0	0
	cg18149996	20	33734133	EDEM2;EDEM2;EDEM2	N_Shore	Body	-	-0.05	0.01	4.47e-23	17902	COPD	0	0	0
	cg24825894	10	98478267	PIK3AP1	N_Shore	Body	-	0.08	0.01	4.47e-23	17902	COPD	0	0	0
	cg20249566	19	16830739	NWD1	OpenSea	TSS200	-	-0.04	0	4.68e-23	17902	COPD	0	0	0
	cg24086068	4	77356008	SHROOM3	OpenSea	TSS1500	-	-0.04	0	4.95e-23	17902	COPD	0	0	0
	cg11670749	7	73303364	NA	OpenSea		-	0.06	0.01	5.04e-23	17902	COPD	0	0	0
	cg17265829	4	126238422	FAT4	Island	1stExon	+	0.03	0	5.19e-23	17902	COPD	0	0	0
	cg04982103	17	38498478	RARA-AS1;RARA;RARA;RARA;RARA;RARA	Island	Body	+	0.04	0	5.22e-23	17902	COPD	0	0	0
	cg27204294	1	152020932	NA	OpenSea		-	-0.05	0.01	5.28e-23	17902	COPD	0	0	0
	cg16903347	9	139565048	EGFL7;EGFL7;MIR126;EGFL7;EGFL7;EGFL7	Island	Body	+	-0.04	0	5.38e-23	17902	COPD	0	0	0
	cg10361922	17	40925790	VPS25	OpenSea	Body	-	-0.05	0.01	5.39e-23	17902	COPD	0	0	0
	cg05072243	6	27781799	HIST1H2BM	N_Shore	TSS1500	-	-0.06	0.01	5.42e-23	17902	COPD	0	0	0
	cg17982054	8	116432158	TRPS1;TRPS1;TRPS1	OpenSea	Body	+	-0.05	0.01	5.43e-23	17902	COPD	0	0	0
	cg05655806	3	111260756	CD96;CD96	OpenSea	TSS200	+	-0.04	0	5.45e-23	17902	COPD	0	0	0
	cg01294327	19	2291373	LINGO3	Island	Body	-	-0.03	0	5.48e-23	17902	COPD	0	0	0
	cg07491249	6	108975258	FOXO3;FOXO3	OpenSea	Body	-	0.07	0.01	5.49e-23	17902	COPD	0	0	0
	cg12210272	12	123915957	RILPL2;RILPL2	OpenSea	Body	+	-0.05	0	5.58e-23	17902	COPD	0	0	0
	cg26371847	1	201476665	CSRP1;CSRP1;CSRP1	S_Shore	TSS1500	+	-0.1	0.01	5.63e-23	17902	COPD	0	1	0
	cg11730958	5	118806244	HSD17B4;HSD17B4;HSD17B4;HSD17B4;HSD17B4	OpenSea	5'UTR	+	-0.07	0.01	5.79e-23	17902	COPD	0	0	0
	cg02222791	14	88621424	NA	OpenSea		+	-0.03	0	6.09e-23	17902	COPD	0	0	0
	cg02423587	1	36059379	TFAP2E	OpenSea	Body	+	0.06	0.01	6.36e-23	17902	COPD	0	0	0
	cg15776495	16	89428646	ANKRD11;ANKRD11;ANKRD11;ANKRD11	OpenSea	Body	+	-0.04	0	6.54e-23	17902	COPD	0	0	0
	cg16565224	6	11411456	NA	OpenSea		+	-0.05	0.01	6.66e-23	17902	COPD	0	0	0
	cg02722539	2	68654573	NA	OpenSea		-	-0.05	0	7.11e-23	17902	COPD	0	0	0
	cg07286733	17	27048536	SNORD4A;RPL23A	S_Shore	TSS1500	+	-0.08	0.01	7.15e-23	17902	COPD	0	0	0
	cg27542454	12	54677325	HNRNPA1P10;HNRNPA1;HNRNPA1	S_Shelf	Body	-	-0.04	0	7.42e-23	17902	COPD	0	0	0
	cg08899667	6	31761055	VARS	N_Shelf	Body	-	0.07	0.01	7.56e-23	17902	COPD	0	0	0
	cg18137450	1	224620806	WDR26;WDR26	N_Shore	Body	-	-0.08	0.01	7.8e-23	17902	COPD	0	0	0
	cg00324097	17	75446549	SEPT9;SEPT9;SEPT9;SEPT9;SEPT9;SEPT9	N_Shore	TSS200	+	-0.1	0.01	8.09e-23	17902	COPD	0	0	0
	cg09137809	8	38615556	TACC1	S_Shore	5'UTR	+	-0.06	0.01	8.24e-23	17902	COPD	0	0	0
	cg15826352	4	2935700	MFSD10;MFSD10;MFSD10	Island	1stExon	-	-0.06	0.01	8.99e-23	17902	COPD	0	0	0
	cg09965980	13	28876143	FLT1	OpenSea	3'UTR	+	-0.04	0	9.03e-23	17902	COPD	0	0	0
	cg20337215	16	578931	CAPN15	S_Shore	5'UTR	-	-0.04	0	9.32e-23	17902	COPD	0	0	0
	cg06635952	2	70025869	ANXA4	OpenSea	Body	+	0.06	0.01	9.37e-23	17902	COPD	0	0	0
	cg23025288	2	129278724	NA	OpenSea		-	-0.04	0	9.4e-23	17902	COPD	0	0	0
	cg19051001	19	42723909	DEDD2;ZNF526;DEDD2	N_Shore	5'UTR	+	-0.09	0.01	9.47e-23	17902	COPD	0	0	0
	cg03746015	16	11141000	CLEC16A	OpenSea	Body	+	-0.04	0	1.05e-22	17902	COPD	0	0	0
	cg09022230	7	5457225	TNRC18	N_Shore	Body	-	-0.06	0.01	1.05e-22	17902	COPD	0	0	0
	cg08505032	12	98858097	NA	OpenSea		-	-0.05	0	1.06e-22	17902	COPD	0	0	0
	cg16708465	13	95933097	ABCC4;ABCC4	OpenSea	Body	-	-0.06	0.01	1.06e-22	17902	COPD	0	0	0
	cg13545705	16	67312573	PLEKHG4;PLEKHG4;PLEKHG4;PLEKHG4	N_Shore	TSS1500	-	-0.07	0.01	1.12e-22	17902	COPD	0	1	0
	cg08110170	11	72474129	STARD10	OpenSea	Body	-	-0.04	0	1.13e-22	17902	COPD	0	0	0
	cg11098795	12	104276789	TTC41P	OpenSea	Body	-	-0.06	0.01	1.22e-22	17902	COPD	0	0	0
	cg02716826	9	33447032	SUGT1P1;AQP3	N_Shore	Body	-	-0.06	0.01	1.29e-22	17902	COPD	0	0	0
	cg00134210	10	14644132	FAM107B	N_Shore	Body	-	-0.04	0	1.3e-22	17902	COPD	0	0	0
	cg08149865	8	21914600	EPB49;EPB49;EPB49;EPB49	S_Shore	TSS1500	-	-0.07	0.01	1.31e-22	17902	COPD	0	0	0
	cg16052901	6	33240864	VPS52;RPS18	S_Shore	TSS1500	+	-0.05	0.01	1.32e-22	17902	COPD	0	0	0
	cg02180507	6	36882082	C6orf89;C6orf89;C6orf89;C6orf89	OpenSea	Body	+	-0.07	0.01	1.34e-22	17902	COPD	0	0	0
	cg18713358	11	67038249	ADRBK1	S_Shelf	Body	-	-0.06	0.01	1.35e-22	17902	COPD	0	0	0
	cg14963666	2	209354581	PTH2R;PTH2R	OpenSea	Body	-	-0.09	0.01	1.38e-22	17902	COPD	0	0	0
	cg04813697	10	22920025	PIP4K2A	OpenSea	Body	-	-0.06	0.01	1.4e-22	17902	COPD	0	0	0
	cg24556382	4	174173455	GALNT7	OpenSea	Body	-	-0.04	0	1.41e-22	17902	COPD	0	0	0
	cg03804474	5	67760417	NA	OpenSea		+	-0.06	0.01	1.42e-22	17902	COPD	0	0	0
	cg09298159	6	153302566	FBXO5;FBXO5	N_Shore	Body	-	-0.04	0	1.42e-22	17902	COPD	0	0	0
	cg21880733	11	77342278	CLNS1A	OpenSea	Body	-	-0.06	0.01	1.42e-22	17902	COPD	0	0	0
	cg25421530	10	97200987	SORBS1;SORBS1;SORBS1;SORBS1;SORBS1;SORBS1;SORBS1	OpenSea	5'UTR	-	0.05	0.01	1.43e-22	17902	COPD	0	0	0
	cg01821920	1	6015903	NPHP4;NPHP4;NPHP4;NPHP4	OpenSea	Body	-	-0.07	0.01	1.44e-22	17902	COPD	0	0	0
	cg05770389	6	88722796	NA	OpenSea		+	-0.06	0.01	1.44e-22	17902	COPD	0	0	0
	cg23839599	1	161708999	NA	OpenSea		+	-0.06	0.01	1.47e-22	17902	COPD	0	1	0
	cg17024919	3	21792248	ZNF385D	OpenSea	Body	+	-0.03	0	1.49e-22	17902	COPD	0	0	0
	cg03149958	6	36326677	NA	OpenSea		-	-0.05	0	1.5e-22	17902	COPD	0	0	0
	cg14440964	2	219608040	TTLL4	OpenSea	Body	+	-0.05	0.01	1.56e-22	17902	COPD	0	0	0
	cg11341610	19	13050931	CALR	S_Shore	Body	-	-0.05	0.01	1.61e-22	17902	COPD	0	0	0
	cg26905258	13	77898407	MYCBP2	N_Shelf	Body	-	-0.06	0.01	1.62e-22	17902	COPD	0	0	0
	cg15652719	7	138803555	NA	OpenSea		-	-0.06	0.01	1.65e-22	17902	COPD	0	1	0
	cg25064552	1	153938859	SLC39A1	N_Shore	5'UTR	-	-0.05	0.01	1.71e-22	17902	COPD	0	0	0
	cg09943198	9	222492	DOCK8	OpenSea	Body	-	-0.05	0	1.76e-22	17902	COPD	0	0	0
	cg02519286	12	6642354	GAPDH	N_Shore	TSS1500	-	-0.05	0.01	1.77e-22	17902	COPD	0	0	0
	cg11429111	5	134813329	NA	OpenSea		+	0.04	0	1.82e-22	17902	COPD	0	0	0
	cg08025679	19	30157311	PLEKHF1	S_Shore	5'UTR	-	-0.06	0.01	1.84e-22	17902	COPD	0	0	0
	cg05762054	2	122924609	NA	OpenSea		-	-0.06	0.01	1.85e-22	17902	COPD	0	0	0
	cg01129810	1	43407645	SLC2A1	OpenSea	Body	+	-0.07	0.01	1.88e-22	17902	COPD	0	1	0
	cg01850331	15	67383558	SMAD3	OpenSea	Body	-	-0.05	0	1.88e-22	17902	COPD	0	0	0
	cg12516875	22	46463543	NA	N_Shelf		-	-0.06	0.01	1.91e-22	17902	COPD	0	0	0
	cg26468084	16	3696412	NA	OpenSea		+	-0.12	0.01	1.91e-22	17902	COPD	0	0	0
	cg24688690	5	345850	AHRR	S_Shore	Body	+	-0.1	0.01	2.03e-22	17902	COPD	0	0	0
	cg20764603	16	30672510	FBRS;FBRS	S_Shore	Body	+	-0.09	0.01	2.08e-22	17902	COPD	0	0	0
	cg05963604	3	57263543	APPL1	S_Shore	Body	+	-0.05	0.01	2.11e-22	17902	COPD	0	0	0
	cg15480998	10	79373438	KCNMA1;KCNMA1;KCNMA1;KCNMA1;KCNMA1;KCNMA1	OpenSea	Body	-	-0.04	0	2.18e-22	17902	COPD	0	0	0
	cg16485845	8	141802466	PTK2;PTK2;PTK2	OpenSea	Body	-	-0.08	0.01	2.33e-22	17902	COPD	0	0	0
	cg18363886	7	112092440	IFRD1;IFRD1;IFRD1;IFRD1;IFRD1;IFRD1	S_Shore	1stExon	+	-0.05	0	2.33e-22	17902	COPD	0	0	0
	cg18007737	2	233265159	NA	OpenSea		-	-0.06	0.01	2.43e-22	17902	COPD	0	0	0
	cg01970818	19	39175171	ACTN4	OpenSea	Body	-	-0.06	0.01	2.51e-22	17902	COPD	0	1	0
	cg03936075	6	11370479	NEDD9;NEDD9	OpenSea	5'UTR	-	-0.07	0.01	2.51e-22	17902	COPD	0	0	0
	cg20595453	6	33219392	VPS52	S_Shore	Body	-	-0.08	0.01	2.52e-22	17902	COPD	0	0	0
	cg17750024	1	175538621	TNR	OpenSea	5'UTR	-	-0.05	0.01	2.53e-22	17902	COPD	0	0	0
	cg00018179	15	72521159	PKM;PKM;PKM;PKM;PKM;PKM;PKM	N_Shore	Body	+	-0.04	0	2.65e-22	17902	COPD	0	1	0
	cg24704287	19	13951481	NA	N_Shore		-	-0.04	0	2.65e-22	17902	COPD	0	0	0
	cg12364755	17	2498642	PAFAH1B1	S_Shore	5'UTR	+	-0.08	0.01	2.77e-22	17902	COPD	0	0	0
	cg24711224	5	176561865	NSD1;NSD1	S_Shore	5'UTR	+	-0.06	0.01	2.82e-22	17902	COPD	0	0	0
	cg27267248	12	105157208	NA	OpenSea		+	-0.07	0.01	2.83e-22	17902	COPD	0	0	0
	cg03916421	4	130013461	SCLT1;C4orf33	N_Shore	Body	-	-0.09	0.01	2.89e-22	17902	COPD	0	0	0
	cg04942605	22	37699966	CYTH4	OpenSea	Body	+	-0.07	0.01	3.09e-22	17902	COPD	0	1	0
	cg15415882	3	194925340	XXYLT1;XXYLT1	OpenSea	Body	-	-0.06	0.01	3.1e-22	17902	COPD	0	0	0
	cg22870429	3	114027859	TIGIT	OpenSea	3'UTR	-	-0.06	0.01	3.11e-22	17902	COPD	0	0	0
	cg05940455	2	233265137	NA	OpenSea		-	-0.05	0	3.22e-22	17902	COPD	0	0	0
	cg03011059	12	120935568	DYNLL1;DYNLL1;DYNLL1	S_Shore	Body	-	-0.05	0	3.28e-22	17902	COPD	0	0	0
	cg01858866	1	40040016	PABPC4;PABPC4;PABPC4	N_Shore	Body	-	-0.07	0.01	3.35e-22	17902	COPD	0	0	0
	cg15367056	7	92271711	CDK6;CDK6	OpenSea	Body	-	-0.05	0.01	3.43e-22	17902	COPD	0	0	0
	cg21748789	17	7482742	CD68;CD68	N_Shelf	TSS200	-	-0.05	0	3.47e-22	17902	COPD	0	0	0
	cg26031947	6	111139131	AMD1	S_Shelf	5'UTR	+	-0.04	0	3.48e-22	17902	COPD	0	0	0
	cg16111704	6	41673829	TFEB;TFEB;TFEB;TFEB;TFEB	OpenSea	Body	+	-0.05	0	3.5e-22	17902	COPD	0	0	0
	cg09349128	22	50327986	NA	N_Shore		-	-0.06	0.01	3.69e-22	17902	COPD	0	0	0
	cg06446365	5	176729812	RAB24;RAB24;RAB24;RAB24;PRELID1;PRELID1;RAB24;RAB24;RAB24;RAB24	N_Shore	Body	+	-0.07	0.01	3.72e-22	17902	COPD	0	0	0
	cg08605900	10	112888790	NA	OpenSea		+	0.05	0.01	3.96e-22	17902	COPD	0	0	0
	cg00008629	9	115093661	ROD1;ROD1;ROD1	N_Shore	Body	-	-0.03	0	3.99e-22	17902	COPD	0	0	0
	cg18764008	5	151101114	NA	OpenSea		+	-0.06	0.01	4.04e-22	17902	COPD	0	0	0
	cg11703639	14	93203599	LGMN;LGMN	OpenSea	5'UTR	-	0.08	0.01	4.06e-22	17902	COPD	0	0	0
	cg26992381	3	71478152	FOXP1;FOXP1;FOXP1;FOXP1;FOXP1	OpenSea	5'UTR	-	-0.05	0.01	4.11e-22	17902	COPD	0	1	0
	cg25922180	4	693321	NA	OpenSea		-	-0.04	0	4.32e-22	17902	COPD	0	0	0
	cg06062640	20	52272952	NA	N_Shelf		-	-0.05	0.01	4.34e-22	17902	COPD	0	0	0
	cg21373546	19	50191788	ADM5	S_Shore	TSS200	-	-0.06	0.01	4.39e-22	17902	COPD	0	0	0
	cg00035937	7	91874085	KRIT1;KRIT1;KRIT1;KRIT1;ANKIB1;KRIT1	N_Shore	5'UTR	+	-0.07	0.01	4.44e-22	17902	COPD	0	0	0
	cg09967176	15	77280925	NA	OpenSea		-	-0.05	0	4.52e-22	17902	COPD	0	0	0
	cg23261280	2	197106919	HECW2;HECW2;HECW2;HECW2	OpenSea	ExonBnd	+	-0.05	0.01	4.64e-22	17902	COPD	0	0	0
	cg10541181	12	23712593	SOX5;SOX5;SOX5;SOX5;SOX5	OpenSea	Body	-	-0.04	0	4.7e-22	17902	COPD	0	0	0
	cg04907244	7	22894795	SNORD93	S_Shore	TSS1500	+	-0.03	0	4.76e-22	17902	COPD	0	1	0
	cg19536605	12	125118318	NA	OpenSea		+	-0.04	0	4.83e-22	17902	COPD	0	0	0
	cg24688401	16	56311522	GNAO1;GNAO1	OpenSea	Body	-	-0.08	0.01	4.92e-22	17902	COPD	0	0	0
	cg02010481	7	28218524	JAZF1	N_Shore	Body	-	-0.05	0.01	4.95e-22	17902	COPD	0	0	0
	cg17668115	1	156868625	PEAR1	OpenSea	5'UTR	-	-0.06	0.01	5.32e-22	17902	COPD	0	0	0
	cg12946660	19	41771873	HNRNPUL1;HNRNPUL1	S_Shore	Body	-	-0.04	0	5.41e-22	17902	COPD	0	0	0
	cg15160624	3	21793157	ZNF385D	OpenSea	TSS1500	+	-0.04	0	5.53e-22	17902	COPD	0	0	0
	cg15755028	11	64074198	ESRRA;ESRRA;ESRRA	S_Shore	5'UTR	+	-0.09	0.01	5.72e-22	17902	COPD	0	0	0
	cg21188533	3	53700263	CACNA1D;CACNA1D;CACNA1D	OpenSea	Body	-	0.02	0	5.83e-22	17902	COPD	0	0	0
	cg26669717	7	641028	PRKAR1B;PRKAR1B;PRKAR1B;PRKAR1B;PRKAR1B;PRKAR1B	N_Shelf	Body	-	-0.09	0.01	5.84e-22	17902	COPD	0	0	0
	cg18130370	22	37270153	NCF4;NCF4	OpenSea	Body	+	-0.06	0.01	5.87e-22	17902	COPD	0	0	0
	cg20385229	14	78175470	ALKBH1;C14orf156	S_Shore	TSS1500	+	-0.06	0.01	5.94e-22	17902	COPD	0	0	0
	cg15562617	16	80603721	LINC01227;LINC01227	OpenSea	Body	-	-0.07	0.01	5.97e-22	17902	COPD	0	0	0
	cg20875625	1	112159392	NA	N_Shelf		+	-0.05	0	5.98e-22	17902	COPD	0	0	0
	cg13092108	1	26857284	RPS6KA1	S_Shore	Body	-	-0.08	0.01	6e-22	17902	COPD	0	0	0
	cg24230340	2	74758080	HTRA2;HTRA2;AUP1	S_Shore	Body	+	-0.04	0	6.05e-22	17902	COPD	0	0	0
	cg23203766	15	79270157	RASGRF1;RASGRF1;RASGRF1	OpenSea	Body	+	-0.09	0.01	6.07e-22	17902	COPD	0	0	0
	cg08565469	19	2291389	LINGO3	Island	Body	-	-0.03	0	6.16e-22	17902	COPD	0	0	0
	cg26764244	1	68299511	GNG12	S_Shore	TSS1500	+	-0.03	0	6.19e-22	17902	COPD	0	1	0
	cg22823725	2	192900649	TMEFF2;TMEFF2	OpenSea	Body	-	-0.06	0.01	6.42e-22	17902	COPD	0	0	0
	cg22441770	1	153929592	CRTC2	N_Shore	Body	-	-0.08	0.01	6.79e-22	17902	COPD	0	0	0
	cg21095779	3	190336306	IL1RAP;IL1RAP;IL1RAP;IL1RAP;IL1RAP;IL1RAP	OpenSea	Body	-	-0.04	0	7.14e-22	17902	COPD	0	0	0
	cg21163477	16	17439164	XYLT1	OpenSea	Body	-	-0.06	0.01	7.45e-22	17902	COPD	0	1	0
	cg08763102	4	3079751	HTT	S_Shelf	Body	+	-0.09	0.01	7.79e-22	17902	COPD	0	0	0
	cg03850957	20	16713359	SNRPB2;SNRPB2	S_Shelf	Body	+	-0.06	0.01	8.12e-22	17902	COPD	0	0	0
	cg08507178	22	50357265	PIM3	S_Shore	3'UTR	+	-0.09	0.01	8.27e-22	17902	COPD	0	0	0
	cg17585528	3	187988060	LPP;LPP;LPP	OpenSea	5'UTR	-	-0.04	0	8.34e-22	17902	COPD	0	0	0
	cg23003085	11	64084321	PRDX5;PRDX5;TRMT112;PRDX5	N_Shore	TSS1500	-	-0.05	0.01	8.43e-22	17902	COPD	0	0	0
	cg03786093	17	75371205	SEPT9;SEPT9;SEPT9;SEPT9;SEPT9;SEPT9	S_Shore	TSS1500	-	-0.1	0.01	8.46e-22	17902	COPD	0	0	0
	cg20066188	22	37678791	CYTH4	OpenSea	Body	+	-0.04	0	8.57e-22	17902	COPD	0	0	0
	cg20552513	2	112390271	NA	OpenSea		-	0.05	0.01	8.77e-22	17902	COPD	0	0	0
	cg26337322	22	40573627	TNRC6B;TNRC6B;TNRC6B	OpenSea	TSS1500	+	-0.08	0.01	8.84e-22	17902	COPD	0	0	0
	cg12570134	17	46640347	HOXB3	N_Shore	5'UTR	+	-0.06	0.01	8.95e-22	17902	COPD	0	0	0
	cg19466046	12	118745138	TAOK3	OpenSea	5'UTR	+	-0.05	0	9.05e-22	17902	COPD	0	0	0
	cg22330213	8	38153424	WHSC1L1	OpenSea	Body	-	-0.06	0.01	9.06e-22	17902	COPD	0	0	0
	cg03462554	11	62340381	EEF1G	N_Shore	Body	-	-0.1	0.01	9.64e-22	17902	COPD	0	0	0
	cg21220374	9	100396777	TSTD2;NCBP1	S_Shore	TSS1500	-	-0.05	0.01	9.85e-22	17902	COPD	0	0	0
	cg15190241	1	168368506	NA	OpenSea		-	-0.06	0.01	1.01e-21	17902	COPD	0	0	0
	cg16449161	8	94752109	RBM12B-AS1;RBM12B	N_Shore	TSS1500	-	-0.04	0	1.01e-21	17902	COPD	0	0	0
	cg22829098	17	28053973	SSH2;SSH2;SSH2;SSH2	OpenSea	Body	-	0.05	0.01	1.02e-21	17902	COPD	0	0	0
	cg13025388	11	118098752	MPZL3;MPZL3;MPZL3;MPZL3	OpenSea	3'UTR	-	-0.05	0.01	1.06e-21	17902	COPD	0	0	0
	cg14038575	1	214432990	NA	OpenSea		-	-0.05	0.01	1.06e-21	17902	COPD	0	0	0
	cg14099685	11	47546068	CUGBP1	OpenSea	5'UTR	-	-0.06	0.01	1.06e-21	17902	COPD	0	0	0
	cg23612301	5	180675109	CTC-338M12.4	S_Shore	Body	-	-0.08	0.01	1.07e-21	17902	COPD	0	0	0
	cg21927395	17	71225049	FAM104A;FAM104A;FAM104A;FAM104A;FAM104A	N_Shelf	TSS1500	-	-0.05	0.01	1.08e-21	17902	COPD	0	0	0
	cg00780520	8	128808554	PVT1	S_Shore	Body	+	-0.07	0.01	1.1e-21	17902	COPD	0	0	0
	cg08662265	12	54679251	NA	OpenSea		+	-0.05	0.01	1.13e-21	17902	COPD	0	0	0
	cg26429069	9	132758559	FNBP1	OpenSea	Body	+	-0.05	0.01	1.13e-21	17902	COPD	0	0	0
	cg07753717	22	46636223	PPARA;PPARA	OpenSea	3'UTR	-	0.07	0.01	1.18e-21	17902	COPD	0	1	0
	cg17412005	1	45806886	MUTYH;MUTYH;MUTYH;TOE1;MUTYH;MUTYH;MUTYH	S_Shore	TSS1500	-	-0.05	0.01	1.18e-21	17902	COPD	0	0	0
	cg02521050	21	45287110	AGPAT3	OpenSea	5'UTR	-	-0.08	0.01	1.27e-21	17902	COPD	0	0	0
	cg07330742	10	80889044	ZMIZ1	OpenSea	5'UTR	-	-0.12	0.01	1.27e-21	17902	COPD	0	0	0
	cg10515368	3	107781060	CD47;CD47	OpenSea	Body	-	-0.06	0.01	1.31e-21	17902	COPD	0	0	0
	cg14620941	9	139776929	NA	N_Shelf		+	-0.05	0.01	1.32e-21	17902	COPD	0	1	0
	cg02767093	13	99130655	STK24;STK24	S_Shelf	Body	-	-0.07	0.01	1.43e-21	17902	COPD	0	0	0
	cg04139049	7	134854288	C7orf49;C7orf49;C7orf49;C7orf49;C7orf49;C7orf49;C7orf49;C7orf49;C7orf49	N_Shore	5'UTR	+	-0.05	0.01	1.45e-21	17902	COPD	0	1	0
	cg00918877	14	23584303	NA	OpenSea		+	-0.05	0.01	1.46e-21	17902	COPD	0	0	0
	cg05875421	14	91709951	GPR68	OpenSea	5'UTR	+	-0.05	0	1.49e-21	17902	COPD	0	0	0
	cg17953136	2	20232577	LAPTM4A	OpenSea	3'UTR	-	0.07	0.01	1.49e-21	17902	COPD	0	0	0
	cg24155515	6	15387512	JARID2;JARID2	OpenSea	Body	+	-0.08	0.01	1.5e-21	17902	COPD	0	0	0
	cg01626885	15	45937757	SQRDL	OpenSea	5'UTR	+	-0.07	0.01	1.52e-21	17902	COPD	0	0	0
	cg17812664	10	104957217	NA	S_Shelf		+	-0.05	0.01	1.52e-21	17902	COPD	0	1	0
	cg16743323	2	60758083	BCL11A;BCL11A;BCL11A	OpenSea	Body	-	-0.09	0.01	1.53e-21	17902	COPD	0	0	0
	cg06599169	19	17973311	RPL18AP3;SNORA68;RPL18A	S_Shelf	Body	-	-0.1	0.01	1.55e-21	17902	COPD	0	0	0
	cg13064873	17	48360726	TMEM92-AS1	OpenSea	Body	-	-0.08	0.01	1.55e-21	17902	COPD	0	0	0
	cg00916884	16	56666334	MT1M	Island	TSS200	+	0.02	0	1.56e-21	17902	COPD	0	0	0
	cg04287561	3	145940220	PLSCR4;PLSCR4;PLSCR4;PLSCR4;PLSCR4	OpenSea	5'UTR	+	-0.08	0.01	1.56e-21	17902	COPD	0	0	0
	cg16251918	10	80873603	ZMIZ1	OpenSea	5'UTR	-	-0.06	0.01	1.58e-21	17902	COPD	0	0	0
	cg10513018	18	10123326	NA	OpenSea		-	-0.05	0	1.65e-21	17902	COPD	0	0	0
	cg08071141	11	95902077	MAML2	OpenSea	Body	+	-0.06	0.01	1.67e-21	17902	COPD	0	0	0
	cg14428590	15	40076065	FSIP1	S_Shore	TSS1500	-	-0.07	0.01	1.69e-21	17902	COPD	0	0	0
	cg06805218	5	14676623	OTULIN	OpenSea	Body	+	-0.05	0	1.71e-21	17902	COPD	0	0	0
	cg00717494	2	129202877	NA	OpenSea		-	-0.07	0.01	1.72e-21	17902	COPD	0	0	0
	cg21923948	11	120039644	NA	Island		+	0.03	0	1.73e-21	17902	COPD	0	0	0
	cg10548981	21	45270019	NA	OpenSea		+	0.03	0	1.74e-21	17902	COPD	0	0	0
	cg20734664	2	47979699	NA	OpenSea		-	-0.05	0.01	1.74e-21	17902	COPD	0	1	0
	cg16452231	22	20106245	RANBP1;TRMT2A;TRMT2A;TRMT2A;RANBP1;RANBP1;RANBP1	S_Shore	Body	+	-0.09	0.01	1.75e-21	17902	COPD	0	0	0
	cg13033858	12	109248326	SSH1;SSH1	N_Shelf	Body	+	-0.05	0.01	1.76e-21	17902	COPD	0	0	0
	cg19784428	19	16830746	NWD1	OpenSea	TSS200	-	-0.04	0	1.81e-21	17902	COPD	0	0	0
	cg12710546	7	4773768	FOXK1	OpenSea	Body	+	0.1	0.01	1.88e-21	17902	COPD	0	0	0
	cg24211550	17	38758156	NA	OpenSea		-	-0.04	0	1.89e-21	17902	COPD	0	0	0
	cg06586615	1	155107648	SLC50A1;SLC50A1;SLC50A1;SLC50A1;SLC50A1;SLC50A1;SLC50A1;SLC50A1;SLC50A1;SLC50A1	N_Shore	TSS200	-	-0.04	0	1.96e-21	17902	COPD	0	0	0
	cg07577824	20	17943403	SNX5;SNORD17;SNX5	OpenSea	Body	-	-0.06	0.01	1.97e-21	17902	COPD	0	0	0
	cg24587305	9	38026422	SHB	OpenSea	Body	+	-0.05	0.01	2.04e-21	17902	COPD	0	0	0
	cg26636193	5	146889265	NA	Island		+	0.03	0	2.07e-21	17902	COPD	0	0	0
	cg10467021	20	45981590	ZMYND8;ZMYND8;ZMYND8;ZMYND8;ZMYND8;ZMYND8;ZMYND8;ZMYND8;ZMYND8;ZMYND8;ZMYND8;ZMYND8;ZMYND8;ZMYND8;ZMYND8;ZMYND8;ZMYND8;ZMYND8	OpenSea	5'UTR	+	-0.07	0.01	2.16e-21	17902	COPD	0	0	0
	cg01668352	12	64482597	SRGAP1	OpenSea	Body	-	-0.07	0.01	2.17e-21	17902	COPD	0	0	0
	cg26817028	12	95083269	NA	OpenSea		+	-0.04	0	2.18e-21	17902	COPD	0	0	0
	cg01391631	5	75477137	SV2C;SV2C	OpenSea	Body	-	-0.05	0.01	2.21e-21	17902	COPD	0	0	0
	cg27467282	13	52116184	NA	OpenSea		-	0.06	0.01	2.22e-21	17902	COPD	0	0	0
	cg24207603	5	142555986	ARHGAP26;ARHGAP26	OpenSea	Body	+	-0.05	0.01	2.25e-21	17902	COPD	0	0	0
	cg05567377	11	503283	RNH1;RNH1;RNH1;RNH1;RNH1;RNH1;RNH1;RNH1	N_Shore	5'UTR	-	-0.07	0.01	2.29e-21	17902	COPD	0	1	0
	cg09603553	12	4385395	CCND2-AS1;CCND2;CCND2	S_Shore	TSS200	-	-0.09	0.01	2.31e-21	17902	COPD	0	0	0
	cg23086613	1	117047419	NA	OpenSea		-	-0.05	0	2.31e-21	17902	COPD	0	0	0
	cg05789250	6	31804306	C6orf48;C6orf48;SNORD52	S_Shore	5'UTR	+	-0.04	0	2.32e-21	17902	COPD	0	0	0
	cg06459104	18	5456880	EPB41L3	OpenSea	Body	+	-0.03	0	2.34e-21	17902	COPD	0	0	0
	cg12615852	14	106330121	NA	N_Shelf		-	-0.04	0	2.36e-21	17902	COPD	0	0	0
	cg07465627	17	53167407	STXBP4	OpenSea	Body	+	-0.06	0.01	2.37e-21	17902	COPD	0	0	0
	cg23323108	11	64643272	EHD1;EHD1;EHD1	N_Shelf	Body	+	-0.06	0.01	2.41e-21	17902	COPD	0	0	0
	cg01437204	1	202130344	PTPN7;PTPN7	OpenSea	TSS1500	+	-0.04	0	2.47e-21	17902	COPD	0	0	0
	cg24889777	16	67552713	LOC100505942	OpenSea	Body	-	0.06	0.01	2.51e-21	17902	COPD	0	0	0
	cg16936953	17	57915665	TMEM49	OpenSea	Body	+	-0.04	0	2.53e-21	17902	COPD	0	0	0
	cg14096828	7	110731116	LRRN3;LRRN3;LRRN3;LRRN3;LRRN3;LRRN3;IMMP2L;IMMP2L	OpenSea	1stExon	-	-0.07	0.01	2.55e-21	17902	COPD	0	0	0
	cg26337070	2	85999873	ATOH8	OpenSea	Body	-	-0.04	0	2.57e-21	17902	COPD	0	0	0
	cg10080808	8	37574987	LOC101929622	OpenSea	TSS200	-	-0.06	0.01	2.58e-21	17902	COPD	0	0	0
	cg01651915	8	55795551	NA	OpenSea		+	-0.03	0	2.61e-21	17902	COPD	0	0	0
	cg08331284	10	80841582	ZMIZ1	OpenSea	5'UTR	+	-0.08	0.01	2.67e-21	17902	COPD	0	0	0
	cg03241987	9	755891	NA	OpenSea		-	-0.04	0	2.69e-21	17902	COPD	0	0	0
	cg26908328	5	79552537	SERINC5	S_Shore	TSS1500	-	-0.04	0	2.8e-21	17902	COPD	0	0	0
	cg21091547	6	36645500	CDKN1A;CDKN1A	N_Shore	TSS1500	+	-0.04	0	2.82e-21	17902	COPD	0	0	0
	cg12654519	4	148715234	ARHGAP10	OpenSea	Body	+	-0.06	0.01	2.83e-21	17902	COPD	0	0	0
	cg14120147	11	57194091	SLC43A3;SLC43A3;SLC43A3;SLC43A3;SLC43A3	N_Shore	5'UTR	+	-0.05	0.01	2.83e-21	17902	COPD	0	0	0
	cg18894092	2	220325867	SPEG;SPEG	OpenSea	5'UTR	-	-0.06	0.01	2.85e-21	17902	COPD	0	0	0
	cg06890522	17	6917393	RNASEK;C17orf49;C17orf49;C17orf49	N_Shore	Body	+	-0.08	0.01	2.9e-21	17902	COPD	0	0	0
	cg06708913	12	90274556	NA	OpenSea		+	-0.04	0	2.96e-21	17902	COPD	0	0	0
	cg16142959	17	38480865	RARA;RARA;RARA	OpenSea	5'UTR	-	-0.08	0.01	2.96e-21	17902	COPD	0	0	0
	cg05970238	8	131321814	ASAP1;ASAP1	OpenSea	Body	+	-0.05	0	3.02e-21	17902	COPD	0	0	0
	cg04009045	2	74804817	M1AP;M1AP;M1AP	OpenSea	Body	+	-0.05	0.01	3.04e-21	17902	COPD	0	0	0
	cg14479754	21	45286453	AGPAT3	OpenSea	5'UTR	-	-0.05	0	3.09e-21	17902	COPD	0	0	0
	cg12856965	1	17284740	CROCC	N_Shelf	Body	-	-0.06	0.01	3.14e-21	17902	COPD	0	1	0
	cg08082548	18	57514472	NA	OpenSea		-	-0.05	0.01	3.16e-21	17902	COPD	0	0	0
	cg10597982	1	235433931	ARID4B;ARID4B;ARID4B	OpenSea	Body	+	-0.04	0	3.16e-21	17902	COPD	0	0	0
	cg02930969	14	102607181	HSP90AA1;WDR20;WDR20;WDR20;WDR20;WDR20;WDR20;WDR20;WDR20;WDR20	S_Shore	TSS1500	+	-0.07	0.01	3.28e-21	17902	COPD	0	0	0
	cg03745755	15	31780528	OTUD7A	S_Shelf	Body	-	-0.06	0.01	3.34e-21	17902	COPD	0	0	0
	cg23681440	13	27498239	NA	OpenSea		+	-0.05	0.01	3.35e-21	17902	COPD	0	0	0
	cg20832643	6	111873828	TRAF3IP2-AS1;TRAF3IP2-AS1;TRAF3IP2-AS1	OpenSea	Body	-	-0.05	0	3.37e-21	17902	COPD	0	0	0
	cg05168229	13	45390049	NA	OpenSea		-	-0.06	0.01	3.54e-21	17902	COPD	0	0	0
	cg14214321	12	120935059	DYNLL1;DYNLL1;DYNLL1	S_Shore	Body	+	-0.05	0.01	3.58e-21	17902	COPD	0	0	0
	cg25843346	6	31762555	VARS	N_Shore	Body	-	-0.07	0.01	3.58e-21	17902	COPD	0	0	0
	cg08101174	10	104196541	NA	OpenSea		-	-0.07	0.01	3.59e-21	17902	COPD	0	0	0
	cg13698548	8	128808194	MIR1204	S_Shore	TSS200	+	-0.08	0.01	3.6e-21	17902	COPD	0	0	0
	cg23900763	11	250924	PSMD13;PSMD13	OpenSea	Body	+	-0.05	0	3.63e-21	17902	COPD	0	0	0
	cg27391934	1	1369948	VWA1;VWA1	N_Shore	TSS1500	+	0.04	0	3.64e-21	17902	COPD	0	0	0
	cg06034194	9	12814626	LURAP1L-AS1;LURAP1L	OpenSea	TSS1500	+	-0.04	0	3.74e-21	17902	COPD	0	0	0
	cg05492306	19	45927594	ERCC1;ERCC1;ERCC1	S_Shore	TSS1500	+	-0.05	0.01	3.75e-21	17902	COPD	0	0	0
	cg05726935	14	105263522	AKT1;AKT1	S_Shore	TSS1500	+	-0.11	0.01	3.75e-21	17902	COPD	0	0	0
	cg25368948	8	126650226	NA	OpenSea		+	-0.05	0.01	3.9e-21	17902	COPD	0	0	0
	cg07202214	11	76381081	LRRC32;LRRC32	N_Shore	5'UTR	-	-0.05	0.01	3.95e-21	17902	COPD	0	0	0
	cg02205744	15	63249401	NA	S_Shelf		-	-0.05	0.01	3.98e-21	17902	COPD	0	0	0
	cg16484021	1	154978318	ZBTB7B;ZBTB7B;ZBTB7B;ZBTB7B;ZBTB7B	S_Shore	5'UTR	-	-0.06	0.01	3.99e-21	17902	COPD	0	0	0
	cg13066481	3	123372199	MYLK;MYLK;MYLK;MYLK	OpenSea	Body	-	-0.09	0.01	4.03e-21	17902	COPD	0	0	0
	cg05903736	2	240197131	HDAC4	S_Shore	Body	-	-0.05	0.01	4.06e-21	17902	COPD	0	0	0
	cg07380641	20	48295033	B4GALT5	OpenSea	Body	-	-0.07	0.01	4.23e-21	17902	COPD	0	0	0
	cg05409848	11	503669	RNH1;RNH1;RNH1;RNH1;RNH1;RNH1;RNH1;RNH1	N_Shore	5'UTR	+	-0.06	0.01	4.24e-21	17902	COPD	0	0	0
	cg13643613	7	112092431	IFRD1;IFRD1;IFRD1;IFRD1;IFRD1;IFRD1	S_Shore	1stExon	+	-0.04	0	4.45e-21	17902	COPD	0	0	0
	cg02325250	5	131409289	CSF2	OpenSea	TSS200	+	-0.08	0.01	4.49e-21	17902	COPD	0	0	0
	cg02026611	16	2826048	TCEB2;TCEB2	N_Shore	Body	+	-0.1	0.01	4.61e-21	17902	COPD	0	0	0
	cg07667906	14	106329752	NA	N_Shelf		+	-0.04	0	4.62e-21	17902	COPD	0	0	0
	cg07473808	7	92439257	CDK6;CDK6	OpenSea	Body	-	-0.05	0.01	4.8e-21	17902	COPD	0	0	0
	cg10761804	19	1865012	KLF16	S_Shore	TSS1500	+	-0.05	0.01	4.99e-21	17902	COPD	0	0	0
	cg13488013	17	47592680	NA	S_Shelf		-	-0.06	0.01	5.01e-21	17902	COPD	0	0	0
	cg20000996	17	38498480	RARA-AS1;RARA;RARA;RARA;RARA;RARA	Island	Body	+	0.03	0	5.03e-21	17902	COPD	0	0	0
	cg22815707	18	9138606	ANKRD12;ANKRD12;ANKRD12	S_Shore	5'UTR	-	-0.03	0	5.14e-21	17902	COPD	0	0	0
	cg25816893	15	90456060	ARPIN;ARPIN;C15orf38-AP3S2	Island	TSS200	+	0.02	0	5.14e-21	17902	COPD	0	0	0
	cg18634409	17	28707309	CPD;CPD	S_Shore	TSS200	+	-0.05	0.01	5.16e-21	17902	COPD	0	0	0
	cg05135521	2	161188335	RBMS1;RBMS1	OpenSea	Body	+	-0.04	0	5.25e-21	17902	COPD	0	0	0
	cg00911776	7	130682239	FLJ43663;FLJ43663	OpenSea	Body	-	-0.05	0.01	5.28e-21	17902	COPD	0	0	0
	cg13074055	14	106329206	NA	OpenSea		+	-0.03	0	5.3e-21	17902	COPD	0	0	0
	cg27253415	10	114503026	VTI1A	OpenSea	Body	-	-0.04	0	5.42e-21	17902	COPD	0	0	0
	cg23689050	10	81044831	ZMIZ1	OpenSea	Body	-	-0.07	0.01	5.44e-21	17902	COPD	0	0	0
	cg19554457	12	93774772	NUDT4;NUDT4;NUDT4P1	S_Shelf	Body	+	-0.05	0.01	5.54e-21	17902	COPD	0	0	0
	cg01553433	19	17515486	BST2;MVB12A;BISPR;BISPR	OpenSea	Body	+	-0.04	0	5.56e-21	17902	COPD	0	0	0
	cg25838968	1	208250847	PLXNA2	OpenSea	Body	+	-0.07	0.01	5.59e-21	17902	COPD	0	0	0
	cg01649611	2	43521066	THADA;THADA	OpenSea	Body	-	-0.04	0	5.63e-21	17902	COPD	0	0	0
	cg19458269	1	155949421	ARHGEF2;ARHGEF2;ARHGEF2	S_Shore	TSS1500	-	-0.05	0.01	5.66e-21	17902	COPD	0	0	0
	cg07198775	7	92439762	CDK6;CDK6	OpenSea	Body	-	-0.05	0	5.69e-21	17902	COPD	0	0	0
	cg04628419	1	33455100	NA	OpenSea		-	-0.06	0.01	5.78e-21	17902	COPD	0	1	0
	cg03139435	20	54966401	AURKA;AURKA;AURKA;CSTF1;AURKA;CSTF1;AURKA;AURKA;CSTF1	N_Shore	5'UTR	+	-0.05	0.01	5.8e-21	17902	COPD	0	0	0
	cg22897715	11	57192251	SLC43A3;SLC43A3;SLC43A3	N_Shelf	Body	-	-0.04	0	6.03e-21	17902	COPD	0	0	0
	cg07425963	2	238421914	MLPH;MLPH;MLPH;MLPH;MLPH	OpenSea	Body	-	-0.07	0.01	6.13e-21	17902	COPD	0	0	0
	cg15404535	19	47466600	ARHGAP35	OpenSea	Body	-	-0.06	0.01	6.81e-21	17902	COPD	0	0	0
	cg18369990	2	112941244	FBLN7;FBLN7	S_Shore	Body	+	0.07	0.01	6.93e-21	17902	COPD	0	0	0
	cg22375046	11	126236634	ST3GAL4;ST3GAL4	OpenSea	5'UTR	-	-0.06	0.01	7.02e-21	17902	COPD	0	0	0
	cg12020736	3	168852374	MECOM;MECOM;MECOM;MECOM;MECOM;MECOM;MECOM	OpenSea	5'UTR	-	-0.05	0.01	7.12e-21	17902	COPD	0	0	0
	cg10934718	2	39667058	LOC728730	S_Shelf	Body	-	-0.05	0.01	7.2e-21	17902	COPD	0	0	0
	cg24497361	11	3858493	RHOG	N_Shelf	5'UTR	+	-0.06	0.01	7.23e-21	17902	COPD	0	0	0
	cg27248887	2	207025417	EEF1B2;EEF1B2;SNORD51;NDUFS1;EEF1B2	S_Shore	Body	+	-0.06	0.01	7.4e-21	17902	COPD	0	0	0
	cg21053786	3	151737433	NA	OpenSea		-	-0.05	0.01	7.83e-21	17902	COPD	0	0	0
	cg02730804	5	125799820	GRAMD3;GRAMD3;GRAMD3;GRAMD3;GRAMD3	OpenSea	Body	-	0.07	0.01	7.91e-21	17902	COPD	0	0	0
	cg17372758	10	73976798	ASCC1;C10orf104	S_Shore	TSS1500	-	-0.04	0	7.96e-21	17902	COPD	0	0	0
	cg25748521	7	139366758	HIPK2;HIPK2	OpenSea	Body	-	-0.09	0.01	7.99e-21	17902	COPD	0	0	0
	cg23531049	15	42075277	MAPKBP1;MAPKBP1	OpenSea	Body	-	0.04	0	8.01e-21	17902	COPD	0	0	0
	cg01272202	5	112716899	MCC	OpenSea	Body	+	-0.07	0.01	8.27e-21	17902	COPD	0	0	0
	cg24797896	15	75496647	C15orf39	S_Shore	5'UTR	-	-0.06	0.01	8.28e-21	17902	COPD	0	0	0
	cg26276120	12	6977747	TPI1;TPI1;TPI1	S_Shore	Body	-	-0.05	0.01	8.68e-21	17902	COPD	0	0	0
	cg06121808	2	113404678	SLC20A1	S_Shore	Body	+	-0.05	0.01	8.7e-21	17902	COPD	0	0	0
	cg24293344	1	247512679	NA	OpenSea		+	0.04	0	8.73e-21	17902	COPD	0	0	0
	cg00295485	2	106755721	UXS1	OpenSea	Body	+	-0.05	0.01	8.87e-21	17902	COPD	0	0	0
	cg26425887	2	156234777	NA	OpenSea		-	-0.06	0.01	8.9e-21	17902	COPD	0	0	0
	cg03026982	11	19953699	NAV2;NAV2;NAV2;NAV2	OpenSea	Body	+	-0.05	0.01	8.92e-21	17902	COPD	0	0	0
	cg25508633	19	10218184	SNORD105;PPAN-P2RY11;PPAN	S_Shore	TSS200	-	-0.05	0.01	9.07e-21	17902	COPD	0	0	0
	cg06556702	12	58004448	GEFT;GEFT	N_Shore	Body	-	0.04	0	9.14e-21	17902	COPD	0	0	0
	cg24771152	6	31760608	VARS	N_Shelf	Body	+	0.03	0	9.14e-21	17902	COPD	0	0	0
	cg17857881	19	49993008	RPL13A;RPL13A;RPL13AP5;RPL13A;SNORD32A;SNORD33;SNORD34;SNORD35A	S_Shore	5'UTR	-	-0.07	0.01	9.26e-21	17902	COPD	0	0	0
	cg27516795	3	36901258	TRANK1	OpenSea	Body	-	0.08	0.01	9.75e-21	17902	COPD	0	0	0
	cg25607284	3	152016637	MBNL1;MBNL1;MBNL1;MBNL1;MBNL1;MBNL1;MBNL1	OpenSea	TSS1500	+	-0.07	0.01	1e-20	17902	COPD	0	0	0
	cg06127572	12	68954021	NA	OpenSea		-	-0.05	0	1.02e-20	17902	COPD	0	0	0
	cg22121323	21	47480909	NA	OpenSea		-	-0.05	0.01	1.04e-20	17902	COPD	0	0	0
	cg19469068	8	69243293	C8orf34;C8orf34;C8orf34-AS1	Island	1stExon	-	0.03	0	1.08e-20	17902	COPD	0	0	0
	cg20889322	11	65196622	NA	OpenSea		+	-0.05	0.01	1.08e-20	17902	COPD	0	0	0
	cg05795603	19	19702165	PBX4;PBX4	OpenSea	Body	+	-0.05	0.01	1.09e-20	17902	COPD	0	0	0
	cg00255726	8	21769114	DOK2	N_Shore	Body	+	0.04	0	1.12e-20	17902	COPD	0	0	0
	cg10520740	12	1952798	CACNA2D4	OpenSea	Body	+	-0.09	0.01	1.12e-20	17902	COPD	0	0	0
	cg10068045	19	2291785	LINGO3	Island	5'UTR	-	-0.03	0	1.14e-20	17902	COPD	0	0	0
	cg09123897	11	9774828	NA	OpenSea		-	-0.04	0	1.16e-20	17902	COPD	0	0	0
	cg06068863	20	48843549	NA	OpenSea		+	-0.09	0.01	1.22e-20	17902	COPD	0	0	0
	cg23432008	15	90346094	ANPEP	OpenSea	Body	-	0.03	0	1.22e-20	17902	COPD	0	0	0
	cg01381687	9	131447322	SET;SET	N_Shelf	TSS200	+	-0.07	0.01	1.25e-20	17902	COPD	0	0	0
	cg03935116	12	31476565	FAM60A;FAM60A;FLJ13224;FAM60A	N_Shore	5'UTR	-	-0.05	0	1.25e-20	17902	COPD	0	0	0
	cg04583842	16	88103117	BANP;BANP	S_Shore	Body	-	0.05	0.01	1.29e-20	17902	COPD	0	0	0
	cg08035323	2	9843525	NA	OpenSea		-	0.03	0	1.29e-20	17902	COPD	0	0	0
	cg13985437	11	76381044	LRRC32;LRRC32	N_Shore	5'UTR	+	-0.05	0.01	1.32e-20	17902	COPD	0	0	0
	cg15272034	11	102187359	BIRC3;BIRC3	N_Shore	TSS1500	+	-0.04	0	1.32e-20	17902	COPD	0	0	0
	cg26754262	8	75617860	MIR2052	OpenSea	TSS200	+	-0.04	0	1.32e-20	17902	COPD	0	0	0
	cg15777261	2	73462569	CCT7;CCT7;CCT7;CCT7;CCT7;CCT7	S_Shore	Body	-	-0.06	0.01	1.35e-20	17902	COPD	0	0	0
	cg16767835	14	104845636	NA	OpenSea		+	-0.05	0.01	1.36e-20	17902	COPD	0	0	0
	cg07708487	16	89387014	ANKRD11	OpenSea	5'UTR	+	-0.07	0.01	1.37e-20	17902	COPD	0	0	0
	cg21969887	20	43180861	PKIG;PKIG;PKIG;PKIG	OpenSea	5'UTR	-	-0.06	0.01	1.55e-20	17902	COPD	0	0	0
	cg13823169	9	139776893	NA	N_Shelf		-	-0.07	0.01	1.57e-20	17902	COPD	0	0	0
	cg00687674	15	69373260	MIR548H4;TMEM84	OpenSea	Body	+	0.05	0.01	1.58e-20	17902	COPD	0	0	0
	cg10951873	1	25254746	RUNX3;RUNX3	N_Shore	Body	-	-0.05	0	1.59e-20	17902	COPD	0	0	0
	cg16268636	6	35016581	ANKS1A	OpenSea	Body	-	0.06	0.01	1.67e-20	17902	COPD	0	0	0
	cg20438687	17	4761644	MINK1;MINK1;MINK1;MINK1	OpenSea	Body	+	-0.06	0.01	1.68e-20	17902	COPD	0	0	0
	cg22407942	7	22894828	SNORD93	S_Shore	TSS1500	+	-0.03	0	1.68e-20	17902	COPD	0	0	0
	cg27637521	17	76355202	SOCS3	Island	5'UTR	-	-0.04	0	1.75e-20	17902	COPD	0	0	0
	cg19758958	11	62319222	NA	OpenSea		+	-0.07	0.01	1.76e-20	17902	COPD	0	0	0
	cg10508317	17	76355146	SOCS3	Island	Body	-	-0.04	0	1.8e-20	17902	COPD	0	0	0
	cg05398036	1	186504948	NA	OpenSea		+	-0.05	0.01	1.82e-20	17902	COPD	0	0	0
	cg18458509	11	2920189	SLC22A18AS;SLC22A18	N_Shelf	Body	+	-0.05	0.01	1.83e-20	17902	COPD	0	0	0
	cg01016038	12	125634455	NA	OpenSea		-	0.09	0.01	1.89e-20	17902	COPD	0	0	0
	cg17359265	5	178567126	ADAMTS2	S_Shore	Body	-	-0.11	0.01	1.92e-20	17902	COPD	0	0	0
	cg07815896	15	40385132	BMF;BMF;BMF;BMF	OpenSea	Body	+	-0.05	0.01	1.97e-20	17902	COPD	0	0	0
	cg14257621	1	109229812	NA	OpenSea		-	-0.05	0.01	1.99e-20	17902	COPD	0	0	0
	cg16276113	21	43223359	PRDM15;PRDM15;PRDM15;PRDM15;PRDM15;PRDM15	S_Shore	Body	+	-0.03	0	2e-20	17902	COPD	0	0	0
	cg18306198	11	116819384	SIK3;SIK3;SIK3	OpenSea	Body	-	-0.05	0.01	2.06e-20	17902	COPD	0	0	0
	cg21777642	6	161650270	AGPAT4	OpenSea	Body	+	-0.06	0.01	2.1e-20	17902	COPD	0	0	0
	cg07386640	14	38760089	NA	OpenSea		+	-0.03	0	2.14e-20	17902	COPD	0	0	0
	cg16071219	13	48986124	LPAR6;LPAR6;RB1;LPAR6	OpenSea	Body	-	-0.04	0	2.14e-20	17902	COPD	0	0	0
	cg25730803	22	43150790	NA	OpenSea		-	-0.04	0	2.16e-20	17902	COPD	0	0	0
	cg08177041	7	134854291	C7orf49;C7orf49;C7orf49;C7orf49;C7orf49;C7orf49;C7orf49;C7orf49;C7orf49	N_Shore	5'UTR	-	-0.08	0.01	2.2e-20	17902	COPD	0	1	0
	cg12406027	19	39616818	PAK4;PAK4;PAK4;PAK4;PAK4	Island	5'UTR	+	-0.06	0.01	2.2e-20	17902	COPD	0	0	0
	cg09747182	16	17543363	XYLT1	OpenSea	Body	-	-0.04	0	2.25e-20	17902	COPD	0	0	0
	cg08493167	14	106329560	NA	N_Shelf		-	-0.05	0.01	2.28e-20	17902	COPD	0	0	0
	cg18561976	2	204801508	ICOS;ICOS	OpenSea	5'UTR	+	-0.03	0	2.32e-20	17902	COPD	0	0	0
	cg11332168	9	139011718	C9orf69;C9orf69	S_Shore	TSS1500	+	-0.07	0.01	2.34e-20	17902	COPD	0	0	0
	cg17672958	2	70528406	FAM136A	N_Shore	Body	+	-0.06	0.01	2.34e-20	17902	COPD	0	0	0
	cg15328025	1	155107693	SLC50A1;SLC50A1;SLC50A1;SLC50A1;SLC50A1;SLC50A1;SLC50A1;SLC50A1;SLC50A1;SLC50A1	N_Shore	TSS200	-	-0.04	0	2.41e-20	17902	COPD	0	0	0
	cg25973251	19	39642170	PAK4;PAK4;PAK4;PAK4;PAK4	OpenSea	5'UTR	-	0.08	0.01	2.41e-20	17902	COPD	0	0	0
	cg02003272	13	50702719	NA	N_Shore		-	-0.05	0.01	2.43e-20	17902	COPD	0	0	0
	cg19360064	16	70462214	ST3GAL2	OpenSea	5'UTR	+	-0.05	0.01	2.45e-20	17902	COPD	0	0	0
	cg26349793	9	134585033	RAPGEF1;RAPGEF1;RAPGEF1	OpenSea	1stExon	-	-0.08	0.01	2.49e-20	17902	COPD	0	0	0
	cg13218707	11	118900557	SLC37A4;SLC37A4;SLC37A4;SLC37A4;SLC37A4	N_Shore	5'UTR	+	-0.05	0.01	2.5e-20	17902	COPD	0	0	0
	cg12228343	1	21416141	EIF4G3;EIF4G3;EIF4G3;EIF4G3	OpenSea	5'UTR	-	-0.06	0.01	2.51e-20	17902	COPD	0	0	0
	cg09852209	14	93580037	ITPK1;ITPK1;ITPK1	N_Shore	Body	-	-0.09	0.01	2.59e-20	17902	COPD	0	0	0
	cg04772644	6	33165428	RXRB	N_Shelf	Body	+	-0.05	0.01	2.62e-20	17902	COPD	0	0	0
	cg16464329	13	95923665	ABCC4;ABCC4;ABCC4;ABCC4	OpenSea	Body	+	-0.05	0.01	2.63e-20	17902	COPD	0	0	0
	cg20033091	22	39860241	MGAT3	OpenSea	5'UTR	-	-0.08	0.01	2.68e-20	17902	COPD	0	0	0
	cg10737655	2	12454385	LOC100506457	OpenSea	Body	-	0.05	0.01	2.76e-20	17902	COPD	0	0	0
	cg14080967	9	8857491	PTPRD;PTPRD	Island	5'UTR	-	0.03	0	2.84e-20	17902	COPD	0	0	0
	cg04945608	20	43118723	TTPAL;TTPAL	OpenSea	3'UTR	+	-0.06	0.01	2.86e-20	17902	COPD	0	0	0
	cg10297007	6	16699991	ATXN1;ATXN1	OpenSea	5'UTR	-	-0.04	0	2.96e-20	17902	COPD	0	0	0
	cg14432944	9	14182160	NFIB;NFIB;NFIB;NFIB	OpenSea	TSS1500	-	-0.06	0.01	2.96e-20	17902	COPD	0	0	0
	cg01500299	9	131447204	SET;SET	N_Shelf	TSS200	-	-0.05	0.01	2.99e-20	17902	COPD	0	0	0
	cg01513913	14	106329158	NA	OpenSea		-	-0.05	0.01	3e-20	17902	COPD	0	0	0
	cg00763961	9	108519972	TMEM38B	OpenSea	Body	+	-0.04	0	3.1e-20	17902	COPD	0	0	0
	cg04517079	6	41546161	FOXP4;FOXP4;FOXP4	OpenSea	Body	-	-0.07	0.01	3.1e-20	17902	COPD	0	0	0
	cg10465514	3	15031948	NR2C2;NR2C2	OpenSea	5'UTR	-	-0.05	0	3.1e-20	17902	COPD	0	0	0
	cg06294803	3	184033282	EIF4G1;EIF4G1;EIF4G1;EIF4G1;EIF4G1	S_Shore	5'UTR	+	-0.05	0.01	3.14e-20	17902	COPD	0	0	0
	cg24174557	17	57903544	TMEM49	OpenSea	Body	-	-0.04	0	3.17e-20	17902	COPD	0	0	0
	cg04159302	5	150162068	C5orf62	S_Shelf	Body	+	-0.07	0.01	3.19e-20	17902	COPD	0	0	0
	cg12799029	17	984184	ABR;ABR;ABR	S_Shelf	Body	-	-0.06	0.01	3.21e-20	17902	COPD	0	0	0
	cg01587818	18	47017788	RPL17-C18orf32;RPL17;RPL17;RPL17;RPL17;RPL17;RPL17;RPL17;RPL17-C18orf32;RPL17;SNORD58A;RPL17;RPL17-C18orf32;RPL17;RPL17;RPL17;RPL17;RPL17;RPL17	N_Shore	Body	+	-0.04	0	3.25e-20	17902	COPD	0	0	0
	cg04580186	2	204464628	NA	OpenSea		+	-0.06	0.01	3.25e-20	17902	COPD	0	0	0
	cg18105732	20	12188599	NA	OpenSea		+	-0.05	0.01	3.3e-20	17902	COPD	0	0	0
	cg16646054	5	150157726	C5orf62	N_Shore	TSS200	+	-0.06	0.01	3.32e-20	17902	COPD	0	0	0
	cg05377824	16	89431687	ANKRD11;ANKRD11;ANKRD11;ANKRD11	OpenSea	Body	-	-0.05	0.01	3.37e-20	17902	COPD	0	0	0
	cg19089328	11	71210210	NADSYN1	OpenSea	Body	-	0.04	0	3.47e-20	17902	COPD	0	0	0
	cg19821297	19	12890029	NA	S_Shore		-	-0.06	0.01	3.48e-20	17902	COPD	0	0	0
	cg13693826	14	64408188	SYNE2;SYNE2	OpenSea	Body	+	-0.05	0.01	3.54e-20	17902	COPD	0	0	0
	cg12054453	17	57915717	TMEM49	OpenSea	Body	+	-0.03	0	3.55e-20	17902	COPD	0	0	0
	cg23629166	1	2345368	PEX10;PEX10	N_Shore	TSS1500	+	-0.05	0.01	3.61e-20	17902	COPD	0	0	0
	cg04137949	4	164086069	NAF1;NAF1	N_Shore	Body	-	-0.05	0.01	3.64e-20	17902	COPD	0	0	0
	cg02867905	5	6404425	NA	OpenSea		-	-0.06	0.01	3.66e-20	17902	COPD	0	0	0
	cg27141167	4	157860973	PDGFC;PDGFC	OpenSea	Body	-	-0.05	0.01	3.68e-20	17902	COPD	0	1	0
	cg10726445	13	76336809	LMO7;LMO7;LMO7	OpenSea	5'UTR	+	0.03	0	3.72e-20	17902	COPD	0	0	0
	cg09646173	5	149317669	PDE6A	OpenSea	Body	+	-0.06	0.01	3.76e-20	17902	COPD	0	0	0
	cg17368760	20	23029287	THBD	Island	1stExon	-	0.02	0	3.83e-20	17902	COPD	0	0	0
	cg22032485	19	18531769	SSBP4;SSBP4	S_Shore	Body	-	-0.07	0.01	3.83e-20	17902	COPD	0	0	0
	cg19664938	5	6493258	UBE2QL1	OpenSea	3'UTR	-	-0.05	0.01	3.87e-20	17902	COPD	0	0	0
	cg21764009	19	16229783	RAB8A	OpenSea	Body	-	-0.07	0.01	3.88e-20	17902	COPD	0	0	0
	cg15777335	10	13736109	FRMD4A	OpenSea	Body	+	0.03	0	3.92e-20	17902	COPD	0	0	0
	cg12170787	19	1130965	SBNO2;SBNO2	OpenSea	Body	-	-0.08	0.01	3.96e-20	17902	COPD	0	0	0
	cg20759281	12	21796914	LDHB	OpenSea	Body	-	-0.06	0.01	4.33e-20	17902	COPD	0	0	0
	cg10947348	5	161716489	NA	OpenSea		-	-0.04	0	4.41e-20	17902	COPD	0	0	0
	cg23508991	13	30694031	NA	OpenSea		+	-0.06	0.01	4.41e-20	17902	COPD	0	0	0
	cg03415545	4	100274039	ADH1C	OpenSea	TSS200	-	-0.04	0	4.44e-20	17902	COPD	0	0	0
	cg11827514	8	143125722	NA	OpenSea		+	-0.03	0	4.45e-20	17902	COPD	0	0	0
	cg18455472	17	17311855	NA	OpenSea		-	-0.05	0.01	4.5e-20	17902	COPD	0	0	0
	cg23245017	6	31535999	NA	OpenSea		+	-0.06	0.01	4.65e-20	17902	COPD	0	0	0
	cg09345144	16	11059551	CLEC16A;CLEC16A	OpenSea	Body	+	-0.07	0.01	4.7e-20	17902	COPD	0	0	0
	cg21811986	3	5053132	NA	OpenSea		+	-0.06	0.01	4.78e-20	17902	COPD	0	1	0
	cg15636519	2	191894418	STAT4	OpenSea	3'UTR	+	-0.04	0	4.79e-20	17902	COPD	0	0	0
	cg20174472	20	61283288	SLCO4A1	OpenSea	5'UTR	+	-0.04	0	4.8e-20	17902	COPD	0	0	0
	cg11328665	17	75446304	SEPT9;SEPT9;SEPT9;SEPT9;SEPT9;SEPT9;SEPT9;SEPT9;SEPT9	N_Shore	TSS1500	-	-0.1	0.01	4.85e-20	17902	COPD	0	0	0
	cg06645657	2	152735816	CACNB4;CACNB4;CACNB4;CACNB4	OpenSea	Body	+	-0.05	0.01	4.94e-20	17902	COPD	0	0	0
	cg24837149	1	1333778	CCNL2;CCNL2;CCNL2;LOC148413;CCNL2	N_Shore	Body	+	-0.05	0.01	4.99e-20	17902	COPD	0	0	0
	cg05466844	15	91415964	FURIN;FURIN;FURIN	S_Shore	5'UTR	+	-0.07	0.01	5.06e-20	17902	COPD	0	0	0
	cg06217931	19	5032919	KDM4B	Island	Body	+	0.06	0.01	5.06e-20	17902	COPD	0	0	0
	cg17051304	1	116963440	NA	S_Shore		-	-0.08	0.01	5.06e-20	17902	COPD	0	0	0
	cg06809522	14	103031976	NA	OpenSea		-	-0.04	0	5.12e-20	17902	COPD	0	0	0
	cg07928365	11	122649056	UBASH3B	OpenSea	Body	-	-0.04	0	5.48e-20	17902	COPD	0	0	0
	cg23233742	5	139077894	NA	S_Shore		+	-0.06	0.01	5.59e-20	17902	COPD	0	0	0
	cg14977938	14	104190829	ZFYVE21	N_Shelf	Body	+	0.06	0.01	5.6e-20	17902	COPD	0	0	0
	cg05866990	11	34592252	NA	OpenSea		-	0.06	0.01	5.67e-20	17902	COPD	0	1	0
	cg18058689	13	93879670	GPC6;GPC6	Island	1stExon	+	0.03	0	5.67e-20	17902	COPD	0	0	0
	cg17825846	16	23815246	NA	OpenSea		-	-0.05	0.01	5.74e-20	17902	COPD	0	0	0
	cg10179300	5	14147618	TRIO	S_Shelf	Body	+	-0.04	0	5.76e-20	17902	COPD	0	0	0
	cg14244402	9	130681102	NA	S_Shore		+	-0.06	0.01	5.86e-20	17902	COPD	0	0	0
	cg13835114	9	133327530	ASS1;ASS1	OpenSea	5'UTR	-	-0.05	0.01	5.92e-20	17902	COPD	0	1	0
	cg17805294	18	43408770	SIGLEC15	OpenSea	Body	-	-0.06	0.01	5.92e-20	17902	COPD	0	0	0
	cg17936567	22	39832667	TAB1;LOC100506472	OpenSea	3'UTR	-	-0.06	0.01	6.12e-20	17902	COPD	0	0	0
	cg00207731	15	91416118	FURIN	S_Shore	5'UTR	-	-0.06	0.01	6.26e-20	17902	COPD	0	0	0
	cg06660209	12	117490487	TESC;TESC;TESC	OpenSea	Body	+	-0.05	0.01	6.4e-20	17902	COPD	0	0	0
	cg13888157	17	73310148	NA	OpenSea		+	-0.06	0.01	6.42e-20	17902	COPD	0	0	0
	cg20540629	17	46318630	SKAP1;SKAP1	OpenSea	Body	-	-0.05	0.01	6.42e-20	17902	COPD	0	0	0
	cg20916656	4	36350465	NA	OpenSea		-	-0.04	0	6.43e-20	17902	COPD	0	0	0
	cg12423733	6	29454623	MAS1L	OpenSea	1stExon	-	0.04	0	6.47e-20	17902	COPD	0	0	0
	cg21197224	17	56082780	SFRS1;SFRS1	N_Shore	3'UTR	-	-0.05	0.01	6.57e-20	17902	COPD	0	0	0
	cg17364323	15	92486164	SLCO3A1;SLCO3A1	OpenSea	Body	-	-0.05	0.01	6.62e-20	17902	COPD	0	0	0
	cg14675361	13	76334583	LMO7;LMO7	OpenSea	TSS1500	-	0.04	0	6.91e-20	17902	COPD	0	0	0
	cg18797453	12	52299870	ACVRL1	N_Shore	TSS1500	-	-0.08	0.01	7.05e-20	17902	COPD	0	0	0
	cg08316204	20	35973919	SRC;SRC	N_Shore	TSS1500	-	-0.08	0.01	7.07e-20	17902	COPD	0	0	0
	cg19916943	5	95992957	NA	OpenSea		+	-0.05	0.01	7.07e-20	17902	COPD	0	0	0
	cg16508202	7	147501016	CNTNAP2	OpenSea	Body	-	0.05	0.01	7.1e-20	17902	COPD	0	0	0
	cg20293888	7	2861750	GNA12;GNA12	OpenSea	Body	-	-0.07	0.01	7.17e-20	17902	COPD	0	0	0
	cg16065220	17	2157208	SMG6;SMG6	OpenSea	5'UTR	+	-0.06	0.01	7.19e-20	17902	COPD	0	0	0
	cg17539088	1	42265746	HIVEP3;HIVEP3	OpenSea	5'UTR	+	-0.04	0	7.3e-20	17902	COPD	0	0	0
	cg17161250	2	106682209	C2orf40;C2orf40	Island	1stExon	+	0.03	0	7.38e-20	17902	COPD	0	0	0
	cg04517546	17	46988488	UBE2Z	S_Shore	Body	-	-0.06	0.01	7.4e-20	17902	COPD	0	0	0
	cg04717644	7	130916200	MKLN1	OpenSea	Body	+	-0.05	0.01	7.48e-20	17902	COPD	0	0	0
	cg03227037	20	62212228	NA	S_Shelf		-	0.05	0.01	7.53e-20	17902	COPD	0	0	0
	cg11116464	1	8651231	RERE;RERE	OpenSea	Body	+	0.04	0	7.64e-20	17902	COPD	0	0	0
	cg08884752	1	2162001	SKI	S_Shore	Body	-	-0.07	0.01	7.69e-20	17902	COPD	0	0	0
	cg18787963	17	76409193	PGS1;PGS1;PGS1;PGS1	OpenSea	Body	+	-0.08	0.01	7.71e-20	17902	COPD	0	0	0
	cg15916004	11	65816646	GAL3ST3;GAL3ST3	Island	5'UTR	-	0.03	0	8.01e-20	17902	COPD	0	0	0
	cg02881230	1	45988355	PRDX1;PRDX1;PRDX1;PRDX1	S_Shore	5'UTR	-	-0.08	0.01	8.04e-20	17902	COPD	0	0	0
	cg19901969	16	20877654	DCUN1D3	OpenSea	5'UTR	+	-0.06	0.01	8.04e-20	17902	COPD	0	0	0
	cg17184458	17	41733935	MEOX1;MEOX1;MEOX1	OpenSea	Body	+	-0.05	0.01	8.05e-20	17902	COPD	0	0	0
	cg11841826	3	16550437	RFTN1	N_Shelf	5'UTR	-	-0.05	0.01	8.25e-20	17902	COPD	0	0	0
	cg08673945	9	20490677	MLLT3;MLLT3	OpenSea	Body	-	-0.06	0.01	8.32e-20	17902	COPD	0	0	0
	cg19940644	1	12112386	NA	OpenSea		+	-0.03	0	8.47e-20	17902	COPD	0	0	0
	cg11873026	3	129326664	PLXND1	S_Shore	TSS1500	-	-0.1	0.01	8.49e-20	17902	COPD	0	0	0
	cg20310870	17	73310221	NA	OpenSea		-	-0.05	0.01	8.54e-20	17902	COPD	0	0	0
	cg12600265	7	5422883	TNRC18	OpenSea	Body	-	-0.07	0.01	8.73e-20	17902	COPD	0	0	0
	cg13472610	21	40174791	NA	N_Shelf		+	-0.05	0.01	8.73e-20	17902	COPD	0	0	0
	cg18498503	10	98408203	PIK3AP1	OpenSea	Body	+	-0.05	0.01	8.86e-20	17902	COPD	0	0	0
	cg11891887	1	200323547	LINC00862	OpenSea	Body	-	-0.04	0	8.95e-20	17902	COPD	0	0	0
	cg03874089	1	14925172	KAZN;KAZN	Island	TSS200	-	0.02	0	9.11e-20	17902	COPD	0	0	0
	cg22953759	5	10632397	ANKRD33B	OpenSea	Body	+	-0.04	0	9.12e-20	17902	COPD	0	0	0
	cg06345574	7	157363299	PTPRN2;PTPRN2;PTPRN2;PTPRN2;PTPRN2	S_Shore	Body	+	-0.05	0.01	9.24e-20	17902	COPD	0	0	0
	cg17025683	1	173836220	SNORD78;ZBTB37;SNORD75;ZBTB37;SNORD76;GAS5;SNORD77;SNORD44	N_Shore	TSS1500	-	-0.04	0	9.25e-20	17902	COPD	0	0	0
	cg21466173	9	127156578	PSMB7	OpenSea	Body	+	-0.05	0.01	9.46e-20	17902	COPD	0	0	0
	cg22260008	7	27207318	HOXA10-AS;HOXA10-HOXA9	N_Shore	TSS1500	+	-0.08	0.01	9.57e-20	17902	COPD	0	0	0
	cg05547260	6	43611905	RSPH9	N_Shore	TSS1500	+	-0.06	0.01	9.71e-20	17902	COPD	0	0	0
	cg01932734	3	50376409	RASSF1;RASSF1;RASSF1	N_Shore	TSS1500	+	-0.05	0.01	1e-19	17902	COPD	0	0	0
	cg00457494	1	44034998	PTPRF;PTPRF	S_Shelf	Body	+	-0.07	0.01	1.01e-19	17902	COPD	0	0	0
	cg20823695	1	2345410	PEX10;PEX10	N_Shore	TSS1500	+	-0.07	0.01	1.02e-19	17902	COPD	0	0	0
	cg16239604	16	75144621	ZNRF1	N_Shelf	3'UTR	+	-0.09	0.01	1.04e-19	17902	COPD	0	0	0
	cg18844158	1	156096574	LMNA;LMNA;LMNA;LMNA;LMNA;LMNA;LMNA	OpenSea	5'UTR	+	-0.07	0.01	1.04e-19	17902	COPD	0	0	0
	cg02104900	8	125667339	MTSS1;MTSS1;MTSS1	OpenSea	Body	+	-0.05	0.01	1.05e-19	17902	COPD	0	0	0
	cg03305963	11	124647253	MSANTD2;MSANTD2;MSANTD2	OpenSea	Body	-	0.06	0.01	1.05e-19	17902	COPD	0	0	0
	cg19785826	12	106621388	NA	OpenSea		-	-0.06	0.01	1.07e-19	17902	COPD	0	0	0
	cg07607639	16	19130141	ITPRIPL2;ITPRIPL2;ITPRIPL2	S_Shelf	1stExon	+	-0.05	0.01	1.15e-19	17902	COPD	0	0	0
	cg13142279	7	103630081	RELN;RELN	Island	TSS200	+	0.02	0	1.16e-19	17902	COPD	0	0	0
	cg16092017	5	134827643	NA	Island		+	0.06	0.01	1.2e-19	17902	COPD	0	0	0
	cg23027596	9	138854008	UBAC1	S_Shore	TSS1500	-	-0.05	0.01	1.2e-19	17902	COPD	0	0	0
	cg23491443	12	54230081	NA	OpenSea		+	0.03	0	1.2e-19	17902	COPD	0	0	0
	cg05640346	7	148038174	CNTNAP2;MIR548T	S_Shore	Body	+	0.02	0	1.21e-19	17902	COPD	0	0	0
	cg02044044	10	13222924	MCM10;MCM10	OpenSea	Body	+	-0.06	0.01	1.22e-19	17902	COPD	0	0	0
	cg07918777	1	117505510	PTGFRN	OpenSea	Body	-	0.07	0.01	1.25e-19	17902	COPD	0	0	0
	cg14792781	2	10116243	GRHL1	OpenSea	Body	+	-0.05	0.01	1.25e-19	17902	COPD	0	0	0
	cg23902113	10	44757323	NA	OpenSea		-	-0.05	0.01	1.28e-19	17902	COPD	0	0	0
	cg06895196	1	233735598	NA	OpenSea		-	-0.05	0.01	1.32e-19	17902	COPD	0	0	0
	cg11857223	8	98941439	MATN2;MATN2	OpenSea	Body	+	-0.05	0.01	1.32e-19	17902	COPD	0	0	0
	cg16608498	5	158612132	RNF145	OpenSea	Body	-	-0.05	0.01	1.34e-19	17902	COPD	0	0	0
	cg17466510	1	116877566	NA	OpenSea		+	0.06	0.01	1.35e-19	17902	COPD	0	0	0
	cg14348932	7	45905370	NA	OpenSea		-	-0.08	0.01	1.36e-19	17902	COPD	0	0	0
	cg18734657	7	139420591	HIPK2;HIPK2	OpenSea	Body	+	-0.04	0	1.36e-19	17902	COPD	0	0	0
	cg01786985	7	93190336	CALCR;CALCR;CALCR	OpenSea	TSS1500	-	-0.05	0.01	1.38e-19	17902	COPD	0	0	0
	cg11690673	8	134765571	NA	OpenSea		+	-0.06	0.01	1.38e-19	17902	COPD	0	0	0
	cg14129477	17	53422220	NA	OpenSea		+	-0.04	0	1.39e-19	17902	COPD	0	0	0
	cg00021659	2	161996385	TANK;TANK	OpenSea	5'UTR	-	-0.05	0.01	1.41e-19	17902	COPD	0	0	0
	cg21223520	6	149354166	UST	OpenSea	Body	+	-0.06	0.01	1.41e-19	17902	COPD	0	0	0
	cg03238513	14	76619400	GPATCH2L;GPATCH2L;GPATCH2L	S_Shore	5'UTR	+	-0.04	0	1.43e-19	17902	COPD	0	0	0
	cg05620847	6	90695223	BACH2;BACH2	OpenSea	Body	-	0.05	0.01	1.44e-19	17902	COPD	0	0	0
	cg14551458	5	123149103	NA	OpenSea		-	-0.03	0	1.44e-19	17902	COPD	0	0	0
	cg18667929	14	102291089	PPP2R5C;PPP2R5C;PPP2R5C;PPP2R5C;PPP2R5C	OpenSea	Body	-	-0.04	0	1.46e-19	17902	COPD	0	0	0
	cg26723174	2	16669690	NA	OpenSea		+	-0.05	0.01	1.46e-19	17902	COPD	0	0	0
	cg22383924	1	3590479	TP73	OpenSea	5'UTR	+	-0.08	0.01	1.47e-19	17902	COPD	0	0	0
	cg04214430	13	50702707	NA	N_Shore		-	-0.06	0.01	1.49e-19	17902	COPD	0	0	0
	cg18335991	15	74724562	SEMA7A;SEMA7A;SEMA7A	N_Shore	Body	+	-0.07	0.01	1.51e-19	17902	COPD	0	0	0
	cg21489638	7	130671028	LINC-PINT;LINC-PINT;LINC-PINT;LINC-PINT;LINC-PINT;LINC-PINT;LINC-PINT;LINC-PINT	OpenSea	Body	+	-0.05	0.01	1.51e-19	17902	COPD	0	0	0
	cg25118516	9	132053387	NA	OpenSea		-	0.07	0.01	1.51e-19	17902	COPD	0	0	0
	cg11414254	5	176449012	ZNF346;ZNF346;ZNF346;ZNF346;ZNF346;ZNF346;ZNF346;ZNF346;ZNF346;ZNF346;ZNF346	N_Shore	TSS1500	+	-0.04	0	1.52e-19	17902	COPD	0	0	0
	cg16912809	12	7078481	EMG1;PHB2;PHB2	N_Shore	TSS1500	+	-0.06	0.01	1.52e-19	17902	COPD	0	0	0
	cg26744554	20	30793354	PLAGL2	N_Shore	5'UTR	-	-0.07	0.01	1.53e-19	17902	COPD	0	1	0
	cg12574423	3	5023050	BHLHE40;BHLHE40-AS1;BHLHE40-AS1;BHLHE40-AS1	N_Shore	Body	-	-0.05	0.01	1.56e-19	17902	COPD	0	0	0
	cg17558788	1	235091608	NA	OpenSea		+	-0.06	0.01	1.62e-19	17902	COPD	0	0	0
	cg20803857	2	107502615	ST6GAL2;ST6GAL2;ST6GAL2	Island	TSS200	+	0.03	0	1.64e-19	17902	COPD	0	0	0
	cg26170244	15	65176353	NA	OpenSea		+	-0.05	0.01	1.64e-19	17902	COPD	0	0	0
	cg09665968	10	112155715	NA	OpenSea		+	-0.07	0.01	1.66e-19	17902	COPD	0	0	0
	cg16859352	10	106090233	ITPRIP;ITPRIP;ITPRIP	OpenSea	TSS1500	-	-0.07	0.01	1.66e-19	17902	COPD	0	0	0
	cg06108549	3	15382789	SH3BP5;SH3BP5	OpenSea	1stExon	-	0.08	0.01	1.67e-19	17902	COPD	0	0	0
	cg15401522	10	74052143	NA	OpenSea		-	-0.08	0.01	1.67e-19	17902	COPD	0	0	0
	cg08778768	15	70052769	NA	OpenSea		-	-0.05	0.01	1.69e-19	17902	COPD	0	0	0
	cg16213217	13	50074189	PHF11;PHF11	S_Shelf	Body	+	-0.06	0.01	1.69e-19	17902	COPD	0	0	0
	cg13127741	20	31331821	COMMD7;COMMD7	S_Shore	TSS200	+	-0.06	0.01	1.72e-19	17902	COPD	0	0	0
	cg12591668	1	192520335	NA	OpenSea		+	-0.05	0.01	1.74e-19	17902	COPD	0	0	0
	cg02470690	6	27839548	NA	N_Shore		-	-0.05	0.01	1.76e-19	17902	COPD	0	0	0
	cg00980904	3	50373735	RASSF1;RASSF1;RASSF1;RASSF1	N_Shore	Body	-	-0.06	0.01	1.79e-19	17902	COPD	0	0	0
	cg09352789	10	111682693	XPNPEP1;XPNPEP1;XPNPEP1	N_Shore	Body	+	-0.06	0.01	1.83e-19	17902	COPD	0	0	0
	cg11956636	10	126330161	FAM53B	OpenSea	Body	-	-0.04	0	1.83e-19	17902	COPD	0	0	0
	cg07567589	20	46130154	NCOA3;NCOA3;NCOA3;NCOA3	N_Shore	TSS1500	+	-0.05	0.01	1.85e-19	17902	COPD	0	0	0
	cg06532880	5	176731545	PRELID1;RAB24;RAB24	S_Shore	Body	+	-0.04	0	1.86e-19	17902	COPD	0	0	0
	cg16332631	11	64126102	RPS6KA4;RPS6KA4	N_Shore	TSS1500	-	-0.06	0.01	1.93e-19	17902	COPD	0	0	0
	cg11718989	5	156990923	ADAM19	OpenSea	Body	+	0.05	0.01	1.94e-19	17902	COPD	0	0	0
	cg05360682	14	105536542	NA	OpenSea		-	-0.05	0.01	1.97e-19	17902	COPD	0	0	0
	cg08110413	16	983225	LMF1	S_Shelf	Body	-	-0.08	0.01	1.98e-19	17902	COPD	0	0	0
	cg01971407	11	313624	IFITM1	N_Shelf	TSS1500	-	-0.06	0.01	1.99e-19	17902	COPD	0	0	0
	cg00387768	5	149319817	PDE6A	OpenSea	Body	+	-0.05	0.01	2.01e-19	17902	COPD	0	0	0
	cg23567872	14	38759910	NA	OpenSea		-	-0.03	0	2.01e-19	17902	COPD	0	0	0
	cg27444020	11	78108461	GAB2	OpenSea	Body	+	0.05	0.01	2.02e-19	17902	COPD	0	0	0
	cg15885385	15	40070419	FSIP1	OpenSea	5'UTR	+	-0.04	0	2.06e-19	17902	COPD	0	0	0
	cg23536004	8	125550181	TATDN1;TATDN1;TATDN1;NDUFB9;NDUFB9;NDUFB9	N_Shore	Body	-	-0.09	0.01	2.06e-19	17902	COPD	0	0	0
	cg12407708	7	45024931	SNHG15	N_Shore	Body	+	-0.04	0	2.08e-19	17902	COPD	0	0	0
	cg23662846	15	91416006	FURIN;FURIN;FURIN	S_Shore	5'UTR	-	-0.05	0.01	2.1e-19	17902	COPD	0	0	0
	cg20912205	3	50337305	NAT6;HYAL3	S_Shore	TSS1500	-	-0.05	0.01	2.13e-19	17902	COPD	0	0	0
	cg16151960	5	133890280	PHF15	OpenSea	Body	+	-0.08	0.01	2.17e-19	17902	COPD	0	0	0
	cg03702686	6	33244172	B3GALT4;RPS18	N_Shore	TSS1500	-	-0.08	0.01	2.18e-19	17902	COPD	0	0	0
	cg05870586	2	240196769	HDAC4	Island	Body	-	-0.05	0.01	2.2e-19	17902	COPD	0	1	0
	cg23026023	11	48005149	PTPRJ;PTPRJ	S_Shore	Body	+	-0.06	0.01	2.21e-19	17902	COPD	0	1	0
	cg22018180	7	99755507	C7orf43;MIR4658;C7orf43	N_Shore	Body	+	-0.05	0.01	2.24e-19	17902	COPD	0	0	0
	cg15020502	21	40180134	ETS2;ETS2	S_Shore	5'UTR	-	-0.06	0.01	2.26e-19	17902	COPD	0	0	0
	cg09340617	2	47212928	TTC7A;TTC7A;TTC7A;TTC7A	OpenSea	Body	-	-0.05	0.01	2.29e-19	17902	COPD	0	0	0
	cg06197616	2	128348899	MYO7B	N_Shore	Body	-	-0.06	0.01	2.34e-19	17902	COPD	0	0	0
	cg02734358	4	90227074	GPRIN3	N_Shore	5'UTR	-	-0.04	0	2.38e-19	17902	COPD	0	0	0
	cg16571141	15	40385714	BMF;BMF;BMF;BMF	OpenSea	Body	+	-0.07	0.01	2.45e-19	17902	COPD	0	0	0
	cg14862122	1	150981947	PRUNE;FAM63A;FAM63A;PRUNE;PRUNE;PRUNE;PRUNE;PRUNE;PRUNE;PRUNE	S_Shore	5'UTR	-	-0.09	0.01	2.46e-19	17902	COPD	0	0	0
	cg21022949	2	231809697	NA	OpenSea		+	-0.05	0.01	2.46e-19	17902	COPD	0	0	0
	cg15310518	14	106330520	NA	N_Shelf		-	-0.05	0.01	2.51e-19	17902	COPD	0	0	0
	cg01408497	9	132694956	FNBP1	OpenSea	Body	-	-0.05	0.01	2.53e-19	17902	COPD	0	0	0
	cg09589067	17	55596159	MSI2;MSI2	OpenSea	Body	+	0.07	0.01	2.54e-19	17902	COPD	0	0	0
	cg16074643	6	116424276	NT5DC1	S_Shore	Body	+	-0.05	0.01	2.57e-19	17902	COPD	0	1	0
	cg01702055	6	13303065	NA	OpenSea		+	-0.05	0.01	2.58e-19	17902	COPD	0	0	0
	cg21205972	11	93259022	SMCO4	OpenSea	5'UTR	+	-0.05	0.01	2.58e-19	17902	COPD	0	0	0
	cg21494379	5	88275243	NA	OpenSea		-	-0.04	0	2.59e-19	17902	COPD	0	0	0
	cg00417304	11	45124456	PRDM11	OpenSea	Body	-	-0.07	0.01	2.61e-19	17902	COPD	0	0	0
	cg09029902	20	52199594	ZNF217;ZNF217	S_Shore	5'UTR	-	-0.04	0	2.66e-19	17902	COPD	0	0	0
	cg22266211	17	46662371	NA	S_Shelf		+	-0.05	0.01	2.69e-19	17902	COPD	0	0	0
	cg27241143	1	172059529	DNM3;DNM3;DNM3	OpenSea	Body	-	0.03	0	2.71e-19	17902	COPD	0	0	0
	cg04987734	14	103415873	CDC42BPB	OpenSea	Body	-	0.05	0.01	2.72e-19	17902	COPD	0	0	0
	cg00621508	6	25926094	SLC17A2;SLC17A2;SLC17A2;SLC17A2;SLC17A2;SLC17A2	OpenSea	1stExon	-	-0.06	0.01	2.73e-19	17902	COPD	0	0	0
	cg08324758	1	36792175	NA	S_Shelf		+	0.09	0.01	2.73e-19	17902	COPD	0	0	0
	cg16178855	20	56269979	PMEPA1;PMEPA1;PMEPA1;PMEPA1	OpenSea	5'UTR	-	0.07	0.01	2.73e-19	17902	COPD	0	0	0
	cg06148273	5	82602600	XRCC4;XRCC4;XRCC4	OpenSea	Body	-	-0.04	0	2.74e-19	17902	COPD	0	0	0
	cg00546403	7	130695732	LINC-PINT;LINC-PINT;LINC-PINT;LINC-PINT;LINC-PINT;LINC-PINT;LINC-PINT;LINC-PINT	OpenSea	Body	-	-0.04	0	2.75e-19	17902	COPD	0	0	0
	cg02089348	4	1724449	TMEM129;TACC3;TMEM129	S_Shore	TSS1500	-	-0.1	0.01	2.77e-19	17902	COPD	0	0	0
	cg01094982	22	43401279	PACSIN2	OpenSea	5'UTR	-	-0.08	0.01	2.79e-19	17902	COPD	0	0	0
	cg21774980	20	34090548	CEP250	OpenSea	Body	+	-0.06	0.01	2.86e-19	17902	COPD	0	0	0
	cg22877506	6	41753962	PRICKLE4;TOMM6	Island	Body	+	-0.06	0.01	2.9e-19	17902	COPD	0	0	0
	cg22006825	19	41771771	HNRNPUL1;HNRNPUL1	S_Shore	Body	+	-0.07	0.01	2.92e-19	17902	COPD	0	0	0
	cg26876834	16	2013573	SNHG9;SNORA64;SNORA10;RPS2	N_Shore	TSS1500	+	-0.04	0	2.96e-19	17902	COPD	0	0	0
	cg11378067	6	43486161	POLR1C;YIPF3	S_Shore	Body	+	-0.1	0.01	2.98e-19	17902	COPD	0	0	0
	cg26850624	5	429559	AHRR	OpenSea	Body	-	0.03	0	2.99e-19	17902	COPD	0	0	0
	cg11140364	6	36409250	KCTD20;KCTD20;KCTD20;KCTD20;KCTD20;PXT1	N_Shore	TSS1500	+	-0.05	0.01	3.09e-19	17902	COPD	0	0	0
	cg19211853	13	79968216	RBM26	OpenSea	Body	-	-0.02	0	3.09e-19	17902	COPD	0	0	0
	cg21058391	4	160027487	NA	S_Shelf		-	-0.04	0	3.1e-19	17902	COPD	0	0	0
	cg21323941	4	36282300	DTHD1	OpenSea	TSS1500	+	0.04	0	3.13e-19	17902	COPD	0	0	0
	cg24617344	16	30483713	ITGAL;ITGAL	N_Shore	TSS1500	-	-0.05	0.01	3.14e-19	17902	COPD	0	0	0
	cg15619756	16	17436933	XYLT1	OpenSea	Body	+	-0.05	0.01	3.2e-19	17902	COPD	0	0	0
	cg01168339	12	120935726	DYNLL1;DYNLL1;DYNLL1	S_Shore	Body	-	-0.05	0.01	3.27e-19	17902	COPD	0	0	0
	cg10730362	11	64125599	RPS6KA4;RPS6KA4;RPS6KA4	N_Shore	TSS1500	+	-0.1	0.01	3.28e-19	17902	COPD	0	0	0
	cg06584448	17	75456620	SEPT9;SEPT9;SEPT9;SEPT9;SEPT9;SEPT9;SEPT9;SEPT9;SEPT9;SEPT9	OpenSea	Body	-	-0.04	0	3.3e-19	17902	COPD	0	0	0
	cg00202479	6	31760383	VARS	N_Shelf	Body	-	0.06	0.01	3.36e-19	17902	COPD	0	0	0
	cg09975715	17	8379050	MYH10	N_Shore	3'UTR	+	0.06	0.01	3.36e-19	17902	COPD	0	0	0
	cg24173182	17	1961286	HIC1;HIC1	Island	Body	-	0.05	0.01	3.36e-19	17902	COPD	0	0	0
	cg26882250	9	129924512	RALGPS1;RALGPS1;RALGPS1;RALGPS1	OpenSea	Body	+	-0.06	0.01	3.42e-19	17902	COPD	0	0	0
	cg07687574	17	8844581	PIK3R5;PIK3R5;PIK3R5;PIK3R5;PIK3R5	OpenSea	5'UTR	+	-0.05	0.01	3.53e-19	17902	COPD	0	0	0
	cg26954197	5	436816	AHRR	OpenSea	3'UTR	-	0.07	0.01	3.53e-19	17902	COPD	0	0	0
	cg13116138	12	51582638	POU6F1;POU6F1	OpenSea	3'UTR	-	-0.06	0.01	3.54e-19	17902	COPD	0	0	0
	cg14273984	11	65480256	KAT5;KAT5;KAT5;KAT5	S_Shore	Body	+	-0.07	0.01	3.6e-19	17902	COPD	0	0	0
	cg13541527	6	31804078	C6orf48;C6orf48;SNORD52	S_Shore	5'UTR	+	-0.03	0	3.63e-19	17902	COPD	0	0	0
	cg20670160	2	189156621	GULP1;GULP1;GULP1;GULP1;GULP1;GULP1;GULP1;GULP1	Island	TSS1500	+	0.03	0	3.7e-19	17902	COPD	0	0	0
	cg04982781	22	39714193	RPL3;RPL3;RNU86	N_Shore	Body	-	-0.08	0.01	3.86e-19	17902	COPD	0	0	0
	cg15167367	2	113933123	PSD4	OpenSea	5'UTR	-	-0.05	0.01	3.91e-19	17902	COPD	0	0	0
	cg15075241	2	10587052	SNORA80B;ODC1	N_Shore	TSS200	-	-0.06	0.01	3.98e-19	17902	COPD	0	0	0
	cg17523822	5	124711839	NA	OpenSea		-	-0.04	0	3.99e-19	17902	COPD	0	0	0
	cg17786281	19	45228524	NA	OpenSea		+	-0.04	0	4.03e-19	17902	COPD	0	0	0
	cg00639656	17	27050360	SNORD42A;RPL23A;SNORD4B	N_Shelf	TSS200	+	-0.1	0.01	4.04e-19	17902	COPD	0	0	0
	cg24715776	4	77437377	SHROOM3	OpenSea	Body	-	-0.04	0	4.08e-19	17902	COPD	0	0	0
	cg01504447	13	31041221	HMGB1	OpenSea	TSS1500	+	-0.05	0.01	4.09e-19	17902	COPD	0	0	0
	cg22628926	17	4844700	SLC25A11;RNF167;SLC25A11;SLC25A11	S_Shore	TSS1500	+	-0.06	0.01	4.25e-19	17902	COPD	0	0	0
	cg23199203	22	50976939	NA	OpenSea		-	-0.05	0.01	4.25e-19	17902	COPD	0	0	0
	cg08972170	7	30185776	C7orf41	OpenSea	Body	-	0.04	0	4.26e-19	17902	COPD	0	0	0
	cg09794680	14	24540452	CPNE6	OpenSea	TSS1500	+	-0.07	0.01	4.38e-19	17902	COPD	0	0	0
	cg24287110	10	3824687	KLF6;KLF6;KLF6;KLF6	S_Shore	Body	-	-0.04	0	4.4e-19	17902	COPD	0	0	0
	cg26882438	3	122399120	PARP14	N_Shore	TSS1500	-	-0.05	0.01	4.49e-19	17902	COPD	0	0	0
	cg07019828	5	40606332	NA	OpenSea		-	-0.04	0	4.5e-19	17902	COPD	0	0	0
	cg02068690	2	25600451	DTNB;DTNB;DTNB;DTNB;DTNB	S_Shore	3'UTR	+	0.1	0.01	4.52e-19	17902	COPD	0	0	0
	cg07418159	19	13056052	RAD23A;RAD23A;RAD23A;RAD23A	N_Shore	TSS1500	-	-0.05	0.01	4.56e-19	17902	COPD	0	0	0
	cg08893087	1	93416982	FAM69A	OpenSea	Body	-	-0.04	0	4.61e-19	17902	COPD	0	0	0
	cg15013801	10	73976790	ASCC1;C10orf104	S_Shore	TSS1500	+	-0.04	0	4.62e-19	17902	COPD	0	0	0
	cg09088279	17	25609077	NA	OpenSea		+	-0.04	0	4.74e-19	17902	COPD	0	0	0
	cg12417362	1	201617355	NAV1	Island	TSS200	-	0.03	0	4.76e-19	17902	COPD	0	0	0
	cg14201874	19	41802965	HNRNPUL1;HNRNPUL1;HNRNPUL1	OpenSea	Body	-	-0.05	0.01	4.77e-19	17902	COPD	0	0	0
	cg26468891	11	48077221	PTPRJ;PTPRJ	OpenSea	Body	-	-0.06	0.01	4.77e-19	17902	COPD	0	0	0
	cg01268763	14	53618419	DDHD1;DDHD1;DDHD1	N_Shore	Body	-	-0.04	0	4.81e-19	17902	COPD	0	0	0
	cg26217754	15	40405659	NA	OpenSea		+	-0.05	0.01	4.93e-19	17902	COPD	0	0	0
	cg13392029	1	44400749	ARTN;ARTN;ARTN;ARTN;ARTN	N_Shore	TSS1500	-	-0.09	0.01	4.99e-19	17902	COPD	0	0	0
	cg15962267	5	138612986	SNHG4;SNORA74A;MATR3	S_Shelf	Body	+	-0.07	0.01	5.11e-19	17902	COPD	0	0	0
	cg18006990	6	43594962	GTPBP2	N_Shore	Body	-	-0.11	0.01	5.16e-19	17902	COPD	0	0	0
	cg08924321	11	35663067	NA	OpenSea		-	-0.08	0.01	5.19e-19	17902	COPD	0	0	0
	cg13939300	1	156736298	PRCC	N_Shore	TSS1500	+	-0.05	0.01	5.25e-19	17902	COPD	0	0	0
	cg16622061	16	86888736	NA	OpenSea		+	-0.04	0	5.29e-19	17902	COPD	0	0	0
	cg25211022	5	142381633	ARHGAP26;ARHGAP26	OpenSea	Body	+	-0.07	0.01	5.29e-19	17902	COPD	0	0	0
	cg24241363	4	57975959	IGFBP7;IGFBP7;IGFBP7-AS1	Island	Body	-	0.03	0	5.37e-19	17902	COPD	0	0	0
	cg20481941	16	80604148	LINC01227;LINC01227	OpenSea	Body	-	-0.04	0	5.4e-19	17902	COPD	0	0	0
	cg02204139	18	28681477	DSCAS;DSC2;DSC2	Island	TSS200	-	0.03	0	5.46e-19	17902	COPD	0	0	0
	cg11902728	19	35786580	MAG;MAG	Island	Body	+	0.06	0.01	5.51e-19	17902	COPD	0	0	0
	cg15728109	10	12375952	NA	OpenSea		+	-0.04	0	5.52e-19	17902	COPD	0	0	0
	cg24238526	6	56597743	RNU6-71P;DST;DST;DST	OpenSea	Body	+	-0.05	0.01	5.6e-19	17902	COPD	0	0	0
	cg09896909	5	124885172	LOC101927460	OpenSea	Body	-	-0.05	0.01	5.63e-19	17902	COPD	0	0	0
	cg09222890	12	6494180	LTBR;LTBR;LTBR;LTBR	S_Shore	Body	+	-0.07	0.01	5.76e-19	17902	COPD	0	0	0
	cg10740902	4	55991683	KDR;KDR	Island	1stExon	-	0.02	0	5.76e-19	17902	COPD	0	0	0
	cg01481251	11	32912719	NA	N_Shore		-	-0.03	0	5.85e-19	17902	COPD	0	0	0
	cg11965327	6	32997101	NA	OpenSea		-	-0.05	0.01	5.94e-19	17902	COPD	0	0	0
	cg16653042	1	36982424	NA	OpenSea		-	-0.08	0.01	5.98e-19	17902	COPD	0	0	0
	cg08375941	3	98250382	GPR15	OpenSea	TSS1500	-	-0.04	0	6.08e-19	17902	COPD	0	0	0
	cg19637374	17	57907234	VMP1	OpenSea	Body	+	-0.05	0.01	6.09e-19	17902	COPD	0	0	0
	cg24342283	11	118758603	CXCR5	OpenSea	Body	+	-0.08	0.01	6.17e-19	17902	COPD	0	0	0
	cg09041707	4	41258804	UCHL1;UCHL1-AS1	Island	TSS200	-	0.04	0	6.19e-19	17902	COPD	0	0	0
	cg22672242	5	43068049	LOC100132356;LOC648987;LOC100506639	S_Shore	TSS1500	-	-0.06	0.01	6.21e-19	17902	COPD	0	0	0
	cg20408175	12	53693169	PFDN5;PFDN5;C12orf10	N_Shore	3'UTR	+	-0.09	0.01	6.23e-19	17902	COPD	0	0	0
	cg24771527	13	44811688	NA	OpenSea		+	-0.04	0	6.25e-19	17902	COPD	0	0	0
	cg22674699	2	176987918	HOXD9	Island	1stExon	-	0.02	0	6.41e-19	17902	COPD	0	0	0
	cg22508831	22	40573204	TNRC6B;TNRC6B;TNRC6B	OpenSea	Body	-	-0.05	0.01	6.42e-19	17902	COPD	0	0	0
	cg03043406	1	45242356	RPS8;SNORD38A	S_Shore	Body	-	-0.04	0	6.44e-19	17902	COPD	0	0	0
	cg03433699	17	6916926	RNASEK;C17orf49;C17orf49;C17orf49	N_Shore	Body	+	-0.04	0	6.49e-19	17902	COPD	0	0	0
	cg15978561	2	240196996	HDAC4	Island	Body	+	-0.04	0	6.57e-19	17902	COPD	0	0	0
	cg24082526	19	49993125	RPL13AP5;SNORD33;SNORD35A;SNORD34;RPL13A;SNORD32A	S_Shore	Body	-	-0.07	0.01	6.63e-19	17902	COPD	0	0	0
	cg11523366	7	2798106	GNA12;GNA12;GNA12;GNA12	OpenSea	Body	-	-0.05	0.01	6.67e-19	17902	COPD	0	0	0
	cg11888191	2	174889060	NA	N_Shore		+	-0.04	0	6.71e-19	17902	COPD	0	0	0
	cg11497957	8	125985846	ZNF572	OpenSea	5'UTR	+	0.03	0	6.84e-19	17902	COPD	0	0	0
	cg25252598	12	6641602	NA	N_Shore		-	-0.04	0	6.94e-19	17902	COPD	0	0	0
	cg15653143	11	60822690	NA	OpenSea		-	-0.07	0.01	6.95e-19	17902	COPD	0	0	0
	cg10610528	6	34206540	HMGA1;HMGA1;HMGA1;HMGA1;HMGA1;HMGA1	S_Shore	5'UTR	-	-0.06	0.01	6.99e-19	17902	COPD	0	0	0
	cg01592687	19	59026138	ZBTB45	N_Shore	Body	+	-0.07	0.01	7.02e-19	17902	COPD	0	0	0
	cg12761472	6	119031922	NA	OpenSea		+	-0.05	0.01	7.1e-19	17902	COPD	0	0	0
	cg04255037	12	95034515	TMCC3	OpenSea	Body	-	-0.04	0	7.12e-19	17902	COPD	0	0	0
	cg10672416	12	123718706	C12orf65;C12orf65	S_Shore	5'UTR	+	-0.07	0.01	7.13e-19	17902	COPD	0	0	0
	cg12517401	4	146099491	OTUD4	N_Shore	5'UTR	-	-0.05	0.01	7.26e-19	17902	COPD	0	0	0
	cg18287779	14	73930385	NA	OpenSea		-	-0.05	0.01	7.31e-19	17902	COPD	0	0	0
	cg11258257	9	140514683	ARRDC1-AS1;EHMT1;EHMT1	S_Shore	TSS1500	+	-0.06	0.01	7.32e-19	17902	COPD	0	0	0
	cg02641990	1	66999785	SGIP1;SGIP1;SGIP1	S_Shore	5'UTR	-	0.05	0.01	7.39e-19	17902	COPD	0	0	0
	cg06819357	14	102928437	TECPR2	OpenSea	Body	+	0.06	0.01	7.43e-19	17902	COPD	0	0	0
	cg06946797	16	11422409	NA	OpenSea		+	-0.04	0	7.57e-19	17902	COPD	0	0	0
	cg26718213	2	241976080	SNED1	Island	Body	-	0.02	0	7.66e-19	17902	COPD	0	0	0
	cg04597545	19	800229	PTBP1;PTBP1;PTBP1;PTBP1	S_Shore	Body	+	-0.09	0.01	7.68e-19	17902	COPD	0	0	0
	cg21473814	19	18873268	CRTC1;CRTC1	Island	Body	+	0.05	0.01	7.82e-19	17902	COPD	0	0	0
	cg00382138	4	110723299	CFI;CFI	OpenSea	1stExon	+	-0.05	0.01	7.86e-19	17902	COPD	0	0	0
	cg15036326	17	27048708	RPL23A;SNORD4A	S_Shore	Body	+	-0.06	0.01	7.88e-19	17902	COPD	0	0	0
	cg12593793	1	156074135	NA	OpenSea		+	-0.05	0.01	7.98e-19	17902	COPD	0	0	0
	cg04739472	7	114561797	MDFIC;MDFIC;MDFIC	N_Shore	TSS1500	+	-0.06	0.01	8.02e-19	17902	COPD	0	0	0
	cg00509772	20	32273129	E2F1	N_Shore	Body	+	-0.1	0.01	8.11e-19	17902	COPD	0	0	0
	cg16822666	17	35656660	ACACA;ACACA;ACACA;ACACA;ACACA;ACACA;ACACA	OpenSea	5'UTR	-	-0.05	0.01	8.13e-19	17902	COPD	0	0	0
	cg12394289	6	31856706	EHMT2;EHMT2	N_Shore	Body	+	-0.05	0.01	8.17e-19	17902	COPD	0	0	0
	cg27102350	17	38501677	RARA;RARA;RARA;RARA	Island	Body	+	0.04	0	8.21e-19	17902	COPD	0	0	0
	cg02010196	5	146889275	NA	Island		+	0.03	0	8.35e-19	17902	COPD	0	0	0
	cg26942477	2	173984917	ZAK;ZAK	OpenSea	Body	-	-0.05	0.01	8.44e-19	17902	COPD	0	0	0
	cg12795893	12	57038757	ATP5B;SNORD59B	N_Shore	Body	-	-0.06	0.01	8.51e-19	17902	COPD	0	0	0
	cg16533901	8	57901234	IMPAD1	OpenSea	Body	-	-0.07	0.01	8.55e-19	17902	COPD	0	0	0
	cg01559644	1	178157646	RASAL2	OpenSea	Body	+	-0.04	0	8.66e-19	17902	COPD	0	0	0
	cg27117792	12	102330180	NA	OpenSea		-	-0.04	0	8.71e-19	17902	COPD	0	0	0
	cg16565409	17	27048223	RPL23A;SNORD4A	S_Shore	Body	-	-0.04	0	8.72e-19	17902	COPD	0	0	0
	cg04813190	17	4600026	PELP1;PELP1	OpenSea	Body	+	-0.05	0.01	8.78e-19	17902	COPD	0	0	0
	cg23371833	3	141133836	ZBTB38	OpenSea	5'UTR	-	-0.06	0.01	8.85e-19	17902	COPD	0	0	0
	cg14590806	7	134854347	C7orf49;C7orf49;C7orf49;C7orf49;C7orf49;C7orf49;C7orf49;C7orf49;C7orf49	N_Shore	5'UTR	+	-0.05	0.01	8.94e-19	17902	COPD	0	0	0
	cg16993186	10	11224102	CELF2;CELF2;CELF2;CELF2	OpenSea	Body	-	0.06	0.01	9.16e-19	17902	COPD	0	0	0
	cg11146034	12	96590670	ELK3	S_Shore	5'UTR	+	-0.05	0.01	9.24e-19	17902	COPD	0	0	0
	cg18241337	3	156271892	SSR3	N_Shore	Body	-	-0.05	0.01	9.37e-19	17902	COPD	0	0	0
	cg24021808	13	40805588	NA	OpenSea		+	0.04	0	9.43e-19	17902	COPD	0	0	0
	cg25856368	12	125401010	UBC	S_Shore	TSS1500	+	-0.06	0.01	9.43e-19	17902	COPD	0	0	0
	cg13162143	5	138773432	DNAJC18	OpenSea	Body	-	-0.06	0.01	9.46e-19	17902	COPD	0	0	0
	cg21698310	17	48224718	PPP1R9B	N_Shore	Body	-	-0.04	0	9.52e-19	17902	COPD	0	0	0
	cg09931909	6	74160206	C6orf150	N_Shore	Body	+	-0.03	0	9.55e-19	17902	COPD	0	0	0
	cg18963236	2	220325833	SPEG;SPEG	OpenSea	5'UTR	-	-0.05	0.01	9.62e-19	17902	COPD	0	0	0
	cg13630620	5	175136375	NA	OpenSea		+	-0.04	0	9.86e-19	17902	COPD	0	0	0
	cg22065614	4	157997360	GLRB;GLRB;GLRB;GLRB;GLRB	Island	1stExon	+	0.03	0	1e-18	17902	COPD	0	0	0
	cg23586595	4	84034390	PLAC8;PLAC8	S_Shelf	5'UTR	-	0.04	0	1.05e-18	17902	COPD	0	0	0
	cg07115139	20	33900399	UQCC1;UQCC1;UQCC1	OpenSea	Body	+	-0.05	0.01	1.07e-18	17902	COPD	0	0	0
	cg11197422	5	149319802	PDE6A	OpenSea	Body	+	-0.05	0.01	1.07e-18	17902	COPD	0	0	0
	cg26063719	10	17273187	VIM	S_Shore	Body	+	-0.04	0	1.07e-18	17902	COPD	0	0	0
	cg08872577	1	42385480	HIVEP3;HIVEP3;HIVEP3;HIVEP3	S_Shore	TSS1500	+	0.03	0	1.08e-18	17902	COPD	0	0	0
	cg00566320	1	32172204	NA	S_Shelf		+	-0.08	0.01	1.09e-18	17902	COPD	0	0	0
	cg23035209	5	72795181	BTF3;BTF3	S_Shore	Body	+	-0.05	0.01	1.09e-18	17902	COPD	0	0	0
	cg05612693	21	36310945	RUNX1	OpenSea	Body	-	-0.05	0.01	1.1e-18	17902	COPD	0	0	0
	cg26964651	5	77949077	NA	S_Shelf		-	-0.03	0	1.11e-18	17902	COPD	0	0	0
	cg06918740	19	18509973	NA	OpenSea		-	-0.04	0	1.13e-18	17902	COPD	0	0	0
	cg23085553	4	101616026	NA	OpenSea		-	-0.04	0	1.13e-18	17902	COPD	0	0	0
	cg03757296	6	47121238	NA	OpenSea		-	-0.07	0.01	1.15e-18	17902	COPD	0	0	0
	cg26246731	3	39449970	SNORA6;RPSA;RPSA	S_Shore	Body	+	-0.05	0.01	1.15e-18	17902	COPD	0	0	0
	cg03068497	7	30635838	GARS	S_Shore	Body	-	-0.03	0	1.17e-18	17902	COPD	0	0	0
	cg11591924	1	25327969	NA	OpenSea		-	-0.07	0.01	1.17e-18	17902	COPD	0	0	0
	cg00285394	8	126011954	SQLE	S_Shore	Body	+	-0.04	0	1.21e-18	17902	COPD	0	0	0
	cg09037630	6	31528239	NA	OpenSea		-	-0.04	0	1.24e-18	17902	COPD	0	0	0
	cg03038262	11	315262	IFITM1	N_Shore	3'UTR	-	-0.06	0.01	1.25e-18	17902	COPD	0	0	0
	cg08230697	12	104074804	STAB2	OpenSea	Body	+	-0.06	0.01	1.26e-18	17902	COPD	0	0	0
	cg21429551	7	30635762	GARS	S_Shore	Body	+	-0.03	0	1.27e-18	17902	COPD	0	0	0
	cg24454790	2	230775875	TRIP12;TRIP12;TRIP12	OpenSea	5'UTR	-	-0.06	0.01	1.3e-18	17902	COPD	0	0	0
	cg26560969	2	80277732	CTNNA2;CTNNA2;CTNNA2;CTNNA2	OpenSea	Body	+	-0.04	0	1.33e-18	17902	COPD	0	0	0
	cg09383132	19	45258265	BCL3	S_Shore	Body	+	-0.06	0.01	1.36e-18	17902	COPD	0	0	0
	cg26467528	6	31632248	BAT4;CSNK2B	N_Shore	Body	+	-0.05	0.01	1.36e-18	17902	COPD	0	0	0
	cg12954867	1	247573293	NA	OpenSea		-	-0.04	0	1.37e-18	17902	COPD	0	0	0
	cg07090714	6	6857062	NA	OpenSea		+	-0.05	0.01	1.38e-18	17902	COPD	0	0	0
	cg00598693	2	10261684	RRM2;RRM2	S_Shore	TSS1500	-	-0.05	0.01	1.41e-18	17902	COPD	0	0	0
	cg18573698	19	12896559	NA	S_Shelf		+	-0.05	0.01	1.44e-18	17902	COPD	0	0	0
	cg05512483	11	62621791	SNORD30;SNORD22;SNORD29;SNORD31;SNHG1	N_Shore	TSS1500	-	-0.04	0.01	1.45e-18	17902	COPD	0	0	0
	cg07533239	12	6422131	PLEKHG6;PLEKHG6;PLEKHG6;PLEKHG6	S_Shelf	1stExon	-	-0.09	0.01	1.46e-18	17902	COPD	0	0	0
	cg05557266	3	49057259	DALRD3;DALRD3;NDUFAF3;NDUFAF3	N_Shore	5'UTR	-	-0.05	0.01	1.47e-18	17902	COPD	0	1	0
	cg24613080	17	32484035	ACCN1	Island	TSS1500	-	0.03	0	1.47e-18	17902	COPD	0	0	0
	cg12664209	20	13200954	ISM1	Island	TSS1500	+	0.02	0	1.48e-18	17902	COPD	0	0	0
	cg14066163	17	17311866	NA	OpenSea		-	-0.05	0.01	1.48e-18	17902	COPD	0	0	0
	cg06819923	16	21214508	ZP2	OpenSea	Body	-	-0.05	0.01	1.51e-18	17902	COPD	0	0	0
	cg25636481	6	33241410	RPS18	S_Shore	Body	+	-0.05	0.01	1.52e-18	17902	COPD	0	0	0
	cg27000944	17	74721842	C17orf95;JMJD6;JMJD6	N_Shore	TSS1500	+	-0.04	0.01	1.52e-18	17902	COPD	0	0	0
	cg06852395	17	7478131	EIF4A1;SNORA48	S_Shore	Body	-	-0.08	0.01	1.53e-18	17902	COPD	0	0	0
	cg19843271	11	116644707	BUD13;BUD13	S_Shore	TSS1500	+	-0.04	0	1.54e-18	17902	COPD	0	0	0
	cg14721232	4	6426056	PPP2R2C;PPP2R2C;PPP2R2C	OpenSea	Body	+	0.06	0.01	1.55e-18	17902	COPD	0	0	0
	cg18801806	11	118869385	CCDC84	S_Shore	Body	+	-0.07	0.01	1.55e-18	17902	COPD	0	0	0
	cg19616007	3	98272602	NA	OpenSea		-	-0.05	0.01	1.56e-18	17902	COPD	0	0	0
	cg12129824	14	91844449	CCDC88C	OpenSea	Body	+	-0.05	0.01	1.59e-18	17902	COPD	0	0	0
	cg04449479	9	137967397	OLFM1;OLFM1;OLFM1;OLFM1	Island	5'UTR	-	0.02	0	1.62e-18	17902	COPD	0	0	0
	cg09172850	1	191933198	NA	OpenSea		+	-0.05	0.01	1.62e-18	17902	COPD	0	0	0
	cg17790037	3	123324224	MYLK-AS1;MYLK-AS1	OpenSea	Body	+	-0.05	0.01	1.62e-18	17902	COPD	0	0	0
	cg19491111	20	5741690	C20orf196;C20orf196;C20orf196;C20orf196	OpenSea	5'UTR	+	-0.06	0.01	1.62e-18	17902	COPD	0	0	0
	cg23834123	17	73291891	NA	OpenSea		+	-0.04	0	1.62e-18	17902	COPD	0	0	0
	cg05209483	17	7482986	CD68;CD68;CD68;CD68	N_Shelf	1stExon	-	-0.04	0	1.63e-18	17902	COPD	0	0	0
	cg12018718	2	8684089	NA	OpenSea		-	-0.03	0	1.63e-18	17902	COPD	0	0	0
	cg12800803	20	60717299	PSMA7	N_Shore	Body	-	-0.04	0	1.63e-18	17902	COPD	0	0	0
	cg11337097	2	100254880	AFF3;AFF3	OpenSea	Body	-	0.07	0.01	1.64e-18	17902	COPD	0	1	0
	cg25699034	17	74721824	C17orf95;JMJD6;JMJD6	N_Shore	TSS1500	+	-0.05	0.01	1.64e-18	17902	COPD	0	0	0
	cg17642041	3	45928007	CCR9;CCR9	OpenSea	TSS200	+	0.07	0.01	1.68e-18	17902	COPD	0	0	0
	cg05091997	17	60897721	NA	OpenSea		+	-0.05	0.01	1.73e-18	17902	COPD	0	0	0
	cg05590130	21	16571797	NA	OpenSea		-	-0.06	0.01	1.76e-18	17902	COPD	0	0	0
	cg21268503	5	143191676	HMHB1	OpenSea	TSS200	+	0.05	0.01	1.79e-18	17902	COPD	0	0	0
	cg04913057	1	204120825	ETNK2	Island	1stExon	-	0.03	0	1.8e-18	17902	COPD	0	0	0
	cg14594834	9	101755622	COL15A1	OpenSea	Body	-	-0.06	0.01	1.81e-18	17902	COPD	0	0	0
	cg24502904	12	53399544	EIF4B	N_Shore	TSS1500	-	-0.05	0.01	1.82e-18	17902	COPD	0	0	0
	cg08666707	6	41456441	NA	OpenSea		+	-0.07	0.01	1.83e-18	17902	COPD	0	0	0
	cg01153498	2	17936530	SMC6;SMC6;GEN1;GEN1	S_Shore	TSS1500	-	-0.04	0	1.85e-18	17902	COPD	0	0	0
	cg10973762	15	48625931	DUT;DUT;DUT	S_Shore	Body	-	-0.05	0.01	1.87e-18	17902	COPD	0	0	0
	cg25104105	1	14925198	KIAA1026;KIAA1026	Island	TSS200	-	0.03	0	1.87e-18	17902	COPD	0	0	0
	cg13271333	11	62367269	MTA2	N_Shore	Body	-	-0.06	0.01	1.88e-18	17902	COPD	0	0	0
	cg07491324	9	124721037	TTLL11	OpenSea	Body	+	-0.04	0	1.89e-18	17902	COPD	0	0	0
	cg11141166	3	31750713	OSBPL10-AS1;OSBPL10;OSBPL10	OpenSea	Body	-	0.08	0.01	1.91e-18	17902	COPD	0	0	0
	cg12072560	18	12254173	CIDEA;CIDEA	Island	TSS1500	-	0.04	0	1.95e-18	17902	COPD	0	0	0
	cg20742389	19	14591033	GIPC1;GIPC1;GIPC1;GIPC1;GIPC1;GIPC1	Island	Body	+	-0.02	0	1.96e-18	17902	COPD	0	0	0
	cg27077475	7	37394706	ELMO1;ELMO1;ELMO1	OpenSea	TSS1500	+	-0.04	0	1.96e-18	17902	COPD	0	0	0
	cg10258214	14	106330534	NA	N_Shelf		+	-0.04	0	1.99e-18	17902	COPD	0	0	0
	cg13404054	19	15311666	NOTCH3	Island	1stExon	-	0.03	0	2.02e-18	17902	COPD	0	0	0
	cg09650907	17	71224983	FAM104A;FAM104A	N_Shelf	Body	+	-0.05	0.01	2.05e-18	17902	COPD	0	0	0
	cg23660404	8	55240982	NA	OpenSea		+	-0.04	0.01	2.05e-18	17902	COPD	0	0	0
	cg25023291	12	11339792	TAS2R42	OpenSea	TSS1500	-	-0.04	0	2.06e-18	17902	COPD	0	0	0
	cg12745325	12	56623942	SLC39A5;SLC39A5	OpenSea	5'UTR	+	-0.06	0.01	2.08e-18	17902	COPD	0	0	0
	cg12891342	11	58344244	LPXN;LPXN	N_Shore	Body	-	-0.06	0.01	2.09e-18	17902	COPD	0	0	0
	cg13938970	16	24048204	PRKCB;PRKCB	OpenSea	Body	-	-0.05	0.01	2.09e-18	17902	COPD	0	0	0
	cg16729415	15	35047203	GJD2	Island	TSS1500	+	0.02	0	2.09e-18	17902	COPD	0	0	0
	cg05539265	2	102717438	NA	OpenSea		+	-0.06	0.01	2.13e-18	17902	COPD	0	0	0
	cg15387619	3	132316156	ACKR4;ACAD11;ACKR4;NPHP3-ACAD11	OpenSea	1stExon	-	0.02	0	2.17e-18	17902	COPD	0	0	0
	cg17378803	2	242823275	NA	N_Shore		-	-0.07	0.01	2.19e-18	17902	COPD	0	0	0
	cg24366563	7	642485	LOC101926963;LOC101926963;PRKAR1B;PRKAR1B;PRKAR1B;PRKAR1B;PRKAR1B;PRKAR1B	N_Shore	TSS1500	+	-0.06	0.01	2.19e-18	17902	COPD	0	0	0
	cg04955573	1	92944306	GFI1;GFI1;GFI1	N_Shore	Body	-	-0.06	0.01	2.21e-18	17902	COPD	0	0	0
	cg21505886	4	1724428	TMEM129;TACC3;TMEM129	S_Shore	TSS1500	+	-0.08	0.01	2.22e-18	17902	COPD	0	0	0
	cg13505271	14	105721466	BRF1;BRF1;BRF1;BRF1	OpenSea	Body	+	0.07	0.01	2.27e-18	17902	COPD	0	0	0
	cg27280535	8	8746679	MFHAS1	N_Shore	Body	-	-0.04	0.01	2.33e-18	17902	COPD	0	0	0
	cg23160731	5	180669285	SNORD96A;GNB2L1	N_Shore	TSS1500	+	-0.06	0.01	2.36e-18	17902	COPD	0	0	0
	cg24122386	22	24078562	NA	OpenSea		+	0.07	0.01	2.36e-18	17902	COPD	0	0	0
	cg01385679	20	45033155	ELMO2;ELMO2	N_Shore	5'UTR	-	-0.07	0.01	2.38e-18	17902	COPD	0	0	0
	cg16031065	16	70719115	MTSS1L	Island	Body	-	-0.05	0.01	2.38e-18	17902	COPD	0	0	0
	cg01605984	9	136216154	SNORD24;SNORD36B;MED22;RPL7A;MED22;SNORD36A	S_Shore	TSS200	+	-0.08	0.01	2.39e-18	17902	COPD	0	0	0
	cg03295019	17	27477644	MYO18A;MYO18A	OpenSea	Body	-	0.08	0.01	2.39e-18	17902	COPD	0	0	0
	cg12762653	3	187495573	NA	OpenSea		-	-0.04	0	2.4e-18	17902	COPD	0	0	0
	cg26491791	10	128593800	DOCK1;DOCK1	Island	TSS200	-	0.02	0	2.41e-18	17902	COPD	0	0	0
	cg17290213	11	65344355	EHBP1L1	S_Shore	Body	+	-0.08	0.01	2.42e-18	17902	COPD	0	0	0
	cg01323696	3	52705086	PBRM1	OpenSea	Body	-	-0.04	0	2.46e-18	17902	COPD	0	0	0
	cg03183540	8	134931756	NA	OpenSea		+	-0.04	0	2.46e-18	17902	COPD	0	0	0
	cg06906472	2	107502801	ST6GAL2;ST6GAL2;ST6GAL2	Island	TSS200	-	0.02	0	2.47e-18	17902	COPD	0	0	0
	cg16346032	1	180100912	NA	OpenSea		-	-0.05	0.01	2.51e-18	17902	COPD	0	0	0
	cg22635676	2	241975971	SNED1	Island	Body	+	0.01	0	2.51e-18	17902	COPD	0	0	0
	cg25468450	16	69167903	CHTF8;CHTF8;CIRH1A	S_Shore	TSS1500	+	-0.05	0.01	2.52e-18	17902	COPD	0	0	0
	cg09708959	6	33161107	COL11A2;COL11A2;COL11A2;COL11A2	Island	TSS1500	+	0.03	0	2.55e-18	17902	COPD	0	0	0
	cg06049452	20	32432074	CHMP4B	OpenSea	Body	+	-0.08	0.01	2.58e-18	17902	COPD	0	0	0
	cg11260732	8	143110608	NA	OpenSea		-	-0.07	0.01	2.59e-18	17902	COPD	0	0	0
	cg22464295	15	91499541	RCCD1;RCCD1	S_Shore	5'UTR	+	-0.08	0.01	2.61e-18	17902	COPD	0	0	0
	cg05237200	7	27175796	NA	N_Shelf		-	-0.06	0.01	2.63e-18	17902	COPD	0	0	0
	cg10429891	1	27963618	NA	S_Shore		+	-0.07	0.01	2.64e-18	17902	COPD	0	0	0
	cg13909076	18	77468488	CTDP1;CTDP1	S_Shelf	Body	-	-0.06	0.01	2.64e-18	17902	COPD	0	0	0
	cg07512814	19	11203661	LDLR	S_Shore	Body	-	-0.04	0	2.65e-18	17902	COPD	0	0	0
	cg07894089	2	110395631	NA	OpenSea		+	-0.05	0.01	2.69e-18	17902	COPD	0	0	0
	cg07883886	7	130610344	NA	OpenSea		+	-0.06	0.01	2.7e-18	17902	COPD	0	0	0
	cg25587069	5	151066484	SPARC;SPARC	OpenSea	1stExon	-	0.04	0	2.72e-18	17902	COPD	0	0	0
	cg16292016	5	42424356	GHR	Island	5'UTR	+	0.03	0	2.79e-18	17902	COPD	0	0	0
	cg05205351	20	2634775	NOP56;SNORD110;NOP56;SNORA51	S_Shore	Body	+	-0.05	0.01	2.82e-18	17902	COPD	0	0	0
	cg16734637	3	71100200	FOXP1;FOXP1;FOXP1;FOXP1;FOXP1;FOXP1;FOXP1;FOXP1	OpenSea	Body	-	-0.06	0.01	2.82e-18	17902	COPD	0	0	0
	cg20539324	1	178091251	RASAL2	OpenSea	Body	+	-0.05	0.01	2.82e-18	17902	COPD	0	0	0
	cg08139247	14	38725312	CLEC14A;CLEC14A	Island	1stExon	-	0.02	0	2.84e-18	17902	COPD	0	0	0
	cg10171489	6	6649662	LY86	OpenSea	Body	+	-0.04	0	2.84e-18	17902	COPD	0	0	0
	cg16750746	14	55089479	SAMD4A;SAMD4A	OpenSea	Body	-	-0.05	0.01	2.84e-18	17902	COPD	0	0	0
	cg24006295	3	23955767	NKIRAS1	N_Shelf	5'UTR	-	-0.06	0.01	2.84e-18	17902	COPD	0	0	0
	cg25410220	7	69266809	AUTS2;AUTS2;AUTS2	OpenSea	Body	+	-0.05	0.01	2.91e-18	17902	COPD	0	0	0
	cg05310309	2	109257429	LIMS1	OpenSea	5'UTR	+	-0.04	0	2.93e-18	17902	COPD	0	0	0
	cg14423947	3	184033455	EIF4G1;EIF4G1;EIF4G1;EIF4G1;EIF4G1;EIF4G1;EIF4G1	S_Shore	5'UTR	-	-0.04	0	2.93e-18	17902	COPD	0	0	0
	cg25491122	13	67801551	PCDH9;PCDH9	N_Shelf	Body	+	0.03	0	2.94e-18	17902	COPD	0	0	0
	cg00968800	1	1335706	CCNL2;CCNL2;CCNL2;CCNL2;LOC148413	S_Shore	TSS1500	-	-0.04	0	2.96e-18	17902	COPD	0	0	0
	cg18247179	22	19436867	C22orf39;C22orf39	S_Shore	TSS1500	+	-0.05	0.01	3e-18	17902	COPD	0	0	0
	cg08456236	1	204100147	NA	OpenSea		+	-0.08	0.01	3.05e-18	17902	COPD	0	0	0
	cg19750024	8	22068189	BMP1;BMP1	OpenSea	Body	-	-0.05	0.01	3.06e-18	17902	COPD	0	0	0
	cg11861507	16	56969322	HERPUD1;HERPUD1;HERPUD1;HERPUD1;HERPUD1;HERPUD1	S_Shelf	ExonBnd	+	-0.05	0.01	3.11e-18	17902	COPD	0	0	0
	cg14779218	19	13925420	ZSWIM4	OpenSea	Body	+	0.08	0.01	3.15e-18	17902	COPD	0	0	0
	cg23878241	12	111019734	PPTC7	N_Shore	Body	-	-0.04	0	3.16e-18	17902	COPD	0	0	0
	cg11961845	7	129008179	AHCYL2;AHCYL2;AHCYL2;AHCYL2;AHCYL2;AHCYL2	OpenSea	1stExon	+	-0.06	0.01	3.18e-18	17902	COPD	0	0	0
	cg12165685	19	47288109	SLC1A5;SLC1A5;SLC1A5;SLC1A5	N_Shelf	1stExon	-	-0.05	0.01	3.21e-18	17902	COPD	0	0	0
	cg00063111	3	39448952	SNORA6;RPSA;RPSA	S_Shore	TSS1500	-	-0.03	0	3.32e-18	17902	COPD	0	0	0
	cg15815084	17	54912870	DGKE	S_Shore	Body	+	-0.03	0	3.34e-18	17902	COPD	0	0	0
	cg12619810	3	39192455	CSRNP1	N_Shore	5'UTR	+	-0.08	0.01	3.38e-18	17902	COPD	0	0	0
	cg26138250	17	74244687	NA	OpenSea		-	0.06	0.01	3.38e-18	17902	COPD	0	0	0
	cg27051931	18	28681962	DSC2;DSC2;DSC2;DSC2	Island	1stExon	-	0.03	0	3.38e-18	17902	COPD	0	0	0
	cg14252519	9	137533851	COL5A1;COL5A1	Island	1stExon	+	0.03	0	3.42e-18	17902	COPD	0	0	0
	cg04132263	13	79968174	RBM26;RBM26;RBM26	OpenSea	Body	+	-0.02	0	3.44e-18	17902	COPD	0	0	0
	cg06692209	7	100032730	NA	N_Shore		+	-0.08	0.01	3.46e-18	17902	COPD	0	0	0
	cg26634003	1	108420014	VAV3	OpenSea	Body	-	-0.05	0.01	3.46e-18	17902	COPD	0	1	0
	cg01162877	1	8651018	RERE;RERE	OpenSea	Body	+	0.03	0	3.48e-18	17902	COPD	0	0	0
	cg00159243	12	109023799	SELPLG	OpenSea	5'UTR	-	-0.06	0.01	3.56e-18	17902	COPD	0	0	0
	cg00978814	7	150758260	SLC4A2;SLC4A2;SLC4A2;SLC4A2	S_Shore	5'UTR	-	-0.11	0.01	3.56e-18	17902	COPD	0	0	0
	cg03599009	17	38501491	RARA;RARA;RARA;RARA	Island	Body	+	0.04	0	3.57e-18	17902	COPD	0	0	0
	cg16146221	17	6545186	KIAA0753;TXNDC17	S_Shore	TSS1500	+	-0.06	0.01	3.59e-18	17902	COPD	0	0	0
	cg06395778	17	48560076	RSAD1;RSAD1;RSAD1	S_Shelf	ExonBnd	-	-0.05	0.01	3.6e-18	17902	COPD	0	0	0
	cg02120866	6	6804127	NA	OpenSea		+	-0.04	0	3.65e-18	17902	COPD	0	0	0
	cg20464973	22	24952920	SNRPD3;SNRPD3;SNRPD3;GUCD1;GUCD1;GUCD1;GUCD1	S_Shore	5'UTR	-	-0.05	0.01	3.7e-18	17902	COPD	0	0	0
	cg09098714	11	18637603	SPTY2D1	OpenSea	Body	-	-0.05	0.01	3.72e-18	17902	COPD	0	0	0
	cg19602045	2	25138079	ADCY3	OpenSea	Body	-	0.06	0.01	3.72e-18	17902	COPD	0	0	0
	cg03362418	22	50965563	TYMP;TYMP;TYMP;TYMP;TYMP;SCO2;SCO2	Island	Body	+	-0.04	0	3.8e-18	17902	COPD	0	0	0
	cg02351277	3	177397780	NA	OpenSea		+	-0.05	0.01	3.83e-18	17902	COPD	0	0	0
	cg04050867	8	109095572	RSPO2;RSPO2	Island	1stExon	-	0.03	0	3.86e-18	17902	COPD	0	0	0
	cg22520883	2	129200799	NA	OpenSea		+	-0.07	0.01	3.86e-18	17902	COPD	0	0	0
	cg14377431	5	83680264	EDIL3;EDIL3;EDIL3;EDIL3	Island	1stExon	-	0.03	0	3.94e-18	17902	COPD	0	0	0
	cg19246654	7	139320460	HIPK2;HIPK2	OpenSea	Body	-	0.06	0.01	3.94e-18	17902	COPD	0	0	0
	cg01651583	10	45899264	ALOX5;ALOX5;ALOX5	OpenSea	Body	-	0.04	0.01	3.95e-18	17902	COPD	0	0	0
	cg02233149	2	97171243	NEURL3	N_Shelf	Body	-	-0.07	0.01	3.95e-18	17902	COPD	0	0	0
	cg01330280	6	27776566	HIST1H3H;HIST1H2BL	N_Shore	TSS1500	-	-0.03	0	3.96e-18	17902	COPD	0	0	0
	cg02561820	3	195910638	NA	OpenSea		-	-0.07	0.01	4.01e-18	17902	COPD	0	0	0
	cg07803582	13	91795038	LINC00379	OpenSea	Body	-	-0.05	0.01	4.04e-18	17902	COPD	0	0	0
	cg02243303	6	52147973	MCM3	N_Shore	Body	+	-0.05	0.01	4.07e-18	17902	COPD	0	0	0
	cg12882730	10	11251269	CELF2;CELF2;CELF2;CELF2	OpenSea	Body	-	-0.05	0.01	4.08e-18	17902	COPD	0	0	0
	cg16680125	1	206782805	LGTN	N_Shelf	Body	-	-0.05	0.01	4.1e-18	17902	COPD	0	0	0
	cg24142464	1	40040489	PABPC4;PABPC4;PABPC4	N_Shore	Body	-	-0.05	0.01	4.11e-18	17902	COPD	0	0	0
	cg16794579	16	17562419	XYLT1	OpenSea	Body	+	-0.06	0.01	4.27e-18	17902	COPD	0	0	0
	cg10042876	11	117856639	IL10RA;IL10RA	Island	TSS1500	+	-0.04	0	4.31e-18	17902	COPD	0	0	0
	cg02101876	13	40765110	NA	OpenSea		+	0.05	0.01	4.41e-18	17902	COPD	0	0	0
	cg10606461	22	20106361	RANBP1;RANBP1;RANBP1;RANBP1	S_Shore	Body	-	-0.06	0.01	4.43e-18	17902	COPD	0	0	0
	cg00420193	18	47017918	RPL17;RPL17;RPL17;RPL17;RPL17;RPL17;RPL17;RPL17-C18orf32;RPL17;RPL17;RPL17-C18orf32;RPL17;RPL17;RPL17;RPL17;RPL17;RPL17;RPL17;RPL17-C18orf32;SNORD58A	N_Shore	Body	-	-0.04	0.01	4.45e-18	17902	COPD	0	0	0
	cg04468357	5	92414686	NA	OpenSea		-	-0.04	0	4.45e-18	17902	COPD	0	0	0
	cg19798735	7	110730805	IMMP2L;LRRN3;LRRN3;LRRN3	OpenSea	Body	+	-0.06	0.01	4.48e-18	17902	COPD	0	0	0
	cg23089272	15	39985431	FSIP1	OpenSea	Body	-	-0.05	0.01	4.57e-18	17902	COPD	0	0	0
	cg05043345	18	74123158	ZNF516	OpenSea	Body	+	-0.05	0.01	4.6e-18	17902	COPD	0	0	0
	cg17156765	1	9175961	GPR157	OpenSea	Body	-	-0.05	0.01	4.61e-18	17902	COPD	0	0	0
	cg06298346	5	10565679	ANKRD33B	Island	Body	+	-0.05	0.01	4.63e-18	17902	COPD	0	0	0
	cg13830297	20	62314161	RTEL1-TNFRSF6B;RTEL1;RTEL1;RTEL1;RTEL1	N_Shelf	Body	-	-0.07	0.01	4.65e-18	17902	COPD	0	0	0
	cg08434071	1	15485867	TMEM51;TMEM51;TMEM51;TMEM51	OpenSea	5'UTR	+	-0.04	0.01	4.66e-18	17902	COPD	0	0	0
	cg17512276	13	99128503	STK24;STK24;STK24	S_Shore	Body	+	-0.04	0	4.68e-18	17902	COPD	0	0	0
	cg22396171	2	169637671	CERS6-AS1;CERS6-AS1	OpenSea	Body	+	-0.05	0.01	4.76e-18	17902	COPD	0	0	0
	cg01578875	4	146804010	ZNF827	OpenSea	Body	-	0.04	0	4.77e-18	17902	COPD	0	0	0
	cg07303829	22	50799746	SAPS2	OpenSea	5'UTR	+	-0.07	0.01	4.85e-18	17902	COPD	0	0	0
	cg25255847	20	62360072	ZGPAT;ZGPAT;ZGPAT;ZGPAT;ZGPAT	OpenSea	Body	-	-0.03	0	4.88e-18	17902	COPD	0	0	0
	cg27593384	18	25755608	CDH2	Island	Body	+	0.03	0	4.89e-18	17902	COPD	0	0	0
	cg08216829	7	142012534	NA	OpenSea		-	0.05	0.01	5.01e-18	17902	COPD	0	0	0
	cg19566482	11	33404678	NA	OpenSea		-	-0.03	0	5.01e-18	17902	COPD	0	0	0
	cg17967134	17	17024192	MPRIP;MPRIP	OpenSea	Body	-	0.06	0.01	5.1e-18	17902	COPD	0	1	0
	cg20574434	12	57024673	BAZ2A;BAZ2A	S_Shore	TSS1500	+	-0.07	0.01	5.12e-18	17902	COPD	0	0	0
	cg02179548	12	94095207	CRADD	OpenSea	Body	-	-0.08	0.01	5.23e-18	17902	COPD	0	0	0
	cg10237088	20	30794611	POFUT1;PLAGL2;POFUT1	N_Shore	TSS1500	-	-0.07	0.01	5.23e-18	17902	COPD	0	0	0
	cg24124366	5	177815693	COL23A1	OpenSea	Body	-	-0.07	0.01	5.23e-18	17902	COPD	0	0	0
	cg04277040	16	80603851	LINC01227;LINC01227	OpenSea	Body	-	-0.06	0.01	5.24e-18	17902	COPD	0	0	0
	cg00431146	14	102532653	NA	OpenSea		-	-0.08	0.01	5.3e-18	17902	COPD	0	0	0
	cg20702762	11	45130090	PRDM11	OpenSea	Body	+	-0.08	0.01	5.41e-18	17902	COPD	0	0	0
	cg21439672	12	7260546	C1RL;LOC283314	OpenSea	Body	-	-0.05	0.01	5.41e-18	17902	COPD	0	0	0
	cg09167044	17	38501412	RARA;RARA;RARA;RARA	Island	Body	+	0.03	0	5.43e-18	17902	COPD	0	0	0
	cg20990601	4	96023811	BMPR1B;BMPR1B;BMPR1B;BMPR1B	OpenSea	5'UTR	+	-0.06	0.01	5.43e-18	17902	COPD	0	0	0
	cg14711927	2	70369031	NA	N_Shore		-	-0.04	0	5.47e-18	17902	COPD	0	0	0
	cg14754787	17	35299600	LHX1	Island	Body	+	0.03	0	5.5e-18	17902	COPD	0	0	0
	cg03916318	12	53399350	EIF4B;EIF4B	N_Shore	TSS1500	-	-0.07	0.01	5.52e-18	17902	COPD	0	0	0
	cg20142081	2	28497868	BRE;BRE;BRE;BRE;BRE;BRE	OpenSea	Body	+	-0.05	0.01	5.58e-18	17902	COPD	0	0	0
	cg02508461	1	234905686	NA	OpenSea		+	0.07	0.01	5.6e-18	17902	COPD	0	0	0
	cg00688962	4	21950567	KCNIP4	Island	TSS200	+	0.02	0	5.68e-18	17902	COPD	0	0	0
	cg25290445	1	65991182	LEPR;LEPR;LEPR;LEPR;LEPR;LEPR	Island	TSS200	+	0.02	0	5.78e-18	17902	COPD	0	0	0
	cg22998476	10	74058092	NA	S_Shore		+	-0.05	0.01	5.81e-18	17902	COPD	0	0	0
	cg11789321	5	56773063	NA	OpenSea		-	-0.06	0.01	5.82e-18	17902	COPD	0	0	0
	cg12465805	10	11214795	CELF2;CELF2;CELF2;CELF2	OpenSea	Body	-	-0.04	0	5.91e-18	17902	COPD	0	0	0
	cg19563365	11	86508399	NA	N_Shelf		+	-0.06	0.01	6e-18	17902	COPD	0	0	0
	cg01568402	3	64074407	LINC00994;PRICKLE2-AS1	OpenSea	TSS1500	-	-0.04	0	6.1e-18	17902	COPD	0	0	0
	cg03117379	20	17943971	SNORD17;SNX5;SNX5	OpenSea	TSS1500	-	-0.07	0.01	6.12e-18	17902	COPD	0	0	0
	cg14090520	3	4783557	ITPR1;ITPR1;ITPR1	OpenSea	Body	+	-0.06	0.01	6.23e-18	17902	COPD	0	1	0
	cg09409342	12	6525854	NA	OpenSea		-	-0.05	0.01	6.25e-18	17902	COPD	0	0	0
	cg08756018	3	172281213	NA	OpenSea		+	-0.05	0.01	6.27e-18	17902	COPD	0	0	0
	cg18976159	11	107710989	SLC35F2	OpenSea	Body	+	-0.05	0.01	6.3e-18	17902	COPD	0	0	0
	cg25532340	14	78047326	SPTLC2	OpenSea	Body	+	-0.04	0.01	6.35e-18	17902	COPD	0	0	0
	cg15595733	6	170103053	C6orf120;WDR27;WDR27	Island	1stExon	+	-0.03	0	6.38e-18	17902	COPD	0	0	0
	cg21413158	15	89680202	ABHD2;ABHD2	OpenSea	Body	+	0.08	0.01	6.45e-18	17902	COPD	0	0	0
	cg01428071	6	79785773	PHIP	N_Shore	Body	-	-0.05	0.01	6.55e-18	17902	COPD	0	0	0
	cg06826457	12	12867669	NA	N_Shelf		-	-0.04	0	6.59e-18	17902	COPD	0	0	0
	cg07450086	3	150320765	SELT	N_Shore	TSS1500	-	-0.05	0.01	6.61e-18	17902	COPD	0	0	0
	cg13092901	22	50965373	TYMP;SCO2;SCO2;TYMP;TYMP;SCO2;SCO2	Island	Body	+	-0.03	0	6.65e-18	17902	COPD	0	0	0
	cg25737313	19	12899557	NA	N_Shore		+	-0.04	0	6.69e-18	17902	COPD	0	0	0
	cg12033822	20	44990591	SLC35C2;SLC35C2;SLC35C2	N_Shelf	5'UTR	-	-0.08	0.01	6.7e-18	17902	COPD	0	0	0
	cg25331880	19	30435467	C19orf2;C19orf2	S_Shore	Body	+	-0.07	0.01	6.73e-18	17902	COPD	0	0	0
	cg11935248	6	4942483	CDYL;CDYL;CDYL;CDYL	OpenSea	Body	-	-0.05	0.01	6.79e-18	17902	COPD	0	0	0
	cg17666418	6	106612002	NA	OpenSea		+	-0.04	0	6.83e-18	17902	COPD	0	0	0
	cg16251489	16	17490793	XYLT1	OpenSea	Body	-	-0.06	0.01	6.88e-18	17902	COPD	0	0	0
	cg08546724	1	118878149	NA	OpenSea		-	-0.04	0	6.9e-18	17902	COPD	0	0	0
	cg10068568	12	1113120	ERC1;ERC1;ERC1;ERC1;ERC1	OpenSea	5'UTR	+	0.06	0.01	6.96e-18	17902	COPD	0	0	0
	cg22895366	22	39574449	NA	OpenSea		+	-0.04	0	7.01e-18	17902	COPD	0	0	0
	cg06831576	16	62070086	CDH8	Island	TSS200	+	0.03	0	7.03e-18	17902	COPD	0	0	0
	cg04605590	5	148185121	NA	OpenSea		-	-0.04	0.01	7.07e-18	17902	COPD	0	0	0
	cg08591265	17	56082867	SFRS1;SFRS1	N_Shore	3'UTR	+	-0.04	0	7.07e-18	17902	COPD	0	0	0
	cg04270823	20	62687554	TCEA2	N_Shore	TSS1500	-	-0.06	0.01	7.1e-18	17902	COPD	0	0	0
	cg05158757	22	39350186	NA	OpenSea		-	-0.04	0	7.18e-18	17902	COPD	0	0	0
	cg10828401	19	799190	PTBP1;PTBP1;PTBP1;PTBP1	S_Shore	Body	+	-0.04	0.01	7.19e-18	17902	COPD	0	0	0
	cg06297951	15	39985286	FSIP1	OpenSea	Body	-	-0.06	0.01	7.22e-18	17902	COPD	0	0	0
	cg03464229	7	120646878	C7orf58;C7orf58	OpenSea	Body	-	-0.04	0	7.23e-18	17902	COPD	0	0	0
	cg01554474	1	155107599	RAG1AP1;RAG1AP1;RAG1AP1	N_Shore	TSS1500	+	-0.04	0.01	7.25e-18	17902	COPD	0	0	0
	cg02191407	5	223249	SDHA;SDHA	OpenSea	Body	-	-0.04	0.01	7.29e-18	17902	COPD	0	0	0
	cg03262020	9	35164848	UNC13B	S_Shelf	Body	+	-0.05	0.01	7.39e-18	17902	COPD	0	0	0
	cg03359362	19	47289611	SLC1A5;SLC1A5;SLC1A5	N_Shore	TSS1500	-	-0.05	0.01	7.4e-18	17902	COPD	0	1	0
	cg01944380	17	75388589	SEPT9;SEPT9;SEPT9;SEPT9;SEPT9;SEPT9	OpenSea	Body	-	-0.06	0.01	7.58e-18	17902	COPD	0	0	0
	cg20178893	1	164558298	PBX1;PBX1;PBX1	OpenSea	Body	-	-0.08	0.01	7.58e-18	17902	COPD	0	0	0
	cg01008731	3	98292801	NA	OpenSea		-	-0.04	0.01	7.61e-18	17902	COPD	0	0	0
	cg03484238	11	503270	RNH1;RNH1;RNH1;RNH1;RNH1;RNH1;RNH1;RNH1	N_Shore	5'UTR	+	-0.07	0.01	7.63e-18	17902	COPD	0	1	0
	cg04515132	3	53787670	CACNA1D;CACNA1D;CACNA1D	OpenSea	Body	-	0.04	0	7.64e-18	17902	COPD	0	0	0
	cg03909289	19	30206815	C19orf12;C19orf12;C19orf12;C19orf12;C19orf12;C19orf12;C19orf12	S_Shore	TSS1500	-	-0.04	0	7.8e-18	17902	COPD	0	0	0
	cg15350627	12	6642201	GAPDH	N_Shore	TSS1500	-	-0.05	0.01	7.92e-18	17902	COPD	0	0	0
	cg14595075	11	62323782	NA	OpenSea		+	-0.04	0	8.01e-18	17902	COPD	0	0	0
	cg00294109	3	3219781	CRBN	N_Shore	Body	-	-0.04	0	8.2e-18	17902	COPD	0	0	0
	cg09338236	20	61437135	OGFR-AS1;OGFR	Island	TSS200	-	-0.05	0.01	8.2e-18	17902	COPD	0	0	0
	cg16272728	15	55569254	RAB27A	OpenSea	5'UTR	+	-0.04	0	8.23e-18	17902	COPD	0	0	0
	cg05395210	2	69002378	ARHGAP25;ARHGAP25;ARHGAP25;ARHGAP25	OpenSea	Body	-	-0.05	0.01	8.24e-18	17902	COPD	0	0	0
	cg11427329	6	44190249	SLC29A1;SLC29A1;SLC29A1;SLC29A1;SLC29A1;SLC29A1	N_Shore	TSS1500	-	-0.08	0.01	8.37e-18	17902	COPD	0	0	0
	cg16503724	3	17130667	PLCL2;PLCL2	OpenSea	Body	+	0.06	0.01	8.39e-18	17902	COPD	0	0	0
	cg21268578	22	38029478	GGA1;GGA1	OpenSea	3'UTR	-	-0.04	0	8.4e-18	17902	COPD	0	0	0
	cg08222440	7	37238642	ELMO1;ELMO1;ELMO1	OpenSea	Body	-	-0.04	0	8.43e-18	17902	COPD	0	0	0
	cg09400565	15	85861754	NA	OpenSea		-	-0.04	0	8.44e-18	17902	COPD	0	0	0
	cg18669588	3	52274051	TWF2	S_Shore	TSS1500	+	-0.07	0.01	8.46e-18	17902	COPD	0	0	0
	cg20723815	8	17061850	ZDHHC2	OpenSea	Body	+	-0.04	0	8.57e-18	17902	COPD	0	0	0
	cg26939341	16	17626225	NA	OpenSea		-	0.07	0.01	8.58e-18	17902	COPD	0	0	0
	cg08151571	6	114085378	NA	OpenSea		-	-0.05	0.01	8.61e-18	17902	COPD	0	0	0
	cg02693701	1	42340205	HIVEP3;HIVEP3;HIVEP3;HIVEP3	OpenSea	5'UTR	-	0.04	0	8.7e-18	17902	COPD	0	0	0
	cg11746684	8	11057265	XKR6	N_Shore	Body	+	-0.05	0.01	8.8e-18	17902	COPD	0	0	0
	cg06501716	22	19436948	C22orf39;C22orf39	S_Shore	TSS1500	-	-0.07	0.01	8.98e-18	17902	COPD	0	0	0
	cg02008229	15	90346089	ANPEP	OpenSea	Body	-	0.03	0	8.99e-18	17902	COPD	0	0	0
	cg24391385	2	65526509	NA	OpenSea		-	-0.06	0.01	9.08e-18	17902	COPD	0	0	0
	cg25158459	1	27165674	ZDHHC18	OpenSea	Body	-	-0.06	0.01	9.13e-18	17902	COPD	0	0	0
	cg03680238	11	62342579	EEF1G;TUT1	S_Shore	TSS1500	-	-0.06	0.01	9.17e-18	17902	COPD	0	0	0
	cg05543049	3	173115741	NLGN1	Island	TSS1500	+	0.03	0	9.17e-18	17902	COPD	0	0	0
	cg24049493	1	42385941	HIVEP3;HIVEP3	S_Shore	TSS1500	+	0.02	0	9.22e-18	17902	COPD	0	0	0
	cg08941107	1	27744956	WASF2;WASF2	OpenSea	Body	+	-0.06	0.01	9.35e-18	17902	COPD	0	0	0
	cg22486366	1	20479732	NA	OpenSea		+	-0.05	0.01	9.4e-18	17902	COPD	0	0	0
	cg17343725	11	62195225	NA	OpenSea		+	-0.04	0	9.43e-18	17902	COPD	0	0	0
	cg07920321	16	30481009	NA	OpenSea		-	-0.05	0.01	9.47e-18	17902	COPD	0	0	0
	cg12517471	1	162147093	NOS1AP;NOS1AP	OpenSea	Body	+	-0.06	0.01	9.53e-18	17902	COPD	0	0	0
	cg09526452	3	14990466	FGD5-AS1;FGD5-AS1;FGD5-AS1;FGD5-AS1;NR2C2;NR2C2;FGD5-AS1	S_Shore	TSS1500	+	-0.06	0.01	9.55e-18	17902	COPD	0	0	0
	cg12559228	19	50191882	C19orf76	N_Shore	TSS200	+	-0.06	0.01	9.57e-18	17902	COPD	0	0	0
	cg16720981	10	50385616	C10orf128;C10orf128;C10orf128;C10orf128;C10orf128	OpenSea	Body	+	-0.04	0	9.9e-18	17902	COPD	0	0	0
	cg01687878	12	123616817	NA	OpenSea		-	0.08	0.01	1.01e-17	17902	COPD	0	0	0
	cg02638724	10	52154700	SGMS1	OpenSea	5'UTR	-	-0.04	0	1.01e-17	17902	COPD	0	0	0
	cg03957124	6	37016869	NA	S_Shelf		+	-0.07	0.01	1.01e-17	17902	COPD	0	0	0
	cg05557932	16	3929351	CREBBP;CREBBP	N_Shore	Body	+	-0.06	0.01	1.03e-17	17902	COPD	0	0	0
	cg21852578	21	47309277	PCBP3;PCBP3	OpenSea	Body	-	0.07	0.01	1.03e-17	17902	COPD	0	0	0
	cg02556928	22	37309980	CSF2RB	OpenSea	5'UTR	-	-0.04	0	1.04e-17	17902	COPD	0	0	0
	cg08923270	22	39279108	NA	OpenSea		+	-0.05	0.01	1.04e-17	17902	COPD	0	0	0
	cg01722734	17	79213997	ENTHD2;C17orf89	S_Shore	TSS1500	-	-0.07	0.01	1.05e-17	17902	COPD	0	0	0
	cg16522223	22	43400443	PACSIN2	OpenSea	5'UTR	-	-0.06	0.01	1.05e-17	17902	COPD	0	0	0
	cg24616450	1	19940140	MINOS1;MINOS1;MINOS1-NBL1;MINOS1;MINOS1;MINOS1;MINOS1-NBL1	OpenSea	Body	-	0.04	0	1.05e-17	17902	COPD	0	0	0
	cg07474842	6	136915088	MAP3K5	OpenSea	Body	+	-0.04	0	1.06e-17	17902	COPD	0	0	0
	cg19541622	4	56180	ZNF718;ZNF595;ZNF595;ZNF595;ZNF595;ZNF718;ZNF718	S_Shelf	TSS1500	-	0.04	0.01	1.06e-17	17902	COPD	0	0	0
	cg25860598	4	146099474	OTUD4	N_Shore	5'UTR	-	-0.05	0.01	1.07e-17	17902	COPD	0	0	0
	cg18506744	19	1102627	GPX4;GPX4	N_Shore	TSS1500	-	-0.04	0.01	1.08e-17	17902	COPD	0	0	0
	cg17470474	19	13057711	RAD23A;RAD23A;RAD23A;RAD23A	S_Shore	Body	-	-0.06	0.01	1.09e-17	17902	COPD	0	0	0
	cg18410341	3	72360163	NA	OpenSea		+	-0.07	0.01	1.09e-17	17902	COPD	0	0	0
	cg22976567	1	156074182	LMNA	OpenSea	5'UTR	-	-0.04	0.01	1.09e-17	17902	COPD	0	0	0
	cg25749318	6	170103058	C6orf120;WDR27	Island	1stExon	+	-0.04	0	1.09e-17	17902	COPD	0	0	0
	cg26342454	4	10035262	SLC2A9	OpenSea	5'UTR	-	-0.02	0	1.09e-17	17902	COPD	0	0	0
	cg09686317	1	57111122	PRKAA2	Island	1stExon	-	0.02	0	1.1e-17	17902	COPD	0	0	0
	cg27230333	7	50266276	NA	OpenSea		+	-0.07	0.01	1.1e-17	17902	COPD	0	0	0
	cg00851028	1	234905772	NA	OpenSea		+	0.07	0.01	1.11e-17	17902	COPD	0	0	0
	cg04700809	10	80954519	ZMIZ1	OpenSea	5'UTR	-	-0.12	0.01	1.12e-17	17902	COPD	0	0	0
	cg18432056	14	58742094	PSMA3-AS1;PSMA3-AS1	OpenSea	Body	+	-0.04	0	1.13e-17	17902	COPD	0	0	0
	cg18487419	10	75005991	DNAJC9;DNAJC9-AS1	N_Shore	Body	+	-0.04	0.01	1.13e-17	17902	COPD	0	0	0
	cg10814005	14	91711041	GPR68	OpenSea	5'UTR	+	-0.04	0	1.15e-17	17902	COPD	0	0	0
	cg17178170	1	184129500	NA	OpenSea		+	-0.05	0.01	1.15e-17	17902	COPD	0	0	0
	cg06157991	22	40931208	MKL1;MKL1;MKL1	OpenSea	5'UTR	+	-0.05	0.01	1.16e-17	17902	COPD	0	0	0
	cg11345960	21	15919951	SAMSN1;SAMSN1;SAMSN1	OpenSea	TSS1500	-	-0.05	0.01	1.16e-17	17902	COPD	0	1	0
	cg12226077	1	28641987	NA	OpenSea		-	0.05	0.01	1.17e-17	17902	COPD	0	0	0
	cg15261712	7	92238248	CDK6;CDK6	OpenSea	3'UTR	+	0.04	0	1.17e-17	17902	COPD	0	0	0
	cg09502149	1	43406792	SLC2A1	OpenSea	Body	-	-0.08	0.01	1.18e-17	17902	COPD	0	0	0
	cg25796439	20	13200939	ISM1	Island	TSS1500	+	0.02	0	1.18e-17	17902	COPD	0	0	0
	cg15554421	3	99792561	C3orf26;FILIP1L;FILIP1L	OpenSea	Body	-	-0.05	0.01	1.2e-17	17902	COPD	0	0	0
	cg23919111	14	95983256	NA	Island		+	-0.04	0	1.2e-17	17902	COPD	0	0	0
	cg13511324	14	104056883	C14orf153	OpenSea	3'UTR	-	-0.05	0.01	1.21e-17	17902	COPD	0	0	0
	cg10513161	3	183705727	ABCC5;ABCC5	OpenSea	Body	-	0.06	0.01	1.22e-17	17902	COPD	0	0	0
	cg00464046	7	134854551	C7orf49;C7orf49;C7orf49	N_Shore	Body	-	-0.06	0.01	1.23e-17	17902	COPD	0	0	0
	cg17660183	12	105065386	CHST11;CHST11	OpenSea	Body	+	-0.04	0	1.23e-17	17902	COPD	0	0	0
	cg19687311	3	5063546	NA	OpenSea		-	-0.07	0.01	1.24e-17	17902	COPD	0	0	0
	cg20040836	7	150757855	SLC4A2;SLC4A2	S_Shore	5'UTR	+	-0.06	0.01	1.24e-17	17902	COPD	0	0	0
	cg00258006	22	27047193	NA	OpenSea		-	-0.05	0.01	1.25e-17	17902	COPD	0	0	0
	cg14314661	10	81026703	ZMIZ1	OpenSea	Body	-	-0.05	0.01	1.28e-17	17902	COPD	0	0	0
	cg18068762	2	150954975	NA	OpenSea		+	-0.04	0.01	1.28e-17	17902	COPD	0	0	0
	cg03233656	2	65214625	SLC1A4	N_Shore	TSS1500	+	-0.03	0	1.3e-17	17902	COPD	0	0	0
	cg20508508	17	48473757	LRRC59	N_Shore	Body	+	-0.04	0	1.3e-17	17902	COPD	0	0	0
	cg24160243	6	167185027	RPS6KA2	OpenSea	Body	+	0.05	0.01	1.3e-17	17902	COPD	0	0	0
	cg08301612	17	43228571	HEXIM1;HEXIM1	S_Shore	1stExon	+	-0.05	0.01	1.31e-17	17902	COPD	0	0	0
	cg01939453	6	166077483	NA	Island		-	0.03	0	1.32e-17	17902	COPD	0	0	0
	cg00942219	16	85203635	NA	Island		+	0.03	0	1.34e-17	17902	COPD	0	0	0
	cg04974290	17	5001047	NA	Island		-	0.03	0	1.36e-17	17902	COPD	0	0	0
	cg05712330	9	91604473	C9orf47;C9orf47	N_Shore	TSS1500	+	-0.05	0.01	1.37e-17	17902	COPD	0	0	0
	cg05522807	15	75069194	NA	OpenSea		-	-0.05	0.01	1.38e-17	17902	COPD	0	0	0
	cg17777683	2	201986522	CFLAR;CFLAR;CFLAR	S_Shelf	5'UTR	+	-0.04	0.01	1.38e-17	17902	COPD	0	0	0
	cg20273931	2	106490359	NCK2;NCK2;NCK2	OpenSea	Body	+	-0.04	0	1.38e-17	17902	COPD	0	0	0
	cg00923729	15	70048761	NA	OpenSea		+	-0.06	0.01	1.39e-17	17902	COPD	0	0	0
	cg16207944	14	106331592	NA	N_Shore		+	-0.05	0.01	1.39e-17	17902	COPD	0	0	0
	cg00835193	19	2291780	LINGO3	Island	5'UTR	-	-0.03	0	1.4e-17	17902	COPD	0	0	0
	cg17114567	16	68026532	DPEP2;DPEP2	N_Shore	ExonBnd	-	-0.09	0.01	1.4e-17	17902	COPD	0	0	0
	cg26772387	15	91846753	NA	OpenSea		+	-0.06	0.01	1.4e-17	17902	COPD	0	0	0
	cg00329429	3	38193513	NA	OpenSea		+	-0.04	0.01	1.41e-17	17902	COPD	0	0	0
	cg01351601	5	42547402	GHR;GHR;GHR;GHR;GHR;GHR	OpenSea	TSS1500	+	-0.05	0.01	1.42e-17	17902	COPD	0	0	0
	cg26894820	12	91505265	LUM;LUM	OpenSea	1stExon	-	-0.04	0	1.43e-17	17902	COPD	0	0	0
	cg14792595	22	50980925	NA	N_Shore		+	-0.05	0.01	1.5e-17	17902	COPD	0	0	0
	cg24365795	16	28506015	APOBR	N_Shelf	1stExon	-	-0.04	0.01	1.54e-17	17902	COPD	0	0	0
	cg00417823	16	56330268	GNAO1;GNAO1	OpenSea	Body	+	0.06	0.01	1.55e-17	17902	COPD	0	0	0
	cg05732750	7	6704045	NA	Island		+	0.02	0	1.56e-17	17902	COPD	0	0	0
	cg11575089	1	155107462	SLC50A1;SLC50A1;SLC50A1;SLC50A1;SLC50A1;SLC50A1;SLC50A1;SLC50A1;SLC50A1;SLC50A1	N_Shore	TSS1500	-	-0.06	0.01	1.56e-17	17902	COPD	0	0	0
	cg14491800	14	77385166	NA	OpenSea		-	-0.05	0.01	1.56e-17	17902	COPD	0	0	0
	cg26695387	17	21189768	MAP2K3	S_Shore	Body	-	-0.04	0	1.58e-17	17902	COPD	0	0	0
	cg19482216	14	100900810	WDR25;WDR25	OpenSea	Body	+	-0.04	0	1.59e-17	17902	COPD	0	0	0
	cg27050612	17	46133198	NFE2L1	N_Shelf	Body	+	-0.07	0.01	1.59e-17	17902	COPD	0	0	0
	cg04262934	6	33173581	HSD17B8	N_Shore	Body	-	-0.08	0.01	1.61e-17	17902	COPD	0	0	0
	cg05196905	21	47877665	DIP2A;DIP2A;DIP2A;DIP2A;DIP2A;DIP2A;DIP2A	N_Shore	TSS1500	-	-0.04	0.01	1.61e-17	17902	COPD	0	0	0
	cg11416384	4	37246827	KIAA1239	Island	1stExon	+	0.03	0	1.61e-17	17902	COPD	0	0	0
	cg04115893	21	47741641	C21orf58;C21orf58;C21orf58;C21orf58	N_Shore	TSS1500	-	-0.06	0.01	1.62e-17	17902	COPD	0	0	0
	cg14037641	22	26752859	SEZ6L;SEZ6L;SEZ6L;SEZ6L;SEZ6L;SEZ6L	OpenSea	Body	+	-0.04	0	1.62e-17	17902	COPD	0	0	0
	cg08543134	8	21915778	DMTN;DMTN;DMTN;DMTN;DMTN;DMTN;DMTN;DMTN	S_Shore	TSS1500	-	-0.06	0.01	1.64e-17	17902	COPD	0	0	0
	cg13139135	17	21190370	MAP2K3;MAP2K3	S_Shore	TSS1500	+	-0.08	0.01	1.64e-17	17902	COPD	0	0	0
	cg17170953	8	99056508	RPL30	N_Shore	Body	+	-0.04	0.01	1.64e-17	17902	COPD	0	0	0
	cg25434241	3	45953557	LZTFL1;LZTFL1	OpenSea	5'UTR	-	0.05	0.01	1.66e-17	17902	COPD	0	0	0
	cg25793377	10	95361223	RBP4	Island	TSS1500	+	0.03	0	1.66e-17	17902	COPD	0	0	0
	cg03473042	9	137000014	WDR5	N_Shore	TSS1500	+	-0.08	0.01	1.67e-17	17902	COPD	0	0	0
	cg21400531	3	149444631	NA	OpenSea		+	-0.06	0.01	1.67e-17	17902	COPD	0	0	0
	cg01265971	3	156398928	TIPARP;TIPARP;TIPARP	OpenSea	Body	+	-0.05	0.01	1.68e-17	17902	COPD	0	1	0
	cg27149109	4	3087964	HTT	OpenSea	Body	+	-0.07	0.01	1.69e-17	17902	COPD	0	0	0
	cg05951860	7	117513101	CTTNBP2	Island	Body	-	0.03	0	1.72e-17	17902	COPD	0	0	0
	cg04949225	13	50796845	NA	OpenSea		+	-0.04	0.01	1.73e-17	17902	COPD	0	0	0
	cg19070952	15	66080290	DENND4A;DENND4A	N_Shelf	5'UTR	+	-0.05	0.01	1.73e-17	17902	COPD	0	0	0
	cg13442016	10	104196339	MIR146B	S_Shelf	Body	-	-0.05	0.01	1.74e-17	17902	COPD	0	0	0
	cg23761815	10	73083123	SLC29A3	S_Shelf	Body	+	0.07	0.01	1.75e-17	17902	COPD	0	0	0
	cg05780139	17	37008512	RPL23	N_Shore	Body	-	-0.04	0	1.79e-17	17902	COPD	0	0	0
	cg04773818	8	31496966	NRG1	Island	TSS1500	-	0.02	0	1.81e-17	17902	COPD	0	0	0
	cg06007201	16	88850218	FAM38A	Island	Body	+	-0.04	0	1.81e-17	17902	COPD	0	0	0
	cg13920886	21	22370438	NCAM2	Island	TSS200	-	0.02	0	1.82e-17	17902	COPD	0	0	0
	cg16895116	1	20479470	NA	OpenSea		-	-0.05	0.01	1.83e-17	17902	COPD	0	0	0
	cg21869609	19	2291613	LINGO3	Island	Body	-	-0.02	0	1.84e-17	17902	COPD	0	0	0
	cg07413467	7	92238086	CDK6;CDK6	OpenSea	3'UTR	-	0.04	0.01	1.86e-17	17902	COPD	0	0	0
	cg25446789	2	25810393	DTNB;DTNB;DTNB;DTNB;DTNB	OpenSea	Body	-	-0.05	0.01	1.86e-17	17902	COPD	0	0	0
	cg12079322	2	154728468	GALNT13;GALNT13	N_Shore	5'UTR	-	0.02	0	1.87e-17	17902	COPD	0	0	0
	cg02507296	10	104211328	C10orf95	S_Shore	TSS200	-	-0.08	0.01	1.9e-17	17902	COPD	0	1	0
	cg14223444	9	100394496	TSTD2;NCBP1	N_Shore	5'UTR	-	-0.06	0.01	1.91e-17	17902	COPD	0	0	0
	cg00414136	7	40813666	SUGCT;SUGCT;SUGCT;SUGCT	OpenSea	Body	-	-0.04	0	1.93e-17	17902	COPD	0	0	0
	cg25614265	2	223924453	NA	OpenSea		-	-0.02	0	1.93e-17	17902	COPD	0	0	0
	cg01059704	5	34914428	RAD1;RAD1;BRIX1	N_Shore	Body	-	-0.06	0.01	1.94e-17	17902	COPD	0	0	0
	cg05491001	4	62066539	NA	Island		+	0.02	0	1.95e-17	17902	COPD	0	0	0
	cg07177756	1	173836307	SNORD75;SNORD78;ZBTB37;ZBTB37;SNORD76;GAS5;SNORD77;SNORD44	N_Shore	TSS1500	+	-0.04	0	1.99e-17	17902	COPD	0	0	0
	cg06710464	17	79047695	BAIAP2;BAIAP2;BAIAP2;BAIAP2	S_Shore	Body	+	0.06	0.01	2.02e-17	17902	COPD	0	0	0
	cg25571189	2	133427612	LYPD1;LYPD1;LYPD1	Island	1stExon	-	0.03	0	2.03e-17	17902	COPD	0	0	0
	cg15777760	16	29832180	C16orf53;MVP;MVP	S_Shelf	3'UTR	-	-0.05	0.01	2.06e-17	17902	COPD	0	0	0
	cg07744430	12	132345502	NA	OpenSea		+	-0.07	0.01	2.08e-17	17902	COPD	0	0	0
	cg02651894	3	52738950	GLT8D1;SPCS1;GLT8D1;GLT8D1;GLT8D1;GLT8D1;GLT8D1;GLT8D1;GLT8D1	N_Shore	TSS1500	-	-0.05	0.01	2.09e-17	17902	COPD	0	1	0
	cg18688062	6	31146471	PSORS1C3	N_Shore	TSS1500	-	-0.05	0.01	2.1e-17	17902	COPD	0	0	0
	cg11454468	3	142569221	PCOLCE2	OpenSea	Body	+	-0.04	0	2.11e-17	17902	COPD	0	0	0
	cg04570316	6	24776902	GMNN;GMNN;GMNN;GMNN	S_Shore	5'UTR	-	-0.06	0.01	2.14e-17	17902	COPD	0	0	0
	cg27615938	17	16344574	NCRNA00188;NCRNA00188;NCRNA00188;NCRNA00188;NCRNA00188;NCRNA00188;NCRNA00188;NCRNA00188;NCRNA00188;NCRNA00188;NCRNA00188;NCRNA00188;NCRNA00188;NCRNA00188;NCRNA00188;NCRNA00188;NCRNA00188;NCRNA00188;SNORD65;NCRNA00188;NCRNA00188;NCRNA00188;NCRNA00188	S_Shore	Body	+	-0.05	0.01	2.14e-17	17902	COPD	0	0	0
	cg26328951	1	28906514	SNHG12;SNORD99;SNORA61	N_Shore	Body	-	-0.06	0.01	2.15e-17	17902	COPD	0	0	0
	cg23371278	10	101089646	CNNM1	Island	1stExon	-	0.02	0	2.18e-17	17902	COPD	0	0	0
	cg24702286	20	49126382	PTPN1;PTPN1	N_Shore	TSS1500	+	-0.05	0.01	2.19e-17	17902	COPD	0	0	0
	cg12603554	20	279976	ZCCHC3;ZCCHC3	S_Shore	3'UTR	+	-0.04	0	2.21e-17	17902	COPD	0	0	0
	cg00719668	20	34541013	NA	N_Shore		+	-0.05	0.01	2.22e-17	17902	COPD	0	0	0
	cg20640261	6	31707019	MSH5;MSH5;MSH5;MSH5	N_Shore	TSS1500	-	-0.04	0.01	2.23e-17	17902	COPD	0	0	0
	cg07540520	1	14925170	KAZN;KAZN	Island	TSS200	-	0.02	0	2.32e-17	17902	COPD	0	0	0
	cg04375784	6	133137810	RPS12;SNORD100;SNORA33	S_Shore	Body	+	-0.07	0.01	2.34e-17	17902	COPD	0	0	0
	cg26856257	1	32805350	NA	S_Shelf		-	-0.04	0.01	2.36e-17	17902	COPD	0	0	0
	cg17283407	5	146889238	DPYSL3	Island	1stExon	+	0.03	0	2.4e-17	17902	COPD	0	0	0
	cg05408442	1	24691920	STPG1;STPG1;STPG1;STPG1	OpenSea	Body	+	-0.05	0.01	2.41e-17	17902	COPD	0	0	0
	cg22417733	6	153303409	FBXO5;FBXO5	Island	5'UTR	-	-0.03	0	2.41e-17	17902	COPD	0	0	0
	cg17800416	5	68290608	LOC101928885	OpenSea	Body	-	-0.05	0.01	2.43e-17	17902	COPD	0	0	0
	cg08675999	7	130694324	LINC-PINT;LINC-PINT;LINC-PINT;LINC-PINT;LINC-PINT;LINC-PINT;LINC-PINT;LINC-PINT	OpenSea	Body	+	-0.05	0.01	2.48e-17	17902	COPD	0	0	0
	cg00055876	2	106497031	NCK2;NCK2;NCK2	N_Shore	Body	+	-0.05	0.01	2.49e-17	17902	COPD	0	0	0
	cg15102575	3	124510809	ITGB5	OpenSea	Body	+	-0.05	0.01	2.5e-17	17902	COPD	0	0	0
	cg19939077	10	81108060	PPIF	S_Shore	Body	+	-0.04	0	2.51e-17	17902	COPD	0	0	0
	cg00706994	11	59190310	OR5A2	OpenSea	1stExon	+	-0.06	0.01	2.52e-17	17902	COPD	0	0	0
	cg09081665	4	84187982	COQ2	OpenSea	Body	-	-0.05	0.01	2.53e-17	17902	COPD	0	0	0
	cg15095917	17	7482694	CD68;CD68	N_Shelf	TSS200	+	-0.04	0	2.53e-17	17902	COPD	0	0	0
	cg02402150	12	11787148	NA	OpenSea		-	-0.04	0	2.57e-17	17902	COPD	0	0	0
	cg09425279	16	31188401	NA	N_Shelf		-	0.06	0.01	2.57e-17	17902	COPD	0	0	0
	cg21317134	18	74781907	MBP;MBP	OpenSea	Body	+	-0.05	0.01	2.57e-17	17902	COPD	0	0	0
	cg02952905	17	72285144	DNAI2;DNAI2	OpenSea	Body	+	-0.09	0.01	2.58e-17	17902	COPD	0	0	0
	cg16814808	7	64349706	NA	Island		+	0.04	0	2.59e-17	17902	COPD	0	0	0
	cg20346774	15	59436893	MYO1E	OpenSea	Body	+	0.04	0.01	2.6e-17	17902	COPD	0	0	0
	cg00392257	1	156696747	ISG20L2	N_Shore	1stExon	-	-0.08	0.01	2.62e-17	17902	COPD	0	0	0
	cg05733016	2	197951438	ANKRD44	OpenSea	Body	-	0.06	0.01	2.62e-17	17902	COPD	0	0	0
	cg22256420	10	4060366	NA	OpenSea		+	-0.05	0.01	2.64e-17	17902	COPD	0	0	0
	cg11666632	4	103788539	UBE2D3;UBE2D3	N_Shore	Body	-	-0.03	0	2.65e-17	17902	COPD	0	0	0
	cg19604806	10	115223690	NA	OpenSea		+	-0.04	0.01	2.67e-17	17902	COPD	0	0	0
	cg12910977	5	138207492	LRRTM2;CTNNA1;CTNNA1;CTNNA1;CTNNA1	OpenSea	3'UTR	-	0.03	0	2.69e-17	17902	COPD	0	0	0
	cg01973676	7	101596404	CUX1;CUX1;CUX1	OpenSea	Body	-	-0.04	0	2.7e-17	17902	COPD	0	0	0
	cg22015766	6	34624127	C6orf106;C6orf106	OpenSea	Body	+	-0.04	0	2.73e-17	17902	COPD	0	0	0
	cg08781327	8	29260197	NA	OpenSea		+	-0.05	0.01	2.74e-17	17902	COPD	0	0	0
	cg11390978	19	16986831	SIN3B	Island	Body	-	-0.05	0.01	2.75e-17	17902	COPD	0	0	0
	cg18442362	7	44677772	OGDH;OGDH;OGDH	OpenSea	Body	+	-0.04	0	2.77e-17	17902	COPD	0	0	0
	cg11556665	8	29499870	NA	OpenSea		-	-0.06	0.01	2.79e-17	17902	COPD	0	0	0
	cg15044957	11	30038672	KCNA4	Island	TSS200	+	0.03	0	2.81e-17	17902	COPD	0	0	0
	cg03778809	8	1721237	CLN8	OpenSea	Body	-	0.05	0.01	2.82e-17	17902	COPD	0	0	0
	cg11022133	2	35523653	NA	OpenSea		+	-0.03	0	2.85e-17	17902	COPD	0	0	0
	cg15052505	7	6097720	EIF2AK1;EIF2AK1	N_Shore	Body	-	-0.06	0.01	2.85e-17	17902	COPD	0	0	0
	cg00634989	6	21110067	CDKAL1	OpenSea	Body	+	-0.03	0	2.88e-17	17902	COPD	0	0	0
	cg08228578	12	57624193	SHMT2;SHMT2;SHMT2;SHMT2;SHMT2;SHMT2;SHMT2;SHMT2;SHMT2;SHMT2;SHMT2	S_Shore	Body	+	-0.07	0.01	2.88e-17	17902	COPD	0	0	0
	cg17512517	3	190222780	NA	OpenSea		+	-0.05	0.01	2.88e-17	17902	COPD	0	0	0
	cg17617919	5	71723754	NA	OpenSea		-	-0.05	0.01	2.89e-17	17902	COPD	0	0	0
	cg01882991	6	6677756	NA	OpenSea		-	-0.06	0.01	2.94e-17	17902	COPD	0	0	0
	cg17818029	7	36641247	AOAH;AOAH;AOAH	OpenSea	Body	+	-0.05	0.01	2.97e-17	17902	COPD	0	0	0
	cg22400906	18	711415	ENOSF1;ENOSF1;ENOSF1	N_Shore	5'UTR	-	-0.05	0.01	2.99e-17	17902	COPD	0	0	0
	cg22344793	11	120039642	NA	Island		+	0.02	0	3.01e-17	17902	COPD	0	0	0
	cg05034654	16	88876836	APRT;APRT;APRT;APRT	N_Shore	Body	+	-0.08	0.01	3.02e-17	17902	COPD	0	0	0
	cg17679916	14	49950387	NA	OpenSea		-	-0.04	0	3.06e-17	17902	COPD	0	0	0
	cg17971578	1	36852463	STK40	S_Shore	TSS1500	-	-0.05	0.01	3.08e-17	17902	COPD	0	0	0
	cg11388811	9	75835312	NA	OpenSea		+	-0.05	0.01	3.09e-17	17902	COPD	0	0	0
	cg10255761	3	49210029	KLHDC8B	S_Shore	5'UTR	-	-0.05	0.01	3.13e-17	17902	COPD	0	0	0
	cg22080940	11	126322278	KIRREL3;KIRREL3;KIRREL3	OpenSea	Body	-	0.04	0	3.16e-17	17902	COPD	0	0	0
	cg17619311	3	42947565	ZNF662;ZNF662;ZNF662	Island	TSS200	+	0.03	0	3.17e-17	17902	COPD	0	0	0
	cg12201616	2	111920341	BCL2L11;BCL2L11;BCL2L11;BCL2L11;BCL2L11;BCL2L11;BCL2L11;BCL2L11;BCL2L11;BCL2L11;BCL2L11;BCL2L11;BCL2L11;BCL2L11;BCL2L11;BCL2L11	OpenSea	Body	-	-0.04	0.01	3.2e-17	17902	COPD	0	0	0
	cg13714975	11	33718099	NA	N_Shelf		+	0.04	0	3.22e-17	17902	COPD	0	0	0
	cg10410419	11	64622681	EHD1;EHD1;EHD1	S_Shore	Body	-	-0.07	0.01	3.33e-17	17902	COPD	0	0	0
	cg10057309	11	80669513	NA	OpenSea		+	-0.03	0	3.34e-17	17902	COPD	0	0	0
	cg26734440	19	35481930	NA	OpenSea		-	-0.05	0.01	3.37e-17	17902	COPD	0	0	0
	cg01711322	1	200842126	GPR25	N_Shore	TSS200	+	0.06	0.01	3.38e-17	17902	COPD	0	0	0
	cg22540135	19	51898904	NA	S_Shore		-	-0.04	0	3.4e-17	17902	COPD	0	0	0
	cg06139706	6	106341856	NA	OpenSea		+	0.07	0.01	3.46e-17	17902	COPD	0	0	0
	cg13768319	22	21923152	UBE2L3;UBE2L3;UBE2L3;UBE2L3;UBE2L3	S_Shore	Body	-	-0.05	0.01	3.47e-17	17902	COPD	0	0	0
	cg23691006	17	1510666	SLC43A2	S_Shore	Body	+	-0.04	0	3.5e-17	17902	COPD	0	0	0
	cg11128431	10	43828507	NA	OpenSea		-	-0.06	0.01	3.51e-17	17902	COPD	0	0	0
	cg07242524	15	31623225	KLF13;KLF13	S_Shore	Body	-	-0.08	0.01	3.52e-17	17902	COPD	0	0	0
	cg26821089	2	2710333	NA	OpenSea		-	0.05	0.01	3.52e-17	17902	COPD	0	0	0
	cg15180656	19	35530462	SCN1B;HPN;HPN	N_Shore	Body	-	-0.04	0	3.53e-17	17902	COPD	0	0	0
	cg02338271	1	171868115	DNM3;DNM3	OpenSea	Body	+	-0.05	0.01	3.54e-17	17902	COPD	0	0	0
	cg18863237	17	79624126	PDE6G;PDE6G	OpenSea	TSS1500	+	-0.04	0	3.54e-17	17902	COPD	0	0	0
	cg26189283	1	155109378	RAG1AP1;RAG1AP1;RAG1AP1	S_Shore	Body	+	-0.04	0	3.62e-17	17902	COPD	0	0	0
	cg06398873	20	46122394	NA	OpenSea		+	-0.05	0.01	3.65e-17	17902	COPD	0	0	0
	cg23441595	22	37273987	NCF4;NCF4	OpenSea	3'UTR	-	-0.05	0.01	3.67e-17	17902	COPD	0	0	0
	cg18331519	8	57358704	PENK;PENK;LOC101929415	Island	5'UTR	-	0.03	0	3.72e-17	17902	COPD	0	0	0
	cg25722465	4	55991701	KDR;KDR	Island	1stExon	+	0.02	0	3.73e-17	17902	COPD	0	0	0
	cg18303410	17	76835340	USP36	N_Shore	5'UTR	-	-0.06	0.01	3.75e-17	17902	COPD	0	0	0
	cg24134897	11	859670	TSPAN4;TSPAN4;TSPAN4;TSPAN4;TSPAN4;TSPAN4;TSPAN4	S_Shore	5'UTR	+	0.02	0	3.75e-17	17902	COPD	0	0	0
	cg06225131	19	4403593	CHAF1A	S_Shore	Body	-	-0.08	0.01	3.78e-17	17902	COPD	0	0	0
	cg21871781	16	8892813	TMEM186;PMM2	S_Shore	TSS1500	-	-0.06	0.01	3.79e-17	17902	COPD	0	0	0
	cg04761231	9	127623571	RPL35	Island	Body	-	-0.06	0.01	3.8e-17	17902	COPD	0	0	0
	cg02663457	5	177658120	PHYKPL;PHYKPL;PHYKPL;PHYKPL;PHYKPL	N_Shore	Body	+	-0.08	0.01	3.82e-17	17902	COPD	0	0	0
	cg26265881	1	101185299	VCAM1;VCAM1;VCAM1;VCAM1;VCAM1;VCAM1	OpenSea	5'UTR	+	-0.04	0	3.83e-17	17902	COPD	0	0	0
	cg01649837	19	16830643	NWD1;NWD1	OpenSea	TSS200	-	-0.04	0.01	3.85e-17	17902	COPD	0	0	0
	cg16642299	12	7071383	MIR200C	OpenSea	TSS1500	+	-0.05	0.01	3.85e-17	17902	COPD	0	0	0
	cg08726900	16	89550474	ANKRD11	OpenSea	5'UTR	-	0.04	0	3.87e-17	17902	COPD	0	0	0
	cg26393782	16	10964097	NA	OpenSea		-	-0.04	0	3.88e-17	17902	COPD	0	0	0
	cg12678834	11	118753662	CXCR5	OpenSea	TSS1500	+	-0.1	0.01	3.89e-17	17902	COPD	0	0	0
	cg25064712	10	90611646	ANKRD22;ANKRD22	OpenSea	1stExon	-	-0.05	0.01	3.94e-17	17902	COPD	0	0	0
	cg11197630	5	56712591	NA	OpenSea		-	-0.05	0.01	3.95e-17	17902	COPD	0	0	0
	cg09409865	20	33169887	PIGU	OpenSea	Body	-	-0.07	0.01	3.98e-17	17902	COPD	0	0	0
	cg19406367	1	66999929	SGIP1;SGIP1	S_Shore	1stExon	-	0.04	0	4e-17	17902	COPD	0	0	0
	cg20426710	22	50248907	ZBED4	N_Shore	5'UTR	+	-0.04	0	4.11e-17	17902	COPD	0	0	0
	cg04742550	16	31366429	ITGAX	OpenSea	TSS200	-	-0.04	0	4.14e-17	17902	COPD	0	0	0
	cg05422344	11	114033783	ZBTB16;ZBTB16	OpenSea	Body	-	-0.06	0.01	4.18e-17	17902	COPD	0	0	0
	cg26203136	7	739057	PRKAR1B;PRKAR1B;PRKAR1B;PRKAR1B;PRKAR1B;PRKAR1B	OpenSea	Body	-	-0.05	0.01	4.19e-17	17902	COPD	0	0	0
	cg10977392	1	157740155	FCRL2;FCRL2;FCRL2	OpenSea	Body	+	0.04	0.01	4.28e-17	17902	COPD	0	0	0
	cg14689167	10	4309215	NA	OpenSea		+	-0.07	0.01	4.33e-17	17902	COPD	0	0	0
	cg00244001	10	126336805	FAM53B	OpenSea	Body	-	-0.05	0.01	4.34e-17	17902	COPD	0	0	0
	cg19730422	5	156718560	CYFIP2;CYFIP2;CYFIP2;CYFIP2	OpenSea	Body	-	0.06	0.01	4.36e-17	17902	COPD	0	0	0
	cg08831175	11	93245519	SMCO4	OpenSea	5'UTR	-	-0.06	0.01	4.4e-17	17902	COPD	0	0	0
	cg10060521	11	118971715	DPAGT1;DPAGT1	N_Shore	Body	+	-0.05	0.01	4.4e-17	17902	COPD	0	0	0
	cg03135337	14	69533341	DCAF5;DCAF5;DCAF5	OpenSea	Body	-	-0.05	0.01	4.45e-17	17902	COPD	0	0	0
	cg03451670	2	236579469	AGAP1;AGAP1	Island	Body	-	0.03	0	4.47e-17	17902	COPD	0	0	0
	cg22904711	19	44278628	KCNN4	Island	Body	-	-0.03	0	4.47e-17	17902	COPD	0	0	0
	cg26686403	14	91710747	GPR68;GPR68;GPR68	OpenSea	5'UTR	-	-0.04	0.01	4.47e-17	17902	COPD	0	0	0
	cg10177032	16	4103492	ADCY9	OpenSea	Body	+	0.03	0	4.48e-17	17902	COPD	0	0	0
	cg21264391	5	33892231	ADAMTS12	Island	TSS200	-	0.04	0	4.53e-17	17902	COPD	0	0	0
	cg22702259	17	38490520	RARA;RARA;RARA	OpenSea	Body	-	-0.04	0.01	4.57e-17	17902	COPD	0	0	0
	cg20423756	19	47805662	NA	OpenSea		-	-0.05	0.01	4.58e-17	17902	COPD	0	0	0
	cg14954575	9	127048213	NEK6;NEK6;NEK6;NEK6	OpenSea	Body	+	-0.05	0.01	4.59e-17	17902	COPD	0	0	0
	cg20981615	4	48136280	TXK	OpenSea	TSS200	-	0.08	0.01	4.59e-17	17902	COPD	0	0	0
	cg26515799	22	42083886	SNU13;SNU13	N_Shore	5'UTR	+	-0.04	0	4.61e-17	17902	COPD	0	0	0
	cg16916987	20	45982166	ZMYND8;ZMYND8;ZMYND8;ZMYND8;ZMYND8;ZMYND8;ZMYND8;ZMYND8;ZMYND8;ZMYND8;ZMYND8;ZMYND8;ZMYND8;ZMYND8;ZMYND8;ZMYND8;ZMYND8;ZMYND8	OpenSea	5'UTR	+	-0.05	0.01	4.67e-17	17902	COPD	0	0	0
	cg27070951	15	92532867	SLCO3A1;SLCO3A1	OpenSea	Body	-	-0.06	0.01	4.67e-17	17902	COPD	0	0	0
	cg01698298	11	61062964	VWCE	Island	TSS200	-	0.04	0	4.75e-17	17902	COPD	0	0	0
	cg23327334	5	176855304	GRK6;GRK6;GRK6	S_Shore	Body	-	-0.06	0.01	4.75e-17	17902	COPD	0	0	0
	cg15834779	17	43919576	NA	OpenSea		-	-0.04	0	4.76e-17	17902	COPD	0	0	0
	cg06145110	3	108013109	NA	OpenSea		-	-0.04	0	4.78e-17	17902	COPD	0	0	0
	cg10079307	1	185643427	NA	OpenSea		+	0.04	0.01	4.81e-17	17902	COPD	0	0	0
	cg21884231	3	170303721	SLC7A14;SLC7A14	Island	5'UTR	-	0.03	0	4.81e-17	17902	COPD	0	0	0
	cg14761417	7	130636860	FLJ43663;FLJ43663	OpenSea	Body	+	-0.05	0.01	4.89e-17	17902	COPD	0	0	0
[truncated: 12,240 more rows]
