# Supplementary material for: Blood-based epigenome-wide analyses of 19 common disease states: A longitudinal, population-based linked cohort study of 18,413 Scottish individuals
Source: PLoS Med. 2023 Jul 6;20(7):e1004247. doi: 10.1371/journal.pmed.1004247 (PMC10325072; doi:10.1371/journal.pmed.1004247)
Supplement: S11 Table — (XLSX) [file pmed.1004247.s022.xlsx]

## Sheet: Genomic Inflation - Incidence
S11 Table. Genomic inflation factors for all models in incidence analyses
	Disease State	Lambda (Inflation Factor)	Model
	Alzheimer's Dementia	0.879636	Basic
	Alzheimer's Dementia	0.843205	Fully-Adjusted
	Breast Cancer	1.00327	Basic
	Breast Cancer	1.00831	Fully-Adjusted
	Chronic Kidney Disease	1.2995	Basic
	Chronic Kidney Disease	0.978802	Fully-Adjusted
	Chronic Neck/Back Pain	1.36596	Basic
	Chronic Neck/Back Pain	0.898384	Fully-Adjusted
	Chronic Obstructive Pulmonary Disease	3.84396	Basic
	Chronic Obstructive Pulmonary Disease	1.12068	Fully-Adjusted
	Colorectal Cancer	0.913385	Basic
	Colorectal Cancer	1.04402	Fully-Adjusted
	COVID Severity	0.985132	Basic
	COVID Severity	1.03384	Fully-Adjusted
	Diabetes (Type 2)	3.24772	Basic
	Diabetes (Type 2)	1.79686	Fully-Adjusted
	Inflammatory Bowel Disease	0.93507	Basic
	Inflammatory Bowel Disease	0.972658	Fully-Adjusted
	Ischemic Heart Disease	1.7242	Basic
	Ischemic Heart Disease	0.980751	Fully-Adjusted
	Liver Cirrhosis	1.27137	Basic
	Liver Cirrhosis	1.07047	Fully-Adjusted
	Long COVID	0.843341	Basic
	Long COVID	0.823793	Fully-Adjusted
	Lung Cancer	1.41	Basic
	Lung Cancer	1.02	Fully-Adjusted
	Osteoarthritis	1.14886	Basic
	Osteoarthritis	0.981242	Fully-Adjusted
	Ovarian Cancer	0.988534	Basic
	Ovarian Cancer	1.09324	Fully-Adjusted
	Parkinson's Disease	0.897969	Basic
	Parkinson's Disease	0.949429	Fully-Adjusted
	Prostate Cancer	0.969963	Basic
	Prostate Cancer	1.01	Fully-Adjusted
	Rheumatoid Arthritis	0.959244	Basic
	Rheumatoid Arthritis	0.977879	Fully-Adjusted
	Stroke	1.13552	Basic
	Stroke	0.944161	Fully-Adjusted
