# Supplementary material for: Blood-based epigenome-wide analyses of 19 common disease states: A longitudinal, population-based linked cohort study of 18,413 Scottish individuals
Source: PLoS Med. 2023 Jul 6;20(7):e1004247. doi: 10.1371/journal.pmed.1004247 (PMC10325072; doi:10.1371/journal.pmed.1004247)
Supplement: S12 Table — (XLSX) [file pmed.1004247.s023.xlsx]

## Sheet: Full Model - Incidence
S12 Table. Fully-adjusted Model: Significant associations between incident disease states after the study baseline and CpG methylation. A Bonferroni-corrected significance threshold of p<1.9x10-9 (3.6x10-8/19 phenotypes) was applied
Model: Phenotype (corrected for age and sex) ~ CpG methylation (corrected for age, sex and batch) + five WBC proportions + five common lifestyle factors + 20 genetic principal components
	CpG	Chromosome	Position	Gene (UCSC)	Relation to CpG Island	Regulatory Feature	Orientation	Beta	SE	p	N-total	Disease State	Present in Basic Model (YES=1, NO=0)	Present in Prevalence Model	Present at 5 Year Follow Up	Present at 10 Year Follow Up	Replicates Literature	Gene (nearest)
	cg16841366	2	233286192	NA	S_Shore		-	-0.04	0	5.94e-13	14076	COPD	1	0	0	1	0	ALPG
	cg04180924	3	98272064	NA	OpenSea		+	-0.04	0.01	1.1e-12	14076	COPD	1	0	0	1	0	GPR15
	cg24859433	6	30720203	NA	OpenSea		-	-0.05	0.01	2.2e-12	14076	COPD	1	0	0	1	0	HLA-DRB5
	cg14391737	11	86513429	PRSS23;PRSS23;PRSS23;PRSS23;PRSS23;PRSS23;PRSS23	S_Shore	5'UTR	+	-0.03	0	3.32e-11	14076	COPD	1	0	0	1	0	PRSS23
	cg27601906	8	95271635	GEM;GEM	N_Shelf	Body	-	0.05	0.01	1.18e-10	14076	COPD	0	0	0	1	0	GEM
	cg04367503	19	13121571	NFIX	Island	Body	+	0.02	0	3.28e-10	14076	COPD	0	0	0	0	0	NFIX
	cg10841756	1	161059267	PVRL4;PVRL4	OpenSea	5'UTR	+	0.02	0	8e-10	14076	COPD	0	0	0	0	0	NECTIN4
	cg27582629	6	107450734	NA	OpenSea		+	0.07	0.01	9.54e-10	14076	COPD	0	0	0	1	0	BEND3
	cg02978227	3	98292027	NA	OpenSea		-	-0.04	0.01	1.16e-09	14076	COPD	1	0	0	0	0	CPOX
	cg13508449	2	109843185	SH3RF3	OpenSea	Body	+	0.05	0.01	1.39e-09	14076	COPD	0	0	0	0	0	SH3RF3
	cg23353945	11	33718369	NA	N_Shelf		-	0.07	0.01	1.59e-09	14076	COPD	1	0	0	0	0	C11orf91
	cg15628834	15	74285377	STOML1;STOML1;STOML1;STOML1;STOML1;STOML1;STOML1	S_Shore	5'UTR	-	-0.15	0.02	6.08e-15	4232	COVID Severity	0	0	0	0	0	STOML1
	cg17308151	11	8703888	RPL27A	Island	TSS200	+	0.1	0.01	1.05e-13	4232	COVID Severity	0	0	0	0	0	RPL27A
	cg18565264	1	2140551	C1orf86	N_Shelf	TSS1500	-	-0.1	0.02	2.48e-11	4232	COVID Severity	0	0	0	0	0	FAAP20
	cg27379240	5	112042919	APC	N_Shore	TSS1500	+	-0.08	0.01	9.38e-11	4232	COVID Severity	0	0	0	0	0	APC
	cg06563790	10	88459587	LDB3;LDB3;LDB3;LDB3;LDB3;LDB3	OpenSea	3'UTR	+	-0.08	0.01	2.45e-10	4232	COVID Severity	0	0	0	0	0	LDB3
	cg16788099	11	67141792	LOC100130987;CLCF1;CLCF1	S_Shore	Body	-	0.09	0.01	5.71e-10	4232	COVID Severity	0	0	0	0	0	LOC100130987
	cg24590431	22	22398683	NA	OpenSea		+	-0.12	0.02	8.58e-10	4232	COVID Severity	0	0	0	0	0	TOP3B
	cg19693031	1	145441552	TXNIP	OpenSea	3'UTR	+	-0.06	0.01	2.19e-22	13971	Diabetes (Type 2)	1	1	1	1	1	TXNIP
	cg06500161	21	43656587	ABCG1;ABCG1;ABCG1;ABCG1;ABCG1;ABCG1	S_Shore	Body	+	0.1	0.01	1.79e-19	13971	Diabetes (Type 2)	1	1	1	1	1	ABCG1
	cg27243685	21	43642366	ABCG1;ABCG1;ABCG1;ABCG1;ABCG1;ABCG1	S_Shelf	Body	+	0.08	0.01	2.92e-19	13971	Diabetes (Type 2)	1	1	1	1	0	ABCG1
	cg11024682	17	17730094	SREBF1;SREBF1	S_Shelf	Body	-	0.1	0.01	4.64e-19	13971	Diabetes (Type 2)	1	1	1	1	1	SREBF1
	cg00163198	11	130767760	SNX19;SNX19	OpenSea	Body	-	0.08	0.01	9.75e-19	13971	Diabetes (Type 2)	1	0	1	1	0	SNX19
	cg16740586	21	43655919	ABCG1;ABCG1;ABCG1;ABCG1;ABCG1;ABCG1	S_Shore	Body	+	0.07	0.01	1.16e-16	13971	Diabetes (Type 2)	1	1	1	1	0	ABCG1
	cg10128003	21	43642166	ABCG1;ABCG1;ABCG1;ABCG1;ABCG1;ABCG1	S_Shelf	5'UTR	-	0.07	0.01	3.9e-15	13971	Diabetes (Type 2)	1	1	1	1	0	ABCG1
	cg16097041	1	154965544	FLAD1;LENEP;FLAD1	OpenSea	3'UTR	+	0.09	0.01	3.94e-14	13971	Diabetes (Type 2)	1	0	1	1	0	FLAD1
	cg02485044	13	50234343	NA	OpenSea		-	0.06	0.01	6.38e-14	13971	Diabetes (Type 2)	1	0	0	1	0	EBPL
	cg00472758	16	2552820	TBC1D24	S_Shelf	3'UTR	+	0.07	0.01	2.96e-13	13971	Diabetes (Type 2)	1	0	0	1	0	TBC1D24
	cg09185640	15	68875671	CORO2B	S_Shelf	Body	+	0.11	0.02	7.87e-13	13971	Diabetes (Type 2)	1	0	0	1	0	CORO2B
	cg00218090	14	100485810	NA	OpenSea		-	0.04	0.01	9.86e-13	13971	Diabetes (Type 2)	1	0	0	1	0	EVL
	cg15659943	9	107631656	ABCA1	OpenSea	Body	+	0.09	0.01	1.02e-12	13971	Diabetes (Type 2)	1	1	1	1	0	ABCA1
	cg12543096	21	43722429	NA	N_Shelf		-	0.06	0.01	1.17e-12	13971	Diabetes (Type 2)	1	0	0	1	0	ABCG1
	cg20378147	1	32050627	TINAGL1;TINAGL1;TINAGL1;TINAGL1;TINAGL1;TINAGL1	N_Shore	ExonBnd	-	0.03	0	1.23e-12	13971	Diabetes (Type 2)	1	0	1	1	0	TINAGL1
	cg06690548	4	139162808	SLC7A11	OpenSea	Body	-	-0.03	0	1.72e-12	13971	Diabetes (Type 2)	1	1	0	1	0	SLC7A11
	cg07558761	16	87866696	SLC7A5	OpenSea	Body	-	0.07	0.01	1.81e-12	13971	Diabetes (Type 2)	1	0	0	1	0	SLC7A5
	cg15370819	19	54379397	MYADM;MYADM;MYADM;MYADM;MYADM;MYADM;MYADM;MYADM;MYADM;MYADM;MYADM;MYADM	S_Shore	3'UTR	+	0.07	0.01	2.53e-12	13971	Diabetes (Type 2)	1	0	1	1	0	MYADM
	cg17943838	19	54379445	MYADM;MYADM;MYADM;MYADM;MYADM;MYADM;MYADM;MYADM;MYADM;MYADM;MYADM;MYADM	N_Shelf	3'UTR	+	0.08	0.01	5.18e-12	13971	Diabetes (Type 2)	1	0	0	1	0	MYADM
	cg14334350	9	139400168	NOTCH1	Island	Body	-	0.06	0.01	5.55e-12	13971	Diabetes (Type 2)	1	0	0	1	0	NOTCH1
	cg23761815	10	73083123	SLC29A3	S_Shelf	Body	+	0.07	0.01	7.13e-12	13971	Diabetes (Type 2)	1	0	0	1	0	SLC29A3
	cg01676795	7	75586348	POR	OpenSea	Body	+	0.06	0.01	8.74e-12	13971	Diabetes (Type 2)	1	1	1	1	1	POR
	cg02203067	16	87866800	SLC7A5	OpenSea	Body	-	0.08	0.01	1.84e-11	13971	Diabetes (Type 2)	1	0	1	1	0	SLC7A5
	cg04483863	5	173171737	NA	OpenSea		-	0.06	0.01	2.6e-11	13971	Diabetes (Type 2)	1	0	0	1	0	BOD1
	cg02907982	12	131586900	ADGRD1	OpenSea	Body	-	0.07	0.01	2.64e-11	13971	Diabetes (Type 2)	1	0	1	1	0	ADGRD1
	cg07021906	16	87866833	SLC7A5	OpenSea	Body	-	0.05	0.01	5.86e-11	13971	Diabetes (Type 2)	1	0	0	1	0	SLC7A5
	cg20494738	12	124985889	NCOR2;NCOR2	OpenSea	5'UTR	+	0.03	0	6.59e-11	13971	Diabetes (Type 2)	1	0	0	1	0	NCOR2
	cg00540570	20	36024669	SRC;SRC	OpenSea	Body	+	0.07	0.01	7.08e-11	13971	Diabetes (Type 2)	1	0	0	1	0	SRC
	cg10380546	11	942218	AP2A2;AP2A2	N_Shore	Body	+	0.05	0.01	7.92e-11	13971	Diabetes (Type 2)	1	0	0	1	0	AP2A2
	cg21404488	7	6378411	FAM220A	OpenSea	5'UTR	+	0.06	0.01	9.29e-11	13971	Diabetes (Type 2)	1	0	0	1	0	FAM220A
	cg12738940	14	77521802	LOC283575	OpenSea	Body	-	-0.06	0.01	9.47e-11	13971	Diabetes (Type 2)	1	0	0	1	0	IRF2BPL
	cg08549335	7	30387954	ZNRF2	OpenSea	Body	-	-0.04	0.01	1.01e-10	13971	Diabetes (Type 2)	1	0	0	1	0	ZNRF2
	cg16470089	16	87782144	KLHDC4;KLHDC4;KLHDC4	OpenSea	Body	+	0.05	0.01	1.95e-10	13971	Diabetes (Type 2)	1	0	0	1	0	KLHDC4
	cg12448376	21	43733724	TFF3;TFF3	OpenSea	Body	+	0.07	0.01	1.96e-10	13971	Diabetes (Type 2)	1	0	0	1	0	TFF3
	cg06940720	5	1526929	NA	S_Shelf		-	0.06	0.01	2.38e-10	13971	Diabetes (Type 2)	1	0	0	1	0	LPCAT1
	cg23573187	2	8771805	NA	OpenSea		+	0.06	0.01	2.59e-10	13971	Diabetes (Type 2)	1	0	0	1	0	ID2
	cg05538032	21	43681915	ABCG1;ABCG1;ABCG1;ABCG1;ABCG1;ABCG1	OpenSea	Body	+	0.06	0.01	2.89e-10	13971	Diabetes (Type 2)	1	0	0	1	0	ABCG1
	cg05304879	5	175976211	CDHR2;CDHR2	OpenSea	TSS200	+	0.06	0.01	2.96e-10	13971	Diabetes (Type 2)	1	0	1	1	0	CDHR2
	cg22679812	16	70626213	IL34;IL34	OpenSea	5'UTR	-	0.09	0.01	3.29e-10	13971	Diabetes (Type 2)	1	0	0	1	0	IL34
	cg07817261	20	47566479	ARFGEF2	OpenSea	Body	+	0.08	0.01	3.38e-10	13971	Diabetes (Type 2)	1	0	0	1	0	ARFGEF2
	cg00574958	11	68607622	CPT1A;CPT1A	N_Shore	5'UTR	+	-0.04	0.01	3.48e-10	13971	Diabetes (Type 2)	1	1	0	1	1	CPT1A
	cg11183227	15	91455407	MAN2A2	OpenSea	Body	+	0.03	0.01	3.66e-10	13971	Diabetes (Type 2)	1	1	1	1	1	MAN2A2
	cg05293861	12	4262708	NA	OpenSea		+	-0.04	0.01	4.92e-10	13971	Diabetes (Type 2)	1	0	0	1	0	CCND2
	cg18568872	15	90606494	ZNF710	N_Shelf	5'UTR	-	0.09	0.01	5.11e-10	13971	Diabetes (Type 2)	1	0	0	0	0	ZNF710
	cg02988288	1	145440445	TXNIP;NBPF20;NBPF10;NBPF10	OpenSea	Body	-	-0.03	0.01	5.12e-10	13971	Diabetes (Type 2)	1	1	0	0	0	TXNIP
	cg17683449	22	39760036	SYNGR1;SYNGR1;SYNGR1	OpenSea	TSS200	+	0.05	0.01	6.28e-10	13971	Diabetes (Type 2)	1	0	0	1	0	SYNGR1
	cg12130407	22	30942894	SEC14L6	OpenSea	TSS1500	+	0.05	0.01	7.74e-10	13971	Diabetes (Type 2)	1	0	0	0	0	SEC14L6
	cg01936636	11	3058446	CARS;CARS;CARS;CARS;CARS	OpenSea	Body	-	0.06	0.01	8.39e-10	13971	Diabetes (Type 2)	1	0	0	1	0	CARS1
	cg00857282	6	16130727	MYLIP	S_Shore	Body	-	0.03	0	8.43e-10	13971	Diabetes (Type 2)	1	1	0	0	0	MYLIP
	cg14115749	19	19596444	GATAD2A;GATAD2A	OpenSea	Body	-	0.08	0.01	9.08e-10	13971	Diabetes (Type 2)	1	1	1	1	0	GATAD2A
	cg15049217	1	203570399	NA	OpenSea		+	0.08	0.01	9.63e-10	13971	Diabetes (Type 2)	1	0	0	0	0	ATP2B4
	cg26701500	20	36024614	SRC;SRC	OpenSea	Body	+	0.09	0.01	1.14e-09	13971	Diabetes (Type 2)	1	0	0	1	0	SRC
	cg08309687	21	35320596	NA	OpenSea		+	-0.04	0.01	1.2e-09	13971	Diabetes (Type 2)	1	1	0	0	1	LINC00649
	cg01877366	8	141301482	TRAPPC9;TRAPPC9	OpenSea	Body	-	0.04	0.01	1.26e-09	13971	Diabetes (Type 2)	1	0	0	0	0	TRAPPC9
	cg19750657	13	38935967	UFM1	OpenSea	3'UTR	+	0.04	0.01	1.35e-09	13971	Diabetes (Type 2)	1	1	0	0	0	UFM1
	cg04816311	7	1066650	C7orf50;C7orf50;C7orf50	N_Shore	Body	+	0.04	0.01	1.43e-09	13971	Diabetes (Type 2)	1	0	1	0	1	C7orf50
	cg07198997	1	24120115	LYPLA2	S_Shelf	Body	-	0.07	0.01	1.69e-09	13971	Diabetes (Type 2)	1	1	0	1	0	LYPLA2
	cg19107904	12	57541455	LRP1-AS;LRP1-AS;LRP1	OpenSea	TSS200	-	0.07	0.01	1.88e-09	13971	Diabetes (Type 2)	1	0	0	0	0	LRP1
	cg11034763	5	963020	NA	S_Shelf		-	-0.02	0	9.62e-10	14358	Liver Cirrhosis	0	0	0	1	0	LOC100506688
	cg14012662	14	65153203	NA	OpenSea		-	-0.02	0	2.36e-11	8243	Ovarian Cancer	0	0	0	1	0	PLEKHG3
	cg04237196	7	13095833	NA	OpenSea		-	0.01	0	2.14e-10	8243	Ovarian Cancer	0	0	0	1	0	ARL4A
