# Supplementary material for: Blood-based epigenome-wide analyses of 19 common disease states: A longitudinal, population-based linked cohort study of 18,413 Scottish individuals
Source: PLoS Med. 2023 Jul 6;20(7):e1004247. doi: 10.1371/journal.pmed.1004247 (PMC10325072; doi:10.1371/journal.pmed.1004247)
Supplement: S13 Table — (XLSX) [file pmed.1004247.s024.xlsx]

## Sheet: Colocalisation - Incidence
S13 Table. Colocalisation analyses using coloc for incident associations that were common to basic and fully-adjusted models
	Probe	Disease State	PP.H0	PP.H1	PP.H2	PP.H3	PP.H4	mQTL Resource
	cg23353945	COPD	3.57088e-102	2.17744e-103	0.786193	0.0477741	0.166032	Generation Scotland
	cg14334350	Diabetes (Type 2)	6.36651e-42	1.33051e-44	0.870002	0.00168987	0.128309	GoDMC
	cg21404488	Diabetes (Type 2)	0	0	0.848221	0.0806989	0.0710796	Generation Scotland
	cg22679812	Diabetes (Type 2)	3.64264e-12	2.47128e-13	0.89279	0.060523	0.0466868	Generation Scotland
	cg00472758	Diabetes (Type 2)	2.39554e-74	8.46357e-76	0.929975	0.0328193	0.0372058	Generation Scotland
	cg04180924	COPD	4.41543e-05	2.37123e-06	0.932982	0.0500872	0.0168848	Generation Scotland
	cg19693031	Diabetes (Type 2)	0.000222962	1.15739e-06	0.98097	0.00507847	0.0137279	Generation Scotland
	cg14391737	COPD	7.99175e-13	5.86292e-14	0.919229	0.0674233	0.0133478	Generation Scotland
	cg19107904	Diabetes (Type 2)	3.48273e-220	3.87745e-221	0.888135	0.0988665	0.0129988	Generation Scotland
	cg06500161	Diabetes (Type 2)	5.41808e-44	5.39404e-45	0.898049	0.0893939	0.0125569	Generation Scotland
	cg00857282	Diabetes (Type 2)	1.32144e-143	9.64522e-145	0.921004	0.0672125	0.0117838	Generation Scotland
	cg00574958	Diabetes (Type 2)	0.0212491	0.53788	0.0163209	0.41312	0.0114302	Generation Scotland
	cg02485044	Diabetes (Type 2)	0	0	0.929852	0.0595627	0.0105854	Generation Scotland
	cg04816311	Diabetes (Type 2)	0	0	0.983705	0.00575306	0.0105421	GoDMC
	cg10380546	Diabetes (Type 2)	1.25642e-127	5.91693e-129	0.945286	0.0445066	0.0102073	Generation Scotland
	cg08309687	Diabetes (Type 2)	5.85144e-201	2.22812e-202	0.953596	0.0363011	0.0101026	Generation Scotland
	cg01877366	Diabetes (Type 2)	7.28123e-215	2.29142e-216	0.961145	0.0302389	0.00861562	Generation Scotland
	cg24859433	COPD	1.52524e-89	7.30694e-91	0.94609	0.0453182	0.00859185	GoDMC
	cg02978227	COPD	1.40368e-71	7.48048e-73	0.94153	0.0501677	0.00830275	Generation Scotland
	cg12543096	Diabetes (Type 2)	0	0	0.946469	0.0456046	0.00792676	Generation Scotland
	cg16097041	Diabetes (Type 2)	0.595777	0.152098	0.195071	0.0497933	0.0072606	Generation Scotland
	cg06940720	Diabetes (Type 2)	0	0	0.99238	0.000518124	0.00710179	GoDMC
	cg15370819	Diabetes (Type 2)	5.99821e-06	5.11495e-07	0.914919	0.0780123	0.00706219	Generation Scotland
	cg05304879	Diabetes (Type 2)	4.66705e-53	1.41477e-54	0.964125	0.02922	0.00665484	Generation Scotland
	cg05538032	Diabetes (Type 2)	1.56201e-15	1.36095e-16	0.913957	0.0796249	0.00641808	Generation Scotland
	cg20378147	Diabetes (Type 2)	5.01432e-35	3.44201e-35	0.589264	0.404485	0.00625039	Generation Scotland
	cg19750657	Diabetes (Type 2)	0.0221958	0.00129721	0.91709	0.0535927	0.00582389	Generation Scotland
	cg27243685	Diabetes (Type 2)	7.00919e-35	7.58894e-36	0.897569	0.0971757	0.00525531	Generation Scotland
	cg09185640	Diabetes (Type 2)	6.23697e-18	3.12964e-19	0.947353	0.047532	0.0051153	Generation Scotland
	cg10128003	Diabetes (Type 2)	1.29504e-18	1.40234e-19	0.897884	0.0972229	0.00489296	Generation Scotland
	cg12738940	Diabetes (Type 2)	5.75601e-109	2.69584e-109	0.677783	0.317436	0.00478083	Generation Scotland
	cg00218090	Diabetes (Type 2)	7.48689e-112	3.82369e-113	0.947088	0.0483649	0.00454684	Generation Scotland
	cg23573187	Diabetes (Type 2)	6.90463e-102	6.90463e-102	0.706316	0.289298	0.0043858	Generation Scotland
	cg07558761	Diabetes (Type 2)	2.3941e-192	2.64283e-192	0.473263	0.522426	0.0043104	Generation Scotland
	cg07021906	Diabetes (Type 2)	4.82068e-269	5.32152e-269	0.473262	0.522427	0.00431039	Generation Scotland
	cg02203067	Diabetes (Type 2)	1.26063e-140	1.3916e-140	0.473262	0.522427	0.00431039	Generation Scotland
	cg07198997	Diabetes (Type 2)	9.41254e-25	3.57761e-26	0.95937	0.0364605	0.00416905	Generation Scotland
	cg01676795	Diabetes (Type 2)	0	0	0.913725	0.0821271	0.00414835	GoDMC
	cg00163198	Diabetes (Type 2)	3.44139e-126	2.91691e-127	0.918058	0.0778102	0.00413145	Generation Scotland
	cg02907982	Diabetes (Type 2)	5.87047e-47	2.15519e-48	0.960963	0.0352754	0.00376127	Generation Scotland
	cg17943838	Diabetes (Type 2)	0.766692	0.0653794	0.151289	0.0128974	0.0037422	Generation Scotland
	cg12448376	Diabetes (Type 2)	1.43602e-100	6.90463e-102	0.950564	0.0457009	0.00373486	Generation Scotland
	cg07817261	Diabetes (Type 2)	1.24852e-280	5.76527e-282	0.952574	0.0439835	0.00344226	Generation Scotland
	cg04483863	Diabetes (Type 2)	3.32598e-294	3.71014e-297	0.995475	0.00110704	0.00341751	GoDMC
	cg16740586	Diabetes (Type 2)	3.64277e-28	3.62944e-29	0.906341	0.090299	0.00336022	Generation Scotland
	cg17683449	Diabetes (Type 2)	1.24409e-222	1.03114e-223	0.920488	0.07629	0.00322161	Generation Scotland
	cg16470089	Diabetes (Type 2)	4.36684e-125	4.84261e-125	0.472727	0.524228	0.0030449	Generation Scotland
	cg00540570	Diabetes (Type 2)	0.895431	0.0291653	0.0704454	0.00229183	0.00266679	Generation Scotland
	cg12130407	Diabetes (Type 2)	9.24115e-09	0.207905	3.50941e-08	0.789536	0.00255838	Generation Scotland
	cg15049217	Diabetes (Type 2)	1.16363e-129	6.15553e-130	0.652507	0.345168	0.00232511	Generation Scotland
	cg26701500	Diabetes (Type 2)	0.906658	0.029531	0.0600987	0.00195573	0.00175694	Generation Scotland
	cg20494738	Diabetes (Type 2)	1.45335e-19	2.39474e-18	0.0571499	0.941682	0.00116771	Generation Scotland
	cg15659943	Diabetes (Type 2)	1.62586e-08	1.03444e-07	0.135728	0.863557	0.000715635	Generation Scotland
	cg16841366	COPD	0.979478	0.00629962	0.0137331	8.79241e-05	0.000401532	Generation Scotland
	cg23761815	Diabetes (Type 2)	1.1541e-25	2.97479e-24	0.0373354	0.962353	0.000311297	Generation Scotland
	cg02988288	Diabetes (Type 2)	0.978243	0.00507804	0.0162858	8.42303e-05	0.000309288	Generation Scotland
	cg06690548	Diabetes (Type 2)	0.992889	4.28143e-05	0.00696821	2.00912e-07	9.95639e-05	GoDMC
	cg08549335	Diabetes (Type 2)	1.70749e-10	1.06245e-07	0.0016045	0.998366	2.91885e-05	Generation Scotland
	cg11024682	Diabetes (Type 2)	1.07146e-254	1.53969e-249	6.95889e-06	0.999993	2.55292e-07	Generation Scotland
	cg14115749	Diabetes (Type 2)	2.60343e-16	2.77491e-09	9.38204e-08	1	3.15494e-09	Generation Scotland
	cg11183227	Diabetes (Type 2)	4.65178e-17	1.10506e-08	4.20951e-09	1	1.78511e-10	Generation Scotland
	cg18568872	Diabetes (Type 2)	9.97141e-107	5.63629e-93	1.76914e-14	1	7.1788e-17	Generation Scotland
	cg01936636	Diabetes (Type 2)	1.69883e-64	3.16414e-30	5.369e-35	1	1.53758e-30	Generation Scotland
	cg05293861	Diabetes (Type 2)	5.8903e-92	3.45496e-31	1.70488e-61	1	3.83438e-31	Generation Scotland
