# Supplementary material for: Blood-based epigenome-wide analyses of 19 common disease states: A longitudinal, population-based linked cohort study of 18,413 Scottish individuals
Source: PLoS Med. 2023 Jul 6;20(7):e1004247. doi: 10.1371/journal.pmed.1004247 (PMC10325072; doi:10.1371/journal.pmed.1004247)
Supplement: S14 Table — (XLSX) [file pmed.1004247.s025.xlsx]

## Sheet: Covariate Attenuation
S14 Table. The percentage change in effect size from the basic model to a model that includes just one of the five lifestyle risk factors included in this study at a time. Mean attenuations are shown at the bottom of the sheet
				Basic Model		Body Mass Index			Alcohol			Smoking			Education			Deprivation
	CpG	Disease	Analysis Type	Beta	p	Beta	p	% attenuation	Beta	p	% attenuation	Beta	p	% attenuation	Beta	p	% attenuation	Beta	p	% attenuation
	cg06072257	Breast Cancer	Prevalent	-0.48	1.78e-139	-0.491654	7.81603e-139	-0.0242794	-0.475225	1.6077e-112	0.00994831	-0.484089	6.1608e-139	-0.00851923	-0.482463	4.34023e-131	-0.00513139	-0.470188	1.74492e-125	0.0204409
	cg06123699	Breast Cancer	Prevalent	-0.51	7.32e-135	-0.509532	1.78165e-132	0.000916935	-0.506664	9.08242e-115	0.00654214	-0.515757	7.15534e-137	-0.0112889	-0.502577	9.86072e-126	0.0145553	-0.48221	6.20563e-115	0.0544903
	cg25227378	Breast Cancer	Prevalent	-0.68	7.78e-107	-0.685052	1.25544e-105	-0.00742933	-0.672343	1.90728e-88	0.0112605	-0.679308	8.16463e-106	0.00101715	-0.673345	1.0323e-99	0.00978718	-0.657549	8.92524e-94	0.0330166
	cg14112062	Breast Cancer	Prevalent	-0.26	1.62e-36	-0.260659	4.63158e-36	-0.00253476	-0.255164	7.336e-31	0.0185991	-0.261418	1.26916e-36	-0.00545501	-0.261513	5.51086e-35	-0.00581926	-0.248024	5.98115e-32	0.046061
	cg22140920	Breast Cancer	Prevalent	-0.24	1.15e-32	-0.237015	3.45058e-32	0.012436	-0.229701	5.29956e-27	0.0429122	-0.237017	1.41473e-32	0.012431	-0.235529	8.73568e-31	0.0186286	-0.219333	3.14702e-27	0.0861104
	cg07677157	Breast Cancer	Prevalent	-0.08	2.17e-14	-0.0772522	2.16648e-14	0.0343477	-0.0749296	3.39312e-12	0.0633797	-0.0770586	6.59362e-14	0.0367671	-0.0777474	4.39199e-14	0.0281576	-0.0749315	3.23663e-13	0.0633564
	cg06800849	Breast Cancer	Prevalent	0.06	1.12e-13	0.063737	6.94751e-14	-0.0622841	0.0636363	2.05066e-12	-0.0606043	0.0652044	1.87221e-14	-0.0867406	0.0654624	4.04765e-14	-0.0910407	0.0619686	5.63903e-13	-0.0328095
	cg10587886	Breast Cancer	Prevalent	-0.09	1.44e-13	-0.0917595	5.28483e-14	-0.01955	-0.0837435	9.44403e-11	0.0695172	-0.0936828	1.80562e-13	-0.0409198	-0.091356	1.47038e-13	-0.0150669	-0.0864217	3.18492e-12	0.0397588
	cg20396110	Breast Cancer	Prevalent	0.21	2.07e-11	0.206618	2.90705e-11	0.0161066	0.22791	6.41134e-12	-0.0852846	0.213838	7.08046e-12	-0.0182756	0.206872	5.69725e-11	0.0148967	0.190272	2.03927e-09	0.0939417
	cg03969079	Breast Cancer	Prevalent	0.09	2.23e-11	0.0923474	3.08661e-11	-0.0260819	0.0882441	1.59364e-09	0.0195095	0.0960849	5.10789e-12	-0.0676103	0.0939325	2.65183e-11	-0.043694	0.0951861	1.14087e-11	-0.057623
	cg17719126	Breast Cancer	Prevalent	0.08	4.38e-10	0.0777563	2.59064e-10	0.0280465	0.0797576	9.0983e-10	0.00302988	0.0796615	9.31968e-11	0.0042311	0.0768038	7.15429e-10	0.0399529	0.0731426	3.93156e-09	0.085717
	cg13929657	Breast Cancer	Prevalent	-0.09	5.73e-10	-0.091659	6.88723e-10	-0.0184337	-0.0908395	6.9276e-09	-0.00932741	-0.0914404	4.7882e-10	-0.0160039	-0.0890873	2.78252e-09	0.0101409	-0.0916336	1.01474e-09	-0.0181514
	cg11031221	Breast Cancer	Prevalent	-0.09	6.39e-10	-0.0936234	6.59684e-10	-0.0402603	-0.084987	1.43195e-07	0.0556995	-0.0941686	1.61151e-09	-0.0463183	-0.0956755	5.85852e-10	-0.0630614	-0.0923057	2.01575e-09	-0.0256189
	cg09367198	Breast Cancer	Prevalent	-0.09	1.43e-09	-0.0904659	2.62854e-09	-0.005177	-0.0892977	2.51523e-08	0.00780335	-0.0894076	3.1964e-09	0.00658226	-0.0844555	4.6215e-08	0.0616061	-0.0892266	7.06107e-09	0.00859293
	cg17944885	Chronic Kidney Disease	Prevalent	0.06	6.39e-17	0.0635253	1.87896e-16	-0.0587551	0.0579745	1.82406e-14	0.0337576	0.0652388	3.2458e-17	-0.0873132	0.0609784	4.80171e-15	-0.0163074	0.0618901	5.19053e-15	-0.0315013
	cg19796584	Chronic Kidney Disease	Prevalent	0.09	3.52e-11	0.0870854	2.99258e-11	0.0323844	0.0717607	3.03978e-08	0.202659	0.0868831	2.98806e-11	0.0346318	0.0796775	1.64313e-09	0.114695	0.0819421	1.03147e-09	0.0895324
	cg14461099	Chronic Kidney Disease	Prevalent	0.05	6.46e-10	0.0496241	9.73544e-10	0.00751747	0.0449453	2.0493e-08	0.101094	0.0500651	6.06012e-10	-0.00130224	0.0454012	2.92543e-08	0.0919755	0.0482306	7.18284e-09	0.0353873
	cg25544931	Chronic Kidney Disease	Prevalent	0.06	8.24e-10	0.058832	1.31923e-09	0.0194671	0.0521787	3.73936e-08	0.130356	0.0597834	6.46158e-10	0.0036093	0.0544837	2.35792e-08	0.0919382	0.055035	2.98182e-08	0.0827507
	cg08738516	Chronic Kidney Disease	Prevalent	0.04	9.59e-10	0.0439807	5.8718e-10	-0.0995179	0.0324948	3.22572e-06	0.18763	0.0441313	5.77495e-10	-0.103283	0.0389307	5.5398e-08	0.0267327	0.0384304	1.28907e-07	0.0392396
	cg13623108	Chronic Kidney Disease	Prevalent	0.07	1e-09	0.0713835	1.14341e-09	-0.0197649	0.0583819	4.01548e-07	0.165973	0.0713738	1.03063e-09	-0.019626	0.0682933	6.51182e-09	0.0243819	0.0699029	6.15637e-09	0.00138659
	cg01881899	Chronic Kidney Disease	Prevalent	0.06	1.6e-09	0.0573836	2.74153e-09	0.0436068	0.0530814	1.70897e-08	0.11531	0.0579956	1.54502e-09	0.0334073	0.0496868	2.80477e-07	0.171887	0.0563818	1.35124e-08	0.060304
	cg06690548	Chronic Kidney Disease	Prevalent	-0.04	1.64e-09	-0.0412763	1.82216e-08	-0.0319086	-0.0448431	5.93249e-10	-0.121078	-0.0442071	1.12047e-09	-0.105176	-0.0425419	5.70755e-09	-0.0635472	-0.0424408	1.24345e-08	-0.0610196
	cg22959742	Chronic Kidney Disease	Prevalent	0.07	1.95e-09	0.0714428	9.99469e-09	-0.0206117	0.0643063	1.58517e-07	0.0813384	0.0750641	1.5268e-09	-0.0723439	0.066982	8.97032e-08	0.0431146	0.0670679	1.51618e-07	0.0418869
	cg26269881	Chronic Kidney Disease	Prevalent	-0.06	2.31e-09	-0.0579368	3.5232e-09	0.0343867	-0.0484912	4.71811e-07	0.191814	-0.0602495	1.09479e-09	-0.00415911	-0.0618602	3.73978e-10	-0.0310035	-0.0561059	2.63048e-08	0.064902
	cg05575921	Chronic Neck/Back Pain	Prevalent	-0.11	5.95e-29	-0.111972	2.58833e-30	-0.017927	-0.108236	2.44588e-23	0.0160373	-0.0462083	0.0280987	0.579924	-0.103247	1.86729e-23	0.061388	-0.0919969	7.14752e-19	0.163665
	cg21161138	Chronic Neck/Back Pain	Prevalent	-0.34	1.52e-27	-0.353114	4.34007e-29	-0.0385707	-0.345123	4.51697e-23	-0.0150682	-0.152936	0.00295967	0.550187	-0.331102	2.03199e-23	0.0261712	-0.289125	2.94818e-18	0.149632
	cg21566642	Chronic Neck/Back Pain	Prevalent	-0.17	1.38e-22	-0.170607	8.10513e-23	-0.00356961	-0.161805	3.32176e-17	0.0482034	-0.0157202	0.611787	0.907528	-0.157305	6.79726e-18	0.0746767	-0.138819	3.27712e-14	0.183416
	cg09338374	Chronic Neck/Back Pain	Prevalent	0.42	2.77e-20	0.372362	2.44953e-16	0.113424	0.435152	7.57313e-19	-0.0360757	0.266495	3.59e-08	0.365489	0.391442	7.69516e-17	0.067996	0.359937	2.12181e-14	0.143008
	cg01940273	Chronic Neck/Back Pain	Prevalent	-0.24	3.54e-20	-0.246922	2.09746e-21	-0.0288413	-0.226132	2.36878e-15	0.0577813	-0.0102588	0.808623	0.957255	-0.227033	7.11225e-17	0.0540302	-0.197108	4.9098e-13	0.178716
	cg03636183	Chronic Neck/Back Pain	Prevalent	-0.2	1.18e-18	-0.219859	1.6973e-21	-0.0992928	-0.194961	2.04605e-14	0.0251925	0.0261397	0.500565	1.1307	-0.192841	1.72368e-15	0.0357937	-0.160987	3.02683e-11	0.195064
	cg17739917	Chronic Neck/Back Pain	Prevalent	-0.2	6.92e-18	-0.227196	3.46656e-22	-0.13598	-0.199536	1.05118e-14	0.00231854	-0.00914793	0.791191	0.95426	-0.194501	1.75046e-15	0.0274945	-0.162885	2.37005e-11	0.185574
	cg12803068	Chronic Neck/Back Pain	Prevalent	0.1	9.6e-18	0.0971156	9.17644e-18	0.0288442	0.0941068	1.96031e-14	0.0589323	0.0391317	0.00337999	0.608683	0.0860362	3.75734e-13	0.139638	0.0781405	3.61704e-11	0.218595
	cg05009104	Chronic Neck/Back Pain	Prevalent	0.16	9.75e-17	0.159165	1.52988e-16	0.00521737	0.155521	1.00565e-13	0.027991	0.0730389	0.000794337	0.543507	0.143147	1.09628e-12	0.105334	0.129095	1.26966e-10	0.193158
	cg00475490	Chronic Neck/Back Pain	Prevalent	-0.15	9.97e-17	-0.144581	1.50042e-15	0.036127	-0.147641	8.17642e-14	0.0157293	-0.0448288	0.0440784	0.701141	-0.140931	6.54633e-14	0.0604586	-0.12229	9.30825e-11	0.184733
	cg25845814	Chronic Neck/Back Pain	Prevalent	-0.36	1.12e-16	-0.382258	1.64984e-18	-0.0618283	-0.33808	1.60963e-12	0.0608886	-0.105076	0.0499781	0.708121	-0.343168	4.35564e-14	0.0467553	-0.305235	1.84055e-11	0.152126
	cg25648203	Chronic Neck/Back Pain	Prevalent	-0.24	4.61e-16	-0.262254	1.2352e-18	-0.0927232	-0.230614	1.21267e-12	0.0391104	-0.0251592	0.528716	0.89517	-0.226778	2.5782e-13	0.0550917	-0.199997	1.17012e-10	0.166678
	cg05086879	Chronic Neck/Back Pain	Prevalent	-0.25	7.53e-16	-0.247085	1.71996e-15	0.0116615	-0.24181	1.02684e-12	0.0327604	-0.0371451	0.358557	0.851419	-0.236896	2.76509e-13	0.0524167	-0.220201	8.55824e-12	0.119196
	cg04180046	Chronic Neck/Back Pain	Prevalent	0.17	7.28e-15	0.160092	3.14892e-13	0.0582806	0.171183	8.34891e-13	-0.00695986	0.0801643	0.000871007	0.528445	0.148398	9.90363e-11	0.127072	0.141084	6.10141e-10	0.170094
	cg16519923	Chronic Neck/Back Pain	Prevalent	-0.28	9.89e-15	-0.237152	6.42497e-11	0.153027	-0.28306	4.19162e-13	-0.0109292	-0.162343	1.98939e-05	0.420204	-0.264328	1.58152e-12	0.0559731	-0.233747	5.04789e-10	0.165191
	cg04602396	Chronic Neck/Back Pain	Prevalent	0.3	2.01e-14	0.24552	5.00836e-10	0.181601	0.282268	2.38067e-11	0.0591066	0.314003	1.03126e-15	-0.0466774	0.271654	2.05036e-11	0.0944863	0.276079	1.02012e-11	0.0797363
	cg19719391	Chronic Neck/Back Pain	Prevalent	0.32	2.41e-14	0.289587	4.96726e-12	0.0950414	0.306398	1.69315e-11	0.0425052	0.191238	1.2806e-05	0.402381	0.292589	1.55763e-11	0.0856608	0.270066	5.08411e-10	0.156044
	cg20301125	Chronic Neck/Back Pain	Prevalent	0.26	2.62e-14	0.211376	6.50455e-10	0.187014	0.247319	1.56947e-11	0.048774	0.197461	1.00708e-08	0.240535	0.243823	4.68291e-12	0.0622202	0.238103	1.25276e-11	0.0842187
	cg15133043	Chronic Neck/Back Pain	Prevalent	0.27	2.71e-14	0.249791	1.04218e-12	0.0748497	0.258463	7.59884e-12	0.0427291	0.150474	4.85174e-05	0.442688	0.25701	1.16874e-12	0.0481127	0.236687	6.46927e-11	0.12338
	cg21911711	Chronic Neck/Back Pain	Prevalent	-0.22	4e-14	-0.23247	2.39375e-15	-0.0566838	-0.195015	1.41502e-09	0.113567	-0.0299065	0.416026	0.864062	-0.204272	2.30015e-11	0.0714897	-0.172393	1.64892e-08	0.216393
	cg18826637	Chronic Neck/Back Pain	Prevalent	-0.14	4.46e-14	-0.12347	4.73031e-11	0.118069	-0.13406	3.96417e-11	0.0424279	-0.0718714	0.000348075	0.486633	-0.127423	4.44707e-11	0.0898347	-0.113804	4.02301e-09	0.187118
	cg19089201	Chronic Neck/Back Pain	Prevalent	0.1	5.35e-14	0.0967811	6.49883e-14	0.0321895	0.0917404	4.79578e-11	0.0825956	0.0434219	0.00215517	0.565781	0.084065	3.98142e-10	0.15935	0.0774492	7.91264e-09	0.225508
	cg06235438	Chronic Neck/Back Pain	Prevalent	-0.31	6.61e-14	-0.270844	1.2133e-10	0.126311	-0.316997	2.54314e-12	-0.0225707	-0.165384	0.000211615	0.466503	-0.308798	1.2719e-12	0.00387705	-0.250085	9.43255e-09	0.193275
	cg00741986	Chronic Neck/Back Pain	Prevalent	-0.34	7.89e-14	-0.273012	1.84934e-09	0.197024	-0.316699	9.50171e-11	0.068532	-0.189842	6.47998e-05	0.44164	-0.336343	5.64945e-13	0.0107556	-0.283688	1.37304e-09	0.165622
	cg24859433	Chronic Neck/Back Pain	Prevalent	-0.25	8.8e-14	-0.262421	8.18438e-15	-0.0496829	-0.217407	4.08731e-09	0.130371	-0.0536328	0.186416	0.785469	-0.232723	3.32898e-11	0.0691073	-0.197505	1.98466e-08	0.20998
	cg07943658	Chronic Neck/Back Pain	Prevalent	0.24	9.42e-14	0.228529	2.1502e-12	0.0477945	0.242756	5.27758e-12	-0.0114822	0.149723	9.59009e-06	0.376155	0.230834	6.94771e-12	0.0381907	0.218242	8.48901e-11	0.0906598
	cg12340267	Chronic Neck/Back Pain	Prevalent	0.42	1e-13	0.373986	3.1809e-11	0.109557	0.414038	9.49871e-12	0.0141946	0.352102	4.31995e-10	0.161661	0.381706	4.87841e-11	0.0911758	0.367857	2.46085e-10	0.124149
	cg04180924	Chronic Neck/Back Pain	Prevalent	-0.22	1.82e-13	-0.216647	2.09661e-13	0.0152399	-0.216849	1.76989e-11	0.0143219	-0.0647483	0.056974	0.705689	-0.207015	1.5634e-11	0.0590209	-0.188884	7.44245e-10	0.141434
	cg11116464	Chronic Neck/Back Pain	Prevalent	0.19	2.01e-13	0.174187	4.01115e-11	0.083227	0.188182	3.38072e-11	0.00956595	0.127174	2.69203e-06	0.330661	0.187171	6.04525e-12	0.0148916	0.179053	4.97721e-11	0.0576162
	cg19589396	Chronic Neck/Back Pain	Prevalent	-0.23	2.3e-13	-0.187987	5.22497e-09	0.182665	-0.226201	7.05311e-11	0.0165154	-0.127222	0.00016479	0.446859	-0.231537	2.52506e-12	-0.00668236	-0.201732	1.13781e-09	0.122903
	cg12174507	Chronic Neck/Back Pain	Prevalent	0.41	2.44e-13	0.347301	7.77295e-10	0.152924	0.407131	1.78233e-11	0.00699763	0.325785	9.15816e-09	0.205403	0.357301	8.56976e-10	0.128535	0.341617	4.27697e-09	0.166789
	cg26873338	Chronic Neck/Back Pain	Prevalent	0.29	2.51e-13	0.243974	1.0279e-09	0.158709	0.276486	1.07291e-10	0.0465991	0.242698	1.26256e-09	0.163112	0.262066	1.94239e-10	0.0963248	0.256155	4.99488e-10	0.116705
	cg19859270	Chronic Neck/Back Pain	Prevalent	-0.23	3.34e-13	-0.227752	4.16896e-13	0.00977329	-0.208552	1.31717e-09	0.0932512	-0.0591343	0.105993	0.742894	-0.199808	9.86447e-10	0.131271	-0.185681	1.40017e-08	0.19269
	cg14391737	Chronic Neck/Back Pain	Prevalent	-0.14	3.64e-13	-0.145108	9.2825e-14	-0.0364824	-0.125667	4.32212e-09	0.102378	0.0195773	0.461612	1.13984	-0.130017	1.52403e-10	0.0713044	-0.104813	2.62867e-07	0.251339
	cg20958086	Chronic Neck/Back Pain	Prevalent	0.37	4.88e-13	0.296949	5.68492e-09	0.197435	0.34231	4.25075e-10	0.0748384	0.331276	6.25022e-11	0.10466	0.358245	7.13503e-12	0.0317693	0.332446	2.14778e-10	0.101497
	cg09276842	Chronic Neck/Back Pain	Prevalent	-0.17	5.71e-13	-0.144685	1.78988e-09	0.148912	-0.164833	1.47874e-10	0.0303914	-0.125079	2.64799e-07	0.264241	-0.165459	2.2752e-11	0.0267092	-0.151766	9.79022e-10	0.10726
	cg01666088	Chronic Neck/Back Pain	Prevalent	0.32	5.88e-13	0.272162	5.61143e-10	0.149494	0.31118	3.86945e-11	0.0275638	0.260896	2.90441e-09	0.184699	0.295372	6.08165e-11	0.0769631	0.272592	1.42015e-09	0.148151
	cg17781958	Chronic Neck/Back Pain	Prevalent	0.27	8.6e-13	0.245839	1.28381e-10	0.0894834	0.252817	8.92099e-10	0.0636396	0.227937	2.68433e-09	0.15579	0.250479	2.13944e-10	0.0722998	0.247684	3.15282e-10	0.0826513
	cg16993186	Chronic Neck/Back Pain	Prevalent	0.28	8.98e-13	0.246433	4.35213e-10	0.11988	0.264126	4.82851e-10	0.0566927	0.170651	2.96804e-05	0.390532	0.261652	1.34088e-10	0.0655286	0.258487	2.47721e-10	0.0768313
	cg27444020	Chronic Neck/Back Pain	Prevalent	0.24	9.25e-13	0.206723	5.53745e-10	0.138655	0.227949	1.99812e-10	0.0502126	0.151776	9.43469e-06	0.367601	0.220502	1.37321e-10	0.0812397	0.212338	6.61136e-10	0.11526
	cg06930745	Chronic Neck/Back Pain	Prevalent	0.51	1.19e-12	0.458101	2.54303e-10	0.101763	0.461695	3.29208e-09	0.0947159	0.451481	4.46423e-10	0.114743	0.473331	2.47648e-10	0.0718993	0.451809	1.64112e-09	0.114101
	cg22222502	Chronic Neck/Back Pain	Prevalent	-0.19	1.23e-12	-0.206963	1.27801e-14	-0.0892811	-0.157006	8.79641e-08	0.173653	-0.0524839	0.0876443	0.723769	-0.178112	1.55066e-10	0.0625672	-0.147651	1.17586e-07	0.222891
	cg27280535	Chronic Neck/Back Pain	Prevalent	-0.21	1.29e-12	-0.197826	4.29822e-11	0.0579722	-0.203629	2.9575e-10	0.0303392	-0.137085	8.80244e-06	0.347215	-0.196538	2.43979e-10	0.0641039	-0.176196	1.30103e-08	0.160969
	cg19432791	Chronic Neck/Back Pain	Prevalent	0.21	1.3e-12	0.158351	6.00755e-08	0.245947	0.186893	2.11381e-09	0.110031	0.165417	1.38712e-08	0.2123	0.199733	2.49081e-11	0.0488883	0.197012	5.11167e-11	0.0618486
	cg19624375	Chronic Neck/Back Pain	Prevalent	0.37	1.86e-12	0.331918	2.84019e-10	0.102924	0.321452	1.42468e-08	0.131212	0.252764	2.53484e-06	0.316855	0.354719	6.69953e-11	0.0413005	0.329547	1.4943e-09	0.109332
	cg09935388	Chronic Neck/Back Pain	Prevalent	-0.12	2.03e-12	-0.128657	1.04294e-13	-0.0721416	-0.113792	2.08606e-09	0.0517361	0.0574885	0.0259901	1.47907	-0.115559	1.61704e-10	0.0370087	-0.0908623	5.1547e-07	0.242814
	cg11047325	Chronic Neck/Back Pain	Prevalent	-0.14	2.13e-12	-0.110675	4.13398e-08	0.209462	-0.131361	2.23282e-09	0.0617095	-0.069766	0.00104765	0.501671	-0.128707	6.60249e-10	0.0806621	-0.114544	4.46256e-08	0.181828
	cg00592995	Chronic Neck/Back Pain	Prevalent	0.29	2.34e-12	0.256021	1.13155e-09	0.11717	0.276021	1.19354e-09	0.048205	0.217768	2.98767e-07	0.249075	0.280936	9.65612e-11	0.0312559	0.251992	6.20496e-09	0.131061
	cg01127300	Chronic Neck/Back Pain	Prevalent	-0.2	3.03e-12	-0.169215	1.56888e-09	0.153926	-0.174091	9.18403e-09	0.129543	-0.0840111	0.00544007	0.579945	-0.180058	4.67839e-10	0.0997117	-0.176863	9.25543e-10	0.115684
	cg06909315	Chronic Neck/Back Pain	Prevalent	-0.33	3.5e-12	-0.263075	2.16157e-08	0.202804	-0.307622	1.12443e-09	0.0678108	-0.214542	7.28416e-06	0.349873	-0.30855	1.57339e-10	0.0650014	-0.297187	8.19421e-10	0.0994345
	cg02978227	Chronic Neck/Back Pain	Prevalent	-0.26	3.82e-12	-0.260152	1.87752e-12	-0.000584075	-0.229321	1.25544e-08	0.117997	-0.0621584	0.143172	0.760929	-0.233237	1.14134e-09	0.102935	-0.218408	1.21722e-08	0.15997
	cg17476951	Chronic Neck/Back Pain	Prevalent	0.34	3.85e-12	0.289789	2.24732e-09	0.147678	0.318616	1.04982e-09	0.0628937	0.298447	6.52384e-10	0.122214	0.322125	1.08401e-10	0.0525722	0.299222	2.10941e-09	0.119936
	cg06421013	Chronic Neck/Back Pain	Prevalent	-0.21	4e-12	-0.208271	5.11782e-12	0.00823342	-0.210935	1.42276e-10	-0.00445213	-0.0731043	0.0286869	0.651884	-0.203033	8.41795e-11	0.033175	-0.167872	7.53749e-08	0.200608
	cg06850687	Chronic Neck/Back Pain	Prevalent	0.31	4.29e-12	0.287887	1.11221e-10	0.0713319	0.268563	2.02424e-08	0.133667	0.278021	4.54878e-10	0.103157	0.284686	6.58082e-10	0.0816568	0.291828	2.27418e-10	0.0586182
	cg04583842	Chronic Neck/Back Pain	Prevalent	0.23	4.51e-12	0.190182	7.87902e-09	0.173123	0.209614	3.51679e-09	0.0886337	0.146421	1.3846e-05	0.363388	0.205305	1.3725e-09	0.10737	0.196797	6.50691e-09	0.14436
	cg26703534	Chronic Neck/Back Pain	Prevalent	-0.25	5.39e-12	-0.268071	6.4702e-14	-0.0722842	-0.236791	1.05294e-09	0.0528363	-0.0332799	0.434111	0.86688	-0.232194	3.96865e-10	0.0712229	-0.210702	1.31899e-08	0.157192
	cg24555528	Chronic Neck/Back Pain	Prevalent	0.5	5.53e-12	0.424805	3.75188e-09	0.15039	0.463867	2.69272e-09	0.0722665	0.401344	2.7577e-08	0.197312	0.443124	2.16498e-09	0.113751	0.445873	2.12636e-09	0.108253
	cg01444574	Chronic Neck/Back Pain	Prevalent	0.2	5.58e-12	0.176178	8.42657e-10	0.119109	0.18015	5.0562e-09	0.0992482	0.126589	1.68081e-05	0.367055	0.172208	6.34971e-09	0.138962	0.171491	7.7634e-09	0.142547
	cg04987734	Chronic Neck/Back Pain	Prevalent	0.23	6.73e-12	0.210373	4.00938e-10	0.0853329	0.216642	2.38979e-09	0.0580773	0.149745	1.39184e-05	0.348934	0.213784	7.68697e-10	0.0705032	0.193318	2.89893e-08	0.159487
	cg07675998	Chronic Neck/Back Pain	Prevalent	0.16	7.3e-12	0.134751	2.96116e-09	0.157806	0.146451	2.13746e-09	0.0846802	0.131491	7.05027e-09	0.178184	0.150977	1.1851e-10	0.0563959	0.128954	3.57868e-08	0.194039
	cg08666707	Chronic Neck/Back Pain	Prevalent	-0.33	8.36e-12	-0.283147	5.22967e-09	0.141979	-0.300151	8.70201e-09	0.0904511	-0.190935	0.00014228	0.42141	-0.303559	1.10138e-09	0.0801229	-0.31411	2.85259e-10	0.0481505
	cg23079012	Chronic Neck/Back Pain	Prevalent	-0.09	8.56e-12	-0.105728	1.65058e-14	-0.174759	-0.0876603	6.67789e-09	0.0259964	0.016188	0.373299	1.17987	-0.0880101	1.01422e-09	0.0221095	-0.0739112	2.5594e-07	0.178764
	cg08565919	Chronic Neck/Back Pain	Prevalent	0.4	8.61e-12	0.35723	1.10625e-09	0.106925	0.347176	3.26984e-08	0.132061	0.324304	3.51155e-08	0.189241	0.371692	7.85099e-10	0.0707698	0.355432	4.29081e-09	0.111421
	cg08949269	Chronic Neck/Back Pain	Prevalent	0.3	9.12e-12	0.241509	5.80974e-08	0.194969	0.262667	3.62538e-08	0.124443	0.223268	5.89257e-07	0.255774	0.265711	6.18944e-09	0.114298	0.263941	8.02207e-09	0.120196
	cg21908039	Chronic Neck/Back Pain	Prevalent	0.17	9.69e-12	0.150792	6.32447e-10	0.112991	0.165452	2.33792e-10	0.0267522	0.156551	1.18417e-10	0.0791113	0.161371	1.37963e-10	0.0507577	0.157745	3.53763e-10	0.0720866
	cg01863123	Chronic Neck/Back Pain	Prevalent	0.44	1.03e-11	0.358186	3.00921e-08	0.185942	0.371568	8.08741e-08	0.155528	0.42964	2.16614e-11	0.0235465	0.418315	2.74353e-10	0.0492843	0.376751	1.40514e-08	0.143747
	cg16268636	Chronic Neck/Back Pain	Prevalent	0.27	1.04e-11	0.26247	5.12063e-11	0.0278876	0.253994	4.26738e-09	0.0592815	0.201275	6.35305e-07	0.254536	0.262454	2.49725e-10	0.0279469	0.246603	2.86934e-09	0.0866567
	cg19327252	Chronic Neck/Back Pain	Prevalent	0.58	1.12e-11	0.489459	8.67661e-09	0.156106	0.494703	6.74717e-08	0.147064	0.49195	6.78965e-09	0.15181	0.518294	3.02592e-09	0.10639	0.52395	2.2123e-09	0.0966387
	cg21327712	Chronic Neck/Back Pain	Prevalent	0.23	1.17e-11	0.185496	6.10146e-08	0.193494	0.215222	4.87416e-09	0.0642517	0.186144	5.3273e-08	0.190679	0.210062	2.74289e-09	0.0866859	0.207655	3.96357e-09	0.0971511
	cg15498134	Chronic Neck/Back Pain	Prevalent	-0.17	1.31e-11	-0.145027	4.12281e-09	0.146899	-0.169395	1.61597e-10	0.00356043	-0.100859	7.25043e-05	0.40671	-0.153141	1.98383e-09	0.0991712	-0.141053	3.05655e-08	0.170277
	cg18181703	Chronic Neck/Back Pain	Prevalent	-0.24	1.37e-11	-0.182267	2.11396e-07	0.240554	-0.224571	3.95223e-09	0.0642888	-0.124861	0.000620218	0.479744	-0.216944	2.12396e-09	0.0960653	-0.192457	1.16743e-07	0.198094
	cg04323816	Chronic Neck/Back Pain	Prevalent	0.39	1.5e-11	0.322865	3.28424e-08	0.172142	0.349759	2.36298e-08	0.103182	0.309455	1.27065e-07	0.206526	0.38008	2.48522e-10	0.0254368	0.371149	6.83674e-10	0.0483354
	cg15866367	Chronic Neck/Back Pain	Prevalent	0.22	1.5e-11	0.189403	1.31708e-08	0.139078	0.199117	3.60155e-08	0.0949235	0.203777	7.99654e-10	0.0737389	0.194163	1.70695e-08	0.117442	0.19506	1.35753e-08	0.113363
	cg26328951	Chronic Neck/Back Pain	Prevalent	-0.27	1.54e-11	-0.240467	3.83353e-09	0.109381	-0.288136	5.07973e-11	-0.0671692	-0.182747	1.10208e-05	0.323158	-0.276906	4.58153e-11	-0.0255772	-0.244969	6.07814e-09	0.092709
	cg22679812	Chronic Neck/Back Pain	Prevalent	0.46	1.65e-11	0.360454	1.71261e-07	0.216405	0.459719	3.87351e-10	0.000611269	0.352666	3.27088e-07	0.233335	0.4076	7.94703e-09	0.113913	0.392899	2.80935e-08	0.145871
	cg14580211	Chronic Neck/Back Pain	Prevalent	-0.23	1.74e-11	-0.252099	1.88812e-13	-0.0960847	-0.185467	6.55734e-07	0.193622	-0.0453888	0.250128	0.802658	-0.221574	4.31324e-10	0.0366356	-0.180018	4.2544e-07	0.217314
	cg25189904	Chronic Neck/Back Pain	Prevalent	-0.14	1.78e-11	-0.136093	7.37632e-11	0.02791	-0.130767	1.20244e-08	0.0659486	-0.0170168	0.491554	0.878451	-0.128712	3.23498e-09	0.0806316	-0.111084	3.34194e-07	0.206544
	cg26955963	Chronic Neck/Back Pain	Prevalent	0.29	1.9e-11	0.230117	1.71629e-07	0.206493	0.291686	6.17055e-10	-0.00581309	0.244763	2.44791e-08	0.15599	0.260073	9.34993e-09	0.103198	0.272897	1.44341e-09	0.0589747
	cg07125412	Chronic Neck/Back Pain	Prevalent	0.43	1.97e-11	0.400476	3.39304e-10	0.0686603	0.346179	4.6956e-07	0.194932	0.388717	1.02861e-09	0.096007	0.402697	9.388e-10	0.0634952	0.391707	2.72979e-09	0.0890546
	cg02068690	Chronic Neck/Back Pain	Prevalent	0.43	2e-11	0.357363	2.23403e-08	0.168922	0.425824	5.7612e-10	0.00971133	0.323519	4.82952e-07	0.24763	0.370249	1.85549e-08	0.138956	0.376986	1.20094e-08	0.123288
	cg05934812	Chronic Neck/Back Pain	Prevalent	-0.23	2.07e-11	-0.221277	5.99731e-11	0.0379246	-0.23502	1.72871e-10	-0.0218247	-0.0477431	0.218073	0.792421	-0.20212	9.20505e-09	0.121219	-0.179953	3.24908e-07	0.217598
	cg07703530	Chronic Neck/Back Pain	Prevalent	0.29	2.1e-11	0.252102	6.57834e-09	0.130683	0.278583	2.33998e-09	0.0393678	0.257479	2.8409e-09	0.112143	0.277687	5.55823e-10	0.0424603	0.276468	5.98477e-10	0.0466627
	cg19120513	Chronic Neck/Back Pain	Prevalent	-0.32	2.13e-11	-0.233003	1.0214e-06	0.271867	-0.324983	2.09918e-10	-0.0155719	-0.19675	4.87639e-05	0.385155	-0.300982	5.93521e-10	0.0594304	-0.281823	6.89037e-09	0.119302
	cg06123913	Chronic Neck/Back Pain	Prevalent	0.28	2.21e-11	0.257707	6.32423e-10	0.0796173	0.249797	2.38866e-08	0.107866	0.228357	4.49928e-08	0.184438	0.262195	9.98679e-10	0.0635879	0.244357	1.31698e-08	0.127296
	cg07178945	Chronic Neck/Back Pain	Prevalent	0.22	2.21e-11	0.219126	4.821e-11	0.00397112	0.202051	2.2055e-08	0.081585	0.125839	0.000281278	0.428005	0.20019	7.01932e-09	0.0900477	0.2032	3.90841e-09	0.0763646
	cg05715377	Chronic Neck/Back Pain	Prevalent	0.41	2.28e-11	0.349703	1.51266e-08	0.147066	0.382878	7.28601e-09	0.0661523	0.406936	3.43535e-11	0.00747255	0.37373	3.71368e-09	0.0884624	0.383352	1.7582e-09	0.0649951
	cg15851905	Chronic Neck/Back Pain	Prevalent	-0.22	2.43e-11	-0.17495	7.7309e-08	0.204773	-0.187787	8.36656e-08	0.146423	-0.0962063	0.00541588	0.562698	-0.205541	7.50059e-10	0.0657206	-0.189504	1.46544e-08	0.13862
	cg03523538	Chronic Neck/Back Pain	Prevalent	-0.35	2.49e-11	-0.297351	1.31636e-08	0.150425	-0.389312	4.39132e-12	-0.112319	-0.265597	4.43465e-07	0.241152	-0.321425	2.47584e-09	0.0816433	-0.324324	1.79708e-09	0.0733598
	cg00410753	Chronic Neck/Back Pain	Prevalent	0.43	2.57e-11	0.362684	2.38391e-08	0.15655	0.419045	2.2973e-09	0.0254758	0.422736	5.70625e-11	0.0168938	0.3898	5.51359e-09	0.093489	0.40094	1.9013e-09	0.0675806
	cg05241923	Chronic Neck/Back Pain	Prevalent	-0.25	2.75e-11	-0.185019	9.81568e-07	0.259925	-0.236378	5.53122e-09	0.0544864	-0.147632	0.000129671	0.409472	-0.232159	1.84063e-09	0.0713646	-0.198595	3.06923e-07	0.205618
	cg25356736	Chronic Neck/Back Pain	Prevalent	0.35	2.79e-11	0.303934	1.17842e-08	0.131617	0.331116	8.94596e-09	0.0539536	0.336154	2.31466e-10	0.0395597	0.341641	4.83372e-10	0.0238819	0.315221	9.07415e-09	0.0993672
	cg11134246	Chronic Neck/Back Pain	Prevalent	0.3	2.81e-11	0.260393	7.77196e-09	0.132023	0.290942	2.37476e-09	0.0301918	0.197197	1.78388e-05	0.342677	0.271988	4.71412e-09	0.0933725	0.259778	2.25452e-08	0.134073
	cg18110140	Chronic Neck/Back Pain	Prevalent	-0.19	3.45e-11	-0.201685	1.33681e-12	-0.0614994	-0.182406	4.59908e-09	0.0399662	0.0414798	0.267955	1.21831	-0.17396	3.89321e-09	0.0844188	-0.13897	2.86024e-06	0.268577
	cg03295019	Chronic Neck/Back Pain	Prevalent	0.38	3.75e-11	0.329839	1.12037e-08	0.132002	0.339242	5.32938e-08	0.107259	0.309229	9.21571e-08	0.186238	0.355924	2.30749e-09	0.0633567	0.349828	4.65267e-09	0.0793996
	cg19572487	Chronic Neck/Back Pain	Prevalent	-0.2	4.33e-11	-0.198151	8.48171e-11	0.00924565	-0.190237	1.26672e-08	0.0488168	-0.00793419	0.829231	0.960329	-0.169124	1.09484e-07	0.154382	-0.15623	7.98064e-07	0.218848
	cg18404213	Chronic Neck/Back Pain	Prevalent	-0.35	4.34e-11	-0.296892	1.56328e-08	0.151737	-0.347654	7.59193e-10	0.0067016	-0.180686	0.000964753	0.483754	-0.325739	1.67195e-09	0.0693171	-0.300688	2.84875e-08	0.140892
	cg03356331	Chronic Neck/Back Pain	Prevalent	0.24	4.79e-11	0.200057	5.08761e-08	0.166429	0.210205	1.03089e-07	0.124148	0.185821	4.60418e-07	0.225745	0.22001	5.90359e-09	0.0832914	0.211616	2.58418e-08	0.118266
	cg07741821	Chronic Neck/Back Pain	Prevalent	-0.22	4.99e-11	-0.227338	4.40252e-12	-0.0333552	-0.213169	2.78415e-09	0.0310478	-0.0356451	0.347772	0.837977	-0.202104	3.41676e-09	0.0813468	-0.172738	3.91397e-07	0.214828
	cg15342087	Chronic Neck/Back Pain	Prevalent	-0.23	5.04e-11	-0.243104	5.24846e-12	-0.056976	-0.198888	2.40178e-07	0.13527	-0.0209102	0.616063	0.909086	-0.203234	2.88065e-08	0.116372	-0.179663	9.39471e-07	0.218858
	cg04716530	Chronic Neck/Back Pain	Prevalent	-0.22	5.47e-11	-0.18939	3.60944e-08	0.139139	-0.226723	7.27642e-10	-0.0305582	-0.126264	0.000376565	0.426075	-0.206043	5.77524e-09	0.0634389	-0.186495	1.47362e-07	0.152297
	cg27102892	Chronic Neck/Back Pain	Prevalent	0.32	5.69e-11	0.265882	6.2185e-08	0.16912	0.301159	1.02272e-08	0.0588774	0.254569	2.26928e-07	0.204471	0.30173	2.2237e-09	0.0570946	0.298083	3.78161e-09	0.0684919
	cg16565913	Chronic Neck/Back Pain	Prevalent	0.2	6.17e-11	0.166865	7.7045e-08	0.165677	0.207513	4.36542e-10	-0.0375638	0.134942	1.80656e-05	0.325291	0.188494	3.67284e-09	0.0575309	0.165729	2.29551e-07	0.171354
	cg18974499	Chronic Neck/Back Pain	Prevalent	-0.19	6.89e-11	-0.178484	1.15362e-09	0.0606093	-0.168742	1.2919e-07	0.111885	-0.0583591	0.0715806	0.692847	-0.178349	4.95177e-09	0.0613234	-0.161747	9.71103e-08	0.148702
	cg09469355	Chronic Neck/Back Pain	Prevalent	-0.31	7.01e-11	-0.251312	1.67965e-07	0.189317	-0.2898	2.35906e-08	0.0651602	-0.133367	0.00890476	0.569783	-0.279776	1.57915e-08	0.0974968	-0.24978	4.85206e-07	0.19426
	cg15357199	Chronic Neck/Back Pain	Prevalent	0.28	7.09e-11	0.239094	2.26283e-08	0.146094	0.283513	7.83434e-10	-0.0125451	0.228775	8.99936e-08	0.182946	0.249239	1.51609e-08	0.109862	0.256762	5.90594e-09	0.0829934
	cg11304664	Chronic Neck/Back Pain	Prevalent	0.27	7.24e-11	0.242953	8.28662e-09	0.100175	0.247975	4.26481e-08	0.0815727	0.235793	2.16655e-08	0.126692	0.247316	1.28523e-08	0.0840142	0.233912	7.24787e-08	0.133658
	cg03924136	Chronic Neck/Back Pain	Prevalent	0.18	7.9e-11	0.174582	4.058e-10	0.0300974	0.185512	7.41181e-10	-0.0306245	0.108936	0.00015022	0.3948	0.173002	1.92479e-09	0.0388771	0.159715	3.00741e-08	0.112694
	cg20456582	Chronic Neck/Back Pain	Prevalent	0.33	8.31e-11	0.269954	8.9479e-08	0.181958	0.296269	5.07097e-08	0.102215	0.249726	8.4736e-07	0.243255	0.309869	2.44439e-09	0.0610031	0.274086	1.55937e-07	0.169436
	cg07375358	Chronic Neck/Back Pain	Prevalent	0.23	8.34e-11	0.17425	5.62287e-07	0.24239	0.19658	1.35459e-07	0.145303	0.184495	1.10143e-07	0.19785	0.201423	2.01776e-08	0.124246	0.197386	3.71283e-08	0.141801
	cg07214120	Chronic Neck/Back Pain	Prevalent	-0.32	8.51e-11	-0.265567	9.3906e-08	0.170102	-0.333582	4.41759e-10	-0.042443	-0.221257	1.09547e-05	0.308572	-0.316886	5.6669e-10	0.00973058	-0.29214	1.20846e-08	0.087064
	cg16841366	Chronic Neck/Back Pain	Prevalent	-0.16	8.54e-11	-0.159744	2.51812e-11	0.00159816	-0.144932	2.94261e-08	0.0941743	-0.009711	0.732668	0.939306	-0.136465	4.14747e-08	0.147096	-0.12021	1.37872e-06	0.248685
	cg03037271	Chronic Neck/Back Pain	Prevalent	0.31	9.07e-11	0.243694	2.6243e-07	0.213891	0.299494	3.70996e-09	0.0338904	0.282008	1.91525e-09	0.0902968	0.302913	4.88877e-10	0.0228613	0.284653	5.48548e-09	0.0817633
	cg15512958	Chronic Neck/Back Pain	Prevalent	-0.31	9.2e-11	-0.276057	1.20492e-08	0.109494	-0.308673	3.44968e-09	0.00427916	-0.194172	8.95093e-05	0.37364	-0.302323	1.4223e-09	0.0247645	-0.277728	3.07752e-08	0.104104
	cg12459502	Chronic Neck/Back Pain	Prevalent	0.28	1.06e-10	0.248908	1.42236e-08	0.111044	0.280257	2.91168e-09	-0.000918572	0.214711	1.16474e-06	0.233176	0.275845	1.0997e-09	0.0148401	0.250648	2.80037e-08	0.104827
	cg15483436	Chronic Neck/Back Pain	Prevalent	0.23	1.07e-10	0.209141	3.63432e-09	0.0906914	0.219079	9.34996e-09	0.0474828	0.184911	1.83934e-07	0.19604	0.202523	3.02276e-08	0.119465	0.216308	2.86029e-09	0.0595303
	cg16795184	Chronic Neck/Back Pain	Prevalent	0.33	1.09e-10	0.265235	1.78703e-07	0.196257	0.298611	4.37128e-08	0.0951171	0.296595	4.41157e-09	0.101228	0.297711	1.21008e-08	0.0978463	0.297202	1.2465e-08	0.0993873
	cg13193840	Chronic Neck/Back Pain	Prevalent	-0.21	1.13e-10	-0.20441	1.42169e-10	0.0266207	-0.185089	8.94508e-08	0.118623	-0.0375512	0.30185	0.821185	-0.189013	1.02578e-08	0.0999384	-0.151264	4.94998e-06	0.279695
	cg09222732	Chronic Neck/Back Pain	Prevalent	-0.16	1.21e-10	-0.129923	3.34571e-07	0.187981	-0.164442	1.6642e-09	-0.0277595	-0.118314	3.72506e-06	0.260537	-0.1532	4.54372e-09	0.0425005	-0.141798	6.05515e-08	0.113765
	cg17619755	Chronic Neck/Back Pain	Prevalent	0.13	1.23e-10	0.13166	3.06906e-10	-0.0127685	0.148331	1.04693e-10	-0.141007	0.055303	0.013532	0.574592	0.126639	5.56721e-09	0.0258503	0.111174	2.99958e-07	0.144817
	cg19321684	Chronic Neck/Back Pain	Prevalent	-0.15	1.29e-10	-0.160608	1.42614e-11	-0.0707199	-0.14406	1.7236e-08	0.0395986	-0.0976317	5.93814e-05	0.349122	-0.145268	3.27545e-09	0.0315454	-0.141337	8.07379e-09	0.0577538
	cg06035956	Chronic Neck/Back Pain	Prevalent	-0.28	1.38e-10	-0.270731	8.29104e-10	0.0331034	-0.296422	4.54565e-10	-0.05865	-0.130998	0.00494914	0.532149	-0.260481	1.18577e-08	0.0697103	-0.253978	2.50815e-08	0.0929347
	cg00557072	Chronic Neck/Back Pain	Prevalent	0.21	1.58e-10	0.177026	3.58388e-08	0.157019	0.211388	7.7805e-10	-0.00661081	0.151822	2.67663e-06	0.277038	0.20167	1.12155e-09	0.0396649	0.18503	2.05755e-08	0.118904
	cg13343932	Chronic Neck/Back Pain	Prevalent	-0.16	1.6e-10	-0.126055	2.37873e-07	0.212156	-0.141503	1.18677e-07	0.115605	-0.0651549	0.0118234	0.592782	-0.14357	1.37969e-08	0.102685	-0.122428	1.40778e-06	0.234824
	cg16305292	Chronic Neck/Back Pain	Prevalent	0.3	1.6e-10	0.240197	2.58522e-07	0.199345	0.292178	5.59517e-09	0.0260728	0.238504	3.03774e-07	0.204988	0.292444	9.40361e-10	0.0251872	0.257896	7.68547e-08	0.140347
	cg26080684	Chronic Neck/Back Pain	Prevalent	0.21	1.67e-10	0.147313	8.36554e-06	0.298511	0.193509	3.89428e-08	0.078527	0.179826	3.99985e-08	0.143688	0.1945	1.01837e-08	0.0738117	0.186195	3.86548e-08	0.113358
	cg23435661	Chronic Neck/Back Pain	Prevalent	-0.18	1.7e-10	-0.157782	2.41136e-08	0.123435	-0.188959	6.36605e-10	-0.0497744	-0.0971939	0.000929947	0.460034	-0.172816	3.22564e-09	0.0399116	-0.153263	1.65292e-07	0.148536
	cg01425731	Chronic Neck/Back Pain	Prevalent	0.19	1.75e-10	0.167187	2.50504e-08	0.120066	0.195799	9.21672e-10	-0.0305206	0.160108	9.35407e-08	0.157327	0.174937	1.41017e-08	0.0792803	0.176099	1.15195e-08	0.0731606
	cg10619342	Chronic Neck/Back Pain	Prevalent	0.17	1.8e-10	0.156629	1.88013e-09	0.0786539	0.168365	1.88455e-09	0.00961996	0.0914556	0.000717165	0.462026	0.151566	1.94306e-08	0.108434	0.13623	4.6062e-07	0.198645
	cg23761815	Chronic Neck/Back Pain	Prevalent	0.3	1.94e-10	0.215439	4.35582e-06	0.28187	0.291751	5.83541e-09	0.0274972	0.22568	1.41755e-06	0.247732	0.276194	9.31529e-09	0.0793533	0.258026	8.27091e-08	0.139914
	cg27655607	Chronic Neck/Back Pain	Prevalent	0.32	1.95e-10	0.267012	7.49394e-08	0.165588	0.288674	6.33838e-08	0.097895	0.288179	5.62016e-09	0.0994413	0.298824	5.16968e-09	0.066174	0.291332	1.088e-08	0.0895863
	cg10014405	Chronic Neck/Back Pain	Prevalent	0.25	1.96e-10	0.178062	7.8005e-06	0.287751	0.240956	1.15976e-08	0.0361769	0.231111	4.54709e-09	0.0755565	0.232521	1.26855e-08	0.0699142	0.231232	1.56873e-08	0.0750733
	cg16994669	Chronic Neck/Back Pain	Prevalent	-0.27	2.07e-10	-0.236761	1.48287e-08	0.123108	-0.242544	7.43754e-08	0.10169	-0.218658	1.7706e-07	0.190154	-0.262379	1.61569e-09	0.0282263	-0.235976	4.93585e-08	0.126015
	cg00310412	Chronic Neck/Back Pain	Prevalent	-0.32	2.12e-10	-0.315993	3.60024e-10	0.0125207	-0.313651	1.11198e-08	0.0198396	-0.0634521	0.265498	0.801712	-0.299833	8.86444e-09	0.0630219	-0.246612	2.4495e-06	0.229337
	cg12716379	Chronic Neck/Back Pain	Prevalent	-0.26	2.18e-10	-0.213066	2.03127e-07	0.180516	-0.233788	1.22147e-07	0.100814	-0.123272	0.00410441	0.525878	-0.245382	5.67683e-09	0.0562233	-0.211949	5.30616e-07	0.184812
	cg14262884	Chronic Neck/Back Pain	Prevalent	-0.21	2.24e-10	-0.169062	2.49235e-07	0.194943	-0.176727	5.70636e-07	0.158442	-0.087383	0.011768	0.58389	-0.187375	2.56797e-08	0.107738	-0.168368	6.3065e-07	0.19825
	cg08382977	Chronic Neck/Back Pain	Prevalent	0.37	2.34e-10	0.358059	1.32408e-09	0.0322718	0.359699	1.44065e-08	0.0278416	0.299135	4.51488e-07	0.191527	0.349314	9.50094e-09	0.0559075	0.313536	2.8998e-07	0.152606
	cg14466441	Chronic Neck/Back Pain	Prevalent	-0.16	2.46e-10	-0.166894	2.32602e-11	-0.0430849	-0.133547	7.90724e-07	0.165334	-0.0341988	0.222752	0.786257	-0.149767	7.42116e-09	0.0639565	-0.122616	2.19209e-06	0.233651
	cg07700511	Chronic Neck/Back Pain	Prevalent	-0.3	2.64e-10	-0.26688	3.24133e-08	0.1104	-0.301149	6.0375e-09	-0.00383089	-0.215738	9.74229e-06	0.280874	-0.300225	1.69516e-09	-0.000751268	-0.263427	1.26827e-07	0.121909
	cg01337593	Chronic Neck/Back Pain	Prevalent	0.33	2.66e-10	0.299883	1.16913e-08	0.0912649	0.311583	3.74499e-08	0.0558096	0.25168	2.00891e-06	0.237333	0.305825	1.74864e-08	0.0732562	0.293765	6.8222e-08	0.109804
	cg25003924	Chronic Neck/Back Pain	Prevalent	0.4	2.67e-10	0.343004	4.50544e-08	0.142489	0.349636	2.16003e-07	0.125909	0.329318	1.52733e-07	0.176706	0.351875	4.72248e-08	0.120312	0.364186	1.90703e-08	0.0895345
	cg14977069	Chronic Neck/Back Pain	Prevalent	0.2	2.71e-10	0.191335	2.26088e-09	0.043326	0.189587	4.01589e-08	0.0520648	0.143348	9.67728e-06	0.283259	0.185857	1.81914e-08	0.0707128	0.185178	2.09535e-08	0.0741101
	cg20150812	Chronic Neck/Back Pain	Prevalent	0.31	2.71e-10	0.241509	7.73342e-07	0.220938	0.298837	1.4908e-08	0.0360095	0.273809	1.7399e-08	0.116746	0.277765	3.14925e-08	0.103983	0.278227	3.23172e-08	0.102493
	cg18316974	Chronic Neck/Back Pain	Prevalent	-0.07	2.74e-10	-0.0783314	8.68373e-12	-0.119021	-0.0656478	1.49027e-07	0.0621745	0.0181768	0.219012	1.25967	-0.0702458	3.71507e-09	-0.00351126	-0.0529126	8.54984e-06	0.244106
	cg11613109	Chronic Neck/Back Pain	Prevalent	0.23	3.36e-10	0.212571	8.52151e-09	0.0757781	0.209986	1.10346e-07	0.087018	0.204247	3.03661e-08	0.11197	0.226223	2.79998e-09	0.0164199	0.215081	1.58066e-08	0.0648653
	cg25285289	Chronic Neck/Back Pain	Prevalent	0.32	3.48e-10	0.2657	2.25342e-07	0.169688	0.303386	4.05048e-08	0.0519174	0.269513	1.46045e-07	0.157771	0.305111	7.22028e-09	0.0465279	0.290708	3.69772e-08	0.0915376
	cg17750024	Chronic Neck/Back Pain	Prevalent	-0.2	3.6e-10	-0.13787	1.38374e-05	0.310649	-0.193518	1.08877e-08	0.0324109	-0.12586	8.43946e-05	0.370701	-0.18539	9.64597e-09	0.0730519	-0.165964	3.31588e-07	0.17018
	cg03409668	Chronic Neck/Back Pain	Prevalent	0.37	3.62e-10	0.34469	3.58379e-09	0.0684055	0.372182	3.10099e-09	-0.00589829	0.349634	1.90865e-09	0.0550425	0.354558	3.78367e-09	0.041735	0.338461	2.05197e-08	0.0852412
	cg22032485	Chronic Neck/Back Pain	Prevalent	-0.3	3.68e-10	-0.262737	5.12376e-08	0.124211	-0.313947	1.97002e-09	-0.0464887	-0.168682	0.000699217	0.437728	-0.293211	3.42982e-09	0.0226311	-0.268649	7.03758e-08	0.104505
	cg07995927	Chronic Neck/Back Pain	Prevalent	-0.16	3.7e-10	-0.130344	6.30462e-07	0.185348	-0.146797	2.0433e-07	0.0825188	-0.0721898	0.00874531	0.548814	-0.140444	1.81558e-07	0.122223	-0.132326	8.94043e-07	0.172964
	cg27384695	Chronic Neck/Back Pain	Prevalent	0.21	3.78e-10	0.179189	6.16343e-08	0.14672	0.176679	6.02651e-07	0.158671	0.175844	1.00721e-07	0.162647	0.188946	2.78826e-08	0.100258	0.186187	4.44128e-08	0.113397
	cg26192309	Chronic Neck/Back Pain	Prevalent	-0.19	3.88e-10	-0.155223	1.87909e-07	0.183037	-0.185643	5.12712e-09	0.0229305	-0.127605	2.22933e-05	0.328393	-0.165691	6.21795e-08	0.127944	-0.159945	1.71916e-07	0.158184
	cg23163724	Chronic Neck/Back Pain	Prevalent	-0.27	4.05e-10	-0.227236	1.06004e-07	0.158387	-0.270528	3.40334e-09	-0.00195671	-0.183901	2.07881e-05	0.318884	-0.260286	3.2732e-09	0.0359766	-0.244762	3.08582e-08	0.0934732
	cg19362478	Chronic Neck/Back Pain	Prevalent	0.37	4.09e-10	0.326934	5.13374e-08	0.116394	0.364928	1.38942e-08	0.0137078	0.293542	1.10394e-06	0.206643	0.346434	2.17403e-08	0.0636927	0.319734	2.52651e-07	0.135854
	cg06483559	Chronic Neck/Back Pain	Prevalent	-0.38	4.31e-10	-0.324476	1.12403e-07	0.146116	-0.41063	4.2271e-10	-0.0806062	-0.273078	9.35956e-06	0.281373	-0.389586	6.33521e-10	-0.0252255	-0.338522	7.57588e-08	0.109153
	cg01436746	Chronic Neck/Back Pain	Prevalent	-0.27	4.42e-10	-0.225017	1.3214e-07	0.166605	-0.257504	2.05575e-08	0.0462832	-0.183801	2.00834e-05	0.319255	-0.254769	6.80426e-09	0.0564114	-0.229256	1.89117e-07	0.150905
	cg23204398	Chronic Neck/Back Pain	Prevalent	0.18	4.47e-10	0.123219	3.47908e-05	0.315452	0.177232	2.06981e-08	0.0153804	0.167711	1.05371e-08	0.06827	0.167666	3.05202e-08	0.0685216	0.165606	4.63423e-08	0.0799644
	cg00687674	Chronic Neck/Back Pain	Prevalent	0.2	4.54e-10	0.188522	3.37243e-09	0.0573877	0.17447	4.18514e-07	0.127652	0.128457	7.76904e-05	0.357716	0.182446	3.18137e-08	0.0877711	0.177623	7.06065e-08	0.111883
	cg11974931	Chronic Neck/Back Pain	Prevalent	0.21	4.64e-10	0.17476	1.5988e-07	0.167811	0.212999	2.58447e-09	-0.0142832	0.1616	1.32405e-06	0.230474	0.211273	6.32654e-10	-0.00606071	0.215341	5.89067e-10	-0.0254334
	cg16642721	Chronic Neck/Back Pain	Prevalent	0.36	4.75e-10	0.320374	2.30719e-08	0.110073	0.375814	1.05464e-09	-0.0439279	0.356982	4.08657e-10	0.00838465	0.314197	1.02769e-07	0.127231	0.33831	9.62463e-09	0.0602492
	cg07573872	Chronic Neck/Back Pain	Prevalent	-0.19	4.98e-10	-0.144487	3.02734e-06	0.23954	-0.169049	4.03844e-07	0.11027	-0.113043	0.00032634	0.405035	-0.175514	2.99306e-08	0.0762406	-0.158257	6.98145e-07	0.167071
	cg16758086	Chronic Neck/Back Pain	Prevalent	0.2	5.65e-10	0.207295	2.85373e-10	-0.036476	0.186698	1.45123e-07	0.0665097	0.0648856	0.0694424	0.675572	0.192151	1.61252e-08	0.0392453	0.178863	1.40676e-07	0.105685
	cg03778809	Chronic Neck/Back Pain	Prevalent	0.21	5.74e-10	0.18448	8.35549e-08	0.121525	0.19329	1.55945e-07	0.0795734	0.13906	7.02321e-05	0.33781	0.193658	4.24275e-08	0.0778173	0.198519	2.14311e-08	0.0546735
	cg02657160	Chronic Neck/Back Pain	Prevalent	-0.28	5.82e-10	-0.280873	7.4727e-10	-0.00311632	-0.260474	1.6795e-07	0.069737	-0.0903452	0.0684931	0.677338	-0.246088	2.06291e-07	0.121114	-0.222846	2.47939e-06	0.204123
	cg17018786	Chronic Neck/Back Pain	Prevalent	0.45	5.82e-10	0.411759	1.92696e-08	0.0849811	0.392966	5.56735e-07	0.126743	0.365742	6.43283e-07	0.187239	0.396561	1.50519e-07	0.118753	0.386349	3.06479e-07	0.141446
	cg12956751	Chronic Neck/Back Pain	Prevalent	-0.31	5.97e-10	-0.306537	9.95183e-10	0.0111711	-0.306119	2.15904e-08	0.0125202	-0.0152434	0.794968	0.950828	-0.279691	7.45525e-08	0.09777	-0.256702	8.08202e-07	0.171928
	cg23263967	Chronic Neck/Back Pain	Prevalent	0.27	6.39e-10	0.225795	3.19939e-07	0.163721	0.279543	3.89297e-09	-0.0353443	0.247442	1.73749e-08	0.0835469	0.24896	3.78153e-08	0.0779252	0.239468	1.34548e-07	0.113083
	cg14051805	Chronic Neck/Back Pain	Prevalent	-0.14	6.54e-10	-0.106725	4.98636e-06	0.237682	-0.146632	4.17471e-09	-0.0473708	-0.0517942	0.0373445	0.630041	-0.124921	1.82791e-07	0.107704	-0.116873	1.1937e-06	0.165193
	cg12728588	Chronic Neck/Back Pain	Prevalent	0.23	6.86e-10	0.183328	7.90473e-07	0.202922	0.207132	1.91717e-07	0.0994275	0.191071	2.52018e-07	0.169256	0.204642	8.64263e-08	0.110251	0.20713	5.93537e-08	0.0994366
	cg23667432	Chronic Neck/Back Pain	Prevalent	-0.28	6.89e-10	-0.26979	2.90635e-09	0.0364647	-0.296241	1.5796e-09	-0.0580037	-0.117181	0.0151102	0.581498	-0.263682	1.97616e-08	0.0582798	-0.258406	3.7981e-08	0.0771223
	cg01884891	Chronic Neck/Back Pain	Prevalent	-0.24	6.95e-10	-0.183098	3.04757e-06	0.237092	-0.234819	2.14596e-08	0.0215882	-0.171862	1.28751e-05	0.283908	-0.23206	7.55442e-09	0.0330853	-0.214229	1.04007e-07	0.10738
	cg13801970	Chronic Neck/Back Pain	Prevalent	0.33	7.05e-10	0.284557	1.09303e-07	0.137707	0.275341	1.59435e-06	0.165635	0.286406	8.65039e-08	0.132103	0.300447	5.20325e-08	0.0895552	0.31042	1.71626e-08	0.0593342
	cg07413467	Chronic Neck/Back Pain	Prevalent	0.18	7.16e-10	0.162131	6.74892e-08	0.0992733	0.162359	5.14382e-07	0.0980045	0.124379	4.42032e-05	0.309006	0.158935	3.19322e-07	0.117025	0.166353	8.43461e-08	0.0758162
	cg24296397	Chronic Neck/Back Pain	Prevalent	0.31	7.23e-10	0.285316	1.32167e-08	0.0796245	0.252511	2.85038e-06	0.185449	0.185655	0.000302581	0.401112	0.261518	4.53715e-07	0.156394	0.271323	1.61419e-07	0.124765
	cg03164561	Chronic Neck/Back Pain	Prevalent	0.39	7.37e-10	0.395698	6.60775e-10	-0.0146112	0.360642	1.57975e-07	0.075277	0.299414	3.46775e-06	0.232272	0.358879	5.59479e-08	0.0797987	0.39439	2.13073e-09	-0.0112577
	cg03144189	Chronic Neck/Back Pain	Prevalent	0.28	7.42e-10	0.214061	3.83814e-06	0.235497	0.253496	3.25858e-07	0.0946563	0.209123	6.75191e-06	0.253133	0.249119	1.6706e-07	0.110289	0.236624	6.68078e-07	0.154914
	cg06086933	Chronic Neck/Back Pain	Prevalent	0.17	7.48e-10	0.132697	8.05583e-07	0.219431	0.152378	1.21571e-07	0.103658	0.144438	6.91325e-08	0.150365	0.149397	6.61068e-08	0.121191	0.159839	6.9727e-09	0.0597701
	cg04492909	Chronic Neck/Back Pain	Prevalent	0.24	7.78e-10	0.175225	6.89739e-06	0.269897	0.226962	4.29756e-08	0.0543263	0.209205	6.08559e-08	0.128313	0.227285	1.06664e-08	0.0529794	0.214643	7.68325e-08	0.105652
	cg05533761	Chronic Neck/Back Pain	Prevalent	-0.16	8.2e-10	-0.156392	1.05583e-09	0.0225508	-0.143611	2.56048e-07	0.102432	-0.0176711	0.547492	0.889556	-0.14074	1.23073e-07	0.120372	-0.106646	6.36288e-05	0.333465
	cg07567533	Chronic Neck/Back Pain	Prevalent	0.26	8.26e-10	0.224101	1.00429e-07	0.138074	0.218559	1.53121e-06	0.159388	0.177542	3.09312e-05	0.317146	0.220017	4.15131e-07	0.153783	0.223339	2.84578e-07	0.141005
	cg00589699	Chronic Neck/Back Pain	Prevalent	0.46	8.71e-10	0.40315	8.73064e-08	0.123588	0.456939	1.58224e-08	0.00665366	0.456248	1.18902e-09	0.00815591	0.427228	3.77159e-08	0.0712434	0.416682	7.95636e-08	0.0941701
	cg12281271	Chronic Neck/Back Pain	Prevalent	0.36	9.06e-10	0.328162	3.4507e-08	0.0884398	0.311642	1.12676e-06	0.134328	0.328007	3.25231e-08	0.0888689	0.32764	9.15035e-08	0.08989	0.336926	4.17738e-08	0.0640955
	cg00154232	Chronic Neck/Back Pain	Prevalent	-0.23	9.29e-10	-0.210792	3.28353e-08	0.0835109	-0.262993	1.36415e-10	-0.143447	-0.162801	2.49754e-05	0.29217	-0.223871	1.30046e-08	0.0266481	-0.213986	6.02249e-08	0.0696269
	cg08936253	Chronic Neck/Back Pain	Prevalent	0.24	9.79e-10	0.195368	9.23749e-07	0.185968	0.229431	8.74936e-08	0.0440365	0.163386	4.98934e-05	0.319224	0.218569	9.93407e-08	0.0892938	0.20267	8.48216e-07	0.15554
	cg13783924	Chronic Neck/Back Pain	Prevalent	0.27	1.05e-09	0.254091	5.03904e-09	0.0589219	0.256426	3.95185e-08	0.050275	0.240215	3.17734e-08	0.110316	0.269784	1.70725e-09	0.000801393	0.258893	7.5852e-09	0.0411355
	cg21923568	Chronic Neck/Back Pain	Prevalent	0.28	1.06e-09	0.248245	4.0904e-08	0.113409	0.253394	1.89567e-07	0.0950212	0.249869	3.1167e-08	0.10761	0.250228	7.83309e-08	0.106327	0.270661	6.35926e-09	0.0333543
	cg05302489	Chronic Neck/Back Pain	Prevalent	0.17	1.1e-09	0.161261	6.40149e-09	0.0514061	0.165245	3.54846e-08	0.0279711	0.0784857	0.00705457	0.538319	0.157119	4.41672e-08	0.0757708	0.143473	5.64553e-07	0.15604
	cg23531049	Chronic Neck/Back Pain	Prevalent	0.17	1.12e-09	0.169094	1.68135e-09	0.00533027	0.160886	1.10104e-07	0.0536113	0.0879744	0.00255347	0.482504	0.153687	1.26282e-07	0.0959603	0.156191	6.86944e-08	0.081228
	cg04132302	Chronic Neck/Back Pain	Prevalent	0.3	1.15e-09	0.248602	4.32079e-07	0.171325	0.30191	1.10341e-08	-0.00636572	0.220539	8.11941e-06	0.26487	0.284061	1.99422e-08	0.0531288	0.274109	5.90699e-08	0.086302
	cg20844579	Chronic Neck/Back Pain	Prevalent	0.24	1.17e-09	0.185157	1.94651e-06	0.228512	0.20212	1.18937e-06	0.157832	0.161262	4.01617e-05	0.328074	0.206522	2.43758e-07	0.139493	0.192169	1.55376e-06	0.199294
	cg05515603	Chronic Neck/Back Pain	Prevalent	-0.26	1.2e-09	-0.221493	1.38182e-07	0.148105	-0.280248	5.23802e-10	-0.0778774	-0.165054	0.000110863	0.365176	-0.235171	5.96173e-08	0.0954979	-0.222036	3.25153e-07	0.146017
	cg12075928	Chronic Neck/Back Pain	Prevalent	-0.17	1.2e-09	-0.14732	1.0839e-07	0.133413	-0.176614	3.83194e-09	-0.038905	-0.0347341	0.25998	0.795682	-0.15842	3.3336e-08	0.0681188	-0.133502	3.32892e-06	0.214695
	cg15651928	Chronic Neck/Back Pain	Prevalent	0.27	1.21e-09	0.218873	9.99841e-07	0.18936	0.265665	2.85296e-08	0.0160573	0.174634	0.000118817	0.353209	0.260549	1.39397e-08	0.035004	0.257568	2.22556e-08	0.0460458
	cg21410853	Chronic Neck/Back Pain	Prevalent	0.2	1.28e-09	0.162507	5.32125e-07	0.187464	0.191199	3.81601e-08	0.0440045	0.142449	1.22554e-05	0.287757	0.185812	2.47581e-08	0.0709413	0.181347	5.62486e-08	0.0932663
	cg04535902	Chronic Neck/Back Pain	Prevalent	-0.13	1.31e-09	-0.140383	1.52117e-10	-0.0798717	-0.119165	5.81222e-07	0.0833475	0.0278474	0.308177	1.21421	-0.127948	1.90505e-08	0.0157882	-0.0992746	1.19843e-05	0.236349
	cg09018739	Chronic Neck/Back Pain	Prevalent	0.32	1.31e-09	0.25875	1.42935e-06	0.191406	0.27752	1.76926e-06	0.132748	0.263284	8.9279e-07	0.177237	0.281093	4.0035e-07	0.121585	0.270264	9.88358e-07	0.155425
	cg11902777	Chronic Neck/Back Pain	Prevalent	-0.12	1.32e-09	-0.125733	5.80522e-10	-0.047771	-0.134155	7.57237e-10	-0.117961	-0.0324962	0.143844	0.729199	-0.103154	9.23691e-07	0.140385	-0.0859249	4.53065e-05	0.283959
	cg00264650	Chronic Neck/Back Pain	Prevalent	0.19	1.36e-09	0.158374	8.73071e-07	0.166453	0.202093	4.13093e-09	-0.0636495	0.149919	3.32305e-06	0.210952	0.191673	6.58839e-09	-0.00880375	0.165801	5.02884e-07	0.127365
	cg11929752	Chronic Neck/Back Pain	Prevalent	0.2	1.39e-09	0.160291	1.31682e-06	0.198543	0.189025	9.30237e-08	0.0548754	0.145535	1.24122e-05	0.272324	0.164589	1.38024e-06	0.177053	0.17302	3.72665e-07	0.134899
	cg16143121	Chronic Neck/Back Pain	Prevalent	0.25	1.4e-09	0.2146	2.4011e-07	0.141599	0.225766	4.43013e-07	0.096934	0.104208	0.017566	0.583168	0.219226	3.18039e-07	0.123095	0.202859	2.71847e-06	0.188564
	cg06178887	Chronic Neck/Back Pain	Prevalent	0.36	1.42e-09	0.311525	1.78513e-07	0.134652	0.343334	8.57537e-08	0.0462931	0.307688	2.4408e-07	0.145312	0.348722	1.35884e-08	0.0313275	0.335485	4.55927e-08	0.0680975
	cg21413158	Chronic Neck/Back Pain	Prevalent	0.34	1.48e-09	0.293722	1.38745e-07	0.136112	0.301575	5.27146e-07	0.113013	0.225116	6.85895e-05	0.337893	0.3186	2.97043e-08	0.0629408	0.303335	1.37536e-07	0.107837
	cg18754985	Chronic Neck/Back Pain	Prevalent	-0.24	1.51e-09	-0.233437	5.954e-09	0.0273444	-0.218226	5.25128e-07	0.090726	-0.10212	0.0160087	0.5745	-0.227151	4.42727e-08	0.0535387	-0.212813	3.13932e-07	0.113277
	cg21571073	Chronic Neck/Back Pain	Prevalent	0.22	1.51e-09	0.181532	8.52554e-07	0.174853	0.219359	2.53446e-08	0.00291167	0.206866	1.7062e-08	0.0597007	0.20387	7.71214e-08	0.0733193	0.197529	2.00048e-07	0.10214
	cg07904045	Chronic Neck/Back Pain	Prevalent	-0.32	1.52e-09	-0.268157	3.05918e-07	0.16201	-0.335799	2.0812e-09	-0.0493724	-0.233947	8.77175e-06	0.268917	-0.323704	1.81685e-09	-0.0115749	-0.305354	1.4373e-08	0.0457685
	cg12728465	Chronic Neck/Back Pain	Prevalent	0.28	1.55e-09	0.226029	9.50739e-07	0.192755	0.273362	3.00234e-08	0.0237085	0.249915	4.93161e-08	0.107447	0.262418	2.95195e-08	0.0627926	0.248982	1.41677e-07	0.110778
	cg10402995	Chronic Neck/Back Pain	Prevalent	0.35	1.58e-09	0.28732	7.26262e-07	0.179084	0.317723	3.73861e-07	0.0922207	0.302948	1.59243e-07	0.134433	0.309453	2.21451e-07	0.115848	0.319344	8.49948e-08	0.0875885
	cg01926616	Chronic Neck/Back Pain	Prevalent	-0.21	1.59e-09	-0.17781	2.16552e-07	0.153285	-0.197082	9.73192e-08	0.0615162	-0.0859104	0.0176282	0.590903	-0.190952	6.79617e-08	0.0907057	-0.175812	7.35853e-07	0.162799
	cg07660627	Chronic Neck/Back Pain	Prevalent	0.14	1.59e-09	0.126924	1.40161e-08	0.0934003	0.125594	2.13998e-07	0.102898	0.0789238	0.000591725	0.436258	0.12307	9.79957e-08	0.120932	0.120913	1.79526e-07	0.136339
	cg00661169	Chronic Neck/Back Pain	Prevalent	-0.31	1.62e-09	-0.272901	1.63879e-07	0.119674	-0.313345	2.23664e-08	-0.0107902	-0.26042	5.70821e-07	0.159934	-0.307913	9.64918e-09	0.00673262	-0.300101	2.30745e-08	0.0319308
	cg16655795	Chronic Neck/Back Pain	Prevalent	0.32	1.62e-09	0.225614	2.10078e-05	0.294957	0.327937	6.16149e-09	-0.0248044	0.292148	2.49659e-08	0.0870377	0.293824	5.78988e-08	0.0818006	0.281692	1.99986e-07	0.119714
	cg26779305	Chronic Neck/Back Pain	Prevalent	0.26	1.62e-09	0.232919	1.11826e-07	0.104159	0.257018	5.61633e-08	0.011468	0.191648	1.48961e-05	0.262893	0.234084	2.47452e-07	0.0996782	0.220973	1.1e-06	0.150104
	cg16612971	Chronic Neck/Back Pain	Prevalent	0.37	1.63e-09	0.311675	5.04011e-07	0.157636	0.337427	4.79066e-07	0.0880341	0.318219	2.72205e-07	0.139949	0.344318	7.46039e-08	0.0694112	0.338799	1.14622e-07	0.0843272
	cg03450842	Chronic Neck/Back Pain	Prevalent	-0.31	1.64e-09	-0.288948	1.60009e-08	0.0679109	-0.288394	2.06706e-07	0.0696983	-0.0496443	0.387694	0.839857	-0.282348	1.02564e-07	0.0892003	-0.242927	4.80737e-06	0.216363
	cg22384423	Chronic Neck/Back Pain	Prevalent	-0.34	1.68e-09	-0.292727	1.7211e-07	0.139038	-0.325622	6.75867e-08	0.0422897	-0.197298	0.000580262	0.419711	-0.318321	3.36616e-08	0.0637621	-0.29934	2.31296e-07	0.119587
	cg25264864	Chronic Neck/Back Pain	Prevalent	-0.25	1.69e-09	-0.209481	3.69595e-07	0.162076	-0.240077	4.97748e-08	0.0396916	-0.201894	9.35349e-07	0.192422	-0.224405	1.16077e-07	0.102379	-0.227975	7.58801e-08	0.0880999
	cg21900712	Chronic Neck/Back Pain	Prevalent	-0.25	1.74e-09	-0.238939	1.39996e-08	0.0442444	-0.224457	7.27944e-07	0.102173	-0.119881	0.00649178	0.520475	-0.240151	3.29582e-08	0.0393969	-0.227634	1.56954e-07	0.0894642
	cg23801885	Chronic Neck/Back Pain	Prevalent	0.41	1.77e-09	0.347041	4.45277e-07	0.153559	0.38942	1.45684e-07	0.0501959	0.342263	6.17729e-07	0.165213	0.377174	9.47073e-08	0.0800636	0.409358	6.8241e-09	0.0015652
	cg19169154	Chronic Neck/Back Pain	Prevalent	0.41	1.79e-09	0.353154	3.01399e-07	0.138648	0.388882	1.21987e-07	0.0515068	0.339648	8.19204e-07	0.171591	0.368151	2.01228e-07	0.10207	0.389979	4.80637e-08	0.0488316
	cg19459791	Chronic Neck/Back Pain	Prevalent	0.21	1.81e-09	0.204142	2.86944e-09	0.0278968	0.188465	3.86298e-07	0.102548	0.102387	0.00426016	0.512441	0.17444	1.00616e-06	0.169335	0.172165	1.39346e-06	0.180165
	cg18140642	Chronic Neck/Back Pain	Prevalent	0.34	1.87e-09	0.283935	4.18749e-07	0.164897	0.331961	3.95048e-08	0.0236428	0.272386	1.21783e-06	0.198864	0.327529	1.43832e-08	0.0366807	0.278295	1.51703e-06	0.181486
	cg13720140	Chronic Neck/Back Pain	Prevalent	-0.33	1.89e-09	-0.289052	1.18596e-07	0.124086	-0.35057	2.0596e-09	-0.0623325	-0.294586	6.31615e-08	0.107317	-0.324651	7.13601e-09	0.0162101	-0.289737	2.36822e-07	0.122008
	cg04945608	Chronic Neck/Back Pain	Prevalent	-0.24	1.93e-09	-0.192232	1.25151e-06	0.199035	-0.237101	2.95413e-08	0.0120799	-0.116013	0.00481827	0.516611	-0.225993	3.22616e-08	0.0583644	-0.202904	7.13785e-07	0.154568
	cg01692482	Chronic Neck/Back Pain	Prevalent	-0.24	2.01e-09	-0.191446	2.44642e-06	0.202309	-0.263377	1.52239e-09	-0.0974047	-0.153376	0.000193603	0.360934	-0.227394	5.00232e-08	0.0525235	-0.210532	4.56145e-07	0.122784
	cg07978331	Chronic Neck/Back Pain	Prevalent	-0.21	2.05e-09	-0.163343	5.1055e-06	0.222174	-0.210498	5.93675e-08	-0.00237119	-0.0727223	0.0570854	0.653703	-0.191738	2.00038e-07	0.0869604	-0.169281	4.57406e-06	0.193899
	cg13855577	Chronic Neck/Back Pain	Prevalent	0.35	2.07e-09	0.303062	1.85603e-07	0.134108	0.34075	4.65948e-08	0.02643	0.208311	0.000461287	0.404825	0.338323	1.51663e-08	0.0333627	0.315683	1.76405e-07	0.0980476
	cg20056213	Chronic Neck/Back Pain	Prevalent	0.24	2.14e-09	0.225094	1.34011e-08	0.0621094	0.22445	1.47091e-07	0.0647909	0.150142	0.000201503	0.374408	0.22285	5.88645e-08	0.0714592	0.209928	3.11832e-07	0.125302
	cg19557110	Chronic Neck/Back Pain	Prevalent	0.24	2.15e-09	0.200026	6.46928e-07	0.16656	0.231798	8.7757e-08	0.0341742	0.171641	2.19988e-05	0.28483	0.221448	9.15593e-08	0.0773007	0.199766	1.33098e-06	0.167642
	cg26939341	Chronic Neck/Back Pain	Prevalent	0.28	2.15e-09	0.211761	7.23498e-06	0.243709	0.235573	3.61727e-06	0.158667	0.186283	9.1072e-05	0.334705	0.235205	1.12242e-06	0.159982	0.245322	4.64924e-07	0.123852
	cg01004980	Chronic Neck/Back Pain	Prevalent	0.25	2.19e-09	0.178467	1.82099e-05	0.286131	0.231596	1.89995e-07	0.0736176	0.215605	1.8171e-07	0.137578	0.227323	1.02479e-07	0.090709	0.224118	1.54823e-07	0.103527
	cg07742906	Chronic Neck/Back Pain	Prevalent	0.34	2.19e-09	0.289697	2.36239e-07	0.147951	0.347006	1.08411e-08	-0.0206053	0.286499	3.08388e-07	0.157357	0.299216	2.46544e-07	0.119953	0.307238	1.05266e-07	0.0963592
	cg08421448	Chronic Neck/Back Pain	Prevalent	0.27	2.21e-09	0.251157	3.48841e-08	0.0697872	0.27255	2.83058e-08	-0.00944604	0.200033	1.30133e-05	0.259137	0.249144	1.24635e-07	0.0772448	0.234251	5.94791e-07	0.132404
	cg17588954	Chronic Neck/Back Pain	Prevalent	0.23	2.22e-09	0.198995	3.15722e-07	0.134803	0.219236	1.65496e-07	0.046801	0.23612	1.07041e-09	-0.0266095	0.217496	5.54651e-08	0.0543634	0.218261	5.08756e-08	0.0510409
	cg06044191	Chronic Neck/Back Pain	Prevalent	0.3	2.27e-09	0.230323	6.82541e-06	0.232257	0.256088	3.48883e-06	0.146373	0.233181	5.20182e-06	0.22273	0.268527	3.31677e-07	0.104908	0.252729	1.62269e-06	0.157571
	cg20650823	Chronic Neck/Back Pain	Prevalent	0.25	2.29e-09	0.248547	5.14792e-09	0.0058125	0.264866	7.40472e-09	-0.0594655	0.16291	0.000168405	0.348362	0.243158	3.26698e-08	0.0273669	0.233574	1.05464e-07	0.065703
	cg24174557	Chronic Neck/Back Pain	Prevalent	-0.17	2.36e-09	-0.125127	1.7432e-05	0.263957	-0.169435	5.78549e-08	0.00332606	-0.102546	0.000523497	0.396789	-0.165551	3.02203e-08	0.0261727	-0.152648	3.22924e-07	0.102069
	cg00170307	Chronic Neck/Back Pain	Prevalent	0.25	2.4e-09	0.199373	1.3435e-06	0.202507	0.228447	2.72078e-07	0.0862131	0.205615	5.74683e-07	0.177541	0.21424	4.63473e-07	0.14304	0.227463	8.32252e-08	0.0901489
	cg13549474	Chronic Neck/Back Pain	Prevalent	0.19	2.41e-09	0.157033	5.41194e-07	0.173509	0.200229	2.44715e-09	-0.0538344	0.135954	1.56787e-05	0.284452	0.177898	3.13416e-08	0.0636962	0.183028	1.3548e-08	0.036695
	cg22532234	Chronic Neck/Back Pain	Prevalent	0.25	2.45e-09	0.221147	1.2933e-07	0.115413	0.208366	3.47715e-06	0.166535	0.211975	4.07752e-07	0.152101	0.224879	1.81935e-07	0.100484	0.233127	6.30049e-08	0.0674918
	cg21124952	Chronic Neck/Back Pain	Prevalent	0.26	2.52e-09	0.214482	1.33155e-06	0.17507	0.224621	2.38913e-06	0.136072	0.227226	2.72242e-07	0.126054	0.249094	4.85793e-08	0.0419445	0.256392	1.84321e-08	0.0138784
	cg12009405	Chronic Neck/Back Pain	Prevalent	-0.12	2.53e-09	-0.116942	3.98149e-09	0.0254832	-0.114734	8.47356e-08	0.043883	-0.0247915	0.259553	0.793404	-0.10861	1.32243e-07	0.0949134	-0.0923125	7.36738e-06	0.230729
	cg18362281	Chronic Neck/Back Pain	Prevalent	-0.15	2.54e-09	-0.124413	3.85707e-07	0.170578	-0.149409	1.51842e-08	0.00394314	-0.0900226	0.000312168	0.399849	-0.127384	4.98247e-07	0.150777	-0.119277	2.6666e-06	0.204823
	cg03954453	Chronic Neck/Back Pain	Prevalent	0.29	2.55e-09	0.228535	2.8475e-06	0.211947	0.272734	1.73352e-07	0.0595377	0.237163	1.11627e-06	0.182198	0.266371	1.08273e-07	0.0814783	0.24947	6.95844e-07	0.139759
	cg26299177	Colorectal Cancer	Prevalent	-0.07	8.25e-13	-0.0662664	8.75821e-13	0.0533372	-0.0559532	1.41404e-09	0.200669	-0.0675258	2.67868e-13	0.0353454	-0.058085	3.63928e-10	0.170214	-0.0679499	2.73663e-12	0.0292873
	cg04209035	Colorectal Cancer	Prevalent	-0.06	1.55e-09	-0.0580653	1.37472e-09	0.0322454	-0.0438055	5.88035e-06	0.269909	-0.062992	7.19165e-11	-0.0498666	-0.0572209	2.15928e-09	0.0463188	-0.0618428	7.11536e-10	-0.0307128
	cg05575921	COPD	Prevalent	-0.04	9.7e-36	-0.0352294	2.6599e-34	0.119264	-0.0298246	7.56767e-24	0.254386	-0.0335676	5.31672e-08	0.160809	-0.0361165	5.96257e-34	0.0970884	-0.0332502	3.11231e-27	0.168746
	cg14391737	COPD	Prevalent	-0.07	1.28e-35	-0.0707593	3.89971e-35	-0.0108467	-0.059288	2.42056e-24	0.153028	-0.0512132	5.01301e-11	0.268383	-0.0694575	1.03976e-32	0.00774942	-0.0674093	4.48704e-29	0.0370093
	cg03636183	COPD	Prevalent	-0.08	4.82e-31	-0.0777827	2.63672e-30	0.0277169	-0.0628098	1.44719e-19	0.214878	-0.0489411	1.71413e-05	0.388237	-0.0765992	3.71013e-28	0.0425101	-0.0747365	2.31277e-25	0.0657936
	cg21566642	COPD	Prevalent	-0.06	3.87e-28	-0.0542153	2.30641e-26	0.0964119	-0.0456843	2.25662e-18	0.238594	-0.0274784	0.00243052	0.542027	-0.0550767	8.87582e-26	0.0820547	-0.0510225	4.66017e-21	0.149626
	cg16841366	COPD	Prevalent	-0.08	2.96e-27	-0.0738997	6.78347e-26	0.0762539	-0.0605405	1.75724e-17	0.243244	-0.0469897	1.65149e-08	0.412629	-0.0722018	5.52118e-24	0.0974772	-0.0710052	4.8524e-22	0.112435
	cg21911711	COPD	Prevalent	-0.09	1.3e-25	-0.0883856	1.27124e-24	0.0179379	-0.0700828	1.34481e-15	0.221303	-0.0499521	3.61838e-06	0.444976	-0.0844847	6.52016e-22	0.061281	-0.0847086	7.13677e-21	0.0587933
	cg17739917	COPD	Prevalent	-0.07	7.94e-24	-0.0686473	3.02037e-23	0.0193239	-0.0612142	2.99565e-18	0.125511	-0.0270043	0.00776957	0.614225	-0.0663266	3.7559e-21	0.0524773	-0.0630402	2.79928e-18	0.0994261
	cg09935388	COPD	Prevalent	-0.05	1.63e-21	-0.0475289	1.00184e-20	0.0494214	-0.0356931	5.19007e-12	0.286137	-0.0134429	0.0757418	0.731142	-0.0454458	2.17838e-18	0.0910849	-0.0449512	5.28062e-17	0.100976
	cg21161138	COPD	Prevalent	-0.09	2.78e-21	-0.0855923	3.69693e-20	0.0489744	-0.0745783	4.39904e-15	0.171352	-0.0150569	0.318538	0.832702	-0.0880303	3.07772e-20	0.0218856	-0.0804573	3.22225e-16	0.10603
	cg18110140	COPD	Prevalent	-0.08	6.93e-21	-0.0772447	2.66956e-20	0.0344418	-0.0669614	2.73196e-15	0.162983	-0.0299793	0.00633039	0.625259	-0.0760269	3.41938e-19	0.0496643	-0.0688023	5.16847e-15	0.139972
	cg03707168	COPD	Prevalent	-0.08	1.07e-20	-0.0836425	2.81949e-20	-0.0455309	-0.067736	1.2092e-13	0.1533	-0.0526437	8.36479e-08	0.341954	-0.0846675	3.18519e-20	-0.058344	-0.0750836	2.97552e-15	0.0614556
	cg01940273	COPD	Prevalent	-0.07	6.17e-20	-0.0673369	1.30219e-18	0.0380442	-0.0549524	1.60945e-12	0.214966	-0.00560302	0.651611	0.919957	-0.067235	8.4204e-18	0.0394997	-0.0637446	2.94358e-15	0.0893626
	cg14466441	COPD	Prevalent	-0.07	6.7e-20	-0.0658911	2.24004e-19	0.0586992	-0.0571275	8.57595e-15	0.183893	-0.0369489	6.70937e-06	0.472158	-0.0636255	1.291e-17	0.0910645	-0.0619088	5.5288e-16	0.115589
	cg00475490	COPD	Prevalent	-0.05	1.01e-19	-0.048649	6.68364e-20	0.0270203	-0.0364811	1.26116e-11	0.270377	-0.0206086	0.00157747	0.587828	-0.0453191	5.12278e-17	0.0936185	-0.0433835	8.13504e-15	0.13233
	cg06644428	COPD	Prevalent	-0.04	1.63e-19	-0.0346053	2.43389e-18	0.134869	-0.0290939	3.2217e-13	0.272654	-0.0173787	0.000164129	0.565532	-0.0357873	5.1559e-19	0.105319	-0.0316764	1.79559e-14	0.20809
	cg22222502	COPD	Prevalent	-0.07	3.12e-19	-0.0696376	1.10967e-18	0.00517712	-0.0601128	5.33966e-14	0.141245	-0.0359395	6.60493e-05	0.486578	-0.0675548	3.05758e-17	0.0349313	-0.0635095	1.39283e-14	0.092722
	cg04885881	COPD	Prevalent	-0.07	4.36e-19	-0.0732962	1.48918e-18	-0.047088	-0.0589649	3.09968e-12	0.157644	-0.0415688	6.66198e-06	0.406161	-0.0725727	9.38838e-18	-0.0367534	-0.0659504	4.69646e-14	0.0578519
	cg19859270	COPD	Prevalent	-0.08	7.57e-19	-0.0811969	1.32344e-18	-0.0149618	-0.0710706	3.18055e-14	0.111617	-0.0388524	0.000284449	0.514345	-0.0788641	4.79846e-17	0.0141986	-0.0758383	4.67147e-15	0.0520215
	cg14580211	COPD	Prevalent	-0.09	9.44e-19	-0.0886723	1.36032e-18	0.014752	-0.0754119	1.0977e-13	0.16209	-0.0432317	0.00018875	0.519648	-0.0832163	3.49601e-16	0.0753745	-0.0827468	4.14598e-15	0.0805906
	cg19572487	COPD	Prevalent	-0.08	1.11e-18	-0.0769307	9.54171e-18	0.0383665	-0.0648526	1.04835e-12	0.189343	-0.0330721	0.00217542	0.586599	-0.0771948	3.37106e-17	0.0350655	-0.0709164	3.71707e-14	0.113544
	cg03450842	COPD	Prevalent	-0.13	1.28e-18	-0.127052	2.55737e-17	0.0226777	-0.105565	2.92551e-12	0.187963	-0.069469	3.65909e-05	0.465623	-0.123064	7.02931e-16	0.0533543	-0.122363	6.59439e-15	0.0587439
	cg04180924	COPD	Prevalent	-0.08	1.46e-18	-0.0740423	1.25974e-17	0.0744714	-0.0586345	2.47935e-11	0.267069	-0.0369473	0.000205538	0.538158	-0.0708753	9.90992e-16	0.114059	-0.0694762	1.87824e-14	0.131547
	cg25189904	COPD	Prevalent	-0.05	1.66e-18	-0.0526862	9.78728e-18	-0.0537238	-0.0454916	3.30327e-13	0.0901684	-0.0238649	0.000996869	0.522703	-0.0516595	1.40264e-16	-0.0331907	-0.0504676	4.79007e-15	-0.00935297
	cg05533761	COPD	Prevalent	-0.07	4.37e-18	-0.0650944	5.39179e-18	0.0700799	-0.0509944	1.81971e-11	0.271509	-0.0314235	0.000261236	0.551093	-0.0637916	7.41162e-17	0.0886915	-0.0588542	8.5722e-14	0.159226
	cg13193840	COPD	Prevalent	-0.08	5.78e-18	-0.077837	8.56459e-17	0.0270376	-0.0673219	9.16492e-13	0.158476	-0.0390374	0.000247574	0.512032	-0.0747048	3.46504e-15	0.0661899	-0.0739777	4.02765e-14	0.0752783
	cg07986378	COPD	Prevalent	-0.08	8.23e-18	-0.0824375	1.94143e-17	-0.0304682	-0.066877	6.21135e-12	0.164038	-0.0436818	4.96729e-05	0.453978	-0.0788132	9.20788e-16	0.0148351	-0.0757062	7.79351e-14	0.053673
	cg14753356	COPD	Prevalent	-0.08	2.26e-17	-0.0840866	2.50514e-17	-0.0510828	-0.0660227	3.4807e-11	0.174716	-0.0413004	0.00021771	0.483745	-0.0839057	6.99435e-17	-0.0488213	-0.0747251	6.71256e-13	0.0659361
	cg02738868	COPD	Prevalent	-0.12	1.12e-16	-0.12192	2.5964e-16	-0.0159962	-0.0983221	5.29476e-11	0.180649	-0.0574531	0.000626226	0.521225	-0.117409	7.36826e-15	0.0215884	-0.109058	2.63501e-12	0.0911797
	cg24859433	COPD	Prevalent	-0.08	1.5e-16	-0.0801144	7.07554e-16	-0.00143061	-0.0682616	1.20314e-11	0.14673	-0.029068	0.014548	0.63665	-0.0817297	5.49768e-16	-0.0216216	-0.0721723	4.0738e-12	0.0978466
	cg23079012	COPD	Prevalent	-0.03	1.76e-16	-0.0329795	4.54872e-16	-0.0993168	-0.0265075	1.20765e-10	0.116416	-0.00633048	0.23608	0.788984	-0.0330481	1.50142e-15	-0.101603	-0.0306328	5.99427e-13	-0.0210946
	cg02978227	COPD	Prevalent	-0.09	3.79e-16	-0.087673	6.5409e-16	0.0258556	-0.0751847	7.24174e-12	0.164614	-0.0371415	0.00285046	0.587316	-0.0814918	1.37891e-13	0.0945353	-0.0793795	2.60015e-12	0.118006
	cg01445100	COPD	Prevalent	0.13	8.08e-16	0.13169	3.40118e-15	-0.0130009	0.110987	2.57202e-11	0.146255	0.0936654	4.4809e-08	0.279497	0.132625	3.25527e-15	-0.0201955	0.119906	5.63374e-12	0.0776482
	cg23771366	COPD	Prevalent	-0.09	9.08e-16	-0.0844513	2.2788e-15	0.0616527	-0.0577315	8.40475e-08	0.358539	-0.037253	0.00201142	0.586077	-0.0792017	2.25148e-13	0.119981	-0.0828416	7.7508e-14	0.0795372
	cg09834951	COPD	Prevalent	-0.12	1.38e-15	-0.119201	5.77839e-15	0.00665604	-0.096355	3.00692e-10	0.197041	-0.0511738	0.00318754	0.573552	-0.115791	7.10544e-14	0.0350723	-0.112623	1.73218e-12	0.0614717
	cg21611682	COPD	Prevalent	-0.11	2.55e-15	-0.106737	2.25805e-14	0.0296597	-0.0760008	6.59893e-08	0.309084	-0.0387539	0.0179837	0.647692	-0.102808	4.01961e-13	0.0653844	-0.103522	1.43394e-12	0.0588913
	cg24797066	COPD	Prevalent	-0.12	3.49e-15	-0.121567	8.72968e-16	-0.0130567	-0.104048	7.91161e-12	0.132932	-0.0501249	0.0033107	0.582293	-0.110938	4.60642e-13	0.0755205	-0.109081	4.94791e-12	0.0909951
	cg27241845	COPD	Prevalent	-0.07	5.65e-15	-0.069187	4.39519e-14	0.0116144	-0.0603623	6.41138e-11	0.137682	-0.0256645	0.0158175	0.633364	-0.0661025	1.2734e-12	0.0556786	-0.0659735	5.34977e-12	0.057521
	cg15342087	COPD	Prevalent	-0.08	6.74e-15	-0.0783311	3.73435e-14	0.0208612	-0.0672384	1.43378e-10	0.159519	-0.0257512	0.0349692	0.67811	-0.0804832	2.11975e-14	-0.0060395	-0.0731443	1.44978e-11	0.0856957
	cg11320225	COPD	Prevalent	-0.09	8.87e-15	-0.0903134	2.05019e-15	-0.00348248	-0.078043	5.96453e-12	0.132855	-0.0522161	1.33281e-05	0.419821	-0.086656	4.56424e-14	0.0371559	-0.0802865	1.27904e-11	0.107928
	cg07917901	COPD	Prevalent	-0.09	1.13e-14	-0.0922795	4.66808e-14	-0.0253281	-0.0867963	9.49072e-13	0.0355961	-0.0803803	5.06278e-11	0.106886	-0.0941175	2.05801e-14	-0.0457503	-0.0879178	5.93737e-12	0.023136
	cg19701538	COPD	Prevalent	-0.07	1.37e-14	-0.0675415	2.48322e-14	0.0351211	-0.0596143	1.72658e-11	0.148367	-0.0417787	6.6557e-06	0.403161	-0.0676427	4.79012e-14	0.0336761	-0.0601456	7.3997e-11	0.140777
	cg00073090	COPD	Prevalent	-0.11	1.38e-14	-0.105856	2.3865e-14	0.0376754	-0.0876246	2.98123e-10	0.203413	-0.046713	0.0024656	0.575336	-0.101434	5.16587e-13	0.0778765	-0.0979885	1.26241e-11	0.109195
	cg06831571	COPD	Prevalent	0.07	1.79e-14	0.0684426	1.87906e-14	0.0222493	0.0535168	2.70514e-09	0.235475	0.0366788	0.000124773	0.476017	0.0665514	1.92499e-13	0.0492663	0.0673706	4.53301e-13	0.0375625
	cg11660018	COPD	Prevalent	-0.09	1.81e-14	-0.084245	6.48307e-14	0.0639448	-0.0604421	9.14148e-08	0.328421	-0.0192386	0.161249	0.786238	-0.0809446	1.19766e-12	0.100616	-0.0834089	8.46462e-13	0.0732345
	cg06421013	COPD	Prevalent	-0.07	2.53e-14	-0.0632549	9.00779e-13	0.0963584	-0.0545304	1.15399e-09	0.220995	-0.0299951	0.00217131	0.571499	-0.0644573	7.59269e-13	0.0791812	-0.0639171	4.22204e-12	0.0868987
	cg12075928	COPD	Prevalent	-0.06	3.02e-14	-0.0599146	1.90316e-13	0.00142385	-0.0523137	1.4833e-10	0.128104	-0.0266858	0.00313729	0.555237	-0.0604642	2.26856e-13	-0.00773741	-0.05654	2.82014e-11	0.0576673
	cg18181703	COPD	Prevalent	-0.08	4.94e-14	-0.0782711	3.84912e-14	0.0216114	-0.0636393	9.12047e-10	0.204508	-0.0462479	1.61626e-05	0.421901	-0.0756071	3.92859e-13	0.0549108	-0.0675954	3.56561e-10	0.155057
	cg13343932	COPD	Prevalent	-0.05	1.18e-13	-0.0522422	3.43012e-13	-0.0448437	-0.0425973	4.82637e-09	0.148055	-0.0281689	0.00021081	0.436622	-0.0525774	4.84843e-13	-0.0515489	-0.0483317	1.30638e-10	0.0333667
	cg08822075	COPD	Prevalent	-0.05	1.27e-13	-0.0461349	3.03998e-13	0.0773024	-0.035736	1.43237e-08	0.285279	-0.0280603	1.93523e-05	0.438793	-0.0459431	5.59342e-13	0.0811385	-0.0417979	2.00364e-10	0.164042
	cg00711496	COPD	Prevalent	-0.04	1.5e-13	-0.0373353	9.17672e-14	0.0666167	-0.0283463	1.81523e-08	0.291342	-0.0233017	6.92468e-06	0.417457	-0.0349464	5.78412e-12	0.126341	-0.0358401	7.0394e-12	0.103996
	cg03329539	COPD	Prevalent	-0.07	1.52e-13	-0.0708854	6.85739e-13	-0.0126485	-0.060408	1.22564e-09	0.137028	-0.0150872	0.205822	0.784468	-0.0708346	1.72732e-12	-0.0119231	-0.0638204	6.9021e-10	0.0882793
	cg11047325	COPD	Prevalent	-0.04	2.43e-13	-0.0426194	6.70541e-13	-0.0654841	-0.0334401	2.29291e-08	0.163997	-0.0230252	0.000226456	0.42437	-0.0419662	2.51863e-12	-0.0491558	-0.0387431	4.06625e-10	0.0314236
	cg00310412	COPD	Prevalent	-0.11	2.67e-13	-0.101982	5.44826e-12	0.0728926	-0.0877326	4.44948e-09	0.202431	-0.0389197	0.0196715	0.646184	-0.106001	1.53445e-12	0.0363583	-0.100542	8.15637e-11	0.0859808
	cg11315935	COPD	Prevalent	-0.08	3.25e-13	-0.0839792	1.53492e-13	-0.0497404	-0.067684	2.2322e-09	0.15395	-0.0580816	5.58825e-07	0.27398	-0.080639	2.124e-12	-0.00798764	-0.0777994	5.68363e-11	0.027508
	cg14624207	COPD	Prevalent	-0.12	5.61e-13	-0.121519	1.17873e-12	-0.0126589	-0.100906	4.69709e-09	0.159116	-0.040478	0.0370286	0.662683	-0.118624	7.16567e-12	0.0114654	-0.118509	2.99388e-11	0.012423
	cg23110422	COPD	Prevalent	-0.06	7.12e-13	-0.0614559	7.77255e-13	-0.024265	-0.0455571	1.28776e-07	0.240715	-0.0250555	0.00795958	0.582409	-0.0609172	2.6804e-12	-0.0152875	-0.0594971	3.20585e-11	0.00838115
	cg05934812	COPD	Prevalent	-0.07	9.49e-13	-0.0717606	5.35549e-13	-0.0251516	-0.0551141	3.9055e-08	0.212656	-0.0214796	0.0586861	0.693149	-0.066255	5.80283e-11	0.0534997	-0.0605528	6.45295e-09	0.13496
	cg15652719	COPD	Prevalent	-0.08	9.66e-13	-0.0773062	6.49452e-13	0.0336727	-0.063264	3.36476e-09	0.2092	-0.0532354	1.21378e-06	0.334557	-0.0756443	2.95227e-12	0.0544466	-0.0679422	1.51008e-09	0.150723
	cg14377032	COPD	Prevalent	-0.07	1.29e-12	-0.0689272	3.15646e-12	0.0153257	-0.0556596	2.06586e-08	0.204862	-0.0320435	0.0026935	0.542235	-0.06428	1.31119e-10	0.0817145	-0.0659712	1.63327e-10	0.0575542
	cg17417856	COPD	Prevalent	-0.09	1.31e-12	-0.0886338	7.86613e-13	0.0151798	-0.0691191	2.99009e-08	0.23201	-0.0490651	0.000151884	0.454833	-0.0809681	1.04683e-10	0.100354	-0.0847162	5.67119e-11	0.0587094
	cg26577523	COPD	Prevalent	-0.07	1.33e-12	-0.0737737	7.82766e-13	-0.0539105	-0.0585651	1.20309e-08	0.163356	-0.0482024	4.70547e-06	0.311394	-0.0717888	4.37776e-12	-0.0255548	-0.0642909	2.79195e-09	0.0815581
	cg25213720	COPD	Prevalent	-0.08	1.56e-12	-0.0842137	6.76265e-13	-0.0526715	-0.0800141	6.13173e-12	-0.000176122	-0.0660768	1.96698e-08	0.174041	-0.0812772	5.96822e-12	-0.0159652	-0.0758507	4.59757e-10	0.0518666
	cg01901332	COPD	Prevalent	-0.06	2.28e-12	-0.0618187	9.82526e-12	-0.0303114	-0.0558737	8.92465e-10	0.0687714	-0.0348193	0.000263211	0.419678	-0.0610412	3.33798e-11	-0.0173536	-0.0586503	5.27859e-10	0.0224958
	cg05336220	COPD	Prevalent	-0.07	2.56e-12	-0.0711961	1.01361e-12	-0.0170874	-0.0594466	2.65103e-09	0.150763	-0.0474055	3.36018e-06	0.322778	-0.0681119	1.37566e-11	0.0269733	-0.0631744	1.42723e-09	0.0975081
	cg09469355	COPD	Prevalent	-0.1	3.44e-12	-0.0981991	3.50295e-12	0.0180092	-0.0839478	2.88274e-09	0.160522	-0.047495	0.00149831	0.52505	-0.0909327	1.66911e-10	0.090673	-0.087902	2.22805e-09	0.12098
	cg14179389	COPD	Prevalent	-0.04	3.48e-12	-0.0403457	1.95055e-12	-0.00864132	-0.0298803	2.26732e-07	0.252993	-0.017378	0.00503072	0.56555	-0.0365329	4.07339e-10	0.0866764	-0.033439	2.37965e-08	0.164024
	cg12876356	COPD	Prevalent	-0.03	3.88e-12	-0.0297642	5.49887e-11	0.00786159	-0.0236955	2.4015e-07	0.21015	0.00272007	0.646887	1.09067	-0.0291298	2.67131e-10	0.0290074	-0.0287927	1.24564e-09	0.0402441
	cg25845814	COPD	Prevalent	-0.09	4.44e-12	-0.0864105	1.55531e-11	0.0398836	-0.0704772	6.48022e-08	0.21692	-0.00724567	0.644712	0.919493	-0.0819152	3.73489e-10	0.0898307	-0.0807979	1.97192e-09	0.102245
	cg13705457	COPD	Prevalent	0.07	4.45e-12	0.0724104	2.99849e-12	-0.0344349	0.0491581	2.43536e-06	0.297741	0.0400184	0.000223249	0.428309	0.0699439	2.61641e-11	0.000801269	0.0713378	4.21961e-11	-0.0191117
	cg21322436	COPD	Prevalent	-0.07	4.82e-12	-0.072562	4.68129e-12	-0.0366007	-0.0575394	4.86974e-08	0.178009	-0.0245205	0.0362445	0.649707	-0.0706863	5.79182e-11	-0.00980387	-0.0691537	2.48767e-10	0.0120902
	cg25953130	COPD	Prevalent	-0.05	4.88e-12	-0.0458001	6.71137e-12	0.083997	-0.0395183	4.6319e-09	0.209635	-0.0194412	0.00721648	0.611175	-0.0447483	3.75138e-11	0.105033	-0.0397227	1.1477e-08	0.205547
	cg02759869	COPD	Prevalent	-0.08	5.02e-12	-0.0810878	4.36015e-12	-0.0135978	-0.0657357	2.6288e-08	0.178304	-0.0447561	0.000263387	0.440549	-0.0740352	3.98561e-10	0.0745602	-0.0747512	9.31225e-10	0.0656104
	cg10041129	COPD	Prevalent	-0.09	5.24e-12	-0.0882118	1.54232e-12	0.0198693	-0.0717116	8.39031e-09	0.203205	-0.0493865	0.000143609	0.451261	-0.0820719	7.34587e-11	0.0880896	-0.0787501	1.30298e-09	0.124998
	cg10587886	COPD	Prevalent	-0.05	5.46e-12	-0.0471123	9.29791e-12	0.0577545	-0.0392654	1.09516e-08	0.214691	-0.0246269	0.000681499	0.507461	-0.0469039	1.5031e-11	0.0619221	-0.0430657	1.93612e-09	0.138687
	cg25001882	COPD	Prevalent	-0.07	5.5e-12	-0.0655485	6.96431e-12	0.0635921	-0.0492096	3.09586e-07	0.297006	-0.0122103	0.278008	0.825567	-0.0612383	2.69025e-10	0.125167	-0.0576271	8.41404e-09	0.176755
	cg03484238	COPD	Prevalent	-0.09	5.65e-12	-0.0932933	7.78168e-12	-0.0365926	-0.0845778	4.99065e-10	0.0602465	-0.065955	1.88995e-06	0.267167	-0.0927851	1.53996e-11	-0.0309459	-0.0833192	4.72364e-09	0.074231
	cg18316974	COPD	Prevalent	-0.02	6.29e-12	-0.0218574	9.41645e-11	-0.0928675	-0.0169117	6.74467e-07	0.154417	0.00130593	0.763305	1.0653	-0.02155	3.17235e-10	-0.0775024	-0.0208821	3.05176e-09	-0.0441068
	cg07045119	COPD	Prevalent	-0.08	6.9e-12	-0.0749142	3.93191e-10	0.0635724	-0.0629299	1.54986e-07	0.213377	-0.0456661	0.000258364	0.429173	-0.0779306	1.22523e-10	0.0258674	-0.0798874	1.55124e-10	0.00140734
	cg13184736	COPD	Prevalent	-0.04	7.06e-12	-0.0371178	3.79847e-11	0.0720539	-0.036631	1.15468e-10	0.0842254	-0.0203266	0.000582057	0.491835	-0.0373656	4.74645e-11	0.0658589	-0.0372564	1.76696e-10	0.0685893
	cg26371847	COPD	Prevalent	-0.12	7.35e-12	-0.11533	9.25066e-12	0.0389131	-0.0776315	4.98686e-06	0.353071	-0.0692429	7.33148e-05	0.422976	-0.104271	1.07465e-09	0.131079	-0.113293	1.10822e-10	0.0558935
	cg16074643	COPD	Prevalent	-0.07	8.48e-12	-0.0704983	3.47803e-11	-0.00711857	-0.0602859	1.50093e-08	0.138772	-0.0513069	1.91882e-06	0.267044	-0.0703381	5.12116e-11	-0.00483021	-0.0624076	1.70488e-08	0.108463
	cg04907244	COPD	Prevalent	-0.04	8.59e-12	-0.0412983	1.85134e-11	-0.032458	-0.0319954	2.11316e-07	0.200115	-0.0246605	0.000107158	0.383488	-0.0394761	2.19343e-10	0.013098	-0.0389296	1.04376e-09	0.0267601
	cg09411739	COPD	Prevalent	-0.1	9.07e-12	-0.102173	6.54954e-12	-0.0217291	-0.0930622	3.55292e-10	0.069378	-0.0731632	1.19117e-06	0.268368	-0.101052	1.59629e-11	-0.0105237	-0.0935512	1.7071e-09	0.0644881
	cg09842685	COPD	Prevalent	-0.09	9.2e-12	-0.0875855	8.54828e-12	0.0268274	-0.0746979	6.28904e-09	0.170023	-0.0318761	0.0240737	0.645821	-0.0859329	4.04046e-11	0.0451897	-0.0745522	2.51097e-08	0.171642
	cg14901243	COPD	Prevalent	-0.08	9.73e-12	-0.0820811	3.33659e-12	-0.0260138	-0.0653934	3.05869e-08	0.182582	-0.048615	6.28698e-05	0.392312	-0.0748029	3.1973e-10	0.0649639	-0.0714255	5.72268e-09	0.107182
	cg03604011	COPD	Prevalent	0.04	9.87e-12	0.0436061	6.981e-12	-0.0901533	0.0343716	6.46656e-08	0.140709	0.0221683	0.000955362	0.445792	0.0415875	1.04874e-10	-0.0396878	0.0372172	1.89092e-08	0.0695694
	cg04628419	COPD	Prevalent	-0.07	1.05e-11	-0.0763452	3.85082e-12	-0.0906459	-0.0653745	2.61315e-09	0.0660781	-0.054303	1.05526e-06	0.224242	-0.0759815	7.10739e-12	-0.0854495	-0.0630738	3.47106e-08	0.098945
	cg18642234	COPD	Prevalent	-0.11	1.09e-11	-0.111253	7.79489e-12	-0.0113912	-0.0767576	2.26662e-06	0.302203	-0.0479334	0.00614133	0.564242	-0.0968874	3.70392e-09	0.119205	-0.104328	7.2696e-10	0.051562
	cg23680451	COPD	Prevalent	-0.06	1.14e-11	-0.0619253	2.5542e-12	-0.0320876	-0.0427029	1.41557e-06	0.288286	-0.0409539	5.39386e-06	0.317436	-0.0584175	5.83992e-11	0.0263744	-0.0503152	4.59041e-08	0.161413
	cg00501876	COPD	Prevalent	-0.11	1.15e-11	-0.107995	2.69062e-11	0.0182263	-0.0953091	5.61434e-09	0.133554	-0.0342432	0.0590499	0.688698	-0.0963206	4.54903e-09	0.124358	-0.0978109	7.34262e-09	0.11081
	cg22551157	COPD	Prevalent	-0.08	1.22e-11	-0.0752399	3.49757e-11	0.0595008	-0.067674	2.69165e-09	0.154074	-0.0410295	0.000574244	0.487132	-0.0741889	1.02555e-10	0.0726391	-0.0635723	8.3229e-08	0.205346
	cg18644227	COPD	Prevalent	-0.09	1.23e-11	-0.0883277	3.32105e-12	0.0185812	-0.0742142	4.25311e-09	0.175397	-0.0475166	0.000334974	0.472038	-0.0827068	1.04889e-10	0.0810353	-0.0785889	2.70671e-09	0.12679
	cg04942605	COPD	Prevalent	-0.09	1.38e-11	-0.0902718	3.46332e-12	-0.00302036	-0.0747546	7.17613e-09	0.169394	-0.0599402	5.58552e-06	0.333998	-0.0865126	3.69205e-11	0.0387487	-0.0756929	2.30432e-08	0.158967
	cg19254163	COPD	Prevalent	-0.08	1.5e-11	-0.0796131	4.37122e-11	0.00483626	-0.0670456	2.58854e-08	0.16193	-0.0442833	0.000454704	0.446459	-0.0794777	7.99518e-11	0.00652877	-0.0822027	5.60515e-11	-0.0275333
	cg05339037	COPD	Prevalent	-0.11	1.63e-11	-0.112377	9.89362e-12	-0.0216109	-0.090754	4.4124e-08	0.174964	-0.0556574	0.0013637	0.494024	-0.100566	1.56745e-09	0.0857647	-0.0968973	1.6202e-08	0.119115
	cg12803068	COPD	Prevalent	0.02	1.9e-11	0.0224302	1.66226e-11	-0.121511	0.0203782	1.18594e-09	-0.018909	0.00350155	0.37126	0.824922	0.0221682	7.67125e-11	-0.10841	0.0187199	8.89697e-08	0.0640026
	cg27141167	COPD	Prevalent	-0.07	2.06e-11	-0.069729	3.30794e-11	0.00387112	-0.051426	8.78075e-07	0.265343	-0.0458354	1.92353e-05	0.345208	-0.0696879	4.60256e-11	0.00445872	-0.0631831	8.22824e-09	0.0973843
	cg12166711	COPD	Prevalent	-0.08	2.21e-11	-0.0868839	8.21589e-12	-0.0860493	-0.0723768	1.059e-08	0.0952901	-0.0618842	1.48666e-06	0.226447	-0.0856675	2.41436e-11	-0.0708436	-0.0745411	1.86925e-08	0.0682361
	cg21058413	COPD	Prevalent	-0.08	2.45e-11	-0.0779459	4.51625e-11	0.0256757	-0.061125	1.80615e-07	0.235938	-0.0596723	5.3539e-07	0.254097	-0.0789448	3.65917e-11	0.0131904	-0.0719245	4.82798e-09	0.100943
	cg26992381	COPD	Prevalent	-0.06	2.47e-11	-0.0602675	4.8552e-11	-0.00445912	-0.0524644	1.06083e-08	0.125593	-0.0385201	4.22526e-05	0.357999	-0.0589311	1.99778e-10	0.0178156	-0.0603413	2.33495e-10	-0.00568889
	cg23924737	COPD	Prevalent	-0.09	2.55e-11	-0.0946153	9.73522e-12	-0.0512807	-0.0783857	1.69624e-08	0.129048	-0.0786437	1.51038e-08	0.126181	-0.0904349	1.08006e-10	-0.00483241	-0.0858527	2.8211e-09	0.0460808
	cg19885130	COPD	Prevalent	-0.05	2.78e-11	-0.0489055	1.26554e-10	0.0218895	-0.0424634	3.13765e-08	0.150732	-0.0117023	0.177819	0.765954	-0.0473574	8.69766e-10	0.0528523	-0.0456429	1.01742e-08	0.0871421
	cg14090520	COPD	Prevalent	-0.08	3.11e-11	-0.080093	1.08268e-11	-0.00116266	-0.0671461	1.10188e-08	0.160674	-0.056142	2.53819e-06	0.298226	-0.0774679	6.82378e-11	0.0316506	-0.068236	2.98607e-08	0.14705
	cg04682193	COPD	Prevalent	-0.1	3.13e-11	-0.102468	1.41167e-11	-0.0246825	-0.0944539	3.4225e-10	0.0554609	-0.0975804	9.7597e-11	0.0241965	-0.101756	2.68031e-11	-0.0175637	-0.0958413	1.09969e-09	0.041587
	cg17684034	COPD	Prevalent	-0.06	3.18e-11	-0.0620303	3.16827e-11	-0.0338385	-0.0520186	2.81776e-08	0.133023	-0.0271909	0.00647148	0.546819	-0.0568668	1.74672e-09	0.05222	-0.0547484	1.80419e-08	0.0875259
	cg16365747	COPD	Prevalent	-0.1	3.23e-11	-0.103088	6.90303e-12	-0.0308769	-0.0906511	1.53548e-09	0.0934893	-0.0968364	9.65261e-11	0.0316356	-0.0976725	1.16478e-10	0.0232751	-0.0887871	1.44785e-08	0.112129
	cg01203960	COPD	Prevalent	-0.12	3.52e-11	-0.126305	5.43165e-12	-0.0525404	-0.104592	1.08272e-08	0.128404	-0.0910057	8.04527e-07	0.241619	-0.11717	2.0931e-10	0.0235817	-0.10258	7.94946e-08	0.145169
	cg21811986	COPD	Prevalent	-0.08	3.52e-11	-0.0767374	5.34919e-11	0.0407822	-0.0740641	2.34741e-10	0.0741992	-0.0527303	9.32467e-06	0.340871	-0.0752999	1.8599e-10	0.058751	-0.0697933	1.03391e-08	0.127584
	cg04257639	COPD	Prevalent	-0.07	3.69e-11	-0.0746882	2.03284e-11	-0.0669742	-0.066364	2.47692e-09	0.0519426	-0.0566491	4.28356e-07	0.190727	-0.0727079	9.40342e-11	-0.0386849	-0.0668929	7.75258e-09	0.0443876
	cg16295975	COPD	Prevalent	-0.08	3.86e-11	-0.0845796	1.68308e-11	-0.0572455	-0.0676128	6.27529e-08	0.15484	-0.0689508	4.13869e-08	0.138115	-0.0834576	4.09795e-11	-0.0432202	-0.0729747	2.011e-08	0.0878167
	cg23931381	COPD	Prevalent	-0.05	4.18e-11	-0.0474146	4.16525e-11	0.0517089	-0.038017	1.45997e-07	0.23966	-0.0333205	4.82474e-06	0.333589	-0.0455192	3.61311e-10	0.0896157	-0.0467068	3.37573e-10	0.0658635
	cg05603985	COPD	Prevalent	-0.07	4.4e-11	-0.0706204	1.45618e-10	-0.00886348	-0.0605765	3.68522e-08	0.134622	-0.0350142	0.00253488	0.499798	-0.0674693	1.3039e-09	0.0361524	-0.0614038	8.63381e-08	0.122803
	cg06678140	COPD	Prevalent	-0.09	4.42e-11	-0.0866779	2.70722e-11	0.0369124	-0.0782673	1.95562e-09	0.130363	-0.0641173	1.00016e-06	0.287585	-0.0842963	1.29342e-10	0.0633747	-0.0766965	1.28719e-08	0.147817
	cg21163477	COPD	Prevalent	-0.07	4.52e-11	-0.0679996	3.51384e-11	0.028577	-0.0564932	3.15925e-08	0.192955	-0.0472542	5.56765e-06	0.324941	-0.0648083	3.80666e-10	0.0741665	-0.0639294	1.9724e-09	0.0867229
	cg05866990	COPD	Prevalent	0.08	4.67e-11	0.0793257	6.88739e-11	0.00842853	0.0622138	3.50723e-07	0.222327	0.0438711	0.000527067	0.451611	0.0787385	1.51835e-10	0.0157692	0.079163	4.01416e-10	0.0104624
	cg05567377	COPD	Prevalent	-0.09	5.69e-11	-0.0921431	1.79129e-11	-0.0238123	-0.0798121	5.05944e-09	0.113199	-0.06066	1.33968e-05	0.326	-0.0914829	3.49914e-11	-0.0164766	-0.0816799	1.1176e-08	0.0924451
	cg11345960	COPD	Prevalent	-0.06	5.78e-11	-0.0609958	1.77587e-10	-0.0165975	-0.0570798	2.26755e-09	0.0486698	-0.0427802	1.03985e-05	0.286997	-0.0615478	1.78996e-10	-0.0257966	-0.0582416	4.79831e-09	0.0293066
	cg18882687	COPD	Prevalent	-0.06	5.84e-11	-0.0559611	7.70706e-11	0.0673146	-0.0507268	3.40874e-09	0.154553	-0.0303127	0.000719117	0.494788	-0.0552945	2.07399e-10	0.0784244	-0.0489638	4.8027e-08	0.183937
	cg23916896	COPD	Prevalent	-0.04	6.17e-11	-0.0369947	1.72067e-10	0.075132	-0.0270253	3.19081e-06	0.324367	-0.0124677	0.0505672	0.688308	-0.0353645	1.96067e-09	0.115888	-0.0358715	3.1718e-09	0.103211
	cg16173675	COPD	Prevalent	0.09	6.83e-11	0.0862901	4.48029e-10	0.0412216	0.0761152	2.91342e-08	0.154275	0.0618845	1.00538e-05	0.312395	0.087373	3.6792e-10	0.0291894	0.0772267	8.23512e-08	0.141925
	cg04182427	COPD	Prevalent	-0.06	7.04e-11	-0.0601319	7.89248e-10	-0.00219907	-0.0502453	3.16388e-07	0.162578	-0.017291	0.114131	0.711817	-0.0616621	4.73658e-10	-0.0277009	-0.0548897	7.5419e-08	0.0851713
	cg10895511	COPD	Prevalent	-0.07	7.73e-11	-0.0671895	2.40591e-10	0.0401497	-0.0539852	3.1256e-07	0.228782	-0.0405117	0.000212844	0.421262	-0.0693031	9.71264e-11	0.009955	-0.062297	1.74752e-08	0.110042
	cg26498349	COPD	Prevalent	-0.06	7.99e-11	-0.0584732	8.61676e-11	0.0254471	-0.0434885	1.4259e-06	0.275192	-0.0361213	9.20684e-05	0.397979	-0.0567462	4.16959e-10	0.0542304	-0.0500608	1.08903e-07	0.165653
	cg26744554	COPD	Prevalent	-0.09	8.49e-11	-0.0882744	5.31905e-11	0.0191733	-0.070615	1.41973e-07	0.215389	-0.05972	1.22414e-05	0.336444	-0.0865732	1.76152e-10	0.0380752	-0.0763633	5.1794e-08	0.151519
	cg02732789	COPD	Prevalent	-0.07	8.6e-11	-0.0711826	1.24106e-10	-0.0168939	-0.0578447	1.75319e-07	0.173647	-0.0334221	0.00426	0.522541	-0.0650853	5.82512e-09	0.0702099	-0.0643461	2.36248e-08	0.0807703
	cg10399789	COPD	Prevalent	-0.05	8.82e-11	-0.0480584	6.55475e-09	0.0388318	-0.0432957	2.10281e-07	0.134086	-0.00905827	0.342466	0.818835	-0.0511484	1.23887e-09	-0.0229673	-0.0484459	1.83966e-08	0.031081
	cg11405655	COPD	Prevalent	-0.04	9.16e-11	-0.0417706	5.04142e-11	-0.044265	-0.0338424	1.06092e-07	0.153939	-0.0231638	0.000436994	0.420904	-0.0396428	7.34413e-10	0.00893036	-0.0356206	7.78829e-08	0.109485
	cg15394081	COPD	Prevalent	-0.06	9.49e-11	-0.0617103	1.6998e-10	-0.0285045	-0.0477852	8.32953e-07	0.20358	-0.0268619	0.00921673	0.552302	-0.0552967	1.51912e-08	0.0783878	-0.0566267	1.84649e-08	0.0562219
	cg23386939	COPD	Prevalent	-0.09	9.62e-11	-0.0966487	7.87906e-12	-0.0738746	-0.0746988	1.05215e-07	0.170014	-0.0904915	1.17823e-10	-0.00546143	-0.0934982	5.06666e-11	-0.038869	-0.0862674	3.49092e-09	0.0414734
	cg04535902	COPD	Prevalent	-0.04	1.04e-10	-0.0386623	1.98016e-09	0.0334434	-0.0309376	1.90757e-06	0.22656	0.00267641	0.738159	1.06691	-0.0378643	7.31634e-09	0.0533932	-0.0377085	1.94203e-08	0.0572864
	cg04628648	COPD	Prevalent	-0.08	1.08e-10	-0.0782801	1.07989e-10	0.0214983	-0.0709782	3.80549e-09	0.112773	-0.0744521	6.68833e-10	0.0693486	-0.0771942	2.53262e-10	0.0350724	-0.0731307	6.20996e-09	0.0858667
	cg20294744	COPD	Prevalent	-0.04	1.1e-10	-0.0388659	2.50484e-10	0.0283523	-0.0351352	1.09521e-08	0.121621	-0.0168926	0.00990895	0.577685	-0.0384948	6.59101e-10	0.0376291	-0.0364447	1.24912e-08	0.0888833
	cg20734664	COPD	Prevalent	-0.06	1.11e-10	-0.0600231	1.55327e-10	-0.000385816	-0.0511441	5.41323e-08	0.147599	-0.0382297	6.84439e-05	0.362839	-0.0599025	2.42936e-10	0.00162515	-0.0498213	3.94653e-07	0.169645
	cg14169841	COPD	Prevalent	-0.08	1.12e-10	-0.0803384	4.76975e-11	-0.0042303	-0.0644091	1.30856e-07	0.194887	-0.0466742	0.000198677	0.416573	-0.0775449	3.07554e-10	0.0306884	-0.0667785	1.70468e-07	0.165268
	cg26164488	COPD	Prevalent	-0.07	1.16e-10	-0.0675944	2.04202e-10	0.0343661	-0.0593733	2.00923e-08	0.151811	-0.0468037	1.44049e-05	0.331376	-0.0693772	9.22567e-11	0.00889709	-0.0616651	2.6781e-08	0.11907
	cg27429480	COPD	Prevalent	-0.09	1.19e-10	-0.0898668	5.70564e-11	0.00148042	-0.0779018	1.13448e-08	0.134424	-0.0799663	4.79645e-09	0.111486	-0.0893612	1.01883e-10	0.00709789	-0.0801774	1.69943e-08	0.10914
	cg02583484	COPD	Prevalent	-0.06	1.23e-10	-0.0609499	1.13524e-10	-0.0158319	-0.0479721	6.17837e-07	0.200465	-0.0147941	0.163492	0.753431	-0.0547669	1.14987e-08	0.0872184	-0.054742	3.06855e-08	0.0876328
	cg13784607	COPD	Prevalent	-0.06	1.25e-10	-0.0622378	5.0563e-10	-0.0372969	-0.0544415	5.29001e-08	0.0926414	-0.0299864	0.00455524	0.500226	-0.0609448	1.62403e-09	-0.0157467	-0.0549606	1.30353e-07	0.0839908
	cg14074174	COPD	Prevalent	-0.1	1.26e-10	-0.0996977	1.05025e-10	0.00302274	-0.0826216	9.55735e-08	0.173784	-0.0488175	0.00262765	0.511825	-0.0907606	6.35242e-09	0.0923937	-0.0978012	1.14848e-09	0.0219885
	cg24161740	COPD	Prevalent	-0.06	1.28e-10	-0.0614484	1.29967e-10	-0.0241405	-0.0560283	5.63859e-09	0.0661948	-0.0500744	1.69641e-07	0.165427	-0.05868	1.26753e-09	0.0220006	-0.0595426	2.07042e-09	0.00762344
	cg09465703	COPD	Prevalent	-0.04	1.3e-10	-0.0416511	1.49889e-10	-0.0412784	-0.0335577	2.54173e-07	0.161057	-0.0173191	0.0128643	0.567022	-0.0388567	3.66617e-09	0.0285836	-0.0389108	9.03631e-09	0.02723
	cg12405599	COPD	Prevalent	-0.07	1.32e-10	-0.0758106	6.53479e-11	-0.0830081	-0.0619381	8.20095e-08	0.11517	-0.0728572	2.75456e-10	-0.0408173	-0.072627	5.51703e-10	-0.0375287	-0.072935	1.4909e-09	-0.0419284
	cg18146737	COPD	Prevalent	-0.02	1.37e-10	-0.0159636	1.88154e-09	0.201821	-0.0131333	9.52337e-07	0.343334	0.00299147	0.380587	1.14957	-0.0159076	3.72778e-09	0.20462	-0.0152338	3.92396e-08	0.238308
	cg08913523	COPD	Prevalent	-0.06	1.45e-10	-0.0585971	2.47813e-10	0.0233818	-0.0466848	4.81947e-07	0.22192	-0.0383308	5.01625e-05	0.361154	-0.0581724	4.83355e-10	0.0304592	-0.0538515	2.33391e-08	0.102475
	cg00018179	COPD	Prevalent	-0.05	1.46e-10	-0.0491867	3.87608e-10	0.0162653	-0.0397541	4.04673e-07	0.204917	-0.0280292	0.00056275	0.439417	-0.0486436	8.45606e-10	0.0271275	-0.0464909	1.24738e-08	0.0701812
	cg14716166	COPD	Prevalent	-0.07	1.5e-10	-0.0703356	2.85862e-10	-0.00479457	-0.0649107	5.27976e-09	0.0727045	-0.066319	2.28622e-09	0.0525851	-0.0766641	8.38709e-12	-0.0952016	-0.0675303	5.00023e-09	0.0352813
	cg05673882	COPD	Prevalent	-0.05	1.51e-10	-0.0458787	3.56796e-10	0.0824256	-0.0392633	9.02555e-08	0.214734	-0.0177589	0.024188	0.644822	-0.0444937	1.76087e-09	0.110125	-0.0402673	1.2299e-07	0.194653
	cg09731767	COPD	Prevalent	-0.07	1.57e-10	-0.0735058	2.01729e-10	-0.0500824	-0.0668066	6.77929e-09	0.0456199	-0.0437792	0.000231804	0.374582	-0.0735192	2.93198e-10	-0.0502744	-0.0657282	5.2078e-08	0.0610255
	cg22950986	COPD	Prevalent	-0.08	1.58e-10	-0.0820315	1.29402e-10	-0.025394	-0.0842139	1.90922e-11	-0.0526738	-0.0542784	2.99852e-05	0.32152	-0.0822398	1.65017e-10	-0.027997	-0.0744376	1.52867e-08	0.0695303
	cg01129810	COPD	Prevalent	-0.08	1.59e-10	-0.0844812	1.27356e-10	-0.0560145	-0.0693811	1.27185e-07	0.132737	-0.0513427	0.000135105	0.358216	-0.0822836	5.13329e-10	-0.0285448	-0.0706404	2.37761e-07	0.116995
	cg03272928	COPD	Prevalent	-0.06	1.61e-10	-0.0554392	2.3219e-10	0.0760132	-0.0466826	1.0654e-07	0.221957	-0.0374071	2.61732e-05	0.376549	-0.056442	1.62882e-10	0.0592993	-0.0513002	1.78906e-08	0.144997
	cg01695954	COPD	Prevalent	-0.06	1.67e-10	-0.0599577	1.82191e-10	0.000704862	-0.0472987	5.44288e-07	0.211689	-0.0355022	0.000241591	0.408296	-0.0580012	9.545e-10	0.0333134	-0.0508883	2.18837e-07	0.151862
	cg05723839	COPD	Prevalent	-0.08	1.68e-10	-0.0819189	4.9119e-10	-0.0239866	-0.0742874	1.851e-08	0.0714073	-0.0349383	0.0130784	0.563271	-0.0861858	9.28349e-11	-0.0773228	-0.0801629	4.61871e-09	-0.00203567
	cg13030981	COPD	Prevalent	-0.06	1.68e-10	-0.0594501	1.67017e-10	0.00916444	-0.0442119	1.76253e-06	0.263135	-0.0401316	2.16191e-05	0.33114	-0.0578903	6.66085e-10	0.0351613	-0.0542372	1.9822e-08	0.096046
	cg11436113	COPD	Prevalent	-0.09	1.7e-10	-0.0822416	1.85458e-09	0.0862043	-0.0802619	4.48604e-09	0.108201	-0.0426752	0.0029935	0.525831	-0.0877386	2.10442e-10	0.0251265	-0.0788006	2.8522e-08	0.124438
	cg13036107	COPD	Prevalent	-0.1	1.8e-10	-0.0977243	9.87964e-11	0.0227572	-0.0859906	1.05543e-08	0.140094	-0.0922658	7.93853e-10	0.077342	-0.100044	4.69158e-11	-0.000443116	-0.0915086	5.41437e-09	0.084914
	cg01127300	COPD	Prevalent	-0.05	1.82e-10	-0.0505321	8.5973e-10	-0.0106419	-0.0412178	5.94211e-07	0.175643	-0.0197678	0.0257357	0.604645	-0.0502429	1.50426e-09	-0.00485894	-0.0491301	9.1328e-09	0.0173977
	cg14051805	COPD	Prevalent	-0.04	1.82e-10	-0.0428165	4.31776e-10	-0.0704135	-0.0349807	2.65166e-07	0.125482	-0.0175832	0.0157402	0.56042	-0.041246	2.11171e-09	-0.031149	-0.0374007	1.46383e-07	0.0649818
	cg25520710	COPD	Prevalent	-0.06	1.84e-10	-0.0616666	1.16309e-10	-0.0277768	-0.0423583	1.06427e-05	0.294028	-0.0304167	0.00241377	0.493055	-0.0564951	5.36039e-09	0.0584148	-0.0580642	5.44452e-09	0.0322637
	cg00045592	COPD	Prevalent	-0.05	1.87e-10	-0.0549687	1.66229e-10	-0.0993742	-0.0388575	7.86581e-06	0.222849	0.000672945	0.948638	1.01346	-0.0497914	1.13775e-08	0.00417155	-0.0498528	2.65423e-08	0.00294476
	cg01771416	COPD	Prevalent	-0.07	1.9e-10	-0.0680128	2.01333e-10	0.0283884	-0.059063	2.97563e-08	0.156243	-0.0501941	3.22183e-06	0.282942	-0.0673374	4.52754e-10	0.038037	-0.068456	7.18682e-10	0.022057
	cg07663850	COPD	Prevalent	-0.09	1.91e-10	-0.0913887	2.86441e-10	-0.0154295	-0.0756059	2.00856e-07	0.159935	-0.0556129	0.000190121	0.382079	-0.090129	7.54656e-10	-0.00143318	-0.0887543	4.26288e-09	0.0138406
	cg04382540	COPD	Prevalent	-0.09	1.93e-10	-0.0938241	1.38964e-10	-0.0424895	-0.0855524	3.78947e-09	0.0494174	-0.079695	4.52794e-08	0.1145	-0.0991356	1.53202e-11	-0.101507	-0.088307	5.76217e-09	0.0188107
	cg24395217	COPD	Prevalent	-0.08	1.93e-10	-0.0811462	7.61004e-11	-0.0143271	-0.0669046	8.0962e-08	0.163693	-0.059992	1.70653e-06	0.2501	-0.0810418	1.03887e-10	-0.0130229	-0.0715727	2.95392e-08	0.105342
	cg12402265	COPD	Prevalent	-0.08	1.99e-10	-0.0804918	1.18122e-10	-0.00614735	-0.0702829	1.80559e-08	0.121463	-0.0597845	1.93987e-06	0.252694	-0.0816774	8.45785e-11	-0.0209675	-0.0681833	1.53495e-07	0.147708
	cg03252902	COPD	Prevalent	-0.05	2.01e-10	-0.0450112	2.21811e-10	0.0997769	-0.0403902	1.23202e-08	0.192196	-0.0221564	0.00289782	0.556871	-0.0458945	1.65378e-10	0.0821097	-0.0396737	7.8156e-08	0.206525
	cg04890026	COPD	Prevalent	-0.07	2.01e-10	-0.0686096	2.79452e-10	0.0198624	-0.053253	9.81721e-07	0.239242	-0.0445112	5.92691e-05	0.364126	-0.0633501	7.72249e-09	0.0949986	-0.0579498	3.23282e-07	0.172145
	cg15058210	COPD	Prevalent	-0.06	2.04e-10	-0.0570699	1.30155e-10	0.0488347	-0.0419365	2.40575e-06	0.301058	-0.0343765	0.000161604	0.427059	-0.0552489	7.17715e-10	0.0791855	-0.0502706	6.76684e-08	0.162156
	cg26487586	COPD	Prevalent	-0.09	2.16e-10	-0.0903435	7.10038e-11	-0.00381686	-0.0798825	5.5567e-09	0.112416	-0.0574009	4.75194e-05	0.362212	-0.0894922	1.4166e-10	0.00564228	-0.0782571	6.28377e-08	0.130477
	cg14335536	COPD	Prevalent	-0.06	2.19e-10	-0.0539254	9.07405e-10	0.101243	-0.044535	4.24301e-07	0.257749	-0.0352011	8.97882e-05	0.413315	-0.0567078	1.64973e-10	0.0548692	-0.0494021	6.9388e-08	0.176632
	cg05237436	COPD	Prevalent	-0.05	2.21e-10	-0.0481189	3.55736e-10	0.0376228	-0.0436258	1.26832e-08	0.127484	-0.0343315	9.60035e-06	0.313371	-0.0480849	5.26135e-10	0.0383028	-0.0445614	2.10973e-08	0.108771
	cg25349391	COPD	Prevalent	-0.07	2.22e-10	-0.06733	1.42617e-10	0.0381435	-0.0558542	1.15615e-07	0.202083	-0.0442342	3.52824e-05	0.368082	-0.0646856	1.12835e-09	0.0759196	-0.0628878	9.06753e-09	0.101603
	cg00198525	COPD	Prevalent	-0.06	2.26e-10	-0.0600579	2.57856e-10	-0.000965174	-0.0457057	1.23678e-06	0.238239	-0.0483344	3.85045e-07	0.194426	-0.059217	5.85469e-10	0.0130497	-0.057936	4.4588e-09	0.0343997
	cg06647068	COPD	Prevalent	-0.06	2.38e-10	-0.0618675	9.73016e-11	-0.0311249	-0.0495554	2.31686e-07	0.174077	-0.0402254	3.35717e-05	0.329577	-0.058798	1.06379e-09	0.0200335	-0.0499151	5.58763e-07	0.168082
	cg23842572	COPD	Prevalent	0.08	2.46e-10	0.0748012	5.80314e-10	0.0649854	0.0650541	7.42588e-08	0.186824	0.041015	0.00106878	0.487312	0.0768666	3.19061e-10	0.0391674	0.0730924	5.37404e-09	0.0863445
	cg15240213	COPD	Prevalent	-0.07	2.5e-10	-0.0727357	1.10288e-10	-0.0390811	-0.0580276	2.25813e-07	0.171035	-0.0614298	4.79442e-08	0.122431	-0.072781	1.49084e-10	-0.0397281	-0.0659692	2.09683e-08	0.0575832
	cg26673040	COPD	Prevalent	-0.06	2.53e-10	-0.06267	9.53468e-10	-0.0444998	-0.0487793	2.23841e-06	0.187012	-0.0198867	0.0770086	0.668555	-0.0604378	6.5262e-09	-0.00729585	-0.0611465	8.77537e-09	-0.0191076
	cg14262884	COPD	Prevalent	-0.06	2.55e-10	-0.0575407	2.32214e-09	0.0409882	-0.0507866	1.31823e-07	0.153557	-0.0263177	0.00969286	0.561371	-0.0580463	1.98974e-09	0.0325619	-0.0516342	2.45843e-07	0.139431
	cg23026023	COPD	Prevalent	-0.07	2.57e-10	-0.0670787	4.45774e-10	0.0417333	-0.0587523	4.93187e-08	0.160681	-0.0453382	3.3546e-05	0.352311	-0.0631491	5.76836e-09	0.0978697	-0.0588445	1.39266e-07	0.159364
	cg07686393	COPD	Prevalent	-0.08	2.58e-10	-0.0801733	4.3872e-11	-0.00216636	-0.0637907	1.47772e-07	0.202616	-0.0622495	3.16539e-07	0.221882	-0.0775673	2.51077e-10	0.0304093	-0.0675309	9.08877e-08	0.155864
	cg07142830	COPD	Prevalent	-0.05	2.62e-10	-0.0542406	1.56174e-10	-0.0848124	-0.0429159	3.83824e-07	0.141682	-0.0362884	2.3932e-05	0.274233	-0.0532831	4.49866e-10	-0.0656623	-0.0492539	2.39739e-08	0.0149211
	cg21121843	COPD	Prevalent	-0.04	2.8e-10	-0.0440305	5.68967e-10	-0.100763	-0.0393685	3.3376e-08	0.0157884	-0.0167877	0.0283357	0.580307	-0.043213	1.83989e-09	-0.080326	-0.0402115	5.64366e-08	-0.00528845
	cg20090759	COPD	Prevalent	-0.06	2.84e-10	-0.0637996	4.49867e-10	-0.0633267	-0.0597358	4.41367e-09	0.00440347	-0.0520617	3.76193e-07	0.132306	-0.0653985	2.28577e-10	-0.0899758	-0.0592434	2.70401e-08	0.0126104
	cg21838333	COPD	Prevalent	0.11	2.84e-10	0.115829	7.11286e-11	-0.0529944	0.101631	8.79173e-09	0.0760811	0.0978606	3.43361e-08	0.110358	0.111301	5.22878e-10	-0.0118294	0.103523	1.85346e-08	0.0588817
	cg21941262	COPD	Prevalent	-0.06	2.95e-10	-0.0541189	7.17337e-10	0.0980178	-0.0470538	7.39591e-08	0.21577	-0.0355975	6.9065e-05	0.406708	-0.0546252	7.46218e-10	0.0895794	-0.0491669	8.20049e-08	0.180552
	cg09669125	COPD	Prevalent	-0.09	3.02e-10	-0.0855465	3.27319e-10	0.0494829	-0.0736637	4.93133e-08	0.181515	-0.0764698	1.69232e-08	0.150336	-0.0859529	3.53738e-10	0.0449673	-0.0779476	3.37294e-08	0.133915
	cg15553129	COPD	Prevalent	-0.09	3.07e-10	-0.0931258	2.79933e-10	-0.0347312	-0.0833086	1.39742e-08	0.0743489	-0.0832489	1.47048e-08	0.075012	-0.0976317	5.45258e-11	-0.0847967	-0.0889964	6.20293e-09	0.0111515
	cg26764244	COPD	Prevalent	-0.04	3.23e-10	-0.0383935	5.94706e-10	0.0401627	-0.0332735	9.88666e-08	0.168162	-0.0181244	0.00562022	0.546891	-0.0361996	8.20546e-09	0.0950094	-0.0366927	1.36428e-08	0.0826832
	cg18754985	COPD	Prevalent	-0.07	3.36e-10	-0.0742901	2.86665e-10	-0.0612874	-0.0543189	4.55646e-06	0.224016	-0.0343116	0.00571655	0.509835	-0.0705944	3.32866e-09	-0.00849209	-0.065125	1.18973e-07	0.0696429
	cg06285727	COPD	Prevalent	-0.05	3.45e-10	-0.0541681	6.26609e-10	-0.083362	-0.0407299	3.43089e-06	0.185403	-0.0309929	0.000601716	0.380143	-0.0526685	2.60425e-09	-0.0533702	-0.0475507	2.01395e-07	0.0489867
	cg06095753	COPD	Prevalent	-0.07	3.54e-10	-0.0700913	8.02667e-10	-0.00130447	-0.0642243	1.55127e-08	0.0825104	-0.0610006	8.34735e-08	0.128564	-0.0719355	3.64361e-10	-0.0276497	-0.0666505	1.71351e-08	0.0478495
	cg10834213	COPD	Prevalent	-0.1	3.56e-10	-0.0957212	3.35649e-10	0.0427877	-0.0753374	8.54686e-07	0.246626	-0.0910186	1.88736e-09	0.0898143	-0.100403	6.33408e-11	-0.00402574	-0.0940676	2.46103e-09	0.059324
	cg26634003	COPD	Prevalent	-0.07	3.62e-10	-0.0691872	3.63875e-10	0.0116114	-0.0621512	1.47717e-08	0.112126	-0.046725	3.02397e-05	0.3325	-0.0670577	1.7159e-09	0.0420329	-0.0577628	5.30534e-07	0.174817
	cg01612594	COPD	Prevalent	-0.08	3.69e-10	-0.0771083	3.79127e-10	0.0361459	-0.0656511	8.50933e-08	0.179362	-0.0731842	2.35634e-09	0.0851971	-0.0761303	8.64622e-10	0.0483715	-0.0690513	6.87169e-08	0.136859
	cg23646614	COPD	Prevalent	-0.08	3.78e-10	-0.0764269	2.08212e-10	0.0446642	-0.0597171	5.68152e-07	0.253536	-0.0585732	1.19739e-06	0.267835	-0.0754551	4.76514e-10	0.0568115	-0.0700567	1.86373e-08	0.124292
	cg16672147	COPD	Prevalent	-0.1	3.89e-10	-0.097691	2.08178e-10	0.0230898	-0.0784874	3.1204e-07	0.215126	-0.0776525	4.55616e-07	0.223475	-0.0940105	1.31213e-09	0.0598946	-0.0894048	2.70418e-08	0.105952
	cg12856965	COPD	Prevalent	-0.07	4.27e-10	-0.0715515	1.30112e-09	-0.022165	-0.0612637	1.83853e-07	0.124804	-0.0474536	7.93587e-05	0.322091	-0.0674469	1.49058e-08	0.0364731	-0.0687254	1.76381e-08	0.0182081
	cg22933714	COPD	Prevalent	-0.05	4.31e-10	-0.0475505	2.29237e-09	0.0489898	-0.0422734	1.01243e-07	0.154532	-0.0371138	3.59233e-06	0.257724	-0.0483296	1.76694e-09	0.0334085	-0.0469881	1.22392e-08	0.060237
	cg08428972	COPD	Prevalent	-0.08	4.36e-10	-0.0847048	2.99808e-10	-0.0588106	-0.0673244	5.32965e-07	0.158444	-0.0402212	0.00432955	0.497236	-0.0798271	4.54048e-09	0.0021614	-0.0727769	2.12293e-07	0.090289
	cg08177041	COPD	Prevalent	-0.1	4.53e-10	-0.0973838	2.40641e-10	0.0261617	-0.0849668	3.42704e-08	0.150332	-0.0672109	1.54549e-05	0.327891	-0.0979078	2.77083e-10	0.0209224	-0.0871604	5.19894e-08	0.128396
	cg00252813	COPD	Prevalent	-0.05	4.58e-10	-0.0550647	1.85293e-10	-0.101293	-0.0447352	2.28022e-07	0.105296	-0.033481	0.000148107	0.33038	-0.0519799	2.48236e-09	-0.0395975	-0.0440937	1.06036e-06	0.118127
	cg25351741	COPD	Prevalent	-0.1	4.92e-10	-0.0962376	5.16962e-10	0.0376242	-0.0714185	4.54231e-06	0.285815	-0.0499124	0.00195369	0.500876	-0.0888193	1.49098e-08	0.111807	-0.089127	3.16167e-08	0.10873
	cg02507296	COPD	Prevalent	-0.11	5.22e-10	-0.108347	1.58651e-10	0.0150272	-0.0845207	5.78478e-07	0.23163	-0.066912	0.000106229	0.391709	-0.0998458	5.01517e-09	0.0923106	-0.0934027	1.22321e-07	0.150884
	cg08131309	COPD	Prevalent	-0.07	5.24e-10	-0.0727295	5.46497e-10	-0.0389931	-0.0649121	2.37776e-08	0.0726839	-0.0590434	4.89603e-07	0.156523	-0.0734293	4.7393e-10	-0.0489905	-0.0660497	6.10139e-08	0.0564332
	cg26470501	COPD	Prevalent	-0.07	5.26e-10	-0.0752406	4.72351e-10	-0.0748655	-0.0592752	9.61441e-07	0.153211	-0.0415147	0.000838793	0.406934	-0.0667997	4.23629e-08	0.0457182	-0.0652527	2.09819e-07	0.0678189
	cg01393790	COPD	Prevalent	-0.14	5.27e-10	-0.141903	1.73528e-10	-0.0135901	-0.118337	9.53813e-08	0.154739	-0.121245	4.46758e-08	0.133964	-0.131486	4.14015e-09	0.0608166	-0.133773	8.07744e-09	0.0444814
	cg03359362	COPD	Prevalent	-0.06	5.28e-10	-0.0594957	7.31826e-10	0.00840572	-0.053951	2.06424e-08	0.100816	-0.0378016	0.000119749	0.369973	-0.0569084	4.86308e-09	0.0515272	-0.0549684	4.18303e-08	0.0838602
	cg04332349	COPD	Prevalent	0.1	5.46e-10	0.100836	8.73454e-10	-0.00835839	0.0960702	4.03898e-09	0.0392978	0.0745181	6.53025e-06	0.254819	0.102895	4.88053e-10	-0.0289513	0.0931171	5.10117e-08	0.0688285
	cg06743610	COPD	Prevalent	-0.08	5.51e-10	-0.0781419	1.72876e-10	0.0232261	-0.0628708	2.81927e-07	0.214115	-0.070177	8.30689e-09	0.122787	-0.0762305	6.48697e-10	0.0471192	-0.0693642	4.31597e-08	0.132948
	cg27312987	COPD	Prevalent	-0.06	5.63e-10	-0.0651366	2.73576e-10	-0.0856093	-0.0513777	7.66503e-07	0.143704	-0.0316231	0.00341026	0.472949	-0.0607662	5.8228e-09	-0.0127696	-0.0561939	1.79744e-07	0.0634355
	cg04180046	COPD	Prevalent	0.04	5.89e-10	0.0400035	6.44152e-10	-8.87311e-05	0.0363126	2.53871e-08	0.0921856	0.0120263	0.0893359	0.699342	0.0395265	2.09693e-09	0.0118366	0.033009	1.08165e-06	0.174774
	cg06903512	COPD	Prevalent	-0.09	6.14e-10	-0.0880405	3.21131e-10	0.0217726	-0.0761425	5.32145e-08	0.153972	-0.0849367	1.05712e-09	0.0562588	-0.0862393	1.05201e-09	0.0417857	-0.0824757	1.33059e-08	0.0836035
	cg07978331	COPD	Prevalent	-0.06	6.32e-10	-0.0642471	1.07421e-09	-0.0707853	-0.0508967	1.4989e-06	0.151722	-0.0246596	0.0280286	0.589007	-0.0612566	7.64081e-09	-0.0209436	-0.0548042	5.52696e-07	0.0865967
	cg27606341	COPD	Prevalent	-0.09	6.42e-10	-0.096234	3.40394e-10	-0.0692661	-0.0781313	3.22579e-07	0.131874	-0.0874296	9.64723e-09	0.0285606	-0.0931098	1.54498e-09	-0.0345537	-0.0902924	1.1735e-08	-0.00324865
	cg11902777	COPD	Prevalent	-0.04	6.43e-10	-0.0365617	8.50744e-10	0.0859573	-0.0305062	2.80217e-07	0.237345	-0.01112	0.0877272	0.722001	-0.0345786	1.06275e-08	0.135535	-0.0308903	7.11765e-07	0.227742
	cg01970818	COPD	Prevalent	-0.06	6.46e-10	-0.0631287	6.32439e-10	-0.0521452	-0.0472602	3.69064e-06	0.212331	-0.0422014	4.67284e-05	0.296643	-0.0601335	5.59457e-09	-0.00222484	-0.0544545	3.07404e-07	0.0924251
	cg05244443	COPD	Prevalent	-0.08	6.46e-10	-0.0879026	1.00717e-10	-0.098783	-0.0663433	9.80063e-07	0.170709	-0.071387	1.38924e-07	0.107663	-0.0864871	2.5622e-10	-0.0810893	-0.0764182	5.74547e-08	0.0447731
	cg27073066	COPD	Prevalent	-0.06	6.49e-10	-0.0635047	3.17158e-10	-0.0584116	-0.0524442	1.87191e-07	0.12593	-0.0455846	7.48083e-06	0.240256	-0.0628005	6.83986e-10	-0.0466743	-0.0537367	3.25633e-07	0.104388
	cg01015663	COPD	Prevalent	-0.07	6.59e-10	-0.0733892	2.42426e-10	-0.0484169	-0.0573286	6.9259e-07	0.18102	-0.0328402	0.00695199	0.530854	-0.0680007	5.8792e-09	0.0285614	-0.0611447	4.24513e-07	0.126504
	cg12560539	COPD	Prevalent	-0.09	6.63e-10	-0.095448	5.32986e-10	-0.0605338	-0.0925495	1.27178e-09	-0.0283274	-0.0902085	3.35511e-09	-0.00231638	-0.0954319	6.47424e-10	-0.0603543	-0.0909276	1.11915e-08	-0.0103064
	cg17759224	COPD	Prevalent	-0.06	6.64e-10	-0.0611438	1.22592e-09	-0.0190628	-0.0572952	1.20573e-08	0.0450798	-0.0393414	0.000127676	0.34431	-0.060948	2.23262e-09	-0.0157998	-0.0542489	2.444e-07	0.0958525
	cg13843547	COPD	Prevalent	-0.06	6.81e-10	-0.0539702	1.84759e-09	0.100497	-0.0439615	8.85429e-07	0.267308	-0.0326825	0.000385336	0.455291	-0.053626	2.96578e-09	0.106233	-0.0472998	4.08695e-07	0.21167
	cg07741821	COPD	Prevalent	-0.06	7e-10	-0.0607321	3.40392e-10	-0.0122013	-0.0446359	4.91967e-06	0.256068	-0.00678047	0.543344	0.886992	-0.0545739	2.87606e-08	0.0904357	-0.0537627	1.03656e-07	0.103954
	cg15528292	COPD	Prevalent	-0.08	7.11e-10	-0.0852889	2.34568e-10	-0.0661113	-0.0757735	1.97356e-08	0.0528313	-0.0727263	5.93074e-08	0.0909209	-0.0836748	6.65054e-10	-0.0459355	-0.0744022	1.03905e-07	0.0699723
	cg02750974	COPD	Prevalent	-0.08	7.8e-10	-0.0832885	6.65126e-10	-0.0411059	-0.0680409	4.12477e-07	0.149488	-0.0743719	3.10617e-08	0.0703512	-0.0840064	6.19289e-10	-0.0500795	-0.0756182	6.75816e-08	0.054772
	cg02387312	COPD	Prevalent	-0.07	7.84e-10	-0.0680655	5.89267e-10	0.0276363	-0.0522728	1.82882e-06	0.253246	-0.0490879	9.49448e-06	0.298745	-0.065412	3.63265e-09	0.065543	-0.0581699	3.81968e-07	0.169002
	cg26284484	COPD	Prevalent	-0.11	7.88e-10	-0.108367	2.2436e-09	0.014848	-0.0937229	1.87955e-07	0.147974	-0.090377	6.01992e-07	0.178391	-0.107949	3.138e-09	0.0186446	-0.101598	6.53216e-08	0.0763816
	cg00748912	COPD	Prevalent	-0.06	8.03e-10	-0.06387	1.0791e-09	-0.0644996	-0.0616779	3.15114e-09	-0.0279652	-0.0509367	1.23379e-06	0.151055	-0.0609652	8.08108e-09	-0.0160867	-0.0557181	3.2237e-07	0.0713654
	cg18396403	COPD	Prevalent	-0.08	8.03e-10	-0.0763361	5.0468e-10	0.045799	-0.0598617	1.10011e-06	0.251729	-0.0499483	6.10047e-05	0.375647	-0.0757075	9.19591e-10	0.0536565	-0.0648326	4.00271e-07	0.189592
	cg01265971	COPD	Prevalent	-0.06	8.26e-10	-0.0656993	2.19067e-10	-0.0949883	-0.0523095	3.78173e-07	0.128175	-0.0422593	5.72838e-05	0.295679	-0.0622018	2.44994e-09	-0.0366972	-0.0534457	7.28321e-07	0.109239
	cg15512289	COPD	Prevalent	-0.05	8.27e-10	-0.0495763	1.92746e-09	0.0084738	-0.0420882	4.27844e-07	0.158237	-0.0400432	1.22918e-06	0.199135	-0.0452036	5.87639e-08	0.0959283	-0.0515172	1.4441e-09	-0.030345
	cg04359840	COPD	Prevalent	-0.06	8.55e-10	-0.0648128	7.33244e-10	-0.0802128	-0.0500651	1.84769e-06	0.165581	-0.0440833	3.61713e-05	0.265278	-0.0588916	3.07291e-08	0.0184727	-0.0626508	1.0734e-08	-0.0441808
	cg06084585	COPD	Prevalent	-0.08	8.9e-10	-0.0779265	4.58893e-10	0.0259186	-0.0697804	2.18844e-08	0.127745	-0.0543155	1.66331e-05	0.321056	-0.0743689	3.59054e-09	0.0703886	-0.0636748	9.52977e-07	0.204065
	cg06567290	COPD	Prevalent	-0.08	9.19e-10	-0.0774303	6.89145e-10	0.0321218	-0.0603441	1.52713e-06	0.245699	-0.0550617	1.36214e-05	0.311729	-0.0757436	2.0501e-09	0.0532045	-0.0647681	7.00644e-07	0.190398
	cg04158018	COPD	Prevalent	-0.06	9.3e-10	-0.056091	5.44849e-09	0.0651501	-0.0483473	5.55679e-07	0.194212	-0.0295431	0.00315547	0.507615	-0.0537719	3.14576e-08	0.103802	-0.0534386	9.2691e-08	0.109356
	cg12956751	COPD	Prevalent	-0.09	9.35e-10	-0.0848015	8.7109e-09	0.0577609	-0.0750018	4.76455e-07	0.166646	-0.00565342	0.742169	0.937184	-0.0857815	9.60901e-09	0.0468724	-0.0833853	6.02879e-08	0.073497
	cg17967134	COPD	Prevalent	0.07	1.01e-09	0.0674883	1.60473e-09	0.0358815	0.0590525	1.4297e-07	0.156392	0.0532639	2.12871e-06	0.239087	0.0632414	2.25694e-08	0.0965514	0.0685993	3.45112e-09	0.0200096
	cg09730359	COPD	Prevalent	-0.07	1.02e-09	-0.0685889	2.60372e-10	0.0201582	-0.0472148	1.34016e-05	0.325503	-0.055487	3.1433e-07	0.207328	-0.0650666	2.59834e-09	0.0704774	-0.058266	2.68234e-07	0.167629
	cg04139049	COPD	Prevalent	-0.06	1.06e-09	-0.0612156	8.62152e-10	-0.0202606	-0.0544305	5.07433e-08	0.0928249	-0.0413982	4.28163e-05	0.31003	-0.0595148	3.70426e-09	0.00808619	-0.0552369	1.04668e-07	0.0793857
	cg10584393	COPD	Prevalent	-0.09	1.07e-09	-0.091783	3.9518e-10	-0.0198112	-0.0762033	2.0282e-07	0.153297	-0.0660176	7.79555e-06	0.266471	-0.0915503	6.12658e-10	-0.0172258	-0.0808677	1.19372e-07	0.10147
	cg12136387	COPD	Prevalent	-0.1	1.07e-09	-0.0992751	6.334e-10	0.00724903	-0.0766981	1.73364e-06	0.233019	-0.0866751	5.85585e-08	0.133249	-0.0983223	1.09637e-09	0.0167771	-0.0929419	2.25884e-08	0.0705811
	cg21493814	COPD	Prevalent	-0.09	1.09e-09	-0.0886879	1.79941e-09	0.0145792	-0.0797252	6.14968e-08	0.114165	-0.0667537	6.93222e-06	0.258293	-0.0878446	3.47206e-09	0.0239489	-0.0921612	1.75534e-09	-0.0240139
	cg07753717	COPD	Prevalent	0.08	1.12e-09	0.0785327	5.11679e-09	0.0183416	0.0701101	1.67029e-07	0.123624	0.043703	0.00167891	0.453712	0.0807596	2.57239e-09	-0.00949554	0.070818	4.38019e-07	0.114775
	cg21489364	COPD	Prevalent	-0.05	1.12e-09	-0.0499686	2.85994e-08	0.000628256	-0.0427972	1.81671e-06	0.144056	-0.0424244	2.42625e-06	0.151511	-0.0530734	4.61083e-09	-0.0614681	-0.0519414	2.62304e-08	-0.0388272
	cg16496571	COPD	Prevalent	-0.07	1.14e-09	-0.0666841	1.36645e-09	0.0473693	-0.0582713	1.16356e-07	0.167552	-0.0476654	1.75831e-05	0.319065	-0.0650278	4.59309e-09	0.0710316	-0.0579206	4.32523e-07	0.172563
	cg03815962	COPD	Prevalent	-0.1	1.15e-09	-0.0981893	1.06618e-09	0.0181072	-0.0883795	3.00917e-08	0.116205	-0.0946674	3.04406e-09	0.0533261	-0.09875	1.00252e-09	0.0124995	-0.098228	3.42258e-09	0.0177197
	cg05445320	COPD	Prevalent	-0.05	1.16e-09	-0.0491017	1.33512e-09	0.0179652	-0.0408497	5.15452e-07	0.183005	-0.0182993	0.0349303	0.634015	-0.0463078	1.66345e-08	0.0738446	-0.0434537	2.74401e-07	0.130925
	cg21026639	COPD	Prevalent	-0.06	1.17e-09	-0.0633136	1.9843e-09	-0.0552259	-0.0512335	1.23568e-06	0.146109	-0.0264345	0.0183036	0.559424	-0.0629592	3.75125e-09	-0.0493208	-0.0597181	5.32759e-08	0.00469842
	cg05557266	COPD	Prevalent	-0.06	1.2e-09	-0.0637035	8.75338e-10	-0.0617243	-0.0547513	1.32703e-07	0.0874779	-0.0413539	9.0215e-05	0.310768	-0.0593802	1.44839e-08	0.0103308	-0.0554688	3.00255e-07	0.0755199
	cg26707879	COPD	Prevalent	-0.07	1.2e-09	-0.0676858	7.38595e-09	0.0330605	-0.0686805	3.88599e-09	0.0188503	-0.0546511	3.26673e-06	0.21927	-0.07329	4.90735e-10	-0.0470004	-0.0606122	6.75612e-07	0.134112
	cg15054753	COPD	Prevalent	-0.05	1.23e-09	-0.047732	2.18607e-09	0.0453603	-0.0429256	8.66434e-08	0.141488	-0.0281912	0.000568718	0.436177	-0.0489649	1.15563e-09	0.0207018	-0.0433663	1.74098e-07	0.132675
	cg13119578	COPD	Prevalent	-0.06	1.25e-09	-0.057889	2.23123e-09	0.0351838	-0.0522308	6.13718e-08	0.129486	-0.0332181	0.000829204	0.446365	-0.0548102	2.13073e-08	0.0864969	-0.0481789	1.80551e-06	0.197019
	cg13545705	COPD	Prevalent	-0.08	1.25e-09	-0.0736416	6.41965e-09	0.0794798	-0.071679	1.6989e-08	0.104012	-0.0392773	0.00290095	0.509034	-0.0699083	4.83203e-08	0.126146	-0.0761175	9.21775e-09	0.0485312
	cg00506062	COPD	Prevalent	-0.06	1.26e-09	-0.0666825	3.54728e-10	-0.111376	-0.0462374	1.44145e-05	0.229376	-0.0330159	0.00280367	0.449734	-0.0596184	2.93063e-08	0.00635918	-0.0612776	2.97941e-08	-0.0212929
	cg11554391	COPD	Prevalent	-0.05	1.26e-09	-0.0531866	9.82632e-11	-0.0637322	-0.0389932	2.05632e-06	0.220135	-0.0170308	0.0545763	0.659384	-0.0460337	3.05969e-08	0.0793258	-0.0439992	2.85376e-07	0.120016
	cg09373130	COPD	Prevalent	-0.06	1.36e-09	-0.0604248	6.4714e-09	-0.00707938	-0.0552737	8.13482e-08	0.0787722	-0.0553754	9.14329e-08	0.0770769	-0.0642166	8.51272e-10	-0.0702768	-0.0635611	3.29523e-09	-0.0593512
	cg27485921	COPD	Prevalent	-0.1	1.37e-09	-0.0962472	1.25871e-09	0.0375278	-0.0854225	6.37358e-08	0.145775	-0.0794567	5.29326e-07	0.205433	-0.0958046	2.02402e-09	0.0419537	-0.086281	1.68755e-07	0.13719
	cg17830740	COPD	Prevalent	-0.1	1.38e-09	-0.0986117	2.29025e-09	0.0138827	-0.0894714	5.32584e-08	0.105286	-0.0828641	5.10992e-07	0.171359	-0.0972818	5.19541e-09	0.0271824	-0.0924861	6.97239e-08	0.0751387
	cg01952185	COPD	Prevalent	0.05	1.39e-09	0.0466386	2.27226e-09	0.0672287	0.0342345	1.17549e-05	0.315311	0.0279682	0.000474108	0.440636	0.0467914	3.33971e-09	0.0641711	0.0414571	3.60739e-07	0.170858
	cg09956442	COPD	Prevalent	-0.07	1.43e-09	-0.0715006	1.17175e-09	-0.0214378	-0.0525332	8.26506e-06	0.249525	-0.0324078	0.0085998	0.537032	-0.0641542	7.40027e-08	0.0835112	-0.0603894	8.44717e-07	0.137295
	cg26963277	COPD	Prevalent	-0.05	1.44e-09	-0.0449504	3.49444e-09	0.100992	-0.0293426	0.000131757	0.413148	-0.0096107	0.257145	0.807786	-0.0418117	5.90586e-08	0.163766	-0.0474691	2.02297e-09	0.0506177
	cg21085915	COPD	Prevalent	-0.07	1.48e-09	-0.0740296	2.17867e-09	-0.0575651	-0.0606957	7.88553e-07	0.132919	-0.0713146	6.84529e-09	-0.0187797	-0.0775979	4.54551e-10	-0.108541	-0.0734166	1.09058e-08	-0.048809
	cg24090911	COPD	Prevalent	-0.05	1.5e-09	-0.0485274	4.36065e-09	0.0294526	-0.0405028	9.92373e-07	0.189943	-0.0109114	0.235331	0.781771	-0.0496827	3.00095e-09	0.00634534	-0.0452775	1.51891e-07	0.0944503
	cg03926751	COPD	Prevalent	-0.07	1.54e-09	-0.0691235	8.09902e-10	0.012521	-0.0561059	5.54822e-07	0.198486	-0.0593865	1.23535e-07	0.151622	-0.0683827	1.8543e-09	0.0231047	-0.065902	1.73559e-08	0.058543
	cg05009104	COPD	Prevalent	0.03	1.54e-09	0.0337045	2.92503e-09	-0.123483	0.032614	1.02777e-08	-0.0871341	0.00600698	0.346876	0.799767	0.0348509	1.69861e-09	-0.161698	0.0281577	2.24845e-06	0.0614102
	cg01763333	COPD	Prevalent	-0.07	1.57e-09	-0.0735616	8.46472e-10	-0.0508801	-0.0651849	5.26286e-08	0.0687876	-0.0633728	1.16789e-07	0.0946745	-0.0704447	5.33735e-09	-0.00635351	-0.0652103	1.69762e-07	0.0684249
	cg06684088	COPD	Prevalent	-0.08	1.59e-09	-0.082658	7.83341e-10	-0.0332251	-0.0648212	1.19686e-06	0.189735	-0.0779278	5.3675e-09	0.0259029	-0.0852683	2.94053e-10	-0.0658542	-0.0802423	7.96954e-09	-0.00302818
	cg11337097	COPD	Prevalent	0.08	1.67e-09	0.07335	4.21632e-08	0.0831252	0.0640369	1.61422e-06	0.199538	0.0513569	0.000155442	0.358039	0.0792352	4.14292e-09	0.00956039	0.072128	2.07369e-07	0.0984002
	cg16160712	COPD	Prevalent	-0.07	1.69e-09	-0.0668757	7.4e-09	0.044633	-0.055403	1.57002e-06	0.208529	-0.0577898	5.65117e-07	0.174431	-0.0684609	4.12389e-09	0.0219868	-0.0646407	7.24959e-08	0.0765611
	cg25458983	COPD	Prevalent	-0.11	1.69e-09	-0.103014	5.15163e-09	0.0635119	-0.0867531	7.30436e-07	0.211335	-0.0945447	7.21113e-08	0.140503	-0.106301	2.03025e-09	0.0336308	-0.0977591	8.95178e-08	0.111281
	cg15851905	COPD	Prevalent	-0.06	1.71e-09	-0.0556253	5.77419e-09	0.0729119	-0.0407191	1.9951e-05	0.321348	-0.022005	0.0298059	0.63325	-0.0509217	1.14889e-07	0.151305	-0.0517451	1.62761e-07	0.137581
	cg20769849	COPD	Prevalent	-0.07	1.71e-09	-0.0719443	2.04885e-09	-0.0277755	-0.0537659	6.93859e-06	0.231916	-0.0690143	7.57529e-09	0.014082	-0.0723442	2.25869e-09	-0.0334891	-0.0689202	2.90463e-08	0.0154261
	cg27521648	COPD	Prevalent	-0.07	1.72e-09	-0.0740862	2.35076e-09	-0.0583748	-0.0545211	1.11417e-05	0.221127	-0.0348753	0.00723693	0.501782	-0.0747036	2.74158e-09	-0.0671949	-0.0656131	3.7024e-07	0.0626693
	cg19102983	COPD	Prevalent	-0.08	1.78e-09	-0.0806248	3.96659e-09	-0.00781	-0.0691451	4.97728e-07	0.135686	-0.0566603	4.41951e-05	0.291746	-0.0812588	4.45844e-09	-0.0157347	-0.0793365	2.44884e-08	0.00829363
	cg19965693	COPD	Prevalent	-0.05	1.83e-09	-0.0559349	8.73534e-10	-0.118698	-0.0404529	9.20421e-06	0.190941	-0.0268395	0.0047587	0.46321	-0.0534798	5.97208e-09	-0.0695952	-0.0490585	2.30563e-07	0.0188309
	cg13835114	COPD	Prevalent	-0.06	1.84e-09	-0.0620154	2.12374e-09	-0.0335907	-0.0464598	7.75422e-06	0.225669	-0.0419015	6.64331e-05	0.301642	-0.0603791	8.49444e-09	-0.0063186	-0.0551497	3.27338e-07	0.080839
	cg06563667	COPD	Prevalent	-0.06	1.86e-09	-0.0566771	3.62425e-09	0.055382	-0.0502657	1.60056e-07	0.162238	-0.0204403	0.0476326	0.659328	-0.0560767	8.05882e-09	0.0653888	-0.0502528	5.14725e-07	0.162453
	cg11517350	COPD	Prevalent	-0.09	1.92e-09	-0.0879671	2.05825e-09	0.0225881	-0.0738844	4.82599e-07	0.179063	-0.0628679	2.1387e-05	0.301468	-0.0880985	2.62252e-09	0.0211274	-0.0732338	1.59158e-06	0.186291
	cg23161492	COPD	Prevalent	-0.04	1.92e-09	-0.0414426	2.6298e-09	-0.0360654	-0.0339623	1.07311e-06	0.150943	-0.0117492	0.12242	0.706269	-0.039979	1.52378e-08	0.000524007	-0.0378873	1.72544e-07	0.0528163
	cg01120733	COPD	Prevalent	-0.05	1.99e-09	-0.052089	2.75771e-09	-0.0417809	-0.0424988	1.18615e-06	0.150024	-0.0311198	0.000502006	0.377604	-0.0517958	4.4001e-09	-0.0359165	-0.0440879	1.53419e-06	0.118243
	cg05643816	COPD	Prevalent	-0.12	2e-09	-0.116202	2.82422e-09	0.0316521	-0.101344	1.78909e-07	0.155466	-0.109884	1.53771e-08	0.0843019	-0.112875	9.3121e-09	0.0593778	-0.118383	5.21953e-09	0.0134715
	cg01438390	COPD	Prevalent	-0.05	2.03e-09	-0.0549789	1.95744e-09	-0.0995772	-0.0449177	9.85656e-07	0.101646	-0.0576035	2.55152e-10	-0.15207	-0.0557158	1.61308e-09	-0.114315	-0.0507297	9.26896e-08	-0.0145939
	cg05796981	COPD	Prevalent	-0.06	2.03e-09	-0.0556673	2.64367e-09	0.0722111	-0.0520582	2.46945e-08	0.132364	-0.0284754	0.00337371	0.52541	-0.0547731	6.60071e-09	0.0871151	-0.0469983	1.44855e-06	0.216695
	cg11905586	COPD	Prevalent	-0.06	2.04e-09	-0.0580939	1.22991e-09	0.0317691	-0.0468363	1.02322e-06	0.219395	-0.0309134	0.00173672	0.484776	-0.0563931	4.82404e-09	0.0601146	-0.0489902	9.63764e-07	0.183496
	cg13072055	COPD	Prevalent	-0.09	2.12e-09	-0.0917562	1.57339e-09	-0.0195132	-0.0813638	6.65088e-08	0.0959573	-0.0825989	4.63057e-08	0.0822339	-0.09376	8.8451e-10	-0.0417781	-0.0845434	7.95459e-08	0.0606285
	cg23090529	COPD	Prevalent	-0.04	2.12e-09	-0.0385303	4.07379e-09	0.0367429	-0.0334867	3.43168e-07	0.162832	-0.0107112	0.13504	0.73222	-0.0361004	5.47636e-08	0.0974894	-0.0362183	1.15289e-07	0.0945416
	cg11411148	COPD	Prevalent	-0.09	2.15e-09	-0.089897	1.2251e-09	0.0011448	-0.0768853	1.3709e-07	0.145719	-0.077086	1.70853e-07	0.143489	-0.0894892	1.74574e-09	0.0056754	-0.0773355	4.41822e-07	0.140717
	cg23839599	COPD	Prevalent	-0.06	2.17e-09	-0.0642418	9.31636e-10	-0.0706958	-0.0549957	1.5859e-07	0.0834051	-0.0342315	0.00159353	0.429475	-0.0633055	2.3785e-09	-0.0550909	-0.0549205	5.09855e-07	0.0846578
	cg27215690	COPD	Prevalent	-0.09	2.2e-09	-0.089047	1.24668e-09	0.010589	-0.0593403	5.47427e-05	0.340664	-0.00915124	0.584949	0.89832	-0.0806443	6.18793e-08	0.103952	-0.0749727	8.83996e-07	0.16697
	cg27545615	COPD	Prevalent	-0.07	2.22e-09	-0.0666793	4.2175e-09	0.0474379	-0.057825	3.2776e-07	0.173929	-0.0576589	3.62363e-07	0.176301	-0.0738991	1.15637e-10	-0.0557018	-0.0621017	1.26851e-07	0.112833
	cg02651894	COPD	Prevalent	-0.06	2.28e-09	-0.0561389	2.29255e-09	0.064352	-0.0430186	5.16798e-06	0.283024	-0.0326225	0.00071867	0.456291	-0.0518247	4.99653e-08	0.136255	-0.0511715	1.72134e-07	0.147141
	cg07710874	COPD	Prevalent	-0.08	2.28e-09	-0.0815092	6.14289e-10	-0.0188644	-0.0715627	5.62669e-08	0.105466	-0.0674485	2.84856e-07	0.156893	-0.0797789	1.83467e-09	0.00276386	-0.0689268	4.70226e-07	0.138415
	cg17812664	COPD	Prevalent	-0.06	2.31e-09	-0.055893	8.90321e-09	0.0684505	-0.0509343	1.70574e-07	0.151095	-0.0348221	0.000461997	0.419632	-0.0582183	2.96425e-09	0.0296956	-0.051167	3.84234e-07	0.147216
	cg14620941	COPD	Prevalent	-0.06	2.38e-09	-0.0555406	2.73738e-09	0.0743235	-0.0454881	1.16062e-06	0.241865	-0.0295975	0.00210327	0.506708	-0.0510313	5.8433e-08	0.149478	-0.0498671	2.52585e-07	0.168881
	cg26768182	COPD	Prevalent	-0.07	2.38e-09	-0.068696	7.15455e-10	0.0186291	-0.0435796	0.000109244	0.377435	-0.00874282	0.489266	0.875103	-0.0608441	7.46118e-08	0.130799	-0.0594552	3.36504e-07	0.150641
	cg24155358	COPD	Prevalent	-0.08	2.4e-09	-0.0745517	5.02491e-09	0.0681044	-0.0612009	1.38825e-06	0.234989	-0.0713774	1.82871e-08	0.107783	-0.079421	5.81703e-10	0.00723773	-0.0695004	1.42936e-07	0.131245
	cg05870586	COPD	Prevalent	-0.06	2.42e-09	-0.0627784	2.49383e-09	-0.0463073	-0.0479433	5.08341e-06	0.200945	-0.0400133	0.000187836	0.333111	-0.0603165	1.37581e-08	-0.00527487	-0.0553503	4.64186e-07	0.0774945
	cg18387338	COPD	Prevalent	-0.06	2.48e-09	-0.0536728	9.58728e-09	0.105453	-0.050661	6.855e-08	0.155651	-0.0186322	0.0644087	0.689463	-0.0527369	2.50516e-08	0.121051	-0.0490219	5.07617e-07	0.182968
	cg20719001	COPD	Prevalent	-0.1	2.51e-09	-0.098104	1.12477e-09	0.0189598	-0.0893921	1.97063e-08	0.106079	-0.0845843	1.36076e-07	0.154157	-0.0947292	4.98638e-09	0.0527084	-0.0881047	1.43869e-07	0.118953
	cg01611626	COPD	Prevalent	-0.07	2.54e-09	-0.0715707	2.93384e-09	-0.0224389	-0.0522967	1.33858e-05	0.252904	-0.0522161	1.74115e-05	0.254056	-0.0673603	2.9837e-08	0.0377093	-0.0656211	1.55841e-07	0.0625563
	cg04677723	COPD	Prevalent	-0.09	2.55e-09	-0.0899825	1.07836e-09	0.000194706	-0.0720291	9.51504e-07	0.199677	-0.0660112	8.40567e-06	0.266542	-0.0855687	8.53713e-09	0.0492371	-0.0811028	1.22698e-07	0.0988575
	cg22054137	diabetes	Prevalent	-0.1	2.56e-09	-0.0830176	4.61932e-07	0.169824	-0.0928547	1.8727e-08	0.0714526	-0.0961724	6.49226e-09	0.0382757	-0.0963532	7.05423e-09	0.0364681	-0.0919109	7.57961e-08	0.0808907
	cg19693031	Diabetes (Type 2)	Prevalent	-0.22	1.59e-81	-0.209728	1.38315e-71	0.0466901	-0.203448	1.25122e-66	0.0752362	-0.22397	4.88488e-81	-0.0180445	-0.219383	4.95637e-77	0.00280577	-0.225309	5.92829e-77	-0.0241336
	cg06500161	Diabetes (Type 2)	Prevalent	0.41	3.81e-75	0.335405	4.49621e-49	0.18194	0.350236	1.98882e-56	0.145766	0.407356	1.73399e-75	0.00644791	0.40135	1.35391e-72	0.0210976	0.402192	4.63286e-69	0.0190432
	cg17901584	Diabetes (Type 2)	Prevalent	-0.25	1.73e-54	-0.211752	1.37312e-39	0.152992	-0.214704	7.63571e-41	0.141182	-0.246501	2.1101e-53	0.0139978	-0.243846	3.61748e-52	0.0246162	-0.24736	1.12352e-50	0.0105596
	cg15659943	Diabetes (Type 2)	Prevalent	0.35	5.16e-47	0.305908	9.54706e-36	0.125978	0.320145	1.72803e-38	0.0852986	0.351237	8.819e-46	-0.00353319	0.347441	2.92643e-45	0.00731208	0.343074	8.18889e-42	0.0197876
	cg02988288	Diabetes (Type 2)	Prevalent	-0.16	2.99e-45	-0.135869	5.59496e-35	0.15082	-0.141108	1.41295e-37	0.118073	-0.154442	8.31502e-45	0.0347362	-0.15103	1.60469e-42	0.05606	-0.152742	4.1508e-41	0.0453645
	cg26974062	Diabetes (Type 2)	Prevalent	-0.15	4.88e-41	-0.133237	9.16747e-33	0.111753	-0.133482	6.55832e-33	0.110121	-0.148792	3.20705e-40	0.00805275	-0.146493	9.83813e-39	0.0233776	-0.14585	1.96153e-36	0.0276684
	cg27243685	Diabetes (Type 2)	Prevalent	0.22	3.47e-37	0.171532	8.22096e-23	0.22031	0.196022	6.39223e-30	0.108989	0.217337	1.73704e-36	0.0121061	0.2198	7.2109e-37	0.000910577	0.214737	1.46273e-33	0.0239213
	cg16740586	Diabetes (Type 2)	Prevalent	0.2	1.37e-33	0.151566	3.57781e-19	0.24217	0.178567	1.4437e-26	0.107165	0.200421	2.86762e-33	-0.00210474	0.19879	2.00985e-32	0.00605027	0.194381	2.0539e-29	0.0280956
	cg00857282	Diabetes (Type 2)	Prevalent	0.12	7.95e-31	0.0934566	1.55441e-20	0.221195	0.107693	5.4466e-27	0.102556	0.116954	1.79317e-31	0.0253803	0.11554	1.77429e-30	0.0371651	0.114084	2.36522e-28	0.0493039
	cg10128003	Diabetes (Type 2)	Prevalent	0.2	1.58e-30	0.16082	4.14672e-19	0.1959	0.193709	1.76928e-27	0.0314527	0.203511	3.32518e-30	-0.0175556	0.206321	8.12485e-31	-0.0316071	0.202689	2.33365e-28	-0.0134466
	cg15128785	Diabetes (Type 2)	Prevalent	-0.15	2.38e-30	-0.136673	1.06247e-26	0.0888461	-0.126172	1.19955e-22	0.158854	-0.14538	1.4145e-29	0.0308019	-0.138546	8.65416e-27	0.0763579	-0.14273	7.52383e-27	0.0484677
	cg22652934	Diabetes (Type 2)	Prevalent	-0.15	5.71e-29	-0.116781	5.13495e-19	0.221461	-0.119468	4.37142e-20	0.203545	-0.143414	4.82014e-28	0.0439093	-0.143915	3.09027e-28	0.0405687	-0.139715	4.11259e-25	0.0685679
	cg09063556	Diabetes (Type 2)	Prevalent	0.21	1.63e-27	0.17086	2.32799e-18	0.186383	0.185907	8.14969e-22	0.114727	0.208864	1.56923e-26	0.00541136	0.200847	1.27214e-24	0.043587	0.20386	4.5706e-24	0.0292396
	cg11024682	Diabetes (Type 2)	Prevalent	0.24	3.7e-27	0.170995	2.25993e-14	0.28752	0.209643	1.97086e-21	0.126488	0.236162	9.84038e-27	0.0159929	0.239729	3.11525e-27	0.00112779	0.230221	8.18318e-24	0.0407447
	cg17058475	Diabetes (Type 2)	Prevalent	-0.12	9.91e-27	-0.10131	3.62011e-19	0.155747	-0.111633	3.38673e-23	0.0697272	-0.12238	2.93833e-27	-0.0198329	-0.118657	1.75964e-25	0.0111906	-0.122513	9.0625e-26	-0.0209386
	cg24694018	Diabetes (Type 2)	Prevalent	-0.24	2.08e-26	-0.222032	2.54025e-23	0.0748674	-0.199941	6.59123e-19	0.166913	-0.235725	2.54374e-25	0.0178135	-0.221403	1.2628e-22	0.0774859	-0.232777	9.5194e-24	0.0300945
	cg05119988	Diabetes (Type 2)	Prevalent	-0.16	4.79e-26	-0.138312	2.12944e-20	0.135552	-0.143654	7.92198e-22	0.10216	-0.155968	4.41853e-25	0.0252031	-0.150287	1.72362e-23	0.0607048	-0.150416	2.69088e-22	0.0599031
	cg19266329	Diabetes (Type 2)	Prevalent	-0.19	1.06e-25	-0.176939	1.77678e-23	0.0687395	-0.164487	3.48683e-20	0.13428	-0.186316	1.87854e-24	0.0193891	-0.172266	7.65085e-22	0.0933382	-0.181118	7.18963e-23	0.0467496
	cg00574958	Diabetes (Type 2)	Prevalent	-0.13	1.09e-24	-0.0945525	6.7919e-13	0.272673	-0.11651	2.57092e-19	0.103766	-0.133672	7.06513e-25	-0.0282489	-0.130438	1.70609e-23	-0.00337029	-0.136187	3.1066e-24	-0.0475896
	cg08309687	Diabetes (Type 2)	Prevalent	-0.15	1.36e-24	-0.116922	3.02747e-16	0.22052	-0.132326	2.12799e-20	0.117828	-0.14833	2.49687e-25	0.0111312	-0.148606	3.05488e-25	0.00929443	-0.148944	4.85762e-24	0.00703724
	cg05028010	Diabetes (Type 2)	Prevalent	-0.14	6.34e-24	-0.125919	1.17369e-19	0.100582	-0.123332	7.95594e-19	0.119059	-0.138781	3.07861e-23	0.00870873	-0.141384	5.64307e-24	-0.00988537	-0.137017	1.45709e-21	0.0213102
	cg01676795	Diabetes (Type 2)	Prevalent	0.17	6.43e-24	0.139093	5.11191e-16	0.181805	0.150122	2.21209e-18	0.116932	0.171015	1.75815e-23	-0.00596914	0.162003	6.24692e-21	0.0470386	0.160313	1.64186e-19	0.0569813
	cg19750657	Diabetes (Type 2)	Prevalent	0.15	8.83e-24	0.110883	3.62165e-13	0.260782	0.123065	3.16715e-16	0.17957	0.158536	1.9992e-25	-0.0569094	0.148103	2.35374e-22	0.0126487	0.153214	8.56569e-23	-0.0214288
	cg05325763	Diabetes (Type 2)	Prevalent	-0.12	2.41e-23	-0.093552	4.33117e-15	0.2204	-0.106909	1.75087e-19	0.109095	-0.118773	1.59317e-23	0.0102211	-0.115492	4.52434e-22	0.0375671	-0.117838	7.37403e-22	0.0180183
	cg02841972	Diabetes (Type 2)	Prevalent	-0.18	2.58e-23	-0.139725	1.63199e-14	0.223751	-0.153917	2.71866e-17	0.144906	-0.181114	4.58692e-22	-0.00618852	-0.178457	1.21946e-22	0.00856977	-0.171881	6.94116e-20	0.045104
	cg20003499	Diabetes (Type 2)	Prevalent	0.17	6.21e-23	0.140586	1.46632e-16	0.173026	0.166	3.04329e-22	0.0235272	0.165361	4.72234e-22	0.0272891	0.162969	2.48899e-21	0.04136	0.149957	1.60569e-17	0.117899
	cg08088075	Diabetes (Type 2)	Prevalent	0.2	1.73e-22	0.165206	1.06557e-15	0.17397	0.184978	3.34279e-19	0.0751104	0.200304	2.3209e-22	-0.00152158	0.189505	7.60929e-20	0.0524731	0.188779	8.14095e-19	0.0561072
	cg26804423	Diabetes (Type 2)	Prevalent	0.2	6.75e-22	0.155331	1.01624e-13	0.223346	0.153553	1.82116e-13	0.232234	0.197037	3.26244e-21	0.0148128	0.189264	1.76949e-19	0.0536816	0.188761	2.27101e-18	0.0561929
	cg09627709	Diabetes (Type 2)	Prevalent	0.16	1.29e-21	0.135778	1.67258e-15	0.151385	0.162803	1.14018e-21	-0.0175203	0.160569	6.05633e-21	-0.00355793	0.156934	6.86404e-20	0.0191643	0.149022	3.0616e-17	0.0686145
	cg00994936	Diabetes (Type 2)	Prevalent	0.12	3.45e-21	0.0980772	1.83503e-14	0.18269	0.114783	3.03289e-19	0.0434709	0.119578	9.51021e-21	0.00351301	0.116727	1.37784e-19	0.0272751	0.111599	3.55133e-17	0.0700081
	cg04816311	Diabetes (Type 2)	Prevalent	0.13	4.4e-21	0.106882	2.70828e-14	0.177828	0.110648	3.27618e-15	0.148861	0.133931	1.41117e-21	-0.0302382	0.12692	2.70816e-19	0.0236935	0.13123	1.18385e-19	-0.00946109
	cg26823705	Diabetes (Type 2)	Prevalent	-0.14	5.04e-21	-0.126555	9.36587e-19	0.0960356	-0.118325	2.88861e-16	0.15482	-0.133108	4.73766e-20	0.0492262	-0.127835	9.86882e-19	0.0868949	-0.131176	1.10681e-18	0.0630291
	cg05014727	Diabetes (Type 2)	Prevalent	-0.12	2.33e-20	-0.105238	1.26838e-16	0.123015	-0.103949	2.08146e-16	0.13376	-0.118922	1.18924e-20	0.00898393	-0.115861	1.75555e-19	0.034495	-0.120289	8.89885e-20	-0.00240706
	cg03685481	Diabetes (Type 2)	Prevalent	0.15	2.39e-20	0.128809	2.3858e-16	0.141272	0.116959	1.12908e-13	0.220273	0.143201	2.18909e-19	0.0453252	0.14181	3.92075e-19	0.054603	0.146093	3.34622e-19	0.0260445
	cg01101459	Diabetes (Type 2)	Prevalent	0.13	2.92e-20	0.107285	1.33025e-13	0.174729	0.111961	1.08916e-14	0.138763	0.131483	1.42368e-19	-0.0114111	0.126956	3.87804e-18	0.0234139	0.127577	1.99897e-17	0.0186374
	cg00014380	Diabetes (Type 2)	Prevalent	0.14	3.76e-20	0.117503	9.02458e-15	0.160694	0.136969	1.58831e-19	0.0216482	0.138272	7.87045e-20	0.0123412	0.134434	1.23564e-18	0.0397604	0.132443	2.8502e-17	0.05398
	cg01004980	Diabetes (Type 2)	Prevalent	0.17	4.91e-20	0.131293	5.14125e-13	0.227687	0.147416	4.27937e-16	0.132846	0.164104	1.84223e-19	0.0346847	0.154072	3.96605e-17	0.0936923	0.158196	4.06134e-17	0.0694333
	cg12403973	Diabetes (Type 2)	Prevalent	-0.11	5.47e-20	-0.102913	2.77193e-18	0.0644241	-0.0919663	9.31712e-15	0.163943	-0.107082	2.29091e-19	0.0265311	-0.101429	1.88216e-17	0.0779185	-0.106392	4.58959e-18	0.0328024
	cg26262157	Diabetes (Type 2)	Prevalent	-0.12	6.71e-20	-0.110494	4.13195e-16	0.0792138	-0.112094	1.00557e-16	0.0658805	-0.12599	2.57344e-20	-0.0499171	-0.119896	2.35592e-18	0.000864945	-0.125687	5.00523e-19	-0.0473949
	cg15370819	Diabetes (Type 2)	Prevalent	0.2	1.64e-19	0.150917	5.52469e-12	0.245415	0.168965	1.00995e-14	0.155177	0.197298	1.47084e-19	0.0135118	0.185927	2.54935e-17	0.0703631	0.184156	3.54386e-16	0.0792211
	cg06710464	Diabetes (Type 2)	Prevalent	0.15	2.9e-19	0.129045	7.42805e-14	0.139699	0.135948	3.01865e-15	0.0936821	0.152139	3.24399e-18	-0.014259	0.149261	8.82162e-18	0.00492721	0.147765	1.28567e-16	0.0148968
	cg03637691	Diabetes (Type 2)	Prevalent	-0.12	3.42e-19	-0.103923	1.21591e-14	0.133978	-0.107446	1.60913e-15	0.104615	-0.118526	2.91917e-18	0.0122794	-0.11654	8.82347e-18	0.0288373	-0.110908	2.14637e-15	0.0757632
	cg20958086	Diabetes (Type 2)	Prevalent	0.2	4.81e-19	0.163686	1.78937e-13	0.181568	0.159833	8.01511e-13	0.200835	0.195671	1.56691e-18	0.0216431	0.185559	1.08899e-16	0.0722029	0.193643	4.07688e-17	0.0317841
	cg00353899	Diabetes (Type 2)	Prevalent	0.2	8.61e-19	0.155956	8.47709e-12	0.220222	0.166954	2.88765e-13	0.165232	0.199626	2.12373e-18	0.00186794	0.188202	3.12993e-16	0.0589906	0.188425	1.68744e-15	0.0578775
	cg01406381	Diabetes (Type 2)	Prevalent	-0.09	1.43e-18	-0.0761598	4.70778e-14	0.15378	-0.0832498	2.94508e-16	0.0750024	-0.0892432	2.577e-17	0.00840841	-0.0852976	6.02123e-17	0.0522488	-0.0782345	1.38094e-13	0.130728
	cg15989436	Diabetes (Type 2)	Prevalent	-0.14	2.28e-18	-0.120979	5.02442e-14	0.135863	-0.114507	1.28609e-12	0.182089	-0.138349	2.78403e-17	0.0117931	-0.136409	4.15534e-17	0.0256497	-0.136648	2.82532e-16	0.023944
	cg07458272	Diabetes (Type 2)	Prevalent	0.16	2.41e-18	0.128311	7.64504e-12	0.198054	0.149374	1.42866e-15	0.0664146	0.161273	8.57152e-18	-0.00795398	0.156986	9.41513e-17	0.0188392	0.159004	3.1695e-16	0.00622798
	cg23204398	Diabetes (Type 2)	Prevalent	0.11	2.42e-18	0.0802927	6.33575e-10	0.270067	0.0904443	2.09523e-12	0.177779	0.111326	5.8264e-18	-0.0120578	0.112274	4.61754e-18	-0.0206747	0.109281	2.57417e-16	0.00653225
	cg04695090	Diabetes (Type 2)	Prevalent	0.22	2.7e-18	0.176332	7.02021e-12	0.19849	0.208179	9.70598e-16	0.0537325	0.221113	8.24574e-18	-0.00506068	0.214618	1.389e-16	0.0244635	0.216789	4.4937e-16	0.0145942
	cg16395997	Diabetes (Type 2)	Prevalent	0.14	3.38e-18	0.113456	5.18954e-12	0.189599	0.131209	1.42037e-15	0.0627959	0.140291	3.89676e-17	-0.00207681	0.147291	7.11024e-19	-0.0520813	0.134949	2.37837e-15	0.0360762
	cg14115749	Diabetes (Type 2)	Prevalent	0.22	3.46e-18	0.182686	6.54286e-13	0.169608	0.209747	2.07652e-16	0.0466032	0.218672	8.25625e-18	0.00603772	0.216502	3.30107e-17	0.0159015	0.204428	9.5725e-15	0.0707796
	cg08788930	Diabetes (Type 2)	Prevalent	0.17	5.28e-18	0.135978	3.36787e-12	0.200127	0.151256	7.93868e-15	0.110259	0.166264	1.82185e-17	0.0219747	0.163266	1.13028e-16	0.0396096	0.162245	1.01411e-15	0.0456194
	cg09777883	Diabetes (Type 2)	Prevalent	0.17	6.37e-18	0.131073	5.97642e-11	0.22898	0.146149	2.51677e-13	0.140301	0.174538	2.34172e-18	-0.0266939	0.166223	1.2185e-16	0.0222153	0.161456	5.19109e-15	0.050256
	cg17750024	Diabetes (Type 2)	Prevalent	-0.12	6.6e-18	-0.0889938	1.28347e-10	0.258385	-0.0961329	3.09715e-12	0.198893	-0.116866	1.00138e-16	0.0261183	-0.113994	1.6969e-16	0.0500511	-0.11588	5.67523e-16	0.0343324
	cg08352115	Diabetes (Type 2)	Prevalent	0.17	6.88e-18	0.136992	3.1441e-12	0.194164	0.142313	4.30365e-13	0.162863	0.170084	4.45489e-18	-0.00049431	0.164336	8.49713e-17	0.0333205	0.166815	2.04108e-16	0.0187356
	cg03725309	Diabetes (Type 2)	Prevalent	-0.12	6.99e-18	-0.0881418	1.0179e-10	0.265485	-0.0995508	3.03817e-13	0.17041	-0.114933	9.59566e-17	0.0422261	-0.11375	8.33409e-17	0.0520814	-0.114911	2.9041e-16	0.0424089
	cg14476101	Diabetes (Type 2)	Prevalent	-0.1	9.22e-18	-0.0734854	1.1067e-09	0.265146	-0.0936913	1.08427e-14	0.0630867	-0.10184	2.47979e-17	-0.0184021	-0.0967026	1.43443e-15	0.0329737	-0.107229	5.2405e-18	-0.0722934
	cg22679812	Diabetes (Type 2)	Prevalent	0.26	1.85e-17	0.200163	2.73779e-11	0.230144	0.236185	2.86815e-15	0.0915945	0.25009	1.70098e-16	0.0381146	0.255571	2.97029e-17	0.0170344	0.22596	3.92189e-13	0.130924
	cg21766592	Diabetes (Type 2)	Prevalent	-0.09	2.06e-17	-0.0690314	1.63738e-11	0.232985	-0.0791405	1.35399e-14	0.120661	-0.086876	3.73489e-16	0.0347107	-0.0836461	5.50615e-16	0.0705987	-0.0794098	9.8019e-14	0.117669
	cg05538032	Diabetes (Type 2)	Prevalent	0.16	2.26e-17	0.123133	7.11399e-11	0.230419	0.138161	2.57093e-13	0.136496	0.157904	5.72613e-17	0.0130981	0.158973	4.89836e-17	0.00641683	0.157661	7.679e-16	0.0146179
	cg22559900	Diabetes (Type 2)	Prevalent	0.16	2.52e-17	0.125616	1.1925e-10	0.2149	0.139249	5.6455e-13	0.129694	0.162222	9.78538e-17	-0.0138889	0.168812	8.38957e-18	-0.0550759	0.162188	9.29297e-16	-0.013672
	cg15043602	Diabetes (Type 2)	Prevalent	0.21	2.81e-17	0.183581	6.01116e-14	0.125803	0.183116	8.55543e-14	0.12802	0.203335	2.23361e-16	0.0317403	0.204593	1.42107e-16	0.025746	0.197176	9.26242e-15	0.0610677
	cg21506299	Diabetes (Type 2)	Prevalent	-0.12	3.05e-17	-0.0960324	6.56005e-12	0.19973	-0.109123	4.43429e-15	0.0906417	-0.116	1.47684e-16	0.0333305	-0.110868	3.76296e-15	0.0761026	-0.103752	8.41872e-13	0.135397
	cg24686420	Diabetes (Type 2)	Prevalent	0.11	3.54e-17	0.0801708	3.21932e-10	0.271174	0.0819951	1.31702e-10	0.25459	0.113338	9.32151e-19	-0.0303443	0.0995077	6.77568e-15	0.0953842	0.10702	3.22012e-16	0.0270927
	cg25358033	Diabetes (Type 2)	Prevalent	0.18	3.77e-17	0.140965	1.47686e-10	0.216862	0.136884	5.12645e-10	0.239535	0.182872	8.06627e-17	-0.0159565	0.172219	7.55186e-15	0.0432256	0.174483	1.75299e-14	0.0306508
	cg15183129	Diabetes (Type 2)	Prevalent	0.18	6.45e-17	0.145015	8.7872e-12	0.194363	0.138529	7.9141e-11	0.230397	0.174967	2.08944e-16	0.027959	0.161584	4.2535e-14	0.102311	0.170325	8.69665e-15	0.053748
	cg06690548	Diabetes (Type 2)	Prevalent	-0.08	6.9e-17	-0.0541937	2.5563e-08	0.322579	-0.0905591	2.65079e-20	-0.131988	-0.0792151	3.47589e-16	0.00981087	-0.078237	9.67392e-16	0.0220371	-0.080367	1.17616e-15	-0.00458741
	cg00163198	Diabetes (Type 2)	Prevalent	0.15	8.19e-17	0.112906	3.72778e-10	0.247292	0.127316	2.04641e-12	0.151228	0.147049	2.83976e-16	0.0196753	0.144561	1.07972e-15	0.0362577	0.142807	1.27397e-14	0.0479551
	cg14597545	Diabetes (Type 2)	Prevalent	0.16	8.39e-17	0.130525	2.95386e-12	0.18422	0.135045	6.11873e-13	0.155968	0.154801	1.48883e-16	0.032492	0.150816	1.19019e-15	0.0574013	0.15699	5.02674e-16	0.0188149
	cg24054032	Diabetes (Type 2)	Prevalent	0.18	9.4e-17	0.139838	6.9162e-11	0.223124	0.152049	1.23381e-12	0.155282	0.177041	1.37792e-16	0.0164375	0.165276	1.86722e-14	0.081799	0.164227	1.12259e-13	0.0876282
	cg20073681	Diabetes (Type 2)	Prevalent	0.17	1.04e-16	0.132816	2.66381e-10	0.218729	0.145355	4.96505e-12	0.144968	0.171296	3.48173e-16	-0.00762066	0.165772	4.2562e-15	0.0248677	0.158884	2.9505e-13	0.0653891
	cg27216853	Diabetes (Type 2)	Prevalent	0.17	1.07e-16	0.136975	5.54289e-11	0.194264	0.153776	2.16622e-13	0.0954357	0.17548	4.53061e-17	-0.0322329	0.175438	7.44596e-17	-0.0319908	0.169117	5.55647e-15	0.00519476
	cg03523676	Diabetes (Type 2)	Prevalent	0.18	1.08e-16	0.145081	1.07266e-11	0.193994	0.154481	4.55721e-13	0.141775	0.174338	4.05109e-16	0.0314533	0.163629	3.03056e-14	0.0909478	0.173699	4.71812e-15	0.0350076
	cg12738940	Diabetes (Type 2)	Prevalent	-0.16	1.12e-16	-0.129117	8.48413e-11	0.193017	-0.131302	6.49131e-11	0.179365	-0.161434	1.17696e-15	-0.0089623	-0.161105	6.90821e-16	-0.00690883	-0.154122	6.69147e-14	0.0367393
	cg00683922	Diabetes (Type 2)	Prevalent	0.12	1.24e-16	0.0827474	2.84517e-08	0.310439	0.118713	1.30851e-15	0.0107264	0.120163	4.5037e-16	-0.00135952	0.117146	3.40166e-15	0.0237866	0.109127	1.20854e-12	0.0906062
	cg16470089	Diabetes (Type 2)	Prevalent	0.13	1.27e-16	0.107012	7.50659e-12	0.176829	0.124549	1.23757e-15	0.0419326	0.126774	9.21543e-16	0.0248152	0.121239	1.60552e-14	0.0673949	0.115257	1.24348e-12	0.113405
	cg00021659	Diabetes (Type 2)	Prevalent	-0.11	1.72e-16	-0.0915583	3.48287e-12	0.167651	-0.091896	3.29804e-12	0.164582	-0.107993	3.06381e-15	0.0182445	-0.102162	1.63495e-14	0.0712577	-0.0949587	3.93673e-12	0.136739
	cg26236214	Diabetes (Type 2)	Prevalent	0.12	2.38e-16	0.0976813	6.70896e-11	0.185989	0.106166	1.23519e-12	0.115281	0.123922	1.2173e-16	-0.0326817	0.114199	3.57823e-14	0.0483424	0.122573	2.5498e-15	-0.0214405
	cg22699725	Diabetes (Type 2)	Prevalent	0.12	3.39e-16	0.0836064	2.74081e-08	0.30328	0.110998	1.17668e-13	0.0750151	0.120518	6.52194e-16	-0.00431365	0.116555	8.508e-15	0.0287099	0.111939	3.92e-13	0.0671782
	cg08994060	Diabetes (Type 2)	Prevalent	-0.09	3.88e-16	-0.0812689	2.6211e-13	0.0970122	-0.0806726	2.78267e-13	0.103638	-0.0919481	1.79914e-16	-0.0216454	-0.088742	2.59876e-15	0.0139774	-0.0899747	6.50032e-15	0.000281591
	cg24704287	Diabetes (Type 2)	Prevalent	-0.09	4.32e-16	-0.0785066	1.0457e-11	0.127705	-0.084293	4.70144e-13	0.0634109	-0.0928481	7.12759e-15	-0.0316458	-0.0911722	4.60416e-15	-0.0130247	-0.0860601	9.52628e-13	0.0437764
	cg11504495	Diabetes (Type 2)	Prevalent	-0.09	4.73e-16	-0.0794261	2.7328e-12	0.117487	-0.0697262	8.07886e-10	0.225265	-0.0905499	6.00319e-15	-0.00610955	-0.0901475	3.81483e-15	-0.00163852	-0.0858805	4.20677e-13	0.0457722
	cg26663590	Diabetes (Type 2)	Prevalent	0.15	5.07e-16	0.117428	1.64759e-10	0.217145	0.120058	7.04364e-11	0.199612	0.146904	1.48124e-15	0.020642	0.140877	2.61749e-14	0.0608172	0.137569	4.34274e-13	0.0828729
	cg09310636	Diabetes (Type 2)	Prevalent	0.17	5.43e-16	0.133664	6.15027e-11	0.213742	0.148078	4.50843e-13	0.128951	0.163048	1.7685e-15	0.0408945	0.16121	4.66881e-15	0.051707	0.152266	6.2528e-13	0.104321
	cg02907982	Diabetes (Type 2)	Prevalent	0.17	5.83e-16	0.13753	5.00851e-11	0.191003	0.157936	4.1672e-14	0.0709671	0.166325	2.89291e-15	0.0216155	0.172202	3.44148e-16	-0.0129517	0.156426	7.16178e-13	0.0798486
	cg19755576	Diabetes (Type 2)	Prevalent	0.16	6.23e-16	0.129685	2.11172e-11	0.189472	0.14373	1.48386e-13	0.101689	0.154271	2.00163e-15	0.0358068	0.154281	2.85252e-15	0.0357412	0.147551	1.90967e-13	0.0778033
	cg27182880	Diabetes (Type 2)	Prevalent	0.15	6.27e-16	0.117862	2.61578e-10	0.214251	0.124266	2.34017e-11	0.171559	0.148093	2.08514e-15	0.0127121	0.144141	1.57975e-14	0.0390621	0.137084	1.4558e-12	0.0861092
	cg04104358	Diabetes (Type 2)	Prevalent	0.13	6.51e-16	0.101307	1.36923e-09	0.220716	0.0993516	2.69181e-09	0.235757	0.133253	1.52637e-15	-0.0250234	0.129611	1.24049e-14	0.00299055	0.130458	4.12639e-14	-0.00352325
	cg23761815	Diabetes (Type 2)	Prevalent	0.16	7.29e-16	0.119991	4.50248e-09	0.250054	0.139929	6.82899e-12	0.125441	0.160694	5.7983e-15	-0.00433924	0.155926	3.48672e-14	0.0254621	0.152625	5.90444e-13	0.046091
	cg12378285	Diabetes (Type 2)	Prevalent	0.13	7.45e-16	0.105991	1.2094e-10	0.184684	0.105533	1.38855e-10	0.188211	0.131266	1.59921e-15	-0.00974118	0.124751	4.79844e-14	0.0403756	0.119759	1.92335e-12	0.0787736
	cg19751789	Diabetes (Type 2)	Prevalent	-0.11	8.72e-16	-0.104976	2.76213e-14	0.0456748	-0.0892168	9.96841e-11	0.188939	-0.108996	8.95307e-15	0.00913123	-0.104083	9.60495e-14	0.0537924	-0.0978021	1.1384e-11	0.11089
	cg16097041	Diabetes (Type 2)	Prevalent	0.2	1.12e-15	0.155069	3.21642e-10	0.224655	0.169122	6.91122e-12	0.154389	0.204302	1.45656e-16	-0.021512	0.196479	2.31266e-15	0.0176072	0.1991	5.15779e-15	0.00449865
	cg21421012	Diabetes (Type 2)	Prevalent	0.12	1.35e-15	0.0930952	2.78708e-10	0.224206	0.103401	2.19863e-12	0.138325	0.118042	1.29582e-15	0.0163176	0.111798	5.41956e-14	0.0683517	0.108519	1.16769e-12	0.0956763
	cg03770138	Diabetes (Type 2)	Prevalent	-0.15	1.44e-15	-0.112014	6.17312e-09	0.253241	-0.119328	5.79093e-10	0.204481	-0.151017	2.37237e-14	-0.0067788	-0.145891	4.39388e-14	0.0273953	-0.139776	2.51481e-12	0.0681622
	cg08673945	Diabetes (Type 2)	Prevalent	-0.13	1.49e-15	-0.0995634	8.82749e-10	0.234127	-0.126728	7.19118e-15	0.0251723	-0.128136	2.60434e-14	0.0143364	-0.127484	6.06672e-15	0.0193564	-0.114946	9.24732e-12	0.115802
	cg11089403	Diabetes (Type 2)	Prevalent	-0.16	1.84e-15	-0.153038	7.33344e-15	0.0435123	-0.126701	1.3997e-10	0.20812	-0.153827	1.45763e-14	0.0385832	-0.148325	9.94394e-14	0.0729678	-0.1518	1.11574e-13	0.0512492
	cg12130407	Diabetes (Type 2)	Prevalent	0.13	2.34e-15	0.101351	1.12504e-09	0.220374	0.115522	3.40559e-12	0.111366	0.129887	6.29081e-15	0.000869209	0.126948	3.75053e-14	0.0234759	0.119659	3.84053e-12	0.0795486
	cg08554257	Diabetes (Type 2)	Prevalent	-0.09	2.53e-15	-0.0771629	3.05145e-11	0.142634	-0.0785854	1.46096e-11	0.126829	-0.0900639	3.07255e-14	-0.000709738	-0.0902668	1.40676e-14	-0.00296394	-0.0815694	1.45953e-11	0.0936739
	cg17501210	Diabetes (Type 2)	Prevalent	-0.11	2.55e-15	-0.0728404	1.68293e-07	0.337814	-0.0862064	4.53486e-10	0.216306	-0.108357	3.80226e-15	0.0149372	-0.101593	2.15157e-13	0.0764284	-0.107533	5.62711e-14	0.0224237
	cg16217672	Diabetes (Type 2)	Prevalent	0.15	2.64e-15	0.119595	3.4223e-10	0.202697	0.130852	6.58464e-12	0.127653	0.148151	8.39207e-15	0.0123298	0.144612	5.0533e-14	0.0359205	0.144518	2.31041e-13	0.0365457
	cg03442477	Diabetes (Type 2)	Prevalent	0.07	3.01e-15	0.0557756	1.93267e-10	0.203205	0.0624764	8.32381e-13	0.107481	0.06875	4.30091e-15	0.0178573	0.0663877	5.86068e-14	0.0516042	0.0681413	5.97534e-14	0.0265533
	cg17792970	Diabetes (Type 2)	Prevalent	0.18	3.02e-15	0.139261	2.76028e-09	0.226329	0.16168	3.41431e-12	0.101775	0.18087	1.30754e-14	-0.00483336	0.182415	8.28477e-15	-0.0134188	0.18475	2.263e-14	-0.0263865
	cg12543096	Diabetes (Type 2)	Prevalent	0.14	3.41e-15	0.111961	5.03457e-10	0.200281	0.109483	1.18202e-09	0.217976	0.151433	8.75109e-17	-0.0816617	0.140477	7.90696e-15	-0.00340973	0.144371	7.96669e-15	-0.031221
	cg27037013	Diabetes (Type 2)	Prevalent	-0.1	3.52e-15	-0.0795358	5.13619e-11	0.204642	-0.0825436	1.06511e-11	0.174564	-0.0971527	1.2246e-15	0.0284732	-0.095391	5.73662e-15	0.0460905	-0.0964914	1.51747e-14	0.0350856
	cg09018739	Diabetes (Type 2)	Prevalent	0.18	4.57e-15	0.151562	9.27877e-11	0.157988	0.165971	2.17408e-12	0.0779397	0.179645	2.40934e-14	0.00196982	0.176729	9.59167e-14	0.0181746	0.175378	5.16529e-13	0.025676
	cg16500036	Diabetes (Type 2)	Prevalent	0.13	4.75e-15	0.111388	2.15461e-11	0.143169	0.112154	1.89772e-11	0.137273	0.130195	5.9478e-15	-0.00149955	0.125097	8.96682e-14	0.0377124	0.128222	9.63396e-14	0.013679
	cg26034658	Diabetes (Type 2)	Prevalent	0.22	4.87e-15	0.1625	5.30583e-09	0.261366	0.187073	1.48064e-11	0.149668	0.212424	3.23585e-14	0.0344381	0.210548	5.27478e-14	0.0429644	0.202344	2.65762e-12	0.0802537
	cg08549335	Diabetes (Type 2)	Prevalent	-0.09	5.29e-15	-0.0741923	1.33203e-10	0.175641	-0.0843156	3.68181e-13	0.0631598	-0.0894738	9.06307e-14	0.00584631	-0.0905505	8.70983e-15	-0.00611641	-0.0822239	7.44926e-12	0.0864012
	cg13030981	Diabetes (Type 2)	Prevalent	-0.11	5.5e-15	-0.0990021	7.82326e-13	0.0999809	-0.0996842	5.51477e-13	0.0937796	-0.106121	6.95974e-14	0.0352648	-0.106906	1.83714e-14	0.0281243	-0.102443	1.02548e-12	0.0687026
	cg00723041	Diabetes (Type 2)	Prevalent	-0.25	6.82e-15	-0.223875	3.87342e-12	0.104501	-0.193728	2.69686e-09	0.225088	-0.246752	3.53684e-14	0.0129924	-0.23041	1.57714e-12	0.0783588	-0.245637	2.73523e-13	0.0174512
	cg08949269	Diabetes (Type 2)	Prevalent	0.15	6.95e-15	0.115958	2.40324e-09	0.226948	0.135613	2.87376e-12	0.0959148	0.147341	6.82998e-14	0.0177279	0.149662	2.1006e-14	0.00225339	0.135679	1.62757e-11	0.0954706
	cg24507742	Diabetes (Type 2)	Prevalent	-0.1	7.26e-15	-0.0768869	4.47789e-10	0.231131	-0.0892051	5.76406e-13	0.107949	-0.0952469	1.28742e-13	0.047531	-0.0914215	2.07236e-13	0.085785	-0.0866255	1.71731e-11	0.133745
	cg18280125	Diabetes (Type 2)	Prevalent	0.08	7.83e-15	0.0668517	1.17115e-10	0.164353	0.0779177	5.15853e-14	0.0260289	0.0792865	3.00498e-14	0.00891924	0.0771122	1.94699e-13	0.0360975	0.0753383	2.87734e-12	0.0582713
	cg10821511	Diabetes (Type 2)	Prevalent	0.25	8.33e-15	0.212535	4.95339e-11	0.149858	0.245571	3.42195e-14	0.0177162	0.248749	1.67861e-14	0.00500485	0.254549	5.46568e-15	-0.0181943	0.241999	5.26209e-13	0.0320032
	cg24929954	Diabetes (Type 2)	Prevalent	0.13	8.67e-15	0.103838	1.83592e-10	0.20125	0.111688	8.3934e-12	0.140864	0.124065	3.91718e-14	0.045651	0.118483	6.19826e-13	0.0885934	0.117332	4.22013e-12	0.097447
	cg10177197	Diabetes (Type 2)	Prevalent	0.16	9.46e-15	0.142104	5.81806e-12	0.111852	0.141389	7.34561e-12	0.116318	0.158423	2.27591e-14	0.0098555	0.158242	3.09793e-14	0.0109875	0.157131	1.95521e-13	0.01793
	cg07384001	Diabetes (Type 2)	Prevalent	-0.13	9.63e-15	-0.108515	2.2052e-10	0.165268	-0.116883	8.35699e-12	0.100897	-0.129783	4.62009e-14	0.00167265	-0.129812	4.33919e-14	0.00144993	-0.127001	8.47085e-13	0.0230697
	cg11525951	Diabetes (Type 2)	Prevalent	0.12	9.78e-15	0.0921516	6.16157e-09	0.23207	0.0985494	4.6633e-10	0.178755	0.123857	5.08451e-15	-0.0321388	0.122318	1.2589e-14	-0.0193187	0.118059	4.68764e-13	0.0161756
	cg19107904	Diabetes (Type 2)	Prevalent	0.19	1.14e-14	0.161447	1.42881e-10	0.150278	0.181393	5.91653e-13	0.0452978	0.197792	4.4235e-15	-0.0410096	0.193449	2.3729e-14	-0.0181532	0.178091	9.42664e-12	0.0626769
	cg00134210	Diabetes (Type 2)	Prevalent	-0.08	1.15e-14	-0.0644954	2.50463e-09	0.193807	-0.0694992	1.09445e-10	0.131261	-0.0823296	1.93357e-13	-0.0291199	-0.0807405	1.33401e-13	-0.0092563	-0.0765931	1.0153e-11	0.0425864
	cg07904865	Diabetes (Type 2)	Prevalent	0.12	1.15e-14	0.0903699	3.25142e-09	0.246917	0.108062	1.2594e-12	0.0994805	0.118331	8.92668e-15	0.0139119	0.112016	3.39028e-13	0.0665338	0.119349	3.71213e-14	0.00542475
	cg08668779	Diabetes (Type 2)	Prevalent	0.16	1.2e-14	0.119275	2.40919e-08	0.254533	0.124402	5.21946e-09	0.222485	0.162531	2.35708e-14	-0.0158213	0.156613	2.67801e-13	0.021167	0.161223	2.33139e-13	-0.00764686
	cg19305903	Diabetes (Type 2)	Prevalent	-0.13	1.29e-14	-0.104295	2.03662e-10	0.197727	-0.113155	7.76692e-12	0.129576	-0.128955	2.20727e-13	0.00804037	-0.124979	5.46032e-14	0.0386256	-0.118107	6.25865e-12	0.091484
	cg01881899	Diabetes (Type 2)	Prevalent	0.1	1.37e-14	0.0861909	1.41568e-11	0.138091	0.097367	2.03189e-14	0.0263304	0.0981762	1.75643e-14	0.018238	0.0995459	1.01667e-14	0.00454078	0.0964667	4.22926e-13	0.0353332
	cg03068497	Diabetes (Type 2)	Prevalent	-0.07	1.46e-14	-0.0492712	5.732e-08	0.296125	-0.0621111	1.18437e-11	0.112698	-0.0680907	1.84874e-13	0.0272754	-0.0662609	5.04859e-13	0.0534162	-0.0706033	6.86407e-14	-0.00861894
	cg26457483	Diabetes (Type 2)	Prevalent	-0.1	1.48e-14	-0.0682662	6.6469e-08	0.317338	-0.0883011	4.12829e-12	0.116989	-0.0949771	6.54108e-14	0.0502285	-0.090841	9.76177e-13	0.09159	-0.100896	1.04826e-14	-0.00895959
	cg13300580	Diabetes (Type 2)	Prevalent	0.25	1.69e-14	0.203058	3.97596e-10	0.187766	0.234032	4.95942e-13	0.0638723	0.2447	6.38356e-14	0.0211996	0.247629	3.74957e-14	0.00948427	0.227453	1.49386e-11	0.0901874
	cg02770216	Diabetes (Type 2)	Prevalent	0.09	1.76e-14	0.0749392	9.26871e-10	0.167342	0.0897001	2.53926e-13	0.0033325	0.0928608	3.79745e-14	-0.0317862	0.0918763	9.06245e-14	-0.0208474	0.095117	6.02735e-14	-0.0568555
	cg20376277	Diabetes (Type 2)	Prevalent	0.09	1.93e-14	0.0734639	1.75199e-09	0.183735	0.0807401	3.18982e-11	0.102888	0.091404	9.5232e-14	-0.0155997	0.0885537	5.87951e-13	0.0160705	0.0826902	6.14906e-11	0.0812203
	cg15650719	Diabetes (Type 2)	Prevalent	0.15	2.09e-14	0.123967	2.75895e-10	0.173553	0.139538	1.34592e-12	0.0697459	0.151347	1.45405e-14	-0.00898165	0.143308	5.07497e-13	0.044615	0.1452	9.21759e-13	0.0319989
	cg21429551	Diabetes (Type 2)	Prevalent	-0.06	2.24e-14	-0.0423709	3.92822e-07	0.293818	-0.0564121	1.8226e-11	0.059798	-0.0620266	2.90159e-13	-0.0337772	-0.0604203	6.92421e-13	-0.00700483	-0.0633872	2.19603e-13	-0.0564537
	cg01198738	Diabetes (Type 2)	Prevalent	-0.1	2.26e-14	-0.0773175	6.59522e-09	0.226825	-0.0921871	3.82025e-12	0.0781286	-0.0990722	2.1641e-13	0.0092776	-0.105741	2.86286e-15	-0.0574079	-0.0973707	1.88572e-12	0.0262929
	cg17992670	Diabetes (Type 2)	Prevalent	0.17	2.29e-14	0.139297	3.48561e-10	0.180605	0.133754	1.6412e-09	0.213209	0.16794	4.54559e-14	0.0121152	0.166086	1.01434e-13	0.0230227	0.162924	1.34707e-12	0.0416207
	cg12767903	Diabetes (Type 2)	Prevalent	-0.11	2.32e-14	-0.0937239	2.28043e-10	0.147964	-0.0941558	2.16942e-10	0.144038	-0.112284	4.18736e-13	-0.0207612	-0.110183	1.55821e-13	-0.00166783	-0.0982745	1.67923e-10	0.106595
	cg11494773	Diabetes (Type 2)	Prevalent	-0.08	2.67e-14	-0.06625	1.07881e-10	0.171875	-0.0675772	4.97029e-11	0.155285	-0.0763605	2.5645e-13	0.0454936	-0.0767513	1.10495e-13	0.0406088	-0.0748697	2.63703e-12	0.0641283
	cg08857797	Diabetes (Type 2)	Prevalent	0.13	2.68e-14	0.0985454	1.83132e-08	0.241959	0.124174	1.13175e-12	0.0448141	0.13448	1.35966e-14	-0.0344589	0.122579	2.93576e-12	0.0570849	0.129992	6.74446e-13	6.41954e-05
	cg10587886	Diabetes (Type 2)	Prevalent	-0.08	2.68e-14	-0.0611083	2.68157e-09	0.236146	-0.0724254	1.74371e-12	0.0946828	-0.0786155	4.86885e-13	0.017306	-0.082303	1.81181e-15	-0.0287875	-0.0726281	1.04322e-11	0.0921492
	cg00851028	Diabetes (Type 2)	Prevalent	0.16	2.7e-14	0.129407	3.87889e-10	0.191207	0.142464	6.41442e-12	0.109602	0.153644	2.8474e-13	0.039724	0.147654	1.42241e-12	0.0771626	0.143826	2.16244e-11	0.101084
	cg20378147	Diabetes (Type 2)	Prevalent	0.07	2.94e-14	0.0551275	1.7547e-08	0.212464	0.0701288	5.42824e-13	-0.00184014	0.0723567	2.19169e-13	-0.0336667	0.0719193	2.6185e-13	-0.0274188	0.0706545	2.7021e-12	-0.00935027
	cg24830274	Diabetes (Type 2)	Prevalent	0.18	2.99e-14	0.134213	6.84687e-09	0.254371	0.141948	9.83394e-10	0.211398	0.17361	6.7911e-14	0.0354999	0.158658	1.06512e-11	0.118564	0.162708	1.18468e-11	0.0960656
	cg18787963	Diabetes (Type 2)	Prevalent	-0.17	3.2e-14	-0.147983	2.46686e-11	0.12951	-0.153059	6.80658e-12	0.0996533	-0.164164	2.89134e-13	0.0343317	-0.16261	3.11709e-13	0.0434726	-0.155755	1.50113e-11	0.0837922
	cg05399785	Diabetes (Type 2)	Prevalent	0.1	3.33e-14	0.079973	2.1901e-09	0.20027	0.089608	2.36112e-11	0.10392	0.0988625	2.95768e-13	0.0113753	0.101673	5.18251e-14	-0.0167288	0.0964001	3.73319e-12	0.035999
	cg10636246	Diabetes (Type 2)	Prevalent	-0.07	3.54e-14	-0.054053	3.8859e-09	0.227814	-0.0622767	1.16516e-11	0.110332	-0.0677988	1.92187e-13	0.0314451	-0.0671045	3.3133e-13	0.0413646	-0.0698129	2.03663e-13	0.00267321
	cg03241987	Diabetes (Type 2)	Prevalent	-0.08	3.59e-14	-0.0723455	1.09599e-11	0.0956808	-0.0729298	8.95718e-12	0.0883777	-0.0796381	5.77929e-13	0.00452432	-0.0795681	1.48826e-13	0.00539929	-0.0763624	6.26118e-12	0.0454699
	cg13784312	Diabetes (Type 2)	Prevalent	-0.08	3.6e-14	-0.065852	2.19175e-10	0.17685	-0.0713534	6.88945e-12	0.108082	-0.0781981	6.48629e-13	0.0225243	-0.079321	3.57078e-14	0.00848734	-0.0706365	6.13685e-11	0.117043
	cg04286697	Diabetes (Type 2)	Prevalent	0.15	4.27e-14	0.109353	6.11381e-08	0.270982	0.138054	7.56247e-12	0.079637	0.15289	3.14524e-14	-0.0192688	0.146318	5.80987e-13	0.024545	0.149498	7.41382e-13	0.00334819
	cg16246545	Diabetes (Type 2)	Prevalent	-0.11	5.4e-14	-0.0800381	4.66428e-08	0.272381	-0.0970541	4.78916e-11	0.11769	-0.108279	1.5522e-13	0.0156444	-0.100306	1.06292e-11	0.0881273	-0.113607	5.52427e-14	-0.032788
	cg17820878	Diabetes (Type 2)	Prevalent	0.11	7.12e-14	0.0895476	4.70852e-10	0.185931	0.0928532	1.16915e-10	0.15588	0.105525	3.25664e-13	0.0406809	0.109867	3.22061e-14	0.00120905	0.0965554	1.1001e-10	0.122223
	cg00784329	Diabetes (Type 2)	Prevalent	0.11	7.38e-14	0.0883433	7.64833e-09	0.196879	0.0983095	1.11951e-10	0.106277	0.114259	7.80399e-14	-0.0387207	0.110397	7.00945e-13	-0.00361037	0.110049	3.13512e-12	-0.000447643
	cg24115215	Diabetes (Type 2)	Prevalent	0.19	7.43e-14	0.150695	2.08951e-09	0.206868	0.158995	3.01411e-10	0.163183	0.193851	1.70497e-14	-0.0202691	0.191506	3.68501e-14	-0.00792677	0.189136	4.49173e-13	0.00454784
	cg01044314	Diabetes (Type 2)	Prevalent	0.13	8.2e-14	0.0946477	2.14514e-08	0.271941	0.113991	1.30688e-11	0.123144	0.122927	5.86347e-13	0.0544096	0.117593	4.8052e-12	0.0954412	0.116617	2.97597e-11	0.10295
	cg26253134	Diabetes (Type 2)	Prevalent	-0.13	8.25e-14	-0.0983235	4.47823e-09	0.243665	-0.102234	8.95611e-10	0.213583	-0.121919	6.52689e-13	0.0621609	-0.124207	1.87485e-13	0.0445582	-0.11795	1.24941e-11	0.0926952
	cg17066943	Diabetes (Type 2)	Prevalent	-0.11	8.64e-14	-0.0856762	8.62379e-09	0.221126	-0.0854088	7.93492e-09	0.223557	-0.108086	7.74101e-13	0.0173992	-0.10797	7.75476e-13	0.01845	-0.0969304	3.27209e-10	0.118815
	cg10474793	Diabetes (Type 2)	Prevalent	0.12	9.01e-14	0.0959291	6.69331e-09	0.200591	0.102287	5.7291e-10	0.147607	0.123019	1.02563e-13	-0.0251589	0.125932	3.32193e-14	-0.0494357	0.125535	1.9598e-13	-0.0461229
	cg00508575	Diabetes (Type 2)	Prevalent	0.15	9.59e-14	0.123507	1.25758e-09	0.176619	0.138592	1.06267e-11	0.0760518	0.153401	5.54603e-14	-0.0226706	0.141127	5.75549e-12	0.0591546	0.151914	6.1779e-13	-0.0127618
	cg14792781	Diabetes (Type 2)	Prevalent	-0.11	1.05e-13	-0.0845289	1.29032e-08	0.231556	-0.0898425	1.67319e-09	0.18325	-0.108785	1.76105e-12	0.0110429	-0.109044	3.19998e-13	0.00869411	-0.102106	3.62802e-11	0.071768
	cg07504977	Diabetes (Type 2)	Prevalent	0.1	1.09e-13	0.0828605	2.72986e-09	0.171395	0.0964263	5.15622e-12	0.0357366	0.102706	1.9176e-13	-0.0270619	0.106911	2.59411e-14	-0.0691117	0.101835	1.94666e-12	-0.0183468
	cg15373972	Diabetes (Type 2)	Prevalent	0.13	1.14e-13	0.102745	8.55816e-09	0.209651	0.121596	8.40845e-12	0.0646498	0.131836	1.49101e-13	-0.0141265	0.129256	5.98294e-13	0.00572318	0.13399	4.27654e-13	-0.0306886
	cg02233071	Diabetes (Type 2)	Prevalent	-0.09	1.25e-13	-0.0618451	2.1596e-07	0.312832	-0.0745737	2.90187e-10	0.171404	-0.0868983	2.51486e-13	0.0344632	-0.0873687	2.54006e-13	0.0292371	-0.0836198	9.73617e-12	0.0708916
	cg04169527	Diabetes (Type 2)	Prevalent	0.14	1.26e-13	0.107903	1.84659e-08	0.229263	0.117412	8.66429e-10	0.161344	0.144638	4.82778e-14	-0.0331282	0.136205	1.41333e-12	0.0271041	0.139302	1.92607e-12	0.00498475
	cg09008531	Diabetes (Type 2)	Prevalent	0.13	1.42e-13	0.107794	1.6374e-09	0.170815	0.107721	1.71961e-09	0.171377	0.129821	5.18109e-13	0.00137768	0.125615	3.24716e-12	0.0337325	0.126245	9.36689e-12	0.0288864
	cg25667998	Diabetes (Type 2)	Prevalent	0.13	1.43e-13	0.0944686	7.33988e-08	0.273319	0.0868586	7.27492e-07	0.331857	0.12823	2.6156e-13	0.0136184	0.118851	1.56658e-11	0.0857612	0.122418	1.70328e-11	0.0583268
	cg11832534	Diabetes (Type 2)	Prevalent	0.09	1.55e-13	0.0668336	2.46428e-08	0.257404	0.0745641	5.39342e-10	0.17151	0.0860423	1.54092e-12	0.0439744	0.0906472	7.29195e-14	-0.00719062	0.0805548	1.05504e-10	0.104946
	cg02650017	Diabetes (Type 2)	Prevalent	-0.09	1.58e-13	-0.0630541	1.393e-07	0.299399	-0.0771354	1.13585e-10	0.142939	-0.0863456	5.85301e-13	0.0406049	-0.0851383	1.49002e-12	0.0540193	-0.086628	2.56417e-12	0.0374671
	cg09559780	Diabetes (Type 2)	Prevalent	-0.15	1.6e-13	-0.13035	6.33273e-11	0.131	-0.131198	1.22491e-10	0.125345	-0.146759	2.34566e-13	0.0216086	-0.143576	9.00795e-13	0.0428281	-0.148767	5.67139e-13	0.00822153
	cg07808881	Diabetes (Type 2)	Prevalent	0.14	1.85e-13	0.0967587	6.56102e-07	0.308866	0.125875	6.2074e-11	0.100893	0.140156	4.49033e-13	-0.00111234	0.134963	4.18064e-12	0.0359809	0.126064	3.12409e-10	0.0995423
	cg17866022	Diabetes (Type 2)	Prevalent	-0.09	1.86e-13	-0.0662461	1.17199e-08	0.263932	-0.0677352	5.10707e-09	0.247386	-0.0839572	5.17265e-13	0.0671423	-0.081077	3.43756e-12	0.0991448	-0.0854306	1.06295e-12	0.0507709
	cg13274938	Diabetes (Type 2)	Prevalent	0.17	1.87e-13	0.114852	4.73981e-07	0.324397	0.1355	2.13687e-09	0.202942	0.166976	1.90223e-13	0.0177857	0.153779	1.63283e-11	0.0954192	0.156522	3.09843e-11	0.07928
	cg18217136	Diabetes (Type 2)	Prevalent	0.16	2.18e-13	0.128435	3.61446e-09	0.197278	0.144074	3.4944e-11	0.0995392	0.159294	2.81435e-13	0.00441198	0.147393	1.7508e-11	0.0787911	0.158015	2.90993e-12	0.0124055
	cg12284518	Diabetes (Type 2)	Prevalent	0.18	2.29e-13	0.134689	3.38154e-08	0.251727	0.165597	1.29952e-11	0.0800179	0.180211	1.38956e-13	-0.00117291	0.169976	4.15744e-12	0.0556915	0.153019	1.24876e-09	0.149892
	cg16625765	Diabetes (Type 2)	Prevalent	0.12	2.34e-13	0.0989362	6.49492e-09	0.175531	0.105703	4.47272e-10	0.119138	0.126075	1.43428e-13	-0.050629	0.118041	5.73772e-12	0.0163271	0.115381	6.09779e-11	0.0384889
	cg07078732	Diabetes (Type 2)	Prevalent	0.22	2.36e-13	0.169675	9.43927e-09	0.228751	0.18881	1.83419e-10	0.141774	0.212496	7.95082e-13	0.0341104	0.206319	4.3724e-12	0.0621855	0.212191	6.39003e-12	0.0354958
	cg02698507	Diabetes (Type 2)	Prevalent	0.13	2.38e-13	0.111535	9.44977e-10	0.142036	0.126309	4.59396e-12	0.0283946	0.133719	2.47529e-13	-0.0286111	0.122811	2.85136e-11	0.0553036	0.125832	2.74902e-11	0.0320632
	cg13821176	Diabetes (Type 2)	Prevalent	0.14	2.47e-13	0.110566	3.44535e-09	0.210245	0.130084	3.66249e-12	0.0708288	0.136335	3.49246e-13	0.0261791	0.129633	6.75642e-12	0.07405	0.134339	4.36243e-12	0.0404356
	cg13369266	Diabetes (Type 2)	Prevalent	0.12	2.51e-13	0.0917583	1.01896e-08	0.235347	0.0932571	5.96774e-09	0.222858	0.114079	1.70792e-12	0.0493452	0.111273	5.63528e-12	0.072721	0.104112	3.67852e-10	0.132401
	cg01337593	Diabetes (Type 2)	Prevalent	0.17	2.52e-13	0.14987	6.42447e-11	0.118411	0.128037	2.81894e-08	0.24684	0.164229	1.78775e-12	0.033948	0.156825	1.48562e-11	0.0775012	0.149383	4.63151e-10	0.121278
	cg23876991	Diabetes (Type 2)	Prevalent	0.11	2.62e-13	0.088153	3.74002e-09	0.198609	0.102534	5.6477e-12	0.067877	0.106877	1.18213e-12	0.0283871	0.102926	9.60309e-12	0.0643072	0.100023	1.10451e-10	0.0907008
	cg03819286	Diabetes (Type 2)	Prevalent	0.18	2.7e-13	0.138953	1.80195e-08	0.228039	0.159012	1.40121e-10	0.1166	0.177136	8.08318e-13	0.0159133	0.172305	4.66849e-12	0.0427473	0.158532	6.71536e-10	0.119267
	cg00357074	Diabetes (Type 2)	Prevalent	0.18	2.81e-13	0.145786	2.11551e-09	0.190077	0.141786	5.858e-09	0.212299	0.180118	1.57667e-13	-0.000655317	0.175628	7.9702e-13	0.0242915	0.168652	2.34661e-11	0.0630465
	cg16655795	Diabetes (Type 2)	Prevalent	0.17	2.81e-13	0.116855	4.24109e-07	0.31262	0.154468	1.74629e-11	0.091364	0.16603	5.53737e-13	0.023352	0.156864	1.31035e-11	0.0772712	0.151831	1.81769e-10	0.106878
	cg01695954	Diabetes (Type 2)	Prevalent	-0.1	2.95e-13	-0.088466	2.39656e-10	0.11534	-0.0994976	1.7287e-12	0.00502389	-0.100321	4.62199e-12	-0.00320695	-0.0981929	3.43242e-12	0.0180713	-0.0951264	7.42187e-11	0.048736
	cg04953230	Diabetes (Type 2)	Prevalent	0.1	3.05e-13	0.0821982	2.82754e-09	0.178018	0.0809904	5.28732e-09	0.190096	0.100053	5.43913e-13	-0.000525749	0.101359	3.4709e-13	-0.0135934	0.0958903	2.35647e-11	0.041097
	cg02711608	Diabetes (Type 2)	Prevalent	-0.09	3.06e-13	-0.0662042	1.23446e-07	0.264398	-0.0837236	2.62657e-11	0.0697373	-0.0894418	4.9071e-12	0.00620213	-0.0843211	2.22741e-11	0.0630989	-0.081852	2.98621e-10	0.0905338
	cg03070999	Diabetes (Type 2)	Prevalent	0.22	3.28e-13	0.186572	2.58006e-10	0.151946	0.176345	2.69407e-09	0.198433	0.213924	4.9564e-13	0.0276199	0.193254	9.52267e-11	0.121571	0.208735	8.83624e-12	0.0512048
	cg03144189	Diabetes (Type 2)	Prevalent	0.15	3.31e-13	0.109052	6.82003e-08	0.272984	0.139484	4.99278e-12	0.0701062	0.143051	2.561e-12	0.0463272	0.141542	3.89174e-12	0.0563859	0.132408	2.65487e-10	0.117277
	cg17951990	Diabetes (Type 2)	Prevalent	0.13	3.65e-13	0.100214	1.08967e-08	0.229124	0.118282	1.69092e-11	0.0901388	0.124923	1.33843e-12	0.039051	0.123277	3.20788e-12	0.0517179	0.118404	7.15251e-11	0.0892011
	cg23931381	Diabetes (Type 2)	Prevalent	-0.08	3.65e-13	-0.0698568	5.95711e-11	0.12679	-0.0645302	2.339e-09	0.193372	-0.0758822	3.86892e-12	0.0514723	-0.0758667	2.18788e-12	0.0516657	-0.0731696	3.80226e-11	0.0853804
	cg10919522	Diabetes (Type 2)	Prevalent	-0.09	3.8e-13	-0.0684085	1.08114e-07	0.239906	-0.0692433	8.81837e-08	0.23063	-0.092618	6.89038e-12	-0.0290894	-0.0894837	4.68862e-12	0.00573654	-0.0879887	4.35795e-11	0.0223479
	cg25390749	Diabetes (Type 2)	Prevalent	0.13	4.19e-13	0.103257	6.99719e-09	0.205714	0.124235	2.54118e-12	0.0443485	0.126678	1.54866e-12	0.0255534	0.118134	5.26612e-11	0.0912784	0.11975	9.97864e-11	0.0788433
	cg13707794	Diabetes (Type 2)	Prevalent	-0.11	4.23e-13	-0.0967686	4.69187e-10	0.120285	-0.104801	1.58874e-11	0.0472641	-0.109991	2.44501e-12	7.80322e-05	-0.114533	2.64829e-13	-0.0412069	-0.105848	5.42093e-11	0.0377487
	cg07284463	Diabetes (Type 2)	Prevalent	0.14	4.58e-13	0.106927	1.06535e-08	0.236235	0.111259	2.24598e-09	0.205293	0.133709	9.21209e-13	0.0449392	0.128375	9.16665e-12	0.0830379	0.126136	7.09737e-11	0.0990297
	cg01692210	Diabetes (Type 2)	Prevalent	-0.17	4.74e-13	-0.141767	5.81032e-10	0.166074	-0.125986	4.77979e-08	0.258906	-0.161397	4.52734e-12	0.0506081	-0.160182	3.82579e-12	0.0577548	-0.154155	9.04751e-11	0.0932051
	cg06946797	Diabetes (Type 2)	Prevalent	-0.09	5.34e-13	-0.0623713	2.04369e-07	0.306986	-0.0708155	4.05885e-09	0.213161	-0.0851617	9.17244e-12	0.0537594	-0.0846688	2.48331e-12	0.0592357	-0.0788839	2.45884e-10	0.123512
	cg07198997	Diabetes (Type 2)	Prevalent	0.16	5.67e-13	0.142159	3.94741e-10	0.111508	0.143152	2.97666e-10	0.105302	0.17282	4.79717e-14	-0.0801237	0.167781	2.45865e-13	-0.0486295	0.179119	2.99621e-14	-0.119493
	cg26416615	Diabetes (Type 2)	Prevalent	-0.1	5.8e-13	-0.0901466	1.52093e-10	0.0985337	-0.0773018	4.92126e-08	0.226982	-0.100157	1.28478e-12	-0.00156932	-0.101268	9.23806e-13	-0.0126829	-0.105498	4.89906e-13	-0.0549831
	cg25607249	Diabetes (Type 2)	Prevalent	-0.08	6.24e-13	-0.0660161	8.77819e-09	0.174799	-0.0724849	3.07655e-10	0.0939392	-0.0810936	9.88568e-12	-0.0136694	-0.0787067	1.05053e-11	0.0161666	-0.0741643	6.10841e-10	0.0729456
	cg17475467	Diabetes (Type 2)	Prevalent	0.15	6.36e-13	0.131	3.08263e-10	0.126668	0.112799	6.02813e-08	0.248004	0.149179	9.35285e-13	0.0054729	0.138302	4.41094e-11	0.0779857	0.147725	7.30181e-12	0.0151694
	cg27152890	Diabetes (Type 2)	Prevalent	0.04	6.84e-13	0.0365292	2.5618e-09	0.0867688	0.0385593	4.2412e-10	0.0360186	0.0432552	2.39774e-12	-0.0813801	0.0436074	2.11629e-12	-0.0901859	0.0408374	1.71324e-10	-0.0209343
	cg10014405	Diabetes (Type 2)	Prevalent	0.12	7.18e-13	0.08799	4.19391e-07	0.26675	0.0953449	2.92514e-08	0.205459	0.122829	1.44832e-12	-0.0235782	0.12296	2.04125e-12	-0.0246637	0.114324	2.21343e-10	0.0472982
	cg06214651	Diabetes (Type 2)	Prevalent	-0.12	7.72e-13	-0.116033	1.52941e-11	0.033055	-0.118877	5.75184e-12	0.00935765	-0.121225	2.89336e-12	-0.0102098	-0.128243	1.59968e-13	-0.0686907	-0.121717	9.45539e-12	-0.0143095
	cg00889210	Diabetes (Type 2)	Prevalent	0.11	8.07e-13	0.0793956	1.37731e-07	0.278222	0.0861191	1.08445e-08	0.217099	0.105085	3.66913e-12	0.0446823	0.0993942	4.83325e-11	0.0964164	0.0984046	2.68148e-10	0.105413
	cg26955383	Diabetes (Type 2)	Prevalent	0.1	8.11e-13	0.08013	6.60213e-09	0.1987	0.0848181	7.58652e-10	0.151819	0.097044	2.74539e-12	0.0295598	0.0935516	1.85193e-11	0.0644841	0.0897817	3.67266e-10	0.102183
	cg11928146	Diabetes (Type 2)	Prevalent	0.22	8.13e-13	0.16832	4.1105e-08	0.234909	0.181015	3.65213e-09	0.177203	0.223117	3.66817e-13	-0.0141673	0.203292	4.41371e-11	0.075946	0.213104	2.11573e-11	0.0313457
	cg03295554	Diabetes (Type 2)	Prevalent	-0.07	8.14e-13	-0.0595131	8.41376e-09	0.149812	-0.0593768	1.0241e-08	0.15176	-0.0720276	8.8979e-12	-0.0289654	-0.0715754	6.72187e-12	-0.0225053	-0.0706482	4.34205e-11	-0.00925974
	cg09823288	Diabetes (Type 2)	Prevalent	-0.06	8.49e-13	-0.0515297	3.64784e-09	0.141172	-0.0569423	7.84253e-11	0.0509609	-0.0618852	1.69481e-12	-0.0314205	-0.0633565	7.09454e-13	-0.0559417	-0.064598	1.04913e-12	-0.0766332
	cg04278580	Diabetes (Type 2)	Prevalent	0.12	8.54e-13	0.0929815	5.49883e-08	0.225155	0.104746	8.9638e-10	0.127115	0.118876	7.11906e-12	0.00936587	0.11839	5.9791e-12	0.0134207	0.106814	1.80016e-09	0.109883
	cg18840187	Diabetes (Type 2)	Prevalent	0.14	9.25e-13	0.102218	1.47011e-07	0.269869	0.107406	3.69167e-08	0.232816	0.136354	2.65969e-12	0.0260427	0.139198	1.10532e-12	0.00573083	0.137643	7.90772e-12	0.0168337
	cg03062284	Diabetes (Type 2)	Prevalent	-0.16	1.1e-12	-0.123834	2.69366e-08	0.226038	-0.143935	1.01148e-10	0.100405	-0.153986	7.82686e-12	0.0375847	-0.150839	1.78961e-11	0.0572564	-0.153099	4.00018e-11	0.0431331
	cg07719604	Diabetes (Type 2)	Prevalent	0.14	1.2e-12	0.125281	5.97351e-10	0.105138	0.148919	2.55093e-13	-0.0637089	0.145493	8.1962e-13	-0.0392325	0.147278	5.99626e-13	-0.0519832	0.140547	2.20652e-11	-0.0039097
	cg19432791	Diabetes (Type 2)	Prevalent	0.09	1.22e-12	0.0627128	8.74373e-07	0.303192	0.0811932	1.68237e-10	0.0978537	0.0878757	7.15877e-12	0.0236035	0.088649	4.68929e-12	0.0150112	0.0831231	3.0918e-10	0.0764097
	cg01964004	Diabetes (Type 2)	Prevalent	0.18	1.28e-12	0.143576	9.65069e-09	0.202355	0.148487	2.82325e-09	0.17507	0.1728	7.94367e-12	0.0400018	0.179259	1.00539e-12	0.00411907	0.162685	3.6029e-10	0.0961925
	cg14051805	Diabetes (Type 2)	Prevalent	-0.07	1.32e-12	-0.0509262	5.82109e-07	0.272483	-0.0611001	1.802e-09	0.127142	-0.0729614	2.37124e-11	-0.0423064	-0.0702517	7.20735e-12	-0.00359555	-0.0643038	1.22626e-09	0.0813736
	cg06045838	Diabetes (Type 2)	Prevalent	0.2	1.33e-12	0.165909	3.58166e-09	0.170455	0.221606	3.04496e-15	-0.10803	0.195781	4.12096e-12	0.0210973	0.200267	1.47915e-12	-0.00133347	0.182604	4.15858e-10	0.0869821
	cg21494379	Diabetes (Type 2)	Prevalent	-0.09	1.36e-12	-0.0795624	9.87983e-10	0.115973	-0.0799762	9.0584e-10	0.111376	-0.0900703	1.51824e-11	-0.000781065	-0.0929833	1.56844e-12	-0.0331482	-0.08318	8.73037e-10	0.0757779
	cg19377661	Diabetes (Type 2)	Prevalent	-0.08	1.4e-12	-0.0616435	1.3951e-08	0.229456	-0.0700247	1.2288e-10	0.124691	-0.0747956	9.21217e-12	0.0650554	-0.0770822	1.66573e-12	0.0364724	-0.0763643	1.13438e-11	0.0454465
	cg00410753	Diabetes (Type 2)	Prevalent	0.2	1.42e-12	0.164005	7.42334e-09	0.179975	0.168722	3.5195e-09	0.156389	0.200401	1.73376e-12	-0.00200353	0.193336	1.4833e-11	0.0333211	0.184973	3.1602e-10	0.0751364
	cg21407367	Diabetes (Type 2)	Prevalent	0.13	1.49e-12	0.095557	2.78879e-07	0.264946	0.111703	1.5579e-09	0.140748	0.131663	1.24946e-12	-0.0127928	0.118365	2.45357e-10	0.0894994	0.120641	2.88476e-10	0.0719923
	cg19883525	Diabetes (Type 2)	Prevalent	0.16	1.53e-12	0.135084	6.41835e-10	0.155728	0.121552	2.97405e-08	0.240299	0.157326	8.00507e-13	0.0167111	0.148928	1.58876e-11	0.0691972	0.147732	8.17778e-11	0.0766759
	cg11941066	Diabetes (Type 2)	Prevalent	0.2	1.64e-12	0.160556	7.76134e-09	0.197221	0.163408	4.55897e-09	0.182962	0.194861	2.93584e-12	0.0256964	0.186891	2.90687e-11	0.0655432	0.177487	8.5393e-10	0.112565
	cg18062721	Diabetes (Type 2)	Prevalent	0.09	1.66e-12	0.0697442	9.30327e-08	0.225064	0.0836945	1.67051e-10	0.070061	0.090927	3.49041e-12	-0.0103004	0.0892736	1.14685e-11	0.00807077	0.0886185	5.78042e-11	0.0153496
	cg10297007	Diabetes (Type 2)	Prevalent	-0.08	1.73e-12	-0.0610743	1.07592e-08	0.236571	-0.0678177	2.55029e-10	0.152278	-0.0733952	2.04706e-11	0.0825594	-0.0751011	3.24206e-12	0.0612365	-0.0684999	8.34354e-10	0.143752
	cg07133321	Diabetes (Type 2)	Prevalent	0.14	1.77e-12	0.0906943	2.59974e-06	0.352184	0.11713	1.00815e-09	0.163359	0.131868	8.67842e-12	0.0580823	0.129831	1.92212e-11	0.0726375	0.124936	3.6819e-10	0.107604
	cg00218090	Diabetes (Type 2)	Prevalent	0.09	1.85e-12	0.0649096	3.4852e-07	0.278782	0.0729665	1.01762e-08	0.189261	0.0882912	4.08303e-12	0.0189864	0.0880015	5.77147e-12	0.0222054	0.081314	6.61873e-10	0.0965109
	cg06285727	Diabetes (Type 2)	Prevalent	-0.09	1.85e-12	-0.0791635	1.21139e-09	0.120405	-0.0836193	1.76836e-10	0.0708971	-0.090174	2.94699e-11	-0.00193307	-0.0871631	3.68626e-11	0.0315214	-0.0865841	2.0811e-10	0.0379549
	cg08305942	Diabetes (Type 2)	Prevalent	-0.13	1.89e-12	-0.0948313	5.29373e-07	0.270529	-0.11372	1.42288e-09	0.125232	-0.129945	6.72323e-12	0.000420789	-0.133464	2.02932e-12	-0.0266436	-0.129389	2.95216e-11	0.00469657
	cg02879453	Diabetes (Type 2)	Prevalent	0.11	1.97e-12	0.0921592	1.11453e-08	0.162189	0.0965195	2.40057e-09	0.12255	0.113758	1.91523e-12	-0.0341626	0.109345	1.98026e-11	0.00595187	0.109705	5.00715e-11	0.0026798
	cg07058694	Diabetes (Type 2)	Prevalent	0.15	1.98e-12	0.122706	1.98777e-08	0.181962	0.129886	2.88239e-09	0.134091	0.152572	3.37828e-12	-0.0171494	0.147285	2.56987e-11	0.0181027	0.145007	1.50399e-10	0.0332868
	cg02068690	Diabetes (Type 2)	Prevalent	0.2	2.14e-12	0.160357	8.88168e-09	0.198217	0.174407	4.53987e-10	0.127963	0.190613	1.57524e-11	0.0469373	0.179396	1.9348e-10	0.103022	0.188796	8.9656e-11	0.0560198
	cg10999423	Diabetes (Type 2)	Prevalent	0.13	2.19e-12	0.0878351	1.20582e-06	0.324345	0.100864	2.44077e-08	0.224125	0.124357	5.74953e-12	0.0434041	0.110053	1.31776e-09	0.153437	0.115481	5.68631e-10	0.111688
	cg19572574	Diabetes (Type 2)	Prevalent	-0.12	2.4e-12	-0.085503	3.19677e-07	0.287475	-0.115393	4.87183e-12	0.0383942	-0.119853	7.45971e-13	0.00122372	-0.111631	2.78902e-11	0.0697421	-0.115173	2.82444e-11	0.0402283
	cg14470223	Diabetes (Type 2)	Prevalent	0.17	2.42e-12	0.130154	3.2348e-08	0.234388	0.126183	8.48e-08	0.257746	0.162168	6.81367e-12	0.046071	0.156328	4.79767e-11	0.0804252	0.148453	1.17388e-09	0.126749
	cg27553457	Diabetes (Type 2)	Prevalent	0.08	2.54e-12	0.0651409	2.05294e-09	0.185739	0.0645824	4.82639e-09	0.19272	0.0746762	8.92416e-12	0.0665481	0.0738319	1.86836e-11	0.0771018	0.0735649	9.45797e-11	0.0804387
	cg23680451	Diabetes (Type 2)	Prevalent	-0.09	2.61e-12	-0.0819738	4.45795e-10	0.0891802	-0.0790042	2.37498e-09	0.122176	-0.0897371	3.03304e-11	0.00292153	-0.0878347	3.77008e-11	0.0240584	-0.0856346	4.03626e-10	0.0485047
	cg05952895	Diabetes (Type 2)	Prevalent	0.18	2.78e-12	0.127333	6.1062e-07	0.292593	0.151647	2.58205e-09	0.157519	0.173872	1.05597e-11	0.0340457	0.184967	5.13214e-13	-0.0275929	0.161093	8.89744e-10	0.105041
	cg13139542	Diabetes (Type 2)	Prevalent	0.1	2.78e-12	0.0744151	4.99387e-07	0.255849	0.074214	3.78877e-07	0.25786	0.102197	4.98592e-12	-0.0219699	0.0973137	7.46853e-11	0.026863	0.0953898	5.08302e-10	0.0461019
	cg11183227	Diabetes (Type 2)	Prevalent	0.08	3.08e-12	0.0651932	6.34457e-09	0.185085	0.0819289	4.21038e-13	-0.0241111	0.0761007	2.64299e-11	0.0487418	0.0785918	4.33184e-12	0.0176023	0.0702157	1.61949e-09	0.122304
	cg08666577	Diabetes (Type 2)	Prevalent	-0.14	3.12e-12	-0.10249	1.42308e-07	0.267926	-0.115206	3.32715e-09	0.177103	-0.131799	3.76928e-11	0.0585798	-0.133096	1.11066e-11	0.0493153	-0.125939	4.21805e-10	0.100435
	cg11847601	Diabetes (Type 2)	Prevalent	0.24	3.12e-12	0.19931	1.01743e-08	0.16954	0.224654	1.20962e-10	0.0639435	0.238617	8.69919e-12	0.00576391	0.237148	1.50187e-11	0.0118851	0.23425	8.23763e-11	0.023957
	cg09185640	Diabetes (Type 2)	Prevalent	0.23	3.29e-12	0.193118	5.07905e-09	0.160358	0.201089	1.39277e-09	0.125701	0.230361	3.57759e-12	-0.0015712	0.217308	7.38635e-11	0.0551848	0.227247	3.32989e-11	0.0119708
	cg25922180	Diabetes (Type 2)	Prevalent	-0.08	3.32e-12	-0.0644744	8.36939e-09	0.194069	-0.0695698	5.22693e-10	0.130378	-0.0760352	4.42203e-11	0.04956	-0.0766632	1.163e-11	0.0417099	-0.0709532	1.31648e-09	0.113086
	cg23190089	Diabetes (Type 2)	Prevalent	-0.09	3.33e-12	-0.0748777	8.30901e-09	0.168025	-0.0804169	6.4875e-10	0.106479	-0.0883636	4.57245e-11	0.0181819	-0.0855211	6.8412e-11	0.0497659	-0.0817381	1.79214e-09	0.0917985
	cg05241923	Diabetes (Type 2)	Prevalent	-0.11	3.39e-12	-0.0713357	1.51383e-05	0.351493	-0.0861703	1.79249e-07	0.216634	-0.111293	5.14502e-11	-0.0117504	-0.109597	3.40599e-11	0.00366436	-0.103624	1.26715e-09	0.0579604
	cg08776122	Diabetes (Type 2)	Prevalent	0.11	3.45e-12	0.0956126	3.33138e-09	0.130795	0.09078	2.03885e-08	0.174727	0.110041	1.3882e-11	-0.000373586	0.108027	4.00446e-11	0.01794	0.100671	2.44014e-09	0.0848106
	cg13518625	Diabetes (Type 2)	Prevalent	-0.07	3.46e-12	-0.0513436	1.04303e-07	0.26652	-0.0556359	8.9048e-09	0.205202	-0.0683588	6.13401e-11	0.0234461	-0.0685362	2.13082e-12	0.0209115	-0.0620961	6.08927e-10	0.112913
	cg02722539	Diabetes (Type 2)	Prevalent	-0.09	3.56e-12	-0.070452	1.99439e-08	0.2172	-0.0772019	8.58061e-10	0.142202	-0.0849353	4.11415e-11	0.0562748	-0.0829467	5.75066e-11	0.0783701	-0.0778054	2.83056e-09	0.135496
	cg08110950	Diabetes (Type 2)	Prevalent	0.16	3.75e-12	0.116815	2.98761e-07	0.269906	0.137351	1.51767e-09	0.141558	0.156733	6.4287e-12	0.0204162	0.151604	4.11861e-11	0.0524742	0.157421	2.77629e-11	0.0161189
	cg07375358	Diabetes (Type 2)	Prevalent	0.11	3.8e-12	0.0786611	2.20459e-07	0.284899	0.083776	3.42368e-08	0.2384	0.102721	1.76841e-11	0.0661707	0.102687	2.35152e-11	0.0664808	0.0938346	2.72461e-09	0.146958
	cg03262246	Diabetes (Type 2)	Prevalent	0.16	3.91e-12	0.107484	2.8875e-06	0.328227	0.123686	6.0018e-08	0.226963	0.156612	8.31894e-12	0.0211746	0.149372	9.59449e-11	0.0664262	0.156481	3.84333e-11	0.0219909
	cg26841040	Diabetes (Type 2)	Prevalent	0.21	3.96e-12	0.182553	1.80475e-09	0.130698	0.199665	5.73824e-11	0.0492152	0.204863	3.66011e-11	0.0244641	0.206056	1.73942e-11	0.0187825	0.190768	1.63417e-09	0.0915833
	cg12712122	Diabetes (Type 2)	Prevalent	0.09	4.14e-12	0.073417	1.60274e-08	0.184255	0.0738273	1.39273e-08	0.179697	0.09212	1.66474e-12	-0.0235551	0.0886035	1.25245e-11	0.0155165	0.0914817	1.02984e-11	-0.0164634
	cg21327712	Diabetes (Type 2)	Prevalent	0.1	4.18e-12	0.0786875	1.47616e-07	0.213125	0.0916162	9.54784e-10	0.0838377	0.100882	2.18287e-11	-0.00882239	0.101185	2.25636e-11	-0.0118525	0.0921967	3.10128e-09	0.0780327
	cg01243823	Diabetes (Type 2)	Prevalent	-0.08	4.62e-12	-0.0540885	1.71204e-06	0.323894	-0.0678328	1.80066e-09	0.152091	-0.0756282	5.09553e-11	0.0546481	-0.0769882	1.07696e-11	0.0376476	-0.0747681	1.51044e-10	0.0653986
	cg07486119	Diabetes (Type 2)	Prevalent	0.13	4.93e-12	0.0996496	4.3461e-08	0.233464	0.110026	1.45228e-09	0.153648	0.124002	1.01726e-11	0.0461355	0.128567	2.40851e-12	0.011024	0.122025	8.50352e-11	0.0613456
	cg25201036	Diabetes (Type 2)	Prevalent	0.11	4.96e-12	0.085694	9.11171e-08	0.220963	0.0888979	3.00849e-08	0.191837	0.111605	3.60293e-12	-0.014587	0.108888	1.45421e-11	0.0101105	0.104887	2.79236e-10	0.0464846
	cg21408251	Diabetes (Type 2)	Prevalent	0.14	5.02e-12	0.110106	9.9088e-08	0.21353	0.104123	4.33062e-07	0.256262	0.142455	5.7967e-12	-0.0175371	0.137783	3.70406e-11	0.0158356	0.137989	1.11934e-10	0.0143659
	cg23998749	Diabetes (Type 2)	Prevalent	0.18	5.03e-12	0.121356	2.84696e-06	0.325799	0.148984	9.8799e-09	0.172312	0.191999	1.96284e-13	-0.0666611	0.175936	1.26411e-11	0.022576	0.165522	5.70297e-10	0.0804348
	cg10380546	Diabetes (Type 2)	Prevalent	0.1	5.21e-12	0.0780702	7.47534e-08	0.219298	0.0798985	5.10248e-08	0.201015	0.0995704	7.4397e-12	0.00429633	0.092101	3.17438e-10	0.0789898	0.0931427	6.19425e-10	0.0685728
	cg15144123	Diabetes (Type 2)	Prevalent	0.18	5.25e-12	0.14668	4.04495e-08	0.185111	0.17157	1.56486e-10	0.0468328	0.179061	3.68904e-11	0.00521436	0.179208	2.8473e-11	0.00439822	0.170094	8.5717e-10	0.0550338
	cg03948822	Diabetes (Type 2)	Prevalent	-0.1	5.27e-12	-0.0803301	1.84486e-08	0.196699	-0.07473	1.73841e-07	0.2527	-0.0957749	3.81444e-11	0.0422514	-0.0966506	1.80744e-11	0.033494	-0.0890802	2.11691e-09	0.109198
	cg25763898	Diabetes (Type 2)	Prevalent	-0.12	5.33e-12	-0.0990904	3.04373e-08	0.174247	-0.0995836	2.56089e-08	0.170137	-0.121658	1.2673e-11	-0.013815	-0.120212	2.66863e-11	-0.00176846	-0.121824	5.47094e-11	-0.015196
	cg17586156	Diabetes (Type 2)	Prevalent	0.12	5.34e-12	0.101456	3.55131e-09	0.154532	0.11083	1.30298e-10	0.076413	0.117557	9.61754e-12	0.0203597	0.116246	2.02671e-11	0.03128	0.10627	2.40319e-09	0.114417
	cg02732789	Diabetes (Type 2)	Prevalent	-0.11	5.39e-12	-0.0941477	1.00202e-08	0.144112	-0.111255	1.7778e-11	-0.011412	-0.113377	9.96862e-11	-0.0306977	-0.108277	7.67687e-11	0.0156633	-0.104332	1.16303e-09	0.0515307
	cg25178683	Diabetes (Type 2)	Prevalent	0.12	5.63e-12	0.082736	2.28295e-06	0.310534	0.112186	1.28847e-10	0.065116	0.121088	3.75926e-12	-0.00906827	0.121915	3.87128e-12	-0.0159582	0.11463	2.13345e-10	0.0447524
	cg10058508	Diabetes (Type 2)	Prevalent	0.15	5.81e-12	0.110175	2.53105e-07	0.265499	0.123136	8.21567e-09	0.179096	0.144172	1.73693e-11	0.0388558	0.137563	1.65356e-10	0.0829148	0.134424	1.28791e-09	0.103839
	cg20989280	Diabetes (Type 2)	Prevalent	0.14	5.88e-12	0.114648	6.26699e-09	0.181086	0.0977633	8.36873e-07	0.301691	0.139456	1.9921e-12	0.00388391	0.131126	4.08137e-11	0.0633864	0.133141	6.8735e-11	0.0489944
	cg01270753	Diabetes (Type 2)	Prevalent	-0.08	6.07e-12	-0.055124	5.87468e-06	0.31095	-0.0694375	1.0747e-08	0.132031	-0.0813589	9.50262e-11	-0.0169867	-0.0837993	6.49192e-12	-0.047491	-0.07169	1.1555e-08	0.103875
	cg27338102	Diabetes (Type 2)	Prevalent	0.12	6.22e-12	0.106441	1.17779e-09	0.112995	0.101933	6.75157e-09	0.150558	0.122753	3.03373e-12	-0.0229422	0.116885	4.01697e-11	0.0259558	0.119974	3.91703e-11	0.000214762
	cg04937481	Diabetes (Type 2)	Prevalent	0.13	6.35e-12	0.113909	1.71932e-09	0.123777	0.118309	5.40008e-10	0.0899327	0.126788	3.54512e-11	0.0247049	0.124742	7.71602e-11	0.040448	0.113894	6.65364e-09	0.12389
	cg17552056	Diabetes (Type 2)	Prevalent	0.09	6.45e-12	0.0717721	5.70333e-08	0.202532	0.0705709	9.09132e-08	0.215879	0.0919009	3.91555e-12	-0.0211208	0.091721	5.49649e-12	-0.0191223	0.0922092	1.57167e-11	-0.0245465
	cg11270206	Diabetes (Type 2)	Prevalent	0.18	6.5e-12	0.13684	8.27509e-08	0.239776	0.15901	5.95254e-10	0.116612	0.177049	4.34011e-12	0.016396	0.162088	2.96858e-10	0.0995095	0.157138	2.53524e-09	0.127012
	cg19402463	Diabetes (Type 2)	Prevalent	0.14	6.56e-12	0.116827	2.46615e-08	0.165521	0.135153	1.33337e-10	0.0346249	0.140284	3.32828e-11	-0.00203197	0.137867	7.24676e-11	0.0152363	0.128678	3.65133e-09	0.0808715
	cg06721411	Diabetes (Type 2)	Prevalent	0.16	6.84e-12	0.122729	7.09787e-08	0.232945	0.147683	1.26374e-10	0.0769796	0.155109	1.04346e-11	0.0305704	0.151905	3.97601e-11	0.0505936	0.140767	2.62436e-09	0.120208
	cg26242726	Diabetes (Type 2)	Prevalent	0.15	7e-12	0.114741	2.73499e-07	0.235057	0.105451	2.31376e-06	0.296996	0.152062	9.8038e-12	-0.0137442	0.139641	5.68301e-10	0.0690627	0.143321	6.66499e-10	0.044524
	cg11047325	Diabetes (Type 2)	Prevalent	-0.06	7.06e-12	-0.0414875	2.50087e-06	0.308541	-0.0517345	7.23698e-09	0.137758	-0.0601623	1.30732e-10	-0.00270432	-0.0560043	3.43854e-10	0.0665951	-0.0515591	2.24094e-08	0.140681
	cg04381163	Diabetes (Type 2)	Prevalent	0.13	7.98e-12	0.0924384	5.18352e-07	0.288936	0.119641	8.93203e-11	0.0796822	0.121865	6.86515e-11	0.0625757	0.126431	9.84597e-12	0.0274501	0.117018	8.41019e-10	0.0998584
	cg09182678	Diabetes (Type 2)	Prevalent	-0.1	7.99e-12	-0.0733156	1.42861e-07	0.266844	-0.0718837	2.53283e-07	0.281163	-0.0929073	3.73098e-11	0.070927	-0.0877019	3.84111e-10	0.122981	-0.0901419	4.66903e-10	0.0985806
	cg17840178	Diabetes (Type 2)	Prevalent	-0.11	8.44e-12	-0.0901453	7.38302e-09	0.180498	-0.0892634	1.20235e-08	0.188514	-0.103357	8.54533e-11	0.0603873	-0.0941921	2.16993e-09	0.143708	-0.0986207	1.21064e-09	0.103448
	cg16824319	Diabetes (Type 2)	Prevalent	0.15	8.47e-12	0.125011	2.98565e-08	0.16659	0.141894	3.41041e-10	0.0540425	0.150266	3.6671e-11	-0.00177468	0.154159	1.41309e-11	-0.0277285	0.134805	8.13213e-09	0.101301
	cg23323108	Diabetes (Type 2)	Prevalent	-0.12	8.48e-12	-0.0993448	4.11572e-09	0.172127	-0.100863	2.73025e-09	0.159472	-0.112462	1.0549e-10	0.0628135	-0.108346	2.02165e-10	0.0971153	-0.105506	2.17545e-09	0.120783
	cg22304262	Diabetes (Type 2)	Prevalent	-0.1	8.5e-12	-0.0720491	9.72875e-07	0.279509	-0.0875798	3.05405e-09	0.124202	-0.0972867	9.71911e-11	0.0271333	-0.0969619	6.04936e-11	0.0303811	-0.0983275	1.09267e-10	0.0167251
	cg14297410	Diabetes (Type 2)	Prevalent	-0.08	8.57e-12	-0.0649385	4.33995e-08	0.188269	-0.0759071	2.18021e-10	0.0511608	-0.0788101	4.88959e-11	0.0148735	-0.0803012	1.70452e-11	-0.00376443	-0.0742573	1.97384e-09	0.0717833
	cg09959532	Diabetes (Type 2)	Prevalent	0.17	8.63e-12	0.145509	7.45961e-09	0.144063	0.156767	5.34454e-10	0.0778429	0.167044	6.35763e-11	0.0173878	0.167973	3.8895e-11	0.0119263	0.16298	4.70762e-10	0.0412915
	cg02107801	Diabetes (Type 2)	Prevalent	0.15	8.72e-12	0.121267	2.57158e-08	0.191555	0.124441	1.07e-08	0.170395	0.146672	2.06131e-11	0.0221896	0.142762	8.13987e-11	0.0482534	0.140177	5.25964e-10	0.0654889
	cg26450266	Diabetes (Type 2)	Prevalent	0.15	8.73e-12	0.131988	5.03952e-09	0.120083	0.155103	1.04671e-11	-0.0340212	0.150548	4.11895e-11	-0.00365109	0.152021	2.74378e-11	-0.0134739	0.139911	2.37287e-09	0.0672626
	cg26080684	Diabetes (Type 2)	Prevalent	0.1	8.78e-12	0.0655969	5.57659e-06	0.344031	0.0849429	3.1733e-09	0.150571	0.0959403	2.86638e-11	0.040597	0.093488	1.29839e-10	0.0651196	0.0863646	7.20842e-09	0.136354
	cg09222732	Diabetes (Type 2)	Prevalent	-0.08	9.17e-12	-0.0552573	6.52431e-07	0.309283	-0.0604313	5.27841e-08	0.244609	-0.0732884	7.14049e-11	0.0838947	-0.0722287	1.05172e-10	0.0971412	-0.0696069	1.54043e-09	0.129914
	cg27470213	Diabetes (Type 2)	Prevalent	-0.07	9.69e-12	-0.0564204	1.26134e-07	0.193995	-0.0651318	9.32787e-10	0.0695453	-0.070572	6.5818e-11	-0.00817197	-0.0711934	3.46676e-11	-0.017048	-0.0691158	4.18287e-10	0.0126321
	cg16173675	Diabetes (Type 2)	Prevalent	0.14	9.89e-12	0.118574	7.95301e-09	0.153044	0.137391	2.10682e-11	0.018637	0.135875	1.00693e-10	0.0294616	0.139522	1.78415e-11	0.00341682	0.126796	3.27074e-09	0.0943109
	cg22953759	Diabetes (Type 2)	Prevalent	-0.08	1.1e-11	-0.0655525	5.19435e-08	0.180594	-0.0689062	1.2182e-08	0.138673	-0.0794722	1.27646e-10	0.00659798	-0.081166	2.42778e-11	-0.0145745	-0.075917	1.52172e-09	0.051038
	cg04492909	Diabetes (Type 2)	Prevalent	0.12	1.11e-11	0.0826484	1.15302e-06	0.311263	0.0878758	1.93024e-07	0.267702	0.112951	2.88376e-11	0.0587389	0.113831	2.27671e-11	0.0514044	0.104512	2.72336e-09	0.129063
	cg09888648	Diabetes (Type 2)	Prevalent	0.1	1.11e-11	0.0740794	1.28162e-07	0.259206	0.0859105	1.10391e-09	0.140895	0.0968981	5.56857e-12	0.0310189	0.094299	2.69493e-11	0.0570099	0.0914441	3.25428e-10	0.0855594
	cg14870271	Diabetes (Type 2)	Prevalent	0.12	1.11e-11	0.0869491	4.5216e-07	0.275424	0.107103	5.05744e-10	0.107479	0.119268	4.46846e-12	0.00610394	0.117748	1.02357e-11	0.0187648	0.112668	2.62614e-10	0.0611007
	cg03333153	Diabetes (Type 2)	Prevalent	0.13	1.22e-11	0.0952568	5.00819e-07	0.267256	0.0990927	1.65452e-07	0.237749	0.125186	4.94616e-11	0.0370313	0.122915	1.22787e-10	0.0545029	0.120911	7.93106e-10	0.0699159
	cg14482991	Diabetes (Type 2)	Prevalent	0.12	1.28e-11	0.101992	1.79139e-08	0.150064	0.0974439	8.12898e-08	0.187968	0.121159	2.64204e-11	-0.00966187	0.11351	4.69538e-10	0.0540844	0.116819	4.629e-10	0.0265104
	cg04315689	Diabetes (Type 2)	Prevalent	0.15	1.29e-11	0.130314	5.29595e-09	0.131238	0.125013	2.42943e-08	0.16658	0.149098	2.9984e-11	0.0060108	0.148668	4.21396e-11	0.00887913	0.142524	7.19285e-10	0.049843
	cg05514927	Diabetes (Type 2)	Prevalent	-0.19	1.33e-11	-0.138051	4.95042e-07	0.273415	-0.161342	4.42861e-09	0.150833	-0.181603	3.959e-11	0.044193	-0.19118	4.01743e-12	-0.00621036	-0.167944	3.42194e-09	0.116084
	cg27101967	Diabetes (Type 2)	Prevalent	0.1	1.39e-11	0.0738817	1.67196e-07	0.261183	0.0858454	1.18063e-09	0.141546	0.0952561	1.65573e-11	0.0474385	0.0884742	5.41645e-10	0.115258	0.0931713	1.93578e-10	0.0682867
	cg06991118	Diabetes (Type 2)	Prevalent	-0.08	1.42e-11	-0.0574493	8.30866e-07	0.281884	-0.0676452	6.09434e-09	0.154435	-0.0770221	2.35804e-10	0.0372238	-0.0779159	3.61589e-11	0.0260509	-0.0744801	6.71805e-10	0.0689991
	cg20507228	Diabetes (Type 2)	Prevalent	0.09	1.42e-11	0.0793342	1.3758e-08	0.118509	0.0795322	1.55648e-08	0.116309	0.0928247	4.30414e-11	-0.0313853	0.093791	3.00103e-11	-0.0421217	0.0930095	1.36684e-10	-0.0334394
	cg27363347	Diabetes (Type 2)	Prevalent	0.18	1.44e-11	0.128057	1.30164e-06	0.288572	0.141658	7.95609e-08	0.213013	0.194664	3.80285e-13	-0.0814676	0.171229	1.09911e-10	0.0487255	0.169761	5.18157e-10	0.0568816
	cg04927537	Diabetes (Type 2)	Prevalent	0.08	1.47e-11	0.0603397	1.47118e-06	0.245754	0.0776551	5.39833e-10	0.0293112	0.0868048	4.34169e-12	-0.0850604	0.0829064	4.24424e-11	-0.0363302	0.0829724	1.51792e-10	-0.0371551
	cg02841912	Diabetes (Type 2)	Prevalent	-0.09	1.5e-11	-0.0770938	3.39799e-09	0.143402	-0.0739077	1.88134e-08	0.178803	-0.0856715	9.54854e-11	0.0480944	-0.0877932	2.709e-11	0.0245196	-0.0816306	1.89384e-09	0.0929935
	cg03318904	Diabetes (Type 2)	Prevalent	0.12	1.51e-11	0.0905044	1.81793e-07	0.245797	0.0944356	5.60511e-08	0.213037	0.11435	4.96533e-11	0.0470827	0.115312	4.79721e-11	0.0390643	0.116737	7.73396e-11	0.0271933
	cg26849535	Diabetes (Type 2)	Prevalent	-0.11	1.52e-11	-0.0969902	1.60053e-09	0.118271	-0.0873132	5.50223e-08	0.206244	-0.107244	3.45716e-11	0.0250503	-0.10672	5.05381e-11	0.0298144	-0.101167	1.22319e-09	0.080299
	cg18496235	Diabetes (Type 2)	Prevalent	0.09	1.55e-11	0.0834063	2.17956e-09	0.0732636	0.0673221	1.41434e-06	0.251977	0.0931189	3.02013e-11	-0.0346545	0.0813405	7.57857e-09	0.0962165	0.0925839	1.37231e-10	-0.0287101
	cg16504526	Diabetes (Type 2)	Prevalent	0.1	1.58e-11	0.0867627	1.50025e-09	0.132373	0.0765714	1.02941e-07	0.234286	0.0996448	5.18991e-12	0.00355177	0.0944438	7.24122e-11	0.0555615	0.0984651	3.89785e-11	0.0153489
	cg02192976	Diabetes (Type 2)	Prevalent	-0.1	1.59e-11	-0.0922334	1.06256e-09	0.0776657	-0.0891784	4.14647e-09	0.108216	-0.102086	1.78425e-11	-0.0208606	-0.095064	4.74582e-10	0.0493601	-0.0976441	5.46943e-10	0.0235593
	cg06712932	Diabetes (Type 2)	Prevalent	0.1	1.59e-11	0.0771801	1.74807e-07	0.228199	0.0882751	2.47992e-09	0.117249	0.0971635	6.59316e-11	0.0283655	0.0959071	1.31417e-10	0.0409289	0.0911653	3.04644e-09	0.0883472
	cg05660634	Diabetes (Type 2)	Prevalent	0.08	1.61e-11	0.0661977	5.91634e-08	0.172529	0.0755655	5.85962e-10	0.0554308	0.0830492	1.1707e-11	-0.0381154	0.0724436	4.10331e-09	0.0944545	0.0752079	2.88159e-09	0.0599015
	cg09273716	Diabetes (Type 2)	Prevalent	0.15	1.62e-11	0.114019	5.58156e-07	0.239871	0.133864	3.79491e-09	0.107575	0.154418	1.18175e-11	-0.0294544	0.14587	2.00261e-10	0.0275361	0.144337	7.94898e-10	0.0377515
	cg24263283	Diabetes (Type 2)	Prevalent	-0.09	1.64e-11	-0.0774326	2.55406e-08	0.139638	-0.0800292	1.08142e-08	0.110787	-0.0911241	9.12281e-11	-0.0124905	-0.0876601	3.93887e-10	0.0259989	-0.0799852	2.88049e-08	0.111276
	cg14791398	Diabetes (Type 2)	Prevalent	0.1	1.69e-11	0.0819818	5.00565e-08	0.180182	0.0895068	2.81333e-09	0.104932	0.0981067	1.21198e-10	0.0189326	0.102817	1.163e-11	-0.0281733	0.093185	2.49641e-09	0.0681495
	cg10397932	Diabetes (Type 2)	Prevalent	-0.1	1.7e-11	-0.0800979	3.60199e-08	0.199021	-0.0802396	3.22921e-08	0.197604	-0.0967237	3.35476e-11	0.0327633	-0.0944808	1.05464e-10	0.0551916	-0.0963307	1.68544e-10	0.0366929
	cg03783904	Diabetes (Type 2)	Prevalent	0.12	1.75e-11	0.108648	2.93949e-09	0.0945964	0.118387	1.22705e-10	0.0134381	0.123182	2.21362e-11	-0.0265185	0.112701	1.34246e-09	0.0608273	0.121559	1.65526e-10	-0.0129898
	cg18732361	Diabetes (Type 2)	Prevalent	-0.08	1.83e-11	-0.0727472	5.48587e-09	0.0906596	-0.0680711	5.77708e-08	0.149111	-0.0836003	2.62081e-11	-0.0450039	-0.0789298	4.00336e-10	0.013378	-0.0806684	4.58974e-10	-0.00835443
	cg11202345	Diabetes (Type 2)	Prevalent	0.08	1.9e-11	0.0612331	6.03772e-07	0.234586	0.0740224	1.55755e-09	0.0747205	0.0841972	7.29803e-12	-0.0524648	0.0815722	3.75133e-11	-0.0196525	0.0830255	6.38263e-11	-0.037819
	cg12919873	Diabetes (Type 2)	Prevalent	-0.07	1.98e-11	-0.0528739	1.80087e-06	0.244659	-0.0615367	3.25615e-08	0.120904	-0.0731946	3.54958e-10	-0.0456367	-0.0735628	3.74869e-11	-0.0508973	-0.0692087	1.50756e-09	0.0113045
	cg00975876	Diabetes (Type 2)	Prevalent	0.17	2e-11	0.145773	7.93589e-09	0.14251	0.158411	4.02186e-10	0.0681707	0.172968	9.08608e-12	-0.0174575	0.163031	1.60265e-10	0.0409963	0.171527	5.31043e-11	-0.00898145
	cg06646796	Diabetes (Type 2)	Prevalent	0.14	2.06e-11	0.107247	3.49691e-07	0.233951	0.103582	9.45687e-07	0.260128	0.144665	7.20812e-12	-0.0333227	0.132327	4.10212e-10	0.0548056	0.139572	1.56379e-10	0.0030565
	cg07640662	Diabetes (Type 2)	Prevalent	0.11	2.12e-11	0.0951196	7.52269e-09	0.135277	0.102256	5.54306e-10	0.0704041	0.109583	3.44245e-11	0.00379004	0.109591	4.43083e-11	0.00372051	0.10634	5.29596e-10	0.0332756
	cg11491284	Diabetes (Type 2)	Prevalent	-0.12	2.13e-11	-0.108059	5.98367e-10	0.0995089	-0.118553	1.21574e-11	0.0120578	-0.116974	2.70606e-11	0.025214	-0.114022	1.04211e-10	0.0498178	-0.115177	2.39356e-10	0.0401902
	cg23330903	Diabetes (Type 2)	Prevalent	0.08	2.13e-11	0.0611904	1.82095e-07	0.23512	0.0736373	2.84908e-10	0.0795342	0.0765725	8.37554e-11	0.0428435	0.0741604	3.83359e-10	0.0729944	0.0711441	5.01515e-09	0.110698
	cg24295963	Diabetes (Type 2)	Prevalent	0.18	2.16e-11	0.131401	5.17484e-07	0.269993	0.161487	6.11588e-10	0.102848	0.172327	4.90205e-11	0.0426265	0.174221	3.41186e-11	0.0321073	0.158703	4.84972e-09	0.118317
	cg26465469	Diabetes (Type 2)	Prevalent	0.16	2.24e-11	0.129282	3.85339e-08	0.191985	0.150426	1.73893e-10	0.0598357	0.154646	5.72971e-11	0.0334596	0.154821	6.80323e-11	0.0323667	0.148925	1.09373e-09	0.0692191
	cg06647068	Diabetes (Type 2)	Prevalent	-0.1	2.27e-11	-0.0759569	9.00494e-08	0.240431	-0.0780661	4.98453e-08	0.219339	-0.0921744	2.40228e-10	0.0782556	-0.0954302	2.91928e-11	0.045698	-0.0839584	1.55799e-08	0.160416
	cg25705792	Diabetes (Type 2)	Prevalent	-0.13	2.38e-11	-0.0965297	1.08134e-06	0.257464	-0.117378	2.93128e-09	0.0970907	-0.132392	2.136e-11	-0.0183975	-0.131708	3.30821e-11	-0.0131356	-0.134182	5.82205e-11	-0.0321719
	cg26954174	Diabetes (Type 2)	Prevalent	-0.09	2.39e-11	-0.0795115	2.83534e-09	0.116539	-0.0890839	3.78457e-11	0.0101792	-0.0869404	2.52872e-10	0.0339958	-0.0908791	1.74229e-11	-0.00976797	-0.082051	4.17415e-09	0.0883223
	cg25536676	Diabetes (Type 2)	Prevalent	-0.09	2.4e-11	-0.0741881	5.72885e-09	0.175688	-0.0707516	3.22921e-08	0.213871	-0.08271	1.66134e-10	0.0810003	-0.0791095	7.66063e-10	0.121005	-0.0814228	7.98552e-10	0.095302
	cg09495478	Diabetes (Type 2)	Prevalent	0.16	2.41e-11	0.112541	2.75198e-06	0.29662	0.1235	2.11317e-07	0.228124	0.161076	1.78669e-11	-0.00672559	0.147958	7.91964e-10	0.0752646	0.157249	2.10499e-10	0.017194
	cg18149207	Diabetes (Type 2)	Prevalent	0.17	2.42e-11	0.137996	8.08385e-08	0.188258	0.172426	2.38262e-11	-0.0142688	0.174966	1.17524e-11	-0.0292116	0.174905	1.28483e-11	-0.0288509	0.16554	5.01287e-10	0.0262352
	cg12331557	Diabetes (Type 2)	Prevalent	0.11	2.43e-11	0.0867905	1.68136e-07	0.210996	0.0751758	6.15033e-06	0.316584	0.109089	5.58917e-11	0.00828038	0.107917	1.19595e-10	0.0189331	0.108202	3.48008e-10	0.0163427
	cg18931885	Diabetes (Type 2)	Prevalent	0.11	2.46e-11	0.0887809	1.47103e-07	0.192901	0.0877206	2.1644e-07	0.20254	0.111146	5.54065e-11	-0.0104201	0.103348	1.2337e-09	0.0604759	0.106784	1.09734e-09	0.0292345
	cg16398761	Diabetes (Type 2)	Prevalent	-0.08	2.49e-11	-0.0657744	1.76104e-08	0.177819	-0.0645094	3.82309e-08	0.193632	-0.0759009	3.53942e-10	0.0512382	-0.0742456	2.76575e-10	0.0719306	-0.0725607	2.20223e-09	0.0929916
	cg21066748	Diabetes (Type 2)	Prevalent	0.12	2.55e-11	0.0969556	2.18043e-07	0.192036	0.106622	1.26325e-08	0.111482	0.125926	1.78928e-11	-0.0493853	0.119463	2.32362e-10	0.00447247	0.119552	7.46554e-10	0.0037333
	cg26955963	Diabetes (Type 2)	Prevalent	0.13	2.55e-11	0.0964509	5.10371e-07	0.25807	0.113499	3.41819e-09	0.126928	0.12464	1.07083e-10	0.0412305	0.125394	1.0092e-10	0.0354296	0.118144	2.66007e-09	0.0911968
	cg07045570	Diabetes (Type 2)	Prevalent	0.09	2.57e-11	0.0732536	1.33978e-08	0.186071	0.064145	6.95851e-07	0.287278	0.08481	5.79228e-11	0.0576667	0.079556	1.00849e-09	0.116044	0.0782064	5.2012e-09	0.13104
	cg15740041	Diabetes (Type 2)	Prevalent	0.07	2.57e-11	0.0520733	1.66607e-07	0.256095	0.0613258	5.88345e-10	0.123918	0.0646586	1.04934e-10	0.0763055	0.0629134	3.82816e-10	0.101238	0.0599194	6.73637e-09	0.144009
	cg17486446	Diabetes (Type 2)	Prevalent	0.07	2.62e-11	0.0500261	3.02042e-06	0.285341	0.0690421	8.89191e-11	0.0136842	0.0696102	8.69066e-11	0.00556841	0.0653319	1.34657e-09	0.0666871	0.0620535	2.12824e-08	0.113522
	cg27305772	Diabetes (Type 2)	Prevalent	0.16	2.66e-11	0.127349	4.01783e-08	0.204069	0.147795	2.26784e-10	0.0762832	0.152353	6.22101e-11	0.0477955	0.144397	7.03524e-10	0.0975184	0.144753	1.97091e-09	0.0952946
	cg13264822	Diabetes (Type 2)	Prevalent	0.11	2.69e-11	0.0796416	7.33051e-07	0.275986	0.0937294	5.83692e-09	0.147915	0.103446	2.17038e-10	0.0595792	0.0992506	1.02436e-09	0.0977216	0.0965094	7.4881e-09	0.122642
	cg23072383	Diabetes (Type 2)	Prevalent	-0.07	2.72e-11	-0.0593078	4.47826e-08	0.152745	-0.0598993	3.52511e-08	0.144296	-0.0699974	2.44466e-10	3.66959e-05	-0.0769258	2.16131e-12	-0.0989395	-0.069076	1.01366e-09	0.0132004
	cg12350057	Diabetes (Type 2)	Prevalent	0.13	2.73e-11	0.107756	1.33821e-08	0.171105	0.0986029	1.87502e-07	0.241516	0.128023	1.81802e-11	0.0152075	0.122798	1.36617e-10	0.0554026	0.127158	1.53198e-10	0.0218595
	cg24099565	Diabetes (Type 2)	Prevalent	0.14	2.85e-11	0.114966	7.71944e-08	0.178818	0.117744	3.92935e-08	0.158973	0.139586	8.7962e-11	0.00296022	0.132286	9.30819e-10	0.0550995	0.137579	5.98623e-10	0.0172903
	cg10755899	Diabetes (Type 2)	Prevalent	0.06	2.92e-11	0.0489948	1.57058e-07	0.18342	0.0504175	7.76597e-08	0.159708	0.0662186	2.24926e-12	-0.103643	0.0645404	7.50162e-12	-0.0756741	0.0617341	1.79612e-10	-0.0289019
	cg16125214	Diabetes (Type 2)	Prevalent	0.12	2.99e-11	0.0993574	7.59406e-08	0.172021	0.113303	1.04143e-09	0.0558123	0.119197	1.94506e-10	0.00668781	0.121768	6.78176e-11	-0.0147318	0.107593	2.21724e-08	0.103388
	cg16618104	Diabetes (Type 2)	Prevalent	-0.08	3.02e-11	-0.069806	3.69337e-08	0.127425	-0.079626	3.48305e-10	0.00467483	-0.0818098	1.84919e-10	-0.0226221	-0.0813468	1.97808e-10	-0.0168348	-0.0792094	1.89283e-09	0.00988309
	cg07960624	Diabetes (Type 2)	Prevalent	-0.08	3.04e-11	-0.0555898	4.59546e-06	0.305128	-0.0700761	7.16424e-09	0.124049	-0.0776947	2.4407e-10	0.0288161	-0.0783008	1.33456e-10	0.0212397	-0.0739356	3.72574e-09	0.0758055
	cg04109382	Diabetes (Type 2)	Prevalent	0.18	3.17e-11	0.151006	2.54716e-08	0.16108	0.148927	3.83513e-08	0.172628	0.175735	1.29647e-10	0.0236922	0.165483	1.34096e-09	0.0806503	0.171148	1.45572e-09	0.0491771
	cg10676309	Diabetes (Type 2)	Prevalent	0.15	3.23e-11	0.114249	3.20651e-07	0.238341	0.0994983	8.14962e-06	0.336678	0.144488	1.30703e-10	0.0367493	0.144996	1.47532e-10	0.0333613	0.138258	2.29411e-09	0.0782823
	cg10110288	Diabetes (Type 2)	Prevalent	0.11	3.24e-11	0.0873161	5.47112e-08	0.206218	0.0835474	2.1019e-07	0.240478	0.10827	1.8723e-11	0.0157287	0.100267	6.20396e-10	0.08848	0.104552	3.70732e-10	0.0495228
	cg18458509	Diabetes (Type 2)	Prevalent	-0.09	3.3e-11	-0.07928	2.60706e-08	0.119111	-0.084126	3.69663e-09	0.0652667	-0.0917919	3.81273e-10	-0.0199102	-0.0904519	3.10843e-10	-0.00502076	-0.0838037	1.76329e-08	0.0688474
	cg16593554	Diabetes (Type 2)	Prevalent	-0.08	3.46e-11	-0.061245	2.55777e-07	0.234438	-0.0711091	1.91312e-09	0.111137	-0.076107	3.66761e-10	0.0486621	-0.0770816	1.1744e-10	0.0364801	-0.0718819	5.38598e-09	0.101476
	cg03952533	Diabetes (Type 2)	Prevalent	0.18	3.65e-11	0.142969	1.46397e-07	0.205726	0.149522	3.41686e-08	0.16932	0.178153	6.31722e-11	0.0102638	0.183434	2.01057e-11	-0.0190793	0.189005	2.37716e-11	-0.0500267
	cg16037711	Diabetes (Type 2)	Prevalent	-0.12	3.71e-11	-0.099516	9.67651e-09	0.1707	-0.0866097	6.75677e-07	0.278252	-0.111792	4.91441e-10	0.0683977	-0.108614	6.34994e-10	0.0948845	-0.1053	5.01904e-09	0.122502
	cg23724135	Diabetes (Type 2)	Prevalent	-0.07	3.73e-11	-0.0537665	1.20912e-06	0.231907	-0.0693667	3.73116e-10	0.00904733	-0.0713399	1.48386e-10	-0.0191418	-0.0729738	6.37235e-11	-0.0424823	-0.0659996	9.16123e-09	0.0571485
	ch.6.33611621F	Diabetes (Type 2)	Prevalent	-0.08	3.89e-11	-0.0586124	1.3913e-06	0.267345	-0.0671613	3.15427e-08	0.160484	-0.0775631	2.79432e-10	0.0304616	-0.0782681	1.48062e-10	0.0216484	-0.0719754	1.07172e-08	0.100307
	cg26269881	Diabetes (Type 2)	Prevalent	-0.09	3.96e-11	-0.0779693	1.96475e-09	0.133674	-0.0748058	9.11399e-09	0.168824	-0.083491	2.57986e-10	0.0723227	-0.0810746	7.16431e-10	0.0991706	-0.0759145	2.08572e-08	0.156505
	cg27094813	Diabetes (Type 2)	Prevalent	0.16	3.96e-11	0.133024	6.14813e-08	0.168601	0.128804	1.68938e-07	0.194977	0.160265	8.46995e-11	-0.0016577	0.145906	4.27399e-09	0.0880888	0.152626	2.00041e-09	0.0460864
	cg24872431	Diabetes (Type 2)	Prevalent	0.1	3.97e-11	0.0747742	1.57623e-06	0.252258	0.083836	6.72787e-08	0.16164	0.0998673	1.92405e-10	0.00132655	0.0998756	1.88743e-10	0.00124428	0.0898536	2.95287e-08	0.101464
	cg13876756	Diabetes (Type 2)	Prevalent	0.1	4.15e-11	0.078675	1.03365e-07	0.21325	0.0852559	8.07547e-09	0.147441	0.0954178	1.39448e-10	0.0458218	0.0891217	2.44637e-09	0.108783	0.0928281	1.37076e-09	0.071719
	cg15037126	Diabetes (Type 2)	Prevalent	0.13	4.16e-11	0.10118	1.39918e-07	0.221692	0.116283	1.60768e-09	0.105519	0.124798	1.00273e-10	0.0400173	0.117102	1.69032e-09	0.0992124	0.11836	2.86167e-09	0.0895402
	cg13993688	Diabetes (Type 2)	Prevalent	0.14	4.5e-11	0.118299	3.34631e-08	0.155004	0.127061	3.32692e-09	0.0924209	0.137145	2.62653e-10	0.0203942	0.140408	9.4724e-11	-0.00291171	0.120795	6.40713e-08	0.137182
	cg25619314	Diabetes (Type 2)	Prevalent	-0.09	4.5e-11	-0.0697025	2.08797e-07	0.225528	-0.0724586	6.06369e-08	0.194904	-0.0868004	1.28002e-10	0.0355512	-0.080293	2.89676e-09	0.107855	-0.0855869	8.62684e-10	0.0490341
	cg11958571	Diabetes (Type 2)	Prevalent	0.15	4.61e-11	0.117225	2.17266e-07	0.218497	0.111725	8.77998e-07	0.255164	0.147689	7.18796e-11	0.0154083	0.142178	4.48628e-10	0.0521481	0.138402	3.51932e-09	0.0773168
	cg22061529	Diabetes (Type 2)	Prevalent	0.1	4.81e-11	0.0858225	4.78638e-08	0.141775	0.0942729	2.17157e-09	0.0572709	0.104006	4.26919e-11	-0.0400615	0.0995849	3.22668e-10	0.00415077	0.101065	5.57886e-10	-0.0106541
	cg03078690	Diabetes (Type 2)	Prevalent	0.16	4.94e-11	0.138218	1.26773e-08	0.136141	0.158343	9.2538e-11	0.0103552	0.156619	1.52882e-10	0.0211326	0.155711	2.07385e-10	0.026805	0.160397	1.92954e-10	-0.00248379
	cg26880882	Diabetes (Type 2)	Prevalent	0.09	5.02e-11	0.0695795	1.50345e-07	0.226895	0.0787826	3.72999e-09	0.124638	0.0851195	1.69104e-10	0.0542279	0.0807463	1.65249e-09	0.102819	0.0855278	4.88666e-10	0.0496912
	cg04181189	Diabetes (Type 2)	Prevalent	0.18	5.15e-11	0.149102	2.00656e-08	0.171658	0.15688	3.74962e-09	0.128444	0.17021	2.26525e-10	0.0543898	0.175848	5.85345e-11	0.0230685	0.16353	4.02693e-09	0.0915006
	cg00285394	Diabetes (Type 2)	Prevalent	-0.07	5.18e-11	-0.0656988	2.66766e-09	0.0614451	-0.0682038	7.5041e-10	0.0256594	-0.0703214	4.80178e-10	-0.00459076	-0.0657986	4.44454e-09	0.0600196	-0.0674979	4.7742e-09	0.0357439
	cg20337215	Diabetes (Type 2)	Prevalent	-0.06	5.26e-11	-0.0565722	4.37788e-09	0.0571307	-0.0392043	5.73605e-05	0.346594	-0.062137	8.66296e-10	-0.0356165	-0.0589558	1.61154e-09	0.0174037	-0.0591216	4.15992e-09	0.0146404
	cg11540855	Diabetes (Type 2)	Prevalent	0.12	5.38e-11	0.091938	8.76024e-07	0.23385	0.107516	1.02289e-08	0.104032	0.119634	1.85537e-10	0.00305287	0.114629	1.15769e-09	0.0447548	0.114264	3.79761e-09	0.0478026
	cg12802677	Diabetes (Type 2)	Prevalent	-0.08	5.65e-11	-0.0652377	4.31448e-07	0.184529	-0.0771127	2.42111e-09	0.0360919	-0.0817794	4.9693e-10	-0.0222423	-0.0818967	2.80982e-10	-0.0237091	-0.0767567	1.1261e-08	0.0405408
	cg24555528	Diabetes (Type 2)	Prevalent	0.21	5.75e-11	0.172322	4.19238e-08	0.179418	0.188652	2.80754e-09	0.101659	0.200263	2.89335e-10	0.046369	0.198901	3.49505e-10	0.0528518	0.196545	2.00606e-09	0.06407
	cg09060241	Diabetes (Type 2)	Prevalent	0.13	5.76e-11	0.0985303	5.11667e-07	0.242075	0.114922	6.50535e-09	0.115988	0.125009	2.68174e-10	0.038395	0.122815	5.21758e-10	0.055266	0.122306	2.18575e-09	0.0591811
	cg22895366	Diabetes (Type 2)	Prevalent	-0.08	5.8e-11	-0.0669096	3.18136e-08	0.16363	-0.0747643	8.23436e-10	0.0654465	-0.0768176	5.88718e-10	0.0397805	-0.0772833	2.44111e-10	0.0339588	-0.0737093	5.16772e-09	0.0786342
	cg02917536	Diabetes (Type 2)	Prevalent	-0.07	6.56e-11	-0.0524926	3.04711e-06	0.250105	-0.068976	8.7709e-10	0.0146284	-0.0717737	1.97048e-10	-0.0253383	-0.0711583	3.20696e-10	-0.0165467	-0.0669616	8.50647e-09	0.0434054
	cg04973995	Diabetes (Type 2)	Prevalent	-0.08	6.61e-11	-0.0645896	3.87462e-08	0.19263	-0.0679799	8.05008e-09	0.150251	-0.0744893	8.22519e-10	0.0688838	-0.0745625	3.29214e-10	0.0679684	-0.0711441	6.16731e-09	0.110699
	cg17700392	Diabetes (Type 2)	Prevalent	-0.13	6.67e-11	-0.112289	3.87414e-08	0.136242	-0.115318	1.92312e-08	0.112935	-0.13095	1.97207e-10	-0.00730726	-0.12328	2.19243e-09	0.0516936	-0.131848	5.30935e-10	-0.0142133
	cg18568872	Diabetes (Type 2)	Prevalent	0.2	6.69e-11	0.145968	1.43718e-06	0.270159	0.167511	3.63992e-08	0.162446	0.21513	2.35493e-12	-0.0756492	0.204708	1.63077e-11	-0.0235418	0.209343	1.91456e-11	-0.0467139
	cg15082870	Diabetes (Type 2)	Prevalent	0.13	6.97e-11	0.103886	1.04655e-07	0.200875	0.120678	7.46126e-10	0.0717062	0.124038	2.9826e-10	0.0458652	0.125565	1.85786e-10	0.0341147	0.11938	3.77943e-09	0.0816958
	cg26559804	Diabetes (Type 2)	Prevalent	-0.06	7.02e-11	-0.0506049	1.94363e-07	0.156585	-0.054126	2.70932e-08	0.0978999	-0.0614494	4.13312e-10	-0.024156	-0.0632896	1.0856e-10	-0.0548273	-0.0600991	2.32896e-09	-0.00165124
	cg18871648	Diabetes (Type 2)	Prevalent	-0.07	7.12e-11	-0.0510501	9.02923e-06	0.270713	-0.0583504	4.23272e-07	0.166423	-0.0737446	1.28374e-09	-0.0534948	-0.073843	1.64151e-10	-0.0549002	-0.071201	2.33859e-09	-0.0171577
	cg13053471	Diabetes (Type 2)	Prevalent	-0.15	7.22e-11	-0.0998891	2.26437e-05	0.334073	-0.112669	1.53441e-06	0.24887	-0.147969	4.43998e-10	0.0135401	-0.153882	7.32097e-11	-0.0258785	-0.147924	1.1368e-09	0.0138418
	cg23580000	Diabetes (Type 2)	Prevalent	0.13	7.25e-11	0.106838	1.29179e-07	0.17817	0.120415	3.14402e-09	0.0737339	0.1298	1.65525e-10	0.00154094	0.12544	8.67842e-10	0.0350781	0.125687	2.14796e-09	0.0331744
	cg13413819	Diabetes (Type 2)	Prevalent	-0.15	7.85e-11	-0.116843	4.21834e-07	0.221045	-0.14277	6.25377e-10	0.0482028	-0.148563	1.2356e-10	0.00958129	-0.145775	3.34091e-10	0.0281695	-0.138632	6.45265e-09	0.075785
	cg11997486	Diabetes (Type 2)	Prevalent	0.17	8.27e-11	0.13734	1.19452e-07	0.192115	0.157265	1.68061e-09	0.0749117	0.163726	4.84013e-10	0.0369065	0.156407	2.46304e-09	0.0799562	0.156492	7.44245e-09	0.0794566
	cg02385309	Diabetes (Type 2)	Prevalent	0.12	8.45e-11	0.0908458	3.41362e-07	0.242952	0.105682	3.23915e-09	0.119317	0.11847	3.43401e-11	0.0127507	0.111172	5.89363e-10	0.0735638	0.112397	1.11621e-09	0.0633579
	cg11136886	Diabetes (Type 2)	Prevalent	0.17	8.5e-11	0.1419	3.5366e-08	0.165296	0.145542	1.62737e-08	0.14387	0.166195	1.24737e-10	0.0223843	0.158726	9.79988e-10	0.0663188	0.161339	1.59274e-09	0.0509459
	cg16305292	Diabetes (Type 2)	Prevalent	0.13	8.74e-11	0.0987708	1.14751e-06	0.240224	0.11557	1.47637e-08	0.110997	0.127838	4.0494e-10	0.0166278	0.122623	2.03112e-09	0.0567453	0.128218	1.17114e-09	0.0137055
	cg19222830	Diabetes (Type 2)	Prevalent	-0.06	9.51e-11	-0.0477553	9.46612e-07	0.204079	-0.0532296	4.70592e-08	0.112841	-0.0608871	8.23927e-10	-0.0147846	-0.0605411	6.48733e-10	-0.00901867	-0.0579319	9.57472e-09	0.0344677
	cg01538969	Diabetes (Type 2)	Prevalent	0.13	9.7e-11	0.115679	1.43096e-08	0.110159	0.124899	1.20641e-09	0.0392365	0.130715	1.81647e-10	-0.0054967	0.136039	4.21231e-11	-0.0464538	0.128755	1.12582e-09	0.00957707
	cg25244908	Diabetes (Type 2)	Prevalent	0.17	9.79e-11	0.13638	1.0538e-07	0.197764	0.150281	5.24499e-09	0.115995	0.164883	1.50464e-10	0.0300979	0.159636	6.11395e-10	0.0609647	0.159377	2.06674e-09	0.0624854
	cg09019636	Diabetes (Type 2)	Prevalent	-0.13	9.82e-11	-0.0988642	4.19981e-07	0.239506	-0.112787	8.36685e-09	0.132404	-0.127176	7.70921e-11	0.0217219	-0.128872	5.54963e-11	0.00867631	-0.120739	2.31573e-09	0.0712389
	cg11254522	Diabetes (Type 2)	Prevalent	0.17	9.96e-11	0.144456	1.38652e-08	0.15026	0.164094	1.60866e-10	0.0347415	0.163027	1.91089e-10	0.0410185	0.161137	3.70281e-10	0.0521352	0.15967	1.46277e-09	0.0607636
	cg15410741	Diabetes (Type 2)	Prevalent	-0.1	1e-10	-0.0740333	2.00326e-06	0.259667	-0.0828036	9.86032e-08	0.171964	-0.0972121	7.55841e-10	0.0278793	-0.102489	5.83941e-11	-0.024892	-0.0971224	1.73566e-09	0.0287762
	cg16284674	Diabetes (Type 2)	Prevalent	0.07	1.01e-10	0.0541168	4.42472e-07	0.226904	0.0624233	7.04522e-09	0.108239	0.067244	5.23288e-10	0.0393707	0.0715509	4.20345e-11	-0.0221552	0.06463	6.10706e-09	0.0767143
	cg25653947	Diabetes (Type 2)	Prevalent	0.15	1.02e-10	0.121994	2.23815e-07	0.186705	0.134045	1.22002e-08	0.10637	0.14915	3.03619e-10	0.00566483	0.146722	6.87904e-10	0.0218532	0.149835	9.41358e-10	0.00109893
	cg24912334	Diabetes (Type 2)	Prevalent	0.1	1.03e-10	0.0837066	9.69752e-08	0.162934	0.0838001	1.08951e-07	0.161999	0.099528	2.96009e-10	0.00472021	0.0978894	6.64734e-10	0.0211057	0.100668	6.13623e-10	-0.00668391
	cg07728579	Diabetes (Type 2)	Prevalent	0.1	1.04e-10	0.0778494	1.36101e-06	0.221506	0.081671	3.639e-07	0.18329	0.104497	8.83803e-11	-0.0449685	0.0972516	1.82733e-09	0.0274835	0.102666	7.49512e-10	-0.0266637
	cg11912503	Diabetes (Type 2)	Prevalent	0.16	1.04e-10	0.122161	1.66645e-06	0.236495	0.151239	2.97352e-09	0.0547562	0.164567	1.14817e-10	-0.028545	0.158213	7.30293e-10	0.0111684	0.156547	2.90092e-09	0.0215842
	cg02485044	Diabetes (Type 2)	Prevalent	0.1	1.06e-10	0.0794441	4.9438e-07	0.205559	0.0804298	4.08545e-07	0.195702	0.100177	2.7069e-10	-0.00177145	0.101877	1.54502e-10	-0.0187691	0.0959914	4.82345e-09	0.0400856
	cg17100575	Diabetes (Type 2)	Prevalent	0.11	1.07e-10	0.085298	6.37951e-07	0.224564	0.092661	6.12155e-08	0.157627	0.111128	9.65874e-11	-0.0102502	0.103922	1.81909e-09	0.055259	0.109879	7.21816e-10	0.00109781
	cg25285289	Diabetes (Type 2)	Prevalent	0.15	1.07e-10	0.114142	3.50268e-07	0.239053	0.128765	1.06154e-08	0.141568	0.141292	3.83986e-10	0.0580531	0.146175	9.66139e-11	0.0254984	0.140835	1.40917e-09	0.0610994
	cg08690926	Diabetes (Type 2)	Prevalent	0.13	1.09e-10	0.0940513	2.13043e-06	0.276528	0.114297	9.7636e-09	0.120792	0.124564	4.24581e-10	0.0418177	0.119391	2.26198e-09	0.0816043	0.109461	1.15486e-07	0.157995
	cg09641631	Diabetes (Type 2)	Prevalent	0.17	1.09e-10	0.130056	7.08648e-07	0.234964	0.13742	1.7885e-07	0.191646	0.168623	1.35276e-10	0.00810189	0.1682	1.95782e-10	0.0105908	0.167448	7.65558e-10	0.0150106
	cg20567408	Diabetes (Type 2)	Prevalent	0.14	1.11e-10	0.10534	6.47824e-07	0.247569	0.117886	2.06581e-08	0.157957	0.134661	2.25077e-10	0.0381385	0.126403	3.00766e-09	0.097125	0.131178	1.89152e-09	0.0630176
	cg26470501	Diabetes (Type 2)	Prevalent	-0.12	1.11e-10	-0.0858841	1.70551e-06	0.284299	-0.0927341	2.9302e-07	0.227216	-0.112473	1.61413e-09	0.0627221	-0.111642	7.57175e-10	0.0696515	-0.106234	1.34522e-08	0.114714
	cg23804054	Diabetes (Type 2)	Prevalent	-0.06	1.14e-10	-0.0481379	9.33275e-08	0.197702	-0.0502422	2.31551e-08	0.16263	-0.0566495	4.98974e-10	0.0558425	-0.0602143	3.74598e-11	-0.00357085	-0.0580928	5.73303e-10	0.0317874
	cg26939341	Diabetes (Type 2)	Prevalent	0.13	1.14e-10	0.0931117	5.92642e-06	0.283756	0.0957064	3.81019e-06	0.263797	0.127688	1.00467e-09	0.0177808	0.125097	1.45242e-09	0.0377119	0.119953	2.05149e-08	0.0772815
	cg19789753	Diabetes (Type 2)	Prevalent	-0.06	1.15e-10	-0.0514099	1.55517e-08	0.143168	-0.0555531	9.59289e-10	0.0741142	-0.0571594	4.91023e-10	0.0473439	-0.060902	2.99148e-11	-0.0150339	-0.0557762	3.72923e-09	0.0703971
	cg27445698	Diabetes (Type 2)	Prevalent	0.09	1.16e-10	0.0776494	1.35202e-08	0.137229	0.0836138	1.06404e-09	0.0709573	0.086387	3.48882e-10	0.040144	0.0828664	1.93958e-09	0.0792621	0.0802005	1.52713e-08	0.108884
	cg23761919	Diabetes (Type 2)	Prevalent	-0.08	1.19e-10	-0.064814	8.41382e-07	0.189825	-0.0712953	6.60235e-08	0.108809	-0.082257	5.82233e-10	-0.0282121	-0.0810316	9.19819e-10	-0.0128946	-0.0765313	2.23218e-08	0.0433585
	cg19741548	Diabetes (Type 2)	Prevalent	0.12	1.21e-10	0.0889277	4.3137e-06	0.258936	0.110121	1.0071e-08	0.0823222	0.132343	1.08237e-11	-0.102858	0.120383	5.49857e-10	-0.00319267	0.129753	9.17668e-11	-0.0812722
	cg10761804	Diabetes (Type 2)	Prevalent	-0.1	1.23e-10	-0.0809732	3.99313e-08	0.190268	-0.087305	3.25057e-09	0.12695	-0.0919233	1.31192e-09	0.0807672	-0.0900751	1.52046e-09	0.0992485	-0.0889619	6.92603e-09	0.110381
	cg03738361	Diabetes (Type 2)	Prevalent	0.12	1.33e-10	0.100008	2.41457e-07	0.1666	0.100498	1.89312e-07	0.162513	0.123038	2.41366e-10	-0.0253193	0.115405	3.48591e-09	0.0382894	0.117421	4.72471e-09	0.0214917
	cg09943198	Diabetes (Type 2)	Prevalent	-0.08	1.33e-10	-0.0686403	1.01523e-07	0.141997	-0.0700276	6.55423e-08	0.124655	-0.0803015	1.61492e-09	-0.00376878	-0.0803087	6.96756e-10	-0.00385846	-0.0762356	1.53742e-08	0.0470549
	cg15416179	Diabetes (Type 2)	Prevalent	-0.07	1.34e-10	-0.0550514	8.04008e-07	0.213552	-0.0546322	1.1029e-06	0.21954	-0.0694683	1.83758e-09	0.00759524	-0.0698294	5.33459e-10	0.00243769	-0.0649833	2.28238e-08	0.0716675
	cg23732483	Diabetes (Type 2)	Prevalent	-0.09	1.34e-10	-0.0738176	4.7761e-08	0.179805	-0.0806281	3.16172e-09	0.104133	-0.0841819	1.54752e-09	0.064645	-0.0844543	6.85775e-10	0.0616191	-0.0793115	2.09014e-08	0.118761
	cg00641002	Diabetes (Type 2)	Prevalent	0.1	1.39e-10	0.0727123	1.86646e-06	0.272877	0.0837401	4.16796e-08	0.162599	0.094395	1.38413e-09	0.0560497	0.101218	4.81651e-11	-0.0121824	0.0851586	7.98161e-08	0.148414
	cg02030454	Diabetes (Type 2)	Prevalent	0.05	1.41e-10	0.0472646	2.88868e-08	0.0547074	0.0462223	5.81497e-08	0.0755546	0.0536492	4.03731e-10	-0.0729845	0.0532041	6.53887e-10	-0.0640826	0.0526392	2.54631e-09	-0.0527843
	cg25963583	Diabetes (Type 2)	Prevalent	0.09	1.41e-10	0.0760916	1.576e-08	0.154538	0.0780053	8.05523e-09	0.133274	0.0846605	4.26846e-10	0.0593282	0.0812202	2.43217e-09	0.0975533	0.0818781	4.47427e-09	0.090243
	cg02683885	Diabetes (Type 2)	Prevalent	-0.07	1.42e-10	-0.0598003	1.31941e-07	0.145711	-0.0648196	1.30854e-08	0.074006	-0.0703069	1.37632e-09	-0.00438392	-0.0717437	3.63945e-10	-0.0249099	-0.0636273	7.54733e-08	0.0910385
	cg11569342	Diabetes (Type 2)	Prevalent	0.11	1.42e-10	0.0899163	4.64589e-07	0.182579	0.101621	1.3084e-08	0.0761749	0.110564	1.05809e-09	-0.00513029	0.111565	5.18783e-10	-0.0142231	0.102589	3.00862e-08	0.0673742
	cg09734011	Diabetes (Type 2)	Prevalent	0.15	1.43e-10	0.111746	1.17589e-06	0.255028	0.108181	2.42208e-06	0.278791	0.146096	2.29895e-10	0.0260296	0.139317	1.99985e-09	0.0712183	0.137318	9.1839e-09	0.084547
	cg25325454	Diabetes (Type 2)	Prevalent	0.16	1.43e-10	0.127794	1.81234e-07	0.201286	0.123816	3.86558e-07	0.22615	0.157467	1.42076e-10	0.015832	0.149851	1.32224e-09	0.0634321	0.151255	3.502e-09	0.0546562
	cg15071067	Diabetes (Type 2)	Prevalent	0.14	1.44e-10	0.108331	1.48277e-06	0.226205	0.123628	3.69322e-08	0.116944	0.139589	8.25641e-10	0.00293549	0.149173	4.80907e-11	-0.0655185	0.123279	1.23192e-07	0.119437
	cg17969042	Diabetes (Type 2)	Prevalent	-0.13	1.45e-10	-0.118064	7.74391e-09	0.0918158	-0.119582	5.71569e-09	0.0801391	-0.127022	1.48179e-09	0.0229079	-0.127928	5.66386e-10	0.0159415	-0.122332	9.75784e-09	0.0589831
	cg04323387	Diabetes (Type 2)	Prevalent	-0.15	1.46e-10	-0.123637	7.15405e-08	0.175752	-0.13052	1.34615e-08	0.129865	-0.14234	1.02724e-09	0.0510643	-0.151174	6.81556e-11	-0.00782804	-0.138627	6.0717e-09	0.0758206
	cg04465408	Diabetes (Type 2)	Prevalent	-0.11	1.46e-10	-0.0834945	2.53105e-06	0.240959	-0.0944882	1.03159e-07	0.141016	-0.110068	1.96193e-09	-0.000618584	-0.11644	7.05447e-11	-0.058544	-0.101316	3.80665e-08	0.0789449
	cg03497652	Diabetes (Type 2)	Prevalent	0.09	1.47e-10	0.0828317	9.05941e-09	0.0796475	0.0947032	9.60008e-11	-0.0522582	0.089849	7.98105e-10	0.00167738	0.0901345	6.80169e-10	-0.00149416	0.087847	4.51174e-09	0.0239227
	cg03295019	Diabetes (Type 2)	Prevalent	0.16	1.49e-10	0.140837	2.15914e-08	0.119772	0.131491	2.21011e-07	0.178183	0.156937	6.675e-10	0.0191406	0.156565	8.16234e-10	0.0214699	0.144802	3.42716e-08	0.0949867
	cg06898549	Diabetes (Type 2)	Prevalent	0.08	1.49e-10	0.056107	5.6865e-06	0.298663	0.0590873	1.81083e-06	0.261409	0.0809413	5.91813e-11	-0.0117666	0.0791748	1.81872e-10	0.0103155	0.0797032	3.74624e-10	0.00370988
	cg13591783	Diabetes (Type 2)	Prevalent	-0.09	1.5e-10	-0.0670799	4.16095e-07	0.254668	-0.0715543	7.11277e-08	0.204952	-0.0821395	1.77068e-09	0.0873384	-0.083801	3.4362e-10	0.0688777	-0.0786829	1.1923e-08	0.125746
	cg22530144	Diabetes (Type 2)	Prevalent	-0.1	1.5e-10	-0.0707336	2.65807e-06	0.292664	-0.0922917	8.95023e-10	0.0770827	-0.0930084	1.31447e-09	0.0699161	-0.0989073	6.96338e-11	0.0109267	-0.0885713	1.46069e-08	0.114287
	cg00607627	Diabetes (Type 2)	Prevalent	-0.09	1.55e-10	-0.0759757	2.16435e-07	0.155825	-0.0830377	1.64435e-08	0.0773594	-0.0929903	2.53462e-10	-0.0332253	-0.0914776	6.19826e-10	-0.016418	-0.093464	7.68719e-10	-0.0384887
	cg20042331	Diabetes (Type 2)	Prevalent	0.1	1.55e-10	0.0767577	7.39423e-07	0.232423	0.0823189	9.93814e-08	0.176811	0.0987876	1.94212e-10	0.012124	0.0887067	1.34357e-08	0.112933	0.0960328	2.17767e-09	0.0396724
	cg19881557	Diabetes (Type 2)	Prevalent	0.1	1.56e-10	0.0832835	3.29135e-07	0.167165	0.0822711	5.28387e-07	0.177289	0.105119	1.23837e-10	-0.0511874	0.0978406	2.72732e-09	0.0215936	0.103564	8.78157e-10	-0.0356446
	cg12492197	Diabetes (Type 2)	Prevalent	-0.16	1.57e-10	-0.12146	2.12563e-06	0.240877	-0.139203	5.0357e-08	0.129983	-0.157625	1.72321e-09	0.0148466	-0.15509	1.54614e-09	0.030689	-0.148567	2.2395e-08	0.0714537
	cg18987823	Diabetes (Type 2)	Prevalent	0.13	1.61e-10	0.107155	1.01566e-07	0.175731	0.116698	6.92051e-09	0.102322	0.12673	3.59916e-10	0.0251511	0.118329	5.70562e-09	0.089779	0.117869	1.63126e-08	0.0933169
	cg00640087	Diabetes (Type 2)	Prevalent	-0.1	1.65e-10	-0.0893059	4.33266e-09	0.106941	-0.0926158	1.09156e-09	0.0738415	-0.0945128	9.02623e-10	0.0548719	-0.0961792	4.16438e-10	0.0382076	-0.0870975	3.80491e-08	0.129025
	cg04577162	Diabetes (Type 2)	Prevalent	0.14	1.69e-10	0.102462	4.68379e-06	0.268127	0.138165	7.15606e-10	0.0131059	0.149445	2.79892e-11	-0.0674669	0.130979	6.24128e-09	0.0644324	0.136945	4.12097e-09	0.021818
	cg14487183	Diabetes (Type 2)	Prevalent	0.13	1.69e-10	0.114233	4.95643e-08	0.121285	0.123514	5.33391e-09	0.0498892	0.132088	3.69789e-10	-0.0160584	0.141702	2.22918e-11	-0.0900117	0.135223	5.75839e-10	-0.0401739
	cg18151437	Diabetes (Type 2)	Prevalent	0.19	1.72e-10	0.148014	5.26816e-07	0.220979	0.192871	6.13546e-11	-0.015109	0.190137	1.29338e-10	-0.00071994	0.173962	5.49569e-09	0.0844097	0.184626	1.5528e-09	0.0282822
	cg13059136	Diabetes (Type 2)	Prevalent	0.12	1.73e-10	0.0887293	3.42885e-06	0.260589	0.12169	1.90195e-10	-0.0140825	0.120082	3.31707e-10	-0.000680849	0.106653	2.92915e-08	0.111228	0.112484	1.41578e-08	0.0626309
	cg02694449	Diabetes (Type 2)	Prevalent	0.11	1.76e-10	0.0907985	2.04893e-07	0.174559	0.0970574	2.34152e-08	0.11766	0.110437	3.05859e-10	-0.00397418	0.104906	2.77457e-09	0.0463076	0.104403	8.26717e-09	0.0508792
	cg11271054	Diabetes (Type 2)	Prevalent	0.12	1.81e-10	0.0968301	1.91866e-07	0.193082	0.109484	4.70834e-09	0.0876309	0.114961	1.09786e-09	0.0419944	0.118742	2.38608e-10	0.0104861	0.111395	8.64872e-09	0.0717116
	cg11213898	Diabetes (Type 2)	Prevalent	-0.1	1.82e-10	-0.0879214	3.37465e-08	0.120786	-0.0714584	7.45085e-06	0.285416	-0.0986238	1.00186e-09	0.0137619	-0.0918521	1.15737e-08	0.081479	-0.0916071	3.83272e-08	0.0839285
	cg19391380	Diabetes (Type 2)	Prevalent	0.14	1.82e-10	0.120921	5.50864e-08	0.136281	0.119332	9.36959e-08	0.147627	0.144173	1.07938e-10	-0.0298087	0.140614	4.16008e-10	-0.00438796	0.145948	2.67643e-10	-0.0424831
	cg11952344	Diabetes (Type 2)	Prevalent	0.14	1.86e-10	0.116164	1.44227e-07	0.170256	0.121885	4.38538e-08	0.129392	0.145637	5.27247e-11	-0.0402651	0.13653	9.82389e-10	0.0247831	0.139472	1.07082e-09	0.00376941
	cg25407140	Diabetes (Type 2)	Prevalent	-0.09	1.87e-10	-0.0791973	2.52667e-09	0.12003	-0.0815817	1.02619e-09	0.0935372	-0.0820098	1.4694e-09	0.0887804	-0.0856412	1.86116e-10	0.0484308	-0.0809055	4.92868e-09	0.10105
	cg18189915	Diabetes (Type 2)	Prevalent	0.15	1.9e-10	0.12243	1.08758e-07	0.1838	0.13408	6.92171e-09	0.106132	0.143426	6.80836e-10	0.0438281	0.136413	4.74395e-09	0.0905832	0.143379	2.33713e-09	0.0441404
	cg09536368	Diabetes (Type 2)	Prevalent	-0.08	1.93e-10	-0.0584592	4.23472e-06	0.269259	-0.0678386	8.99804e-08	0.152018	-0.0781317	1.18627e-09	0.0233536	-0.0776609	1.36045e-09	0.029239	-0.072756	3.08995e-08	0.0905495
	cg02976843	Diabetes (Type 2)	Prevalent	0.14	1.94e-10	0.113729	4.69835e-07	0.187654	0.148733	7.09429e-11	-0.062377	0.141138	4.59725e-10	-0.008128	0.138753	1.1333e-09	0.00890546	0.140663	1.96738e-09	-0.00473518
	cg19285358	Diabetes (Type 2)	Prevalent	0.21	1.95e-10	0.166818	5.94603e-07	0.205629	0.178219	9.85674e-08	0.151337	0.213043	1.94264e-10	-0.0144909	0.208362	6.02233e-10	0.00780184	0.209399	1.4109e-09	0.00286006
	cg24774517	Diabetes (Type 2)	Prevalent	-0.09	1.95e-10	-0.0813522	1.1023e-08	0.0960868	-0.0841105	3.49411e-09	0.0654385	-0.0887915	6.31202e-10	0.0134282	-0.0867577	1.66182e-09	0.0360261	-0.0856551	7.10774e-09	0.0482772
	cg03288347	Diabetes (Type 2)	Prevalent	0.09	1.97e-10	0.0770852	2.16108e-07	0.143498	0.0858706	8.84118e-09	0.0458827	0.0915674	1.25566e-09	-0.0174161	0.0913873	1.01052e-09	-0.0154145	0.0877172	1.37693e-08	0.0253642
	cg00608540	Diabetes (Type 2)	Prevalent	0.17	2.06e-10	0.144288	1.2573e-07	0.151245	0.160632	5.4283e-09	0.0551065	0.179329	6.29559e-11	-0.0548769	0.160927	5.52304e-09	0.0533716	0.163415	8.61415e-09	0.0387325
	cg24026299	Diabetes (Type 2)	Prevalent	0.14	2.09e-10	0.1005	2.46384e-06	0.282142	0.106346	5.86883e-07	0.240383	0.131593	8.63049e-10	0.0600515	0.132935	7.12248e-10	0.0504672	0.114957	1.99663e-07	0.178877
	cg18113355	Diabetes (Type 2)	Prevalent	0.16	2.1e-10	0.130557	3.59625e-07	0.18402	0.142347	3.45475e-08	0.110331	0.159252	7.6452e-10	0.00467384	0.149904	7.5191e-09	0.0631016	0.1469	4.43125e-08	0.0818776
	cg06202737	Diabetes (Type 2)	Prevalent	-0.08	2.11e-10	-0.0666193	2.49114e-07	0.167258	-0.0772414	3.33647e-09	0.0344821	-0.0797987	9.77594e-10	0.00251618	-0.0751395	8.56492e-09	0.0607566	-0.0787495	3.93192e-09	0.0156312
	cg09384986	Diabetes (Type 2)	Prevalent	0.09	2.14e-10	0.0691815	2.20257e-07	0.231317	0.0677231	3.94062e-07	0.247521	0.0839323	3.74982e-10	0.0674185	0.0756252	2.02748e-08	0.15972	0.0854754	6.78235e-10	0.0502739
	cg13130783	Diabetes (Type 2)	Prevalent	0.18	2.14e-10	0.139149	4.99589e-07	0.22695	0.159298	1.04165e-08	0.115013	0.173902	3.78127e-10	0.0338772	0.171821	7.84362e-10	0.045441	0.171421	2.95908e-09	0.0476617
	cg00826902	Diabetes (Type 2)	Prevalent	0.08	2.16e-10	0.055809	5.40226e-06	0.302387	0.0810177	4.89515e-11	-0.0127207	0.0751639	1.41237e-09	0.0604513	0.0816147	4.47522e-11	-0.0201842	0.0712955	2.04474e-08	0.108806
	cg18030453	Diabetes (Type 2)	Prevalent	0.16	2.16e-10	0.118267	2.9031e-06	0.260833	0.137826	5.00973e-08	0.138585	0.156675	6.39561e-10	0.0207826	0.156634	7.32203e-10	0.0210402	0.1477	1.87964e-08	0.0768778
	ch.2.105901354F	Diabetes (Type 2)	Prevalent	-0.07	2.21e-10	-0.0566368	9.72182e-07	0.190903	-0.0611089	1.39391e-07	0.127016	-0.0709194	1.36236e-09	-0.0131349	-0.0708289	1.20954e-09	-0.0118416	-0.0656655	4.88589e-08	0.0619213
	cg25217710	Diabetes (Type 2)	Prevalent	0.18	2.22e-10	0.123325	1.4541e-05	0.314862	0.152765	6.75995e-08	0.151304	0.178793	2.89064e-10	0.0067039	0.176794	5.99427e-10	0.0178101	0.168667	8.15412e-09	0.0629586
	cg01855290	Diabetes (Type 2)	Prevalent	0.1	2.28e-10	0.078627	1.6871e-06	0.21373	0.0952392	5.79614e-09	0.0476084	0.103346	3.3403e-10	-0.0334637	0.0978695	3.42661e-09	0.0213048	0.0940135	3.12856e-08	0.0598649
	cg01928516	Diabetes (Type 2)	Prevalent	0.1	2.31e-10	0.0771957	1.49868e-06	0.228043	0.0900739	2.07707e-08	0.0992607	0.10222	1.95547e-10	-0.0221972	0.0938632	6.60639e-09	0.0613677	0.0939498	1.55366e-08	0.0605019
	cg02560388	Diabetes (Type 2)	Prevalent	-0.1	2.33e-10	-0.0862276	9.31818e-08	0.137724	-0.0774038	1.91017e-06	0.225962	-0.099923	8.75625e-10	0.000769581	-0.0967823	3.26746e-09	0.0321769	-0.102867	9.08239e-10	-0.0286686
	cg06235429	Diabetes (Type 2)	Prevalent	0.14	2.33e-10	0.103425	2.85535e-06	0.261253	0.107357	1.19388e-06	0.233162	0.140126	2.32773e-10	-0.000900993	0.13273	2.50118e-09	0.0519256	0.14129	5.86336e-10	-0.00921432
	cg05183753	Diabetes (Type 2)	Prevalent	-0.1	2.34e-10	-0.0795675	1.05792e-06	0.204325	-0.090215	3.58019e-08	0.0978502	-0.0999481	1.5171e-09	0.0005185	-0.102879	3.92224e-10	-0.0287851	-0.101787	1.77874e-09	-0.017871
	cg03466342	Diabetes (Type 2)	Prevalent	0.12	2.38e-10	0.103655	1.24847e-07	0.13621	0.104188	1.14574e-07	0.131764	0.123075	4.14778e-10	-0.0256287	0.107767	5.27781e-08	0.101941	0.115213	1.63823e-08	0.0398923
	cg05227101	Diabetes (Type 2)	Prevalent	-0.06	2.39e-10	-0.0466435	2.10171e-06	0.222608	-0.0522878	1.04997e-07	0.128536	-0.0600362	2.1052e-09	-0.000602819	-0.0606784	8.87594e-10	-0.0113071	-0.058939	7.28028e-09	0.0176833
	cg00277397	Diabetes (Type 2)	Prevalent	-0.1	2.48e-10	-0.0742704	1.04627e-06	0.257296	-0.0754398	6.78921e-07	0.245602	-0.0945482	5.86267e-10	0.0545185	-0.0889316	6.47195e-09	0.110684	-0.0943695	2.18427e-09	0.056305
	cg05155595	Diabetes (Type 2)	Prevalent	0.12	2.48e-10	0.0855461	2.82896e-06	0.287116	0.0824422	6.01026e-06	0.312982	0.119552	6.86168e-11	0.00373313	0.112731	9.35552e-10	0.0605716	0.113384	1.80986e-09	0.0551296
	cg17194270	Diabetes (Type 2)	Prevalent	0.11	2.5e-10	0.0831006	2.34142e-06	0.24454	0.0854664	1.35034e-06	0.223033	0.12159	9.57281e-12	-0.105363	0.110256	5.17448e-10	-0.00232615	0.119322	5.55784e-11	-0.0847468
	cg18315935	Diabetes (Type 2)	Prevalent	0.08	2.51e-10	0.0655118	1.07706e-07	0.181102	0.0790675	1.44733e-10	0.0116567	0.0779724	2.85728e-10	0.0253452	0.0750898	1.61049e-09	0.0613776	0.0759044	2.70201e-09	0.0511946
	cg19758958	Diabetes (Type 2)	Prevalent	-0.12	2.52e-10	-0.0688462	0.000319361	0.426281	-0.116109	9.47633e-10	0.0324255	-0.116141	3.68474e-09	0.0321558	-0.122336	1.36568e-10	-0.0194698	-0.107609	4.12268e-08	0.103256
	cg25503259	Diabetes (Type 2)	Prevalent	0.12	2.54e-10	0.0995139	1.5881e-07	0.170717	0.105659	3.20493e-08	0.11951	0.121549	1.84251e-10	-0.0129082	0.11582	1.68884e-09	0.0348367	0.121922	7.06736e-10	-0.0160199
	cg20273931	Diabetes (Type 2)	Prevalent	-0.08	2.55e-10	-0.0625556	1.22201e-07	0.218055	-0.0614771	2.31566e-07	0.231536	-0.0723588	2.75693e-09	0.0955154	-0.0734307	7.06729e-10	0.0821157	-0.0670561	5.52667e-08	0.161798
	cg13721814	Diabetes (Type 2)	Prevalent	-0.08	2.57e-10	-0.0610076	1.47899e-06	0.237405	-0.0638588	4.83879e-07	0.201765	-0.0773215	2.11756e-09	0.0334807	-0.0768452	1.81085e-09	0.039435	-0.0702389	1.02096e-07	0.122013
	cg26974013	Diabetes (Type 2)	Prevalent	-0.07	2.59e-10	-0.0559762	8.49175e-08	0.200339	-0.0588375	2.10555e-08	0.159464	-0.0638771	2.17234e-09	0.0874693	-0.064749	8.00799e-10	0.0750136	-0.0616757	1.57598e-08	0.118918
	cg01459845	Diabetes (Type 2)	Prevalent	-0.08	2.6e-10	-0.068132	3.78683e-08	0.14835	-0.0694408	2.25241e-08	0.13199	-0.0757464	1.97635e-09	0.0531699	-0.0729496	5.36459e-09	0.08813	-0.0671087	2.00016e-07	0.161141
	cg07995927	Diabetes (Type 2)	Prevalent	-0.07	2.62e-10	-0.0529481	3.67157e-06	0.243599	-0.0643353	2.24782e-08	0.0809238	-0.0710873	4.67234e-09	-0.0155332	-0.0698177	1.38137e-09	0.00260446	-0.0630443	1.11483e-07	0.0993665
	cg23932390	Diabetes (Type 2)	Prevalent	0.12	2.62e-10	0.0909323	1.10914e-06	0.242231	0.0933669	6.32263e-07	0.221943	0.115846	6.42321e-10	0.0346173	0.108044	8.5063e-09	0.0996352	0.113464	5.13099e-09	0.0544679
	cg26160945	Diabetes (Type 2)	Prevalent	0.1	2.68e-10	0.0845248	2.63117e-07	0.154752	0.101469	6.86401e-10	-0.0146925	0.103459	3.36821e-10	-0.034593	0.100018	1.55233e-09	-0.000182747	0.10264	1.58004e-09	-0.0264004
	cg18759809	Diabetes (Type 2)	Prevalent	0.17	2.7e-10	0.138069	1.54997e-07	0.187829	0.144262	4.33671e-08	0.151401	0.163213	6.9978e-10	0.0399215	0.14906	2.02152e-08	0.123175	0.15411	1.74485e-08	0.0934724
	cg26429850	Diabetes (Type 2)	Prevalent	0.21	2.72e-10	0.181379	2.38212e-08	0.136293	0.215164	3.71775e-11	-0.0245916	0.209203	1.39238e-10	0.00379314	0.20205	6.69159e-10	0.0378567	0.203018	1.79944e-09	0.0332473
	cg01120733	Diabetes (Type 2)	Prevalent	-0.08	2.74e-10	-0.0653559	5.15685e-07	0.183051	-0.0762281	5.56113e-09	0.0471486	-0.0794016	3.25716e-09	0.00748025	-0.078738	2.07655e-09	0.0157747	-0.0747684	4.31178e-08	0.0653954
	cg07750834	Diabetes (Type 2)	Prevalent	0.08	2.77e-10	0.0679095	2.20776e-07	0.151132	0.0727625	3.26645e-08	0.0904687	0.0800635	1.86395e-09	-0.00079341	0.0809424	9.55497e-10	-0.0117805	0.0791116	6.37463e-09	0.0111053
	cg19719320	Diabetes (Type 2)	Prevalent	0.16	2.78e-10	0.126218	4.0131e-07	0.21114	0.130444	2.0823e-07	0.184723	0.154125	7.43079e-10	0.0367189	0.159026	2.46187e-10	0.00608956	0.154171	2.2166e-09	0.0364312
	cg25551219	Diabetes (Type 2)	Prevalent	0.17	2.79e-10	0.132777	8.16547e-07	0.218959	0.139305	2.30939e-07	0.180561	0.171938	1.86694e-10	-0.0114012	0.166626	8.41736e-10	0.0198447	0.162549	5.7275e-09	0.043831
	cg03525643	Diabetes (Type 2)	Prevalent	-0.11	2.8e-10	-0.0915908	2.35048e-07	0.167357	-0.115426	7.26114e-11	-0.0493231	-0.109267	8.5375e-10	0.00666314	-0.110522	5.7263e-10	-0.00474591	-0.109642	2.30355e-09	0.00325167
	cg13843547	Diabetes (Type 2)	Prevalent	-0.08	2.82e-10	-0.0713625	8.72771e-08	0.107969	-0.0720157	7.13965e-08	0.0998035	-0.0815179	3.54007e-09	-0.0189741	-0.082611	8.18656e-10	-0.0326372	-0.076185	4.16813e-08	0.0476874
	cg10247466	Diabetes (Type 2)	Prevalent	0.18	2.84e-10	0.132701	2.07063e-06	0.262775	0.169778	1.32342e-09	0.0567871	0.181126	1.02225e-10	-0.00625304	0.160681	1.21555e-08	0.10733	0.168134	6.49182e-09	0.0659213
	cg07941916	Diabetes (Type 2)	Prevalent	-0.08	2.86e-10	-0.0656313	6.79054e-07	0.179609	-0.0688266	2.06564e-07	0.139667	-0.0805271	2.0178e-09	-0.00658866	-0.0796165	2.24587e-09	0.00479392	-0.0748588	5.15828e-08	0.0642653
	cg22540135	Diabetes (Type 2)	Prevalent	-0.08	2.88e-10	-0.063565	2.01861e-07	0.205438	-0.0681426	2.74356e-08	0.148217	-0.0744923	2.79722e-09	0.068846	-0.0735502	2.43985e-09	0.0806231	-0.0693959	5.27079e-08	0.132551
	cg24619988	Diabetes (Type 2)	Prevalent	0.09	2.94e-10	0.0718354	1.07694e-07	0.201829	0.0803674	2.96927e-09	0.107029	0.0842541	5.19469e-10	0.0638435	0.0815469	2.28929e-09	0.093923	0.0779586	2.51625e-08	0.133793
	cg20493075	Diabetes (Type 2)	Prevalent	0.13	2.98e-10	0.121112	4.15587e-09	0.0683721	0.119522	8.1815e-09	0.0805965	0.128268	6.21512e-10	0.0133261	0.126902	1.18735e-09	0.0238304	0.13567	2.86293e-10	-0.0436133
	cg26081786	Diabetes (Type 2)	Prevalent	0.11	2.99e-10	0.0882106	9.17257e-07	0.198086	0.0949054	1.53616e-07	0.137223	0.113067	3.2555e-10	-0.0278827	0.108298	2.13931e-09	0.0154738	0.107556	7.31487e-09	0.0222178
	cg10065049	Diabetes (Type 2)	Prevalent	0.13	3.08e-10	0.112522	8.69024e-08	0.134444	0.111324	1.33146e-07	0.143658	0.136822	1.0082e-10	-0.0524784	0.118947	1.92503e-08	0.0850268	0.13512	7.22893e-10	-0.0393874
	cg20552513	Diabetes (Type 2)	Prevalent	0.09	3.11e-10	0.070571	2.07282e-07	0.215878	0.0743434	4.95768e-08	0.173962	0.0828245	1.78744e-09	0.0797274	0.0812788	3.11979e-09	0.0969024	0.0799676	1.43313e-08	0.111471
	cg01674036	Diabetes (Type 2)	Prevalent	-0.08	3.12e-10	-0.0641221	2.70268e-07	0.198474	-0.0701942	1.78087e-08	0.122572	-0.0759501	1.94369e-09	0.0506233	-0.0760426	1.52676e-09	0.049467	-0.0729794	1.76368e-08	0.0877578
	cg24002003	Diabetes (Type 2)	Prevalent	-0.1	3.18e-10	-0.0839163	1.6758e-07	0.160837	-0.0904455	2.2872e-08	0.095545	-0.0987026	9.9744e-10	0.0129739	-0.0987664	1.1025e-09	0.0123361	-0.0978824	4.27636e-09	0.0211762
	cg05293861	Diabetes (Type 2)	Prevalent	-0.08	3.26e-10	-0.0530388	1.37185e-05	0.337015	-0.0660837	5.62301e-08	0.173954	-0.0736499	3.13342e-09	0.0793767	-0.0738362	1.69805e-09	0.077047	-0.0664817	1.44049e-07	0.168979
	cg24986815	Diabetes (Type 2)	Prevalent	-0.17	3.26e-10	-0.152553	1.17885e-08	0.102631	-0.137	3.27417e-07	0.19412	-0.163742	1.49809e-09	0.0368117	-0.162447	1.87264e-09	0.0444287	-0.162685	5.39135e-09	0.0430275
	cg00089960	Diabetes (Type 2)	Prevalent	0.12	3.37e-10	0.0993375	5.41154e-07	0.172188	0.10793	5.31786e-08	0.100586	0.123965	4.47689e-10	-0.0330408	0.121305	1.55169e-09	-0.0108788	0.111236	6.75903e-08	0.0730357
	cg22700686	Diabetes (Type 2)	Prevalent	-0.09	3.38e-10	-0.0745172	8.469e-08	0.172031	-0.0841253	1.47366e-09	0.0652746	-0.0844168	2.29757e-09	0.0620359	-0.08619	8.47304e-10	0.0423332	-0.0798193	3.36447e-08	0.113119
	cg09733639	Diabetes (Type 2)	Prevalent	-0.08	3.42e-10	-0.0715232	9.95611e-08	0.10596	-0.0791779	3.89177e-09	0.0102761	-0.0818947	1.69845e-09	-0.0236832	-0.0813787	1.87314e-09	-0.0172334	-0.075744	6.39428e-08	0.0532
	cg07276367	Diabetes (Type 2)	Prevalent	-0.15	3.5e-10	-0.138062	5.50336e-09	0.0795897	-0.114724	1.3079e-06	0.235175	-0.146123	9.0992e-10	0.0258462	-0.143453	2.08506e-09	0.0436457	-0.145015	3.80048e-09	0.0332362
	cg01127300	Diabetes (Type 2)	Prevalent	-0.08	3.61e-10	-0.0599972	9.44975e-07	0.250035	-0.0602198	1.04872e-06	0.247252	-0.077048	6.77695e-09	0.0368994	-0.0790233	1.67732e-10	0.0122088	-0.0663223	1.86134e-07	0.170971
	cg13785152	Diabetes (Type 2)	Prevalent	-0.09	3.61e-10	-0.0817039	4.25485e-08	0.0921785	-0.0771425	2.76218e-07	0.142861	-0.0904166	3.2666e-09	-0.00462839	-0.0919755	1.06409e-09	-0.02195	-0.0893825	9.17585e-09	0.00686091
	cg21027908	Diabetes (Type 2)	Prevalent	0.13	3.62e-10	0.101971	3.01015e-07	0.215604	0.111077	2.99988e-08	0.145563	0.120634	2.5299e-09	0.0720458	0.127928	2.00517e-10	0.0159373	0.111434	7.18464e-08	0.142812
	cg01568899	Diabetes (Type 2)	Prevalent	0.09	3.71e-10	0.0710485	1.68805e-07	0.210572	0.0630547	4.03733e-06	0.299392	0.0823612	2.54067e-09	0.0848753	0.083318	1.38634e-09	0.0742445	0.0883604	3.55368e-10	0.0182182
	cg21883904	Diabetes (Type 2)	Prevalent	0.12	3.71e-10	0.0917786	1.14725e-06	0.235178	0.101907	6.6539e-08	0.150778	0.116859	6.46374e-10	0.0261783	0.119577	3.0151e-10	0.00352403	0.112774	7.51479e-09	0.0602153
	ch.14.97331099F	Diabetes (Type 2)	Prevalent	-0.07	3.71e-10	-0.0517081	3.92202e-06	0.261312	-0.0610427	5.27834e-08	0.127962	-0.0676802	2.23487e-09	0.0331394	-0.0642119	1.23293e-08	0.0826871	-0.0614746	1.21904e-07	0.121791
	cg13373351	Diabetes (Type 2)	Prevalent	0.13	3.75e-10	0.102911	7.83973e-07	0.208378	0.11206	8.46404e-08	0.138001	0.129595	5.47063e-10	0.00311217	0.119963	1.12088e-08	0.0772112	0.124648	7.91509e-09	0.0411668
	cg26340740	Diabetes (Type 2)	Prevalent	0.09	3.8e-10	0.0787353	1.79555e-07	0.125164	0.0664394	1.23318e-05	0.261785	0.0964103	2.04285e-10	-0.071226	0.0864953	1.37427e-08	0.0389407	0.0975792	4.62954e-10	-0.084213
	cg22538240	Diabetes (Type 2)	Prevalent	0.11	3.92e-10	0.0895556	1.04101e-07	0.185858	0.102436	1.24119e-09	0.0687647	0.104401	6.86997e-10	0.0509037	0.10357	1.14966e-09	0.0584571	0.0997661	1.27598e-08	0.0930353
	cg21196487	Diabetes (Type 2)	Prevalent	-0.11	3.93e-10	-0.0937516	2.14847e-08	0.147713	-0.0946958	1.81336e-08	0.139129	-0.101604	2.30621e-09	0.0763238	-0.104864	5.7906e-10	0.0466893	-0.0984982	1.62861e-08	0.104562
	cg01734180	Diabetes (Type 2)	Prevalent	0.13	3.97e-10	0.102473	3.21337e-07	0.211743	0.110844	2.9176e-08	0.147352	0.123341	8.41215e-10	0.051224	0.123931	8.37794e-10	0.0466876	0.11709	1.71265e-08	0.0993058
	cg16291589	Diabetes (Type 2)	Prevalent	0.11	4.09e-10	0.0940029	1.62327e-07	0.145428	0.0892486	6.63175e-07	0.188649	0.111001	7.76095e-10	-0.00909692	0.102153	1.92197e-08	0.0713409	0.108425	5.59319e-09	0.0143152
	cg07558761	Diabetes (Type 2)	Prevalent	0.13	4.1e-10	0.103439	4.066e-07	0.204318	0.128831	3.97519e-10	0.00899226	0.124539	1.30026e-09	0.0420097	0.11956	6.87818e-09	0.0803077	0.114168	8.67593e-08	0.121783
	cg07465699	Diabetes (Type 2)	Prevalent	0.11	4.13e-10	0.077478	1.1906e-05	0.295655	0.0883946	5.16997e-07	0.196413	0.108378	9.43606e-10	0.0147442	0.106207	2.60271e-09	0.0344826	0.0987036	7.17407e-08	0.102694
	cg09879253	Diabetes (Type 2)	Prevalent	0.12	4.2e-10	0.0918916	8.22796e-07	0.234237	0.0939658	5.91759e-07	0.216952	0.119817	1.57914e-10	0.00152858	0.109664	5.31403e-09	0.0861346	0.120699	5.05404e-10	-0.00582475
	cg16289376	Diabetes (Type 2)	Prevalent	0.1	4.26e-10	0.0660077	1.65508e-05	0.339923	0.0836288	3.88462e-08	0.163712	0.0957327	3.97132e-10	0.0426727	0.0850577	3.66373e-08	0.149423	0.0811003	2.88848e-07	0.188997
	cg00030290	Diabetes (Type 2)	Prevalent	-0.09	4.27e-10	-0.0748479	4.41918e-07	0.168357	-0.0689568	3.71394e-06	0.233814	-0.0895802	2.53067e-09	0.00466491	-0.09495	2.02989e-10	-0.0549995	-0.0867199	1.84976e-08	0.036446
	cg11837076	Diabetes (Type 2)	Prevalent	-0.08	4.27e-10	-0.0669876	5.08983e-07	0.162655	-0.0835196	3.58269e-10	-0.0439946	-0.0806512	2.43942e-09	-0.00813977	-0.0823921	8.50078e-10	-0.0299009	-0.0734653	1.23003e-07	0.0816838
	cg03538601	Diabetes (Type 2)	Prevalent	-0.08	4.3e-10	-0.0668751	5.77749e-07	0.164062	-0.0721052	7.97752e-08	0.0986848	-0.0806414	4.94087e-09	-0.00801749	-0.0807845	2.1319e-09	-0.00980664	-0.0732696	1.44979e-07	0.08413
	cg26546155	Diabetes (Type 2)	Prevalent	0.14	4.32e-10	0.11372	4.36795e-07	0.187713	0.142386	2.91553e-10	-0.0170407	0.139797	5.96486e-10	0.00145077	0.136531	1.98158e-09	0.024781	0.129253	3.19954e-08	0.0767635
	cg16892975	Diabetes (Type 2)	Prevalent	0.16	4.33e-10	0.114955	1.01936e-05	0.281531	0.122907	2.34739e-06	0.231833	0.163466	3.37915e-10	-0.0216613	0.152979	5.31976e-09	0.0438819	0.15618	6.77356e-09	0.023875
	cg09318204	Diabetes (Type 2)	Prevalent	0.12	4.4e-10	0.101559	3.51159e-07	0.153677	0.0993977	6.23883e-07	0.171686	0.122165	1.13672e-09	-0.018039	0.116479	6.89405e-09	0.0293414	0.119584	7.81129e-09	0.00346383
	cg23606775	Diabetes (Type 2)	Prevalent	0.17	4.44e-10	0.140447	2.74452e-07	0.173841	0.17209	4.4503e-10	-0.0122936	0.168107	9.15281e-10	0.0111354	0.165973	1.97551e-09	0.0236853	0.164063	7.1067e-09	0.0349221
	cg03222540	Diabetes (Type 2)	Prevalent	0.16	4.47e-10	0.136552	1.89271e-07	0.146551	0.149261	1.20491e-08	0.0671208	0.165684	2.98709e-10	-0.0355253	0.165317	3.91672e-10	-0.0332302	0.158381	4.76337e-09	0.0101217
	cg27604873	Diabetes (Type 2)	Prevalent	-0.1	4.51e-10	-0.0859786	2.52032e-07	0.140214	-0.0857569	2.6695e-07	0.142431	-0.106774	1.89037e-10	-0.0677377	-0.0961209	1.02765e-08	0.0387911	-0.102734	2.52128e-09	-0.0273363
	cg20793665	Diabetes (Type 2)	Prevalent	0.09	4.58e-10	0.0701965	5.13938e-07	0.220038	0.0790337	1.80845e-08	0.121848	0.0882247	3.11394e-10	0.0197255	0.0818104	6.4174e-09	0.0909958	0.0889475	8.70678e-10	0.0116943
	cg03992114	Diabetes (Type 2)	Prevalent	-0.08	4.72e-10	-0.0707322	7.87478e-08	0.115847	-0.0672654	3.44262e-07	0.159182	-0.0793453	3.07559e-09	0.00818363	-0.0751375	1.57648e-08	0.0607817	-0.0766976	2.08334e-08	0.0412801
	cg18353028	Diabetes (Type 2)	Prevalent	-0.08	4.9e-10	-0.0466161	0.000286656	0.417299	-0.0736332	8.50632e-09	0.0795854	-0.0764036	3.53885e-09	0.0449544	-0.0793485	6.19858e-10	0.00814329	-0.0745337	1.74006e-08	0.068329
	cg13091627	Diabetes (Type 2)	Prevalent	-0.09	4.93e-10	-0.0818713	4.46132e-09	0.0903192	-0.0750192	9.01892e-08	0.166453	-0.0845701	2.1981e-09	0.0603321	-0.0860291	1.07249e-09	0.0441216	-0.084735	5.39445e-09	0.0584998
	cg00441899	Diabetes (Type 2)	Prevalent	0.11	4.95e-10	0.0925595	9.09173e-08	0.15855	0.10319	3.22777e-09	0.0619089	0.106202	1.11886e-09	0.0345235	0.105472	1.75235e-09	0.0411633	0.106757	2.83266e-09	0.0294777
	cg04326337	Diabetes (Type 2)	Prevalent	0.1	4.95e-10	0.080637	4.77717e-07	0.19363	0.094869	4.42963e-09	0.0513101	0.0966009	2.45529e-09	0.0339909	0.0938649	7.36648e-09	0.0613509	0.0911096	4.64352e-08	0.0889042
	cg03119750	Diabetes (Type 2)	Prevalent	0.09	5.11e-10	0.063003	1.34709e-05	0.299967	0.0808502	2.33361e-08	0.101664	0.0864366	4.61012e-09	0.0395929	0.0885553	1.14362e-09	0.016052	0.0755835	5.08515e-07	0.160183
	cg20335712	Diabetes (Type 2)	Prevalent	-0.15	5.19e-10	-0.115089	2.57327e-06	0.232739	-0.129621	1.14532e-07	0.135858	-0.148893	1.27913e-09	0.00738019	-0.152525	5.59888e-10	-0.0168345	-0.14798	5.47422e-09	0.0134692
	cg05046068	Diabetes (Type 2)	Prevalent	0.11	5.35e-10	0.0863294	1.01371e-06	0.215187	0.0982374	2.56464e-08	0.106933	0.10701	1.66906e-09	0.0271796	0.103749	5.7672e-09	0.0568318	0.0980636	8.30694e-08	0.108513
	cg19997773	Diabetes (Type 2)	Prevalent	0.14	5.4e-10	0.105799	1.51981e-06	0.244293	0.12314	2.60404e-08	0.120429	0.134458	1.10667e-09	0.0395823	0.137881	5.17877e-10	0.015135	0.130281	1.06001e-08	0.0694197
	cg26170244	Diabetes (Type 2)	Prevalent	-0.09	5.4e-10	-0.0726359	1.5032e-07	0.192935	-0.0783682	1.81141e-08	0.129242	-0.0829056	5.79103e-09	0.0788266	-0.0858453	7.51791e-10	0.0461632	-0.0796888	3.30875e-08	0.114569
	cg12002417	Diabetes (Type 2)	Prevalent	0.11	5.44e-10	0.0849152	1.14227e-06	0.228044	0.0955677	4.87466e-08	0.131202	0.105527	1.94394e-09	0.0406606	0.100514	1.12645e-08	0.0862342	0.102728	1.44786e-08	0.0661128
	cg21232015	Diabetes (Type 2)	Prevalent	0.14	5.51e-10	0.106137	2.00091e-06	0.241879	0.126673	1.54986e-08	0.0951905	0.134244	2.46582e-09	0.0411145	0.133564	2.8718e-09	0.0459739	0.126865	4.98129e-08	0.0938209
	cg02782753	Diabetes (Type 2)	Prevalent	0.14	5.53e-10	0.113267	5.48702e-07	0.190951	0.136377	1.92742e-09	0.0258786	0.137477	1.44301e-09	0.0180195	0.135448	2.7456e-09	0.0325145	0.129232	3.40806e-08	0.0769122
	cg12728465	Diabetes (Type 2)	Prevalent	0.12	5.65e-10	0.0976298	1.23789e-06	0.186418	0.111656	2.72077e-08	0.06953	0.122668	1.18887e-09	-0.0222303	0.119093	4.16919e-09	0.00755418	0.107009	2.80147e-07	0.108261
	cg13061976	Diabetes (Type 2)	Prevalent	0.13	5.66e-10	0.100941	2.50535e-06	0.223531	0.10175	1.85907e-06	0.217306	0.135214	3.06592e-10	-0.0401078	0.124163	8.31041e-09	0.0448974	0.128571	7.7755e-09	0.0109893
	cg22775635	Diabetes (Type 2)	Prevalent	0.15	5.74e-10	0.123346	3.06988e-07	0.177695	0.13447	2.44663e-08	0.103533	0.14747	1.08796e-09	0.0168699	0.145869	2.05321e-09	0.027541	0.150125	1.91909e-09	-0.000835748
	cg00562173	Diabetes (Type 2)	Prevalent	0.13	5.81e-10	0.0943532	6.37593e-06	0.274206	0.0938918	7.32941e-06	0.277756	0.128102	9.47641e-10	0.0145998	0.118651	1.75359e-08	0.0873019	0.117438	5.45184e-08	0.0966325
	cg18436544	Diabetes (Type 2)	Prevalent	0.15	5.85e-10	0.133402	7.03987e-08	0.110652	0.133614	7.75448e-08	0.109238	0.148727	2.96417e-09	0.00848535	0.15134	1.36996e-09	-0.00893216	0.142366	3.047e-08	0.0508938
	cg02079413	Diabetes (Type 2)	Prevalent	0.08	5.97e-10	0.0547649	9.37258e-06	0.315439	0.0750086	1.13421e-09	0.0623926	0.0743704	2.03658e-09	0.0703699	0.0700303	1.8285e-08	0.124622	0.0633736	7.68602e-07	0.20783
	cg17144383	Diabetes (Type 2)	Prevalent	0.1	6.18e-10	0.071627	1.19374e-05	0.28373	0.0940698	1.39752e-08	0.0593016	0.0989604	1.49064e-09	0.0103965	0.0899213	4.72825e-08	0.100787	0.0911628	6.64324e-08	0.0883719
	cg01820779	Diabetes (Type 2)	Prevalent	0.13	6.28e-10	0.102813	7.89109e-07	0.209129	0.0954096	5.19987e-06	0.26608	0.126352	1.46613e-09	0.0280582	0.122151	6.59802e-09	0.0603758	0.122036	1.54053e-08	0.0612594
	cg18437669	Diabetes (Type 2)	Prevalent	0.11	6.29e-10	0.0803229	2.65423e-06	0.269792	0.0954199	3.00594e-08	0.132546	0.103101	2.16536e-09	0.0627162	0.105086	1.0609e-09	0.0446753	0.100272	1.53823e-08	0.0884373
	cg26867370	Diabetes (Type 2)	Prevalent	0.15	6.31e-10	0.106606	6.21304e-06	0.289296	0.127333	6.18191e-08	0.15111	0.143817	1.16515e-09	0.0412173	0.144755	1.12481e-09	0.0349645	0.147524	1.48859e-09	0.016504
	cg04010861	Diabetes (Type 2)	Prevalent	0.06	6.42e-10	0.0496028	5.93735e-07	0.173287	0.0505004	3.77865e-07	0.158326	0.0694599	9.06435e-12	-0.157664	0.0624521	4.48957e-10	-0.0408683	0.0620118	1.58111e-09	-0.0335295
	cg25737313	Diabetes (Type 2)	Prevalent	-0.08	6.56e-10	-0.0601223	9.31821e-07	0.248471	-0.062877	3.27703e-07	0.214037	-0.0730324	5.10951e-09	0.0870944	-0.0694763	1.95438e-08	0.131546	-0.0646947	4.18433e-07	0.191316
	cg26577523	Diabetes (Type 2)	Prevalent	-0.09	6.57e-10	-0.0752535	8.68018e-07	0.16385	-0.0833041	5.81944e-08	0.0743985	-0.0912099	7.71818e-09	-0.0134435	-0.0908786	3.8999e-09	-0.00976197	-0.0867926	6.96168e-08	0.035638
	cg06795340	Diabetes (Type 2)	Prevalent	-0.1	6.62e-10	-0.0816747	2.28235e-07	0.183253	-0.0849553	6.99472e-08	0.150447	-0.0958185	1.58463e-09	0.041815	-0.0942855	3.14972e-09	0.0571449	-0.0933124	1.18022e-08	0.0668761
	cg18839190	Diabetes (Type 2)	Prevalent	-0.07	6.64e-10	-0.0577613	1.45564e-06	0.174839	-0.0656257	5.10841e-08	0.0624894	-0.0713735	6.81008e-09	-0.0196215	-0.0737961	1.0457e-09	-0.0542293	-0.0669442	8.97441e-08	0.0436541
	cg03963219	Diabetes (Type 2)	Prevalent	0.09	6.9e-10	0.0780908	1.63889e-07	0.132324	0.0852655	1.17453e-08	0.0526052	0.0890722	4.12752e-09	0.0103085	0.0930917	6.28618e-10	-0.034352	0.0904963	5.36191e-09	-0.0055148
	cg06710490	Diabetes (Type 2)	Prevalent	-0.07	6.9e-10	-0.0608842	4.05547e-07	0.130226	-0.0676629	1.92171e-08	0.0333865	-0.0723038	2.49181e-09	-0.0329113	-0.0729524	1.8153e-09	-0.0421769	-0.0614681	9.27931e-07	0.121884
	cg02011576	Diabetes (Type 2)	Prevalent	0.11	6.91e-10	0.0805867	9.25307e-06	0.267393	0.091667	4.35108e-07	0.166663	0.108295	3.24735e-09	0.0154957	0.103759	1.47823e-08	0.0567346	0.102069	6.21912e-08	0.0721039
	cg12150100	Diabetes (Type 2)	Prevalent	0.17	6.92e-10	0.134149	1.11586e-06	0.210889	0.148318	7.2618e-08	0.127541	0.170086	7.20803e-10	-0.00050535	0.158857	1.06902e-08	0.0655456	0.157478	3.32084e-08	0.0736575
	cg16766139	Diabetes (Type 2)	Prevalent	-0.08	6.99e-10	-0.0600375	1.7165e-06	0.249531	-0.0700373	2.74456e-08	0.124534	-0.0745576	6.05847e-09	0.0680299	-0.076432	1.50985e-09	0.0446	-0.0702334	8.3191e-08	0.122083
	cg03231117	Diabetes (Type 2)	Prevalent	-0.13	7e-10	-0.106714	6.22881e-07	0.179125	-0.117324	4.54648e-08	0.0975085	-0.13074	1.19794e-09	-0.0056934	-0.132588	7.9454e-10	-0.0199069	-0.12878	6.96534e-09	0.0093844
	cg13032736	Diabetes (Type 2)	Prevalent	-0.09	7.04e-10	-0.0787368	6.17506e-08	0.125147	-0.0794388	4.4661e-08	0.117346	-0.0867567	4.11517e-09	0.0360363	-0.0879768	1.9285e-09	0.02248	-0.0877838	6.42544e-09	0.0246242
	cg27662789	Diabetes (Type 2)	Prevalent	0.05	7.09e-10	0.0345574	3.59224e-06	0.308851	0.0355934	1.89056e-06	0.288131	0.0443262	4.61039e-09	0.113476	0.0466441	5.49009e-10	0.0671175	0.041345	9.28903e-08	0.173101
	cg08920838	Diabetes (Type 2)	Prevalent	0.11	7.22e-10	0.0878958	1.07425e-06	0.200947	0.0913915	3.90601e-07	0.169168	0.113914	2.95974e-10	-0.0355848	0.107865	2.85407e-09	0.0194098	0.10801	7.25578e-09	0.0180923
	cg09787101	Diabetes (Type 2)	Prevalent	0.1	7.52e-10	0.0778797	1.52365e-06	0.221203	0.0780772	1.48415e-06	0.219228	0.0970385	2.70148e-09	0.0296154	0.0938102	1.03126e-08	0.0618984	0.0912318	5.26502e-08	0.0876817
	cg01445100	Diabetes (Type 2)	Prevalent	0.15	7.67e-10	0.119403	1.53645e-06	0.203979	0.152752	8.06994e-10	-0.0183496	0.147405	9.51097e-09	0.0172993	0.154792	6.42554e-10	-0.0319444	0.126743	9.90217e-07	0.155044
	cg19543782	Diabetes (Type 2)	Prevalent	0.13	7.68e-10	0.101199	1.79647e-06	0.221545	0.127362	1.93406e-09	0.0202941	0.128058	1.69401e-09	0.0149371	0.12284	1.01648e-08	0.0550774	0.118489	6.76543e-08	0.088546
	cg27111756	Diabetes (Type 2)	Prevalent	0.07	7.79e-10	0.0563918	2.26806e-07	0.194402	0.0546915	5.76644e-07	0.218693	0.0656479	2.21185e-09	0.0621727	0.0652251	3.36875e-09	0.0682124	0.0633244	2.44159e-08	0.0953661
	cg08057120	Diabetes (Type 2)	Prevalent	-0.04	7.83e-10	-0.0382185	5.90418e-08	0.0445377	-0.032553	4.11144e-06	0.186176	-0.0418988	8.90471e-09	-0.0474709	-0.0437285	8.75098e-10	-0.0932125	-0.0406621	2.89738e-08	-0.0165516
	cg15375526	Diabetes (Type 2)	Prevalent	-0.1	7.85e-10	-0.0870713	6.64956e-08	0.129287	-0.0897287	2.69209e-08	0.102713	-0.0977982	1.59562e-09	0.0220183	-0.0916631	1.84222e-08	0.083369	-0.0955714	1.1348e-08	0.0442857
	cg08635575	Diabetes (Type 2)	Prevalent	0.11	7.9e-10	0.0813339	4.03859e-06	0.260601	0.0770718	1.2079e-05	0.299347	0.109369	5.94096e-10	0.00573774	0.104398	4.31004e-09	0.0509315	0.10543	7.82504e-09	0.0415419
	cg18559386	Diabetes (Type 2)	Prevalent	-0.11	8.14e-10	-0.0930047	7.3997e-08	0.154502	-0.080669	3.73842e-06	0.266645	-0.102606	5.75457e-09	0.067216	-0.0959642	3.95215e-08	0.127599	-0.0994476	2.80251e-08	0.0959313
	cg01434938	Diabetes (Type 2)	Prevalent	0.12	8.2e-10	0.0940983	3.19241e-06	0.215847	0.111383	3.59381e-08	0.0718072	0.119586	5.12869e-09	0.00344859	0.111872	4.09481e-08	0.0677323	0.117971	2.16733e-08	0.0169073
	cg05089897	Diabetes (Type 2)	Prevalent	0.11	8.24e-10	0.0846989	7.40122e-07	0.23001	0.0951337	2.9196e-08	0.135148	0.103413	1.84574e-09	0.0598819	0.0994003	8.86383e-09	0.0963605	0.101894	1.15352e-08	0.0736883
	cg22178367	Diabetes (Type 2)	Prevalent	0.11	8.24e-10	0.087553	2.11889e-06	0.204063	0.0733019	6.92399e-05	0.333619	0.110181	3.20419e-09	-0.00164996	0.106664	1.03822e-08	0.0303229	0.10829	1.70952e-08	0.0155423
	cg02464519	Diabetes (Type 2)	Prevalent	-0.1	8.35e-10	-0.0778517	6.85087e-07	0.221483	-0.0787759	5.13441e-07	0.212241	-0.0926677	5.36386e-09	0.0733232	-0.0872467	2.98369e-08	0.127533	-0.0992901	9.62027e-10	0.00709929
	cg12220285	Diabetes (Type 2)	Prevalent	0.14	8.42e-10	0.114085	9.68134e-07	0.185106	0.122006	1.49211e-07	0.128531	0.140812	1.67068e-09	-0.00580107	0.134925	9.05955e-09	0.0362524	0.127011	1.45629e-07	0.0927806
	cg06625767	Diabetes (Type 2)	Prevalent	-0.13	8.52e-10	-0.118764	3.139e-08	0.086428	-0.121829	1.46335e-08	0.0628567	-0.12953	1.95324e-09	0.00361543	-0.127244	4.22985e-09	0.021203	-0.128837	7.23011e-09	0.00894932
	cg18919209	Diabetes (Type 2)	Prevalent	0.1	8.53e-10	0.0825194	5.92115e-07	0.174806	0.0855654	2.36724e-07	0.144346	0.0978637	5.11999e-09	0.0213632	0.0991852	2.43807e-09	0.0081485	0.0866338	4.80007e-07	0.133662
	cg17874802	Diabetes (Type 2)	Prevalent	0.18	8.56e-10	0.145216	6.00961e-07	0.193243	0.150915	2.34252e-07	0.161583	0.181669	4.89141e-10	-0.00927038	0.16687	1.2544e-08	0.0729465	0.17548	6.28051e-09	0.0251094
	cg12013591	Diabetes (Type 2)	Prevalent	-0.11	8.64e-10	-0.0957702	3.58577e-08	0.129362	-0.0960709	3.36629e-08	0.126628	-0.10358	4.06514e-09	0.0583603	-0.105627	1.91328e-09	0.0397583	-0.104049	8.95934e-09	0.0540959
	cg19120513	Diabetes (Type 2)	Prevalent	-0.13	8.65e-10	-0.0757457	0.000268113	0.417341	-0.106531	3.13385e-07	0.180533	-0.12188	1.02631e-08	0.0624636	-0.12602	1.39036e-09	0.0306159	-0.1167	4.96575e-08	0.102309
	cg17683449	Diabetes (Type 2)	Prevalent	0.09	8.71e-10	0.0708212	3.10142e-06	0.213098	0.0661075	1.52824e-05	0.265472	0.100668	5.85191e-11	-0.118538	0.0929375	1.83426e-09	-0.0326393	0.100946	2.3151e-10	-0.121624
	cg23086613	Diabetes (Type 2)	Prevalent	-0.08	8.76e-10	-0.0656161	4.04061e-07	0.179798	-0.07375	1.57251e-08	0.0781244	-0.0765303	8.30935e-09	0.0433707	-0.0773326	3.22648e-09	0.0333423	-0.0727005	8.01979e-08	0.0912439
	cg12144393	Diabetes (Type 2)	Prevalent	-0.09	8.81e-10	-0.0646603	3.41766e-06	0.281552	-0.0730325	1.78595e-07	0.188528	-0.0832043	1.45438e-08	0.0755077	-0.0849332	1.48908e-09	0.0562977	-0.0755012	1.85052e-07	0.161098
	cg06617876	Diabetes (Type 2)	Prevalent	-0.19	8.85e-10	-0.141385	3.98386e-06	0.255869	-0.161604	1.36002e-07	0.149453	-0.182169	3.8218e-09	0.0412171	-0.184947	2.04402e-09	0.0265947	-0.169248	9.91111e-08	0.109222
	cg16755922	Diabetes (Type 2)	Prevalent	0.07	8.9e-10	0.0494384	1.11685e-05	0.293737	0.0720065	1.77195e-10	-0.0286639	0.0666689	3.90774e-09	0.0475877	0.0657745	6.96673e-09	0.0603642	0.060804	2.134e-07	0.131372
	cg07925587	Diabetes (Type 2)	Prevalent	-0.09	9.05e-10	-0.0734789	1.69065e-07	0.183568	-0.07698	4.9971e-08	0.144667	-0.0830079	8.6383e-09	0.0776905	-0.0847023	2.35673e-09	0.0588633	-0.0821824	2.1353e-08	0.0868623
	cg22970959	Diabetes (Type 2)	Prevalent	-0.07	9.12e-10	-0.0605584	8.32179e-08	0.13488	-0.0548687	1.30083e-06	0.216162	-0.0667849	7.7778e-09	0.0459294	-0.0701343	7.76775e-10	-0.00191919	-0.0666393	1.52888e-08	0.0480102
	cg16989977	Diabetes (Type 2)	Prevalent	0.1	9.26e-10	0.0905275	1.0862e-07	0.0947247	0.0851938	6.90846e-07	0.148062	0.104022	1.22986e-09	-0.040221	0.10062	5.27448e-09	-0.00619635	0.107688	1.05939e-09	-0.07688
	cg08219069	Diabetes (Type 2)	Prevalent	0.11	9.49e-10	0.0903047	3.5096e-07	0.179048	0.0846488	2.09159e-06	0.230465	0.107362	1.65099e-09	0.0239854	0.112404	3.53985e-10	-0.0218563	0.106738	5.78794e-09	0.0296555
	cg27141167	Diabetes (Type 2)	Prevalent	-0.1	9.49e-10	-0.0815901	1.75174e-07	0.184099	-0.0728155	3.19857e-06	0.271845	-0.092097	1.03568e-08	0.0790301	-0.0955056	1.36053e-09	0.0449443	-0.0834581	3.1239e-07	0.165419
	cg15143725	Diabetes (Type 2)	Prevalent	-0.12	9.62e-10	-0.0953	1.41979e-06	0.205833	-0.0918334	3.48201e-06	0.234722	-0.117737	3.26079e-09	0.0188551	-0.118093	3.1013e-09	0.015891	-0.123678	1.68412e-09	-0.030647
	cg23299102	Diabetes (Type 2)	Prevalent	0.11	9.68e-10	0.0862255	1.01415e-06	0.216132	0.103796	4.54466e-09	0.0564003	0.105615	2.50634e-09	0.0398677	0.105125	3.4866e-09	0.0443154	0.102705	1.91727e-08	0.0663145
	cg06686712	Diabetes (Type 2)	Prevalent	0.16	9.84e-10	0.137576	3.02719e-07	0.140148	0.139535	2.44041e-07	0.127908	0.172588	1.78838e-10	-0.0786761	0.151569	2.18906e-08	0.0526959	0.166583	2.01638e-09	-0.0411437
	cg15832662	Diabetes (Type 2)	Prevalent	-0.08	9.92e-10	-0.0702854	2.91258e-07	0.121432	-0.0682718	6.81002e-07	0.146602	-0.0812121	4.78982e-09	-0.0151511	-0.0813072	3.82793e-09	-0.0163405	-0.0827194	6.12458e-09	-0.0339924
	cg18181703	Diabetes (Type 2)	Prevalent	-0.09	1e-09	-0.0590314	0.000122888	0.344096	-0.0809097	1.89542e-07	0.101004	-0.0908607	1.62175e-08	-0.00956301	-0.088975	9.62412e-09	0.0113887	-0.076274	1.97051e-06	0.152511
	cg16315329	Diabetes (Type 2)	Prevalent	-0.08	1.03e-09	-0.0619566	6.31649e-06	0.225542	-0.0717228	1.628e-07	0.103464	-0.0820843	2.46742e-09	-0.0260542	-0.0801765	6.26915e-09	-0.00220598	-0.082446	6.40438e-09	-0.0305752
	cg16797009	Diabetes (Type 2)	Prevalent	0.09	1.03e-09	0.0760821	1.17047e-07	0.154643	0.0759441	1.35678e-07	0.156176	0.0866002	1.90401e-09	0.0377753	0.0827698	1.21724e-08	0.0803358	0.0803832	6.78216e-08	0.106854
	cg11380366	Diabetes (Type 2)	Prevalent	0.14	1.04e-09	0.101657	9.71768e-06	0.273882	0.130188	1.32164e-08	0.0700841	0.137644	2.24091e-09	0.0168318	0.131744	1.25361e-08	0.0589746	0.130856	4.14291e-08	0.0653164
	cg16272728	Diabetes (Type 2)	Prevalent	-0.08	1.04e-09	-0.0716493	2.58689e-08	0.104383	-0.0767822	3.48194e-09	0.0402229	-0.0758434	1.0217e-08	0.0519579	-0.0803397	6.90404e-10	-0.00424612	-0.0684125	3.77865e-07	0.144844
	cg05941925	Diabetes (Type 2)	Prevalent	0.12	1.05e-09	0.0931271	9.58586e-07	0.223941	0.12005	2.54124e-10	-0.000413242	0.114858	1.72861e-09	0.0428523	0.108457	1.5493e-08	0.0961906	0.103943	1.24992e-07	0.133811
	cg27516100	Diabetes (Type 2)	Prevalent	0.15	1.05e-09	0.127292	1.35104e-07	0.151388	0.132508	5.29136e-08	0.116614	0.146136	1.63215e-09	0.0257569	0.147139	1.46261e-09	0.0190728	0.145582	5.84909e-09	0.0294532
	cg16677191	Diabetes (Type 2)	Prevalent	-0.09	1.06e-09	-0.072934	2.90395e-07	0.189622	-0.0856724	1.71094e-09	0.048084	-0.0843266	4.32067e-09	0.0630381	-0.081717	1.28026e-08	0.0920329	-0.0851019	8.06492e-09	0.0544231
	cg14105458	Diabetes (Type 2)	Prevalent	0.07	1.16e-09	0.0589879	7.67144e-08	0.157316	0.0611757	2.96302e-08	0.126062	0.0654273	3.16088e-09	0.0653243	0.0653792	3.80613e-09	0.0660109	0.0643591	1.65108e-08	0.0805844
	cg11064521	Diabetes (Type 2)	Prevalent	0.21	1.18e-09	0.153667	5.18257e-06	0.268254	0.155826	3.98628e-06	0.25797	0.203204	1.85224e-09	0.0323607	0.180445	1.17191e-07	0.14074	0.198315	1.38631e-08	0.0556442
	cg26161997	Diabetes (Type 2)	Prevalent	0.1	1.19e-09	0.0751195	8.17497e-06	0.248805	0.0856799	3.71844e-07	0.143201	0.100195	2.91834e-09	-0.00195327	0.0898599	1.23405e-07	0.101401	0.0913546	1.64634e-07	0.0864536
	cg23722790	Diabetes (Type 2)	Prevalent	0.14	1.23e-09	0.101471	6.65932e-06	0.27521	0.109712	1.10107e-06	0.21634	0.134314	2.8002e-09	0.0406165	0.130869	8.52218e-09	0.0652225	0.127427	5.06065e-08	0.0898068
	cg24935121	Diabetes (Type 2)	Prevalent	-0.1	1.23e-09	-0.0875071	3.54126e-07	0.124929	-0.100886	3.87518e-09	-0.00885899	-0.101166	5.83546e-09	-0.0116618	-0.109752	2.29472e-10	-0.0975241	-0.093525	1.6649e-07	0.0647499
	cg27093546	Diabetes (Type 2)	Prevalent	-0.1	1.25e-09	-0.0926042	1.29656e-08	0.0739583	-0.0761466	3.31524e-06	0.238534	-0.0990966	1.46123e-09	0.00903421	-0.0951554	7.82772e-09	0.0484456	-0.0965548	1.1667e-08	0.0344523
	cg21399717	Diabetes (Type 2)	Prevalent	0.11	1.28e-09	0.0897919	7.93287e-07	0.18371	0.0691589	0.000140721	0.371283	0.115557	2.8492e-10	-0.0505151	0.104186	1.36381e-08	0.0528574	0.112374	2.4961e-09	-0.0215839
	cg06291107	Diabetes (Type 2)	Prevalent	0.15	1.3e-09	0.121267	8.60072e-07	0.191551	0.131094	1.06894e-07	0.126037	0.149769	1.38925e-09	0.00153922	0.136666	3.78186e-08	0.088893	0.13879	6.01073e-08	0.0747346
	cg02003183	Diabetes (Type 2)	Prevalent	0.06	1.34e-09	0.0562476	4.41407e-08	0.0625401	0.0613893	3.08684e-09	-0.0231548	0.0601519	1.57257e-08	-0.00253166	0.0621473	2.3884e-09	-0.0357883	0.0598337	2.59338e-08	0.00277165
	cg04162032	Diabetes (Type 2)	Prevalent	0.12	1.34e-09	0.0889248	5.14825e-06	0.25896	0.111964	1.10478e-08	0.0669681	0.115989	3.01074e-09	0.0334211	0.111308	1.69804e-08	0.072435	0.109978	5.18207e-08	0.0835207
	cg24726852	Diabetes (Type 2)	Prevalent	0.08	1.36e-09	0.0681588	4.97981e-07	0.148015	0.0775823	1.15694e-08	0.0302208	0.0800833	4.56189e-09	-0.0010416	0.0812273	3.04332e-09	-0.0153413	0.0795775	1.4831e-08	0.00528064
	cg12992827	Diabetes (Type 2)	Prevalent	-0.08	1.4e-09	-0.0577673	8.00847e-06	0.277909	-0.0767233	3.1454e-09	0.0409588	-0.0754568	6.66541e-09	0.0567906	-0.0766498	3.46352e-09	0.0418777	-0.0781797	5.51225e-09	0.022754
	cg17814814	Diabetes (Type 2)	Prevalent	0.15	1.4e-09	0.133853	2.6787e-08	0.107646	0.136927	1.79778e-08	0.0871556	0.141052	8.43283e-09	0.0596547	0.145868	2.14985e-09	0.0275445	0.148462	3.32809e-09	0.0102527
	cg21124952	Diabetes (Type 2)	Prevalent	0.12	1.4e-09	0.0939276	1.21712e-06	0.21727	0.102432	1.27565e-07	0.146401	0.114562	3.79514e-09	0.0453176	0.114315	4.96673e-09	0.0473762	0.110385	3.77349e-08	0.080126
	cg05148610	Diabetes (Type 2)	Prevalent	0.12	1.41e-09	0.105292	1.85801e-07	0.122567	0.129642	1.60502e-10	-0.0803505	0.119321	4.58094e-09	0.0056588	0.134293	5.05256e-11	-0.11911	0.117693	2.09836e-08	0.0192233
	cg24254409	Diabetes (Type 2)	Prevalent	0.14	1.41e-09	0.123067	3.64598e-08	0.120948	0.131354	4.93759e-09	0.0617588	0.132037	4.75051e-09	0.0568783	0.130517	8.21664e-09	0.0677327	0.125874	6.80514e-08	0.100899
	cg15271387	Diabetes (Type 2)	Prevalent	0.13	1.42e-09	0.0959662	7.38834e-06	0.261798	0.107281	6.53727e-07	0.174764	0.128381	2.10352e-09	0.0124519	0.124318	7.41259e-09	0.0437055	0.117233	1.28854e-07	0.0982043
	cg12128467	Diabetes (Type 2)	Prevalent	-0.12	1.44e-09	-0.107239	9.49894e-08	0.106345	-0.107387	9.3562e-08	0.105112	-0.118234	6.15003e-09	0.014713	-0.114716	1.57642e-08	0.0440359	-0.113449	7.12119e-08	0.0545928
	cg07142472	Diabetes (Type 2)	Prevalent	-0.11	1.45e-09	-0.0837093	4.37358e-06	0.239006	-0.0922217	4.74748e-07	0.161621	-0.107062	5.81012e-09	0.0267135	-0.109798	2.43243e-09	0.00183408	-0.109211	8.31026e-09	0.00717619
	cg00868206	Diabetes (Type 2)	Prevalent	-0.08	1.46e-09	-0.0563406	5.34824e-06	0.295743	-0.0581657	2.80301e-06	0.272929	-0.07217	8.87684e-09	0.0978751	-0.0701648	2.02054e-08	0.12294	-0.0652704	3.97041e-07	0.18412
	cg20608786	Diabetes (Type 2)	Prevalent	0.1	1.46e-09	0.0826973	7.42237e-07	0.173027	0.0936715	2.10096e-08	0.0632853	0.0976639	6.43853e-09	0.0233614	0.0997322	3.19962e-09	0.00267762	0.0850889	9.76025e-07	0.149111
	cg13179236	Diabetes (Type 2)	Prevalent	0.12	1.47e-09	0.101098	4.42974e-07	0.157514	0.0991173	9.01951e-07	0.174023	0.117963	5.2244e-09	0.0169737	0.111958	3.1968e-08	0.0670141	0.113412	4.93342e-08	0.0548967
	cg04918748	Diabetes (Type 2)	Prevalent	0.14	1.49e-09	0.11264	5.24864e-07	0.195429	0.119024	1.26819e-07	0.149827	0.134271	2.62448e-09	0.0409193	0.122989	6.16331e-08	0.12151	0.126972	5.68081e-08	0.0930594
	cg26402346	Diabetes (Type 2)	Prevalent	0.09	1.49e-09	0.0540295	0.000152646	0.399672	0.0567784	6.50413e-05	0.369128	0.0866186	1.12874e-09	0.0375715	0.0832137	6.06976e-09	0.0754036	0.0803596	4.87456e-08	0.107116
	cg02628581	Diabetes (Type 2)	Prevalent	-0.07	1.54e-09	-0.0573114	3.67957e-06	0.181265	-0.0725168	4.60071e-09	-0.0359541	-0.0728602	4.77285e-09	-0.0408595	-0.0700211	2.11075e-08	-0.000301044	-0.0693584	6.45425e-08	0.00916533
	cg05213157	Diabetes (Type 2)	Prevalent	0.11	1.54e-09	0.0859833	3.09599e-06	0.218334	0.0954707	2.48187e-07	0.132084	0.110358	2.34858e-09	-0.00325088	0.108542	5.8476e-09	0.0132517	0.0979627	3.01356e-07	0.10943
	cg18038415	Diabetes (Type 2)	Prevalent	0.13	1.54e-09	0.0895154	1.57703e-05	0.31142	0.109266	1.45484e-07	0.159493	0.123904	2.19883e-09	0.0468939	0.115509	3.10678e-08	0.111467	0.119059	2.69959e-08	0.0841592
	cg18678177	Diabetes (Type 2)	Prevalent	0.12	1.56e-09	0.103902	2.97237e-07	0.13415	0.105828	2.06616e-07	0.118099	0.12223	1.87028e-09	-0.0185832	0.11639	1.28214e-08	0.0300842	0.114972	4.67905e-08	0.0419014
	cg07102001	Diabetes (Type 2)	Prevalent	0.13	1.58e-09	0.107386	7.01082e-07	0.17395	0.119164	3.9657e-08	0.0833556	0.12587	1.20969e-08	0.031769	0.124297	1.28031e-08	0.0438655	0.119939	1.12507e-07	0.0773961
	cg22690339	Diabetes (Type 2)	Prevalent	0.09	1.62e-09	0.0723037	3.90741e-06	0.196626	0.0723458	3.92725e-06	0.196158	0.0952178	1.27539e-09	-0.0579752	0.095758	1.26795e-09	-0.0639783	0.0965825	2.52912e-09	-0.0731384
	cg04011474	Diabetes (Type 2)	Prevalent	-0.1	1.64e-09	-0.0717669	2.49047e-05	0.282331	-0.0919148	6.28983e-08	0.0808519	-0.0991004	2.42411e-08	0.00899569	-0.10402	1.21412e-09	-0.0402046	-0.0933235	1.23399e-07	0.0667654
	cg27253415	Diabetes (Type 2)	Prevalent	-0.06	1.64e-09	-0.053962	2.58353e-07	0.100633	-0.0511841	1.23487e-06	0.146932	-0.0612934	2.43909e-08	-0.0215573	-0.0624183	3.52148e-09	-0.0403052	-0.0573663	1.41341e-07	0.0438943
	cg06007201	Diabetes (Type 2)	Prevalent	-0.07	1.69e-09	-0.0584442	1.56143e-07	0.165083	-0.0575439	2.75221e-07	0.177944	-0.0646583	1.48445e-08	0.0763096	-0.0608566	6.72111e-08	0.13062	-0.0608318	1.66379e-07	0.130974
	cg01366692	Diabetes (Type 2)	Prevalent	0.14	1.72e-09	0.10665	2.86907e-06	0.238212	0.127048	3.00139e-08	0.0925164	0.132693	8.32065e-09	0.0521916	0.136052	3.29093e-09	0.0281987	0.133449	1.90743e-08	0.0467917
	cg11770817	Diabetes (Type 2)	Prevalent	-0.08	1.72e-09	-0.0636297	1.21356e-06	0.204629	-0.0653435	6.61325e-07	0.183207	-0.0760058	1.36232e-08	0.0499279	-0.0737162	2.3848e-08	0.0785476	-0.0704975	2.37617e-07	0.118782
	cg22513770	Diabetes (Type 2)	Prevalent	0.17	1.73e-09	0.114482	8.21127e-05	0.326577	0.140266	1.37134e-06	0.174906	0.180578	4.89823e-10	-0.0622245	0.170308	5.00867e-09	-0.00180921	0.17601	3.65566e-09	-0.0353535
	cg08110170	Diabetes (Type 2)	Prevalent	-0.06	1.77e-09	-0.0403317	6.52801e-05	0.327805	-0.0547319	6.41502e-08	0.0878017	-0.05831	2.25342e-08	0.0281666	-0.0621201	9.3595e-10	-0.0353351	-0.0549664	1.50354e-07	0.083893
	cg04365911	Diabetes (Type 2)	Prevalent	0.11	1.78e-09	0.0928209	5.29528e-07	0.156173	0.100155	5.90454e-08	0.0894959	0.108581	5.82306e-09	0.0128963	0.112508	1.76455e-09	-0.0227959	0.10249	9.08492e-08	0.0682721
	cg04813347	Diabetes (Type 2)	Prevalent	0.1	1.78e-09	0.0641165	0.000113682	0.358835	0.0865828	1.76951e-07	0.134172	0.0990571	2.22545e-09	0.00942906	0.102879	6.45459e-10	-0.0287863	0.094931	3.09216e-08	0.0506898
	cg04031093	Diabetes (Type 2)	Prevalent	-0.07	1.83e-09	-0.0597475	6.20937e-08	0.146464	-0.0550799	5.90159e-07	0.213144	-0.0644615	7.81354e-09	0.0791221	-0.0686285	7.99996e-10	0.0195929	-0.0599477	1.8621e-07	0.143604
	cg07858756	Diabetes (Type 2)	Prevalent	-0.14	1.84e-09	-0.106406	7.62673e-06	0.239955	-0.140562	2.52036e-09	-0.0040143	-0.13936	4.79059e-09	0.00456864	-0.146531	8.07459e-10	-0.0466535	-0.136146	3.23954e-08	0.0275251
	cg09589067	Diabetes (Type 2)	Prevalent	0.13	1.84e-09	0.102018	1.80941e-06	0.215246	0.111905	2.03055e-07	0.139195	0.123747	2.30903e-08	0.0480974	0.130991	1.37517e-09	-0.00762465	0.113792	3.43848e-07	0.124675
	cg21575225	Diabetes (Type 2)	Prevalent	-0.1	1.85e-09	-0.0667093	0.000106259	0.332907	-0.0865871	4.75745e-07	0.134129	-0.101034	3.29269e-08	-0.0103424	-0.0988963	1.0948e-08	0.0110372	-0.0899894	4.7059e-07	0.100106
	cg25761728	Diabetes (Type 2)	Prevalent	0.14	1.86e-09	0.119657	2.05857e-07	0.145307	0.116597	4.50711e-07	0.167162	0.135537	5.38473e-09	0.0318785	0.120889	2.19266e-07	0.136508	0.132814	3.09073e-08	0.0513253
	cg04324917	Diabetes (Type 2)	Prevalent	0.12	1.87e-09	0.0961063	1.29622e-06	0.199114	0.109898	3.2682e-08	0.0841811	0.114767	1.43083e-08	0.04361	0.116676	5.73303e-09	0.0276994	0.109593	1.1792e-07	0.0867232
	cg03037271	Diabetes (Type 2)	Prevalent	0.12	1.88e-09	0.0883256	1.97463e-05	0.263953	0.104694	4.21287e-07	0.127551	0.12238	3.40221e-09	-0.0198304	0.109787	1.41246e-07	0.0851092	0.110844	2.65076e-07	0.0762985
	cg15125707	Diabetes (Type 2)	Prevalent	0.14	1.9e-09	0.111358	3.51048e-06	0.204583	0.123123	3.14744e-07	0.120548	0.142729	3.12711e-09	-0.0194901	0.132309	4.66125e-08	0.0549339	0.129481	2.1097e-07	0.075138
	cg05721285	Diabetes (Type 2)	Prevalent	0.14	1.91e-09	0.115776	1.27491e-06	0.173032	0.133492	2.41714e-08	0.0464873	0.143324	2.11722e-09	-0.0237464	0.143163	2.74978e-09	-0.0225898	0.1462	3.81778e-09	-0.0442839
	cg15551881	Diabetes (Type 2)	Prevalent	0.08	1.91e-09	0.0602574	4.24109e-06	0.246782	0.0750902	9.65731e-09	0.0613731	0.0801025	1.02879e-09	-0.00128105	0.0740278	2.02823e-08	0.0746529	0.0714253	1.29205e-07	0.107184
	cg17155010	Diabetes (Type 2)	Prevalent	-0.07	1.92e-09	-0.0609633	8.89014e-07	0.129096	-0.0679638	5.14523e-08	0.0290887	-0.0716959	2.26284e-08	-0.0242272	-0.073593	4.18998e-09	-0.0513281	-0.0642102	6.65201e-07	0.0827113
	cg07730360	Diabetes (Type 2)	Prevalent	0.14	1.94e-09	0.105584	6.68949e-06	0.245829	0.116282	7.4651e-07	0.169412	0.145482	6.22235e-10	-0.039154	0.138801	3.80619e-09	0.00856427	0.133749	3.51503e-08	0.0446496
	cg17943838	Diabetes (Type 2)	Prevalent	0.15	1.94e-09	0.10825	1.23632e-05	0.278332	0.126137	3.3833e-07	0.159088	0.151083	1.13257e-09	-0.00722032	0.145424	5.39673e-09	0.0305095	0.139779	5.01271e-08	0.0681372
	cg03156851	Diabetes (Type 2)	Prevalent	-0.08	1.95e-09	-0.0628823	3.14161e-06	0.213971	-0.0755886	2.10752e-08	0.0551427	-0.0783001	9.00262e-09	0.0212485	-0.080075	3.74885e-09	-0.000937368	-0.0737703	1.40257e-07	0.077871
	cg08662753	Diabetes (Type 2)	Prevalent	0.09	1.97e-09	0.0691853	3.54861e-06	0.231274	0.0660531	1.11608e-05	0.266077	0.0921504	7.97043e-10	-0.0238933	0.0878711	5.42778e-09	0.0236548	0.0925622	2.68221e-09	-0.0284694
	cg01437204	Diabetes (Type 2)	Prevalent	-0.07	1.98e-09	-0.0644202	7.49454e-08	0.0797117	-0.0632963	1.73883e-07	0.0957674	-0.0692061	1.80461e-08	0.011341	-0.0702513	6.41246e-09	-0.00358968	-0.0649264	2.17939e-07	0.0724795
	cg16805291	Diabetes (Type 2)	Prevalent	0.11	2.02e-09	0.0858683	1.8132e-06	0.21938	0.107308	2.81153e-09	0.0244751	0.105576	5.13991e-09	0.0402214	0.0984508	6.05665e-08	0.104993	0.0979094	1.63156e-07	0.109914
	cg08319289	Diabetes (Type 2)	Prevalent	0.11	2.03e-09	0.0769661	1.37849e-05	0.300308	0.097771	3.38421e-08	0.111173	0.106686	1.71865e-09	0.0301243	0.0970414	5.44558e-08	0.117805	0.0987437	6.58103e-08	0.10233
	cg16990252	Diabetes (Type 2)	Prevalent	-0.09	2.04e-09	-0.0663984	8.4802e-06	0.26224	-0.0735553	7.21803e-07	0.182719	-0.0873527	5.41334e-09	0.0294147	-0.0882256	4.17736e-09	0.0197154	-0.0900947	5.15954e-09	-0.00105178
	cg15713169	Diabetes (Type 2)	Prevalent	0.07	2.09e-09	0.0577401	3.21485e-07	0.175141	0.0588755	2.10787e-07	0.158922	0.0675585	2.6753e-09	0.034879	0.0663564	6.55529e-09	0.0520512	0.065577	2.49749e-08	0.0631857
	cg17156534	Diabetes (Type 2)	Prevalent	-0.1	2.09e-09	-0.0819856	1.01029e-06	0.180144	-0.0708616	2.60667e-05	0.291384	-0.0968053	1.49893e-08	0.0319474	-0.0945927	2.42321e-08	0.0540732	-0.0959589	3.85262e-08	0.0404109
	cg06178887	Diabetes (Type 2)	Prevalent	0.16	2.11e-09	0.133057	3.17018e-07	0.168394	0.163904	3.36154e-10	-0.0243982	0.152427	6.07963e-09	0.0473309	0.145924	2.87115e-08	0.087976	0.140352	2.01456e-07	0.122803
	cg15683080	Diabetes (Type 2)	Prevalent	0.12	2.13e-09	0.0881003	4.5933e-06	0.26583	0.077472	5.58734e-05	0.3544	0.112077	7.06912e-09	0.0660272	0.11284	6.09437e-09	0.0596683	0.104008	2.11512e-07	0.133271
	cg14180330	Diabetes (Type 2)	Prevalent	-0.09	2.14e-09	-0.0616344	2.46666e-05	0.315173	-0.0772072	1.48933e-07	0.142142	-0.0853436	3.68134e-08	0.0517383	-0.0868121	3.57769e-09	0.0354213	-0.0784699	2.42212e-07	0.128112
	cg11920110	Diabetes (Type 2)	Prevalent	0.11	2.16e-09	0.0870408	1.85017e-06	0.20872	0.0831417	5.55311e-06	0.244166	0.115863	3.15253e-10	-0.0532998	0.104295	1.43505e-08	0.0518598	0.107812	1.31337e-08	0.0198884
	cg02045161	Diabetes (Type 2)	Prevalent	0.15	2.17e-09	0.12087	1.74876e-06	0.194202	0.136475	7.43673e-08	0.0901684	0.151697	2.127e-09	-0.0113129	0.137452	7.61618e-08	0.083652	0.130088	7.03606e-07	0.13275
	cg01035334	Diabetes (Type 2)	Prevalent	-0.09	2.19e-09	-0.0723075	9.38562e-07	0.196584	-0.0754736	3.68235e-07	0.161404	-0.0850288	1.48582e-08	0.0552359	-0.0853642	9.86545e-09	0.0515087	-0.0812673	1.21313e-07	0.0970299
	cg05778738	Diabetes (Type 2)	Prevalent	0.08	2.19e-09	0.0650404	4.11919e-07	0.186994	0.0648772	4.47544e-07	0.189036	0.0766043	2.77865e-09	0.0424458	0.0712788	3.63324e-08	0.109015	0.0764828	9.1761e-09	0.043965
	cg26846781	Diabetes (Type 2)	Prevalent	0.19	2.19e-09	0.125898	8.70439e-05	0.337378	0.171425	7.98467e-08	0.0977648	0.201139	4.07947e-10	-0.0586288	0.175383	5.23693e-08	0.0769315	0.176498	1.05446e-07	0.0710608
	cg13240753	Diabetes (Type 2)	Prevalent	0.18	2.2e-09	0.144413	2.35286e-06	0.197706	0.145575	2.0644e-06	0.191251	0.183741	2.02199e-09	-0.0207836	0.171967	2.47418e-08	0.0446282	0.182829	8.13147e-09	-0.0157181
	cg18376568	Diabetes (Type 2)	Prevalent	0.1	2.28e-09	0.0847248	8.08775e-07	0.152752	0.0831491	1.29202e-06	0.168509	0.101716	3.60326e-09	-0.0171569	0.0976479	1.62953e-08	0.0235215	0.0958528	7.01727e-08	0.0414716
	cg11523618	Diabetes (Type 2)	Prevalent	0.14	2.29e-09	0.105303	5.06282e-06	0.247835	0.10759	3.50617e-06	0.231503	0.137593	2.6699e-09	0.0171904	0.137005	4.03668e-09	0.0213948	0.1367	1.06814e-08	0.0235725
	cg22707533	Diabetes (Type 2)	Prevalent	0.1	2.3e-09	0.0832722	1.50299e-06	0.167278	0.0859052	6.85908e-07	0.140948	0.101238	6.12481e-09	-0.012382	0.0943102	7.46993e-08	0.0568979	0.0890202	7.11909e-07	0.109798
	cg01153902	Diabetes (Type 2)	Prevalent	-0.11	2.31e-09	-0.0949893	8.70436e-08	0.136461	-0.10412	4.60574e-09	0.0534525	-0.102946	9.82394e-09	0.0641313	-0.108379	1.48434e-09	0.0147385	-0.102589	2.80125e-08	0.0673761
	cg07682160	Diabetes (Type 2)	Prevalent	0.14	2.32e-09	0.096903	3.68055e-05	0.307836	0.106423	5.83687e-06	0.239835	0.150757	1.99504e-10	-0.0768373	0.13368	1.51905e-08	0.0451403	0.133314	4.47621e-08	0.0477537
	cg21506763	Diabetes (Type 2)	Prevalent	0.13	2.33e-09	0.101712	5.86819e-06	0.217603	0.122071	5.41616e-08	0.0609915	0.132927	3.27534e-09	-0.0225187	0.121538	7.68504e-08	0.0650937	0.128815	3.80849e-08	0.00911693
	cg00520583	Diabetes (Type 2)	Prevalent	0.09	2.36e-09	0.0760417	2.77252e-07	0.155092	0.0719759	1.29969e-06	0.200268	0.0867272	5.87731e-09	0.0363648	0.0859528	8.72417e-09	0.0449691	0.0859847	2.14682e-08	0.0446149
	cg14634473	Diabetes (Type 2)	Prevalent	-0.11	2.36e-09	-0.0832186	3.04695e-06	0.243468	-0.0988892	3.74875e-08	0.101007	-0.104139	4.12035e-08	0.0532809	-0.108238	1.85592e-09	0.0160207	-0.0911758	9.69097e-07	0.171129
	cg13442656	Diabetes (Type 2)	Prevalent	0.13	2.38e-09	0.096446	8.42643e-06	0.258108	0.105789	1.11908e-06	0.186242	0.130465	1.7194e-09	-0.0035803	0.113584	1.98008e-07	0.126274	0.119589	9.50871e-08	0.0800878
	cg26836479	Diabetes (Type 2)	Prevalent	-0.08	2.39e-09	-0.061139	1.57712e-06	0.235762	-0.059556	2.78856e-06	0.25555	-0.0744135	6.12024e-09	0.0698318	-0.0744489	6.34003e-09	0.0693882	-0.0705109	9.29678e-08	0.118614
	cg05831191	Diabetes (Type 2)	Prevalent	0.13	2.4e-09	0.0957417	7.3298e-06	0.263525	0.103985	1.23207e-06	0.200118	0.13762	1.85015e-10	-0.0586187	0.123075	9.74427e-09	0.0532716	0.136028	7.21841e-10	-0.046369
	cg08799032	Diabetes (Type 2)	Prevalent	0.11	2.4e-09	0.0882774	7.78985e-07	0.197478	0.0848406	2.04283e-06	0.228722	0.105673	3.84128e-09	0.0393395	0.0956218	1.21235e-07	0.130711	0.0989945	9.30827e-08	0.10005
	cg25841970	Diabetes (Type 2)	Prevalent	0.12	2.4e-09	0.0908619	1.1271e-05	0.242818	0.0847326	3.7876e-05	0.293895	0.1219	3.77998e-09	-0.0158309	0.11104	9.33265e-08	0.0746659	0.116997	4.44537e-08	0.0250253
	cg10100117	Diabetes (Type 2)	Prevalent	0.11	2.43e-09	0.0832242	1.50256e-05	0.243416	0.0872644	5.31178e-06	0.206687	0.113935	3.10471e-09	-0.0357757	0.109889	1.40934e-08	0.00100759	0.10889	3.98438e-08	0.0100933
	cg18985251	Diabetes (Type 2)	Prevalent	0.11	2.44e-09	0.0872112	1.04942e-06	0.207171	0.0753739	2.67823e-05	0.314782	0.102508	1.68256e-08	0.0681062	0.0990631	3.99774e-08	0.0994264	0.0988667	1.0252e-07	0.101212
	cg26899249	Diabetes (Type 2)	Prevalent	0.12	2.49e-09	0.0963434	4.11059e-06	0.197138	0.107578	2.5888e-07	0.103513	0.122442	5.39265e-09	-0.0203488	0.112981	8.96343e-08	0.0584881	0.11114	3.10452e-07	0.0738328
	cg07978331	Diabetes (Type 2)	Prevalent	-0.09	2.5e-09	-0.0619363	7.65763e-05	0.311819	-0.0827686	1.66178e-07	0.0803487	-0.0920393	4.61553e-08	-0.0226593	-0.0928923	4.02023e-09	-0.0321367	-0.0822272	4.52545e-07	0.0863641
	cg09815212	Diabetes (Type 2)	Prevalent	0.15	2.5e-09	0.131419	3.21278e-07	0.123873	0.13823	9.06796e-08	0.0784697	0.154448	2.25791e-09	-0.0296523	0.14897	9.90837e-09	0.00686531	0.149514	2.03707e-08	0.00323854
	cg09469355	Diabetes (Type 2)	Prevalent	-0.13	2.56e-09	-0.0875551	3.05189e-05	0.326499	-0.100228	2.11672e-06	0.229013	-0.122779	4.64487e-08	0.0555465	-0.113035	9.78078e-08	0.130502	-0.105379	1.4989e-06	0.189392
	cg10927968	Diabetes (Type 2)	Prevalent	0.08	2.56e-09	0.0525672	3.8605e-05	0.34291	0.0654768	2.77465e-07	0.18154	0.076869	1.66422e-09	0.0391374	0.0760238	3.21395e-09	0.0497029	0.0763376	6.49582e-09	0.0457799
	cg06500161	Ischemic Heart Disease	Prevalent	0.29	9.14e-34	0.280939	2.50653e-30	0.0312459	0.27941	7.48821e-31	0.0365178	0.291891	1.42987e-34	-0.00652228	0.277821	6.78777e-31	0.0419951	0.279928	3.06899e-30	0.0347295
	cg17901584	Ischemic Heart Disease	Prevalent	-0.19	1.6e-28	-0.179907	2.89181e-25	0.0531188	-0.189431	3.19407e-27	0.00299538	-0.177657	5.25442e-25	0.0649616	-0.187899	1.77566e-27	0.0110569	-0.185885	6.52025e-26	0.0216566
	cg01940273	Ischemic Heart Disease	Prevalent	-0.12	6.74e-21	-0.11227	4.37528e-20	0.0644198	-0.105297	1.07077e-16	0.122521	-0.0940098	2.45541e-06	0.216585	-0.109388	2.73233e-18	0.088432	-0.100052	6.3292e-15	0.166232
	cg21566642	Ischemic Heart Disease	Prevalent	-0.07	1.06e-19	-0.0722596	8.88567e-19	-0.0322796	-0.0628723	1.70306e-13	0.101824	-0.0592777	4.73848e-05	0.153176	-0.0714245	2.11372e-17	-0.0203502	-0.0638536	1.22619e-13	0.0878058
	cg27243685	Ischemic Heart Disease	Prevalent	0.16	4.61e-19	0.155247	1.42956e-16	0.0297059	0.155163	1.88095e-16	0.0302327	0.155828	3.51114e-17	0.0260759	0.15822	2.47837e-17	0.0111271	0.153775	5.90975e-16	0.0389045
	cg15659943	Ischemic Heart Disease	Prevalent	0.22	1.39e-17	0.204749	9.03423e-15	0.0693213	0.224629	8.54351e-17	-0.0210412	0.196815	1.21009e-13	0.105387	0.205449	9.86438e-15	0.0661424	0.213472	3.00989e-15	0.029672
	cg11047325	Ischemic Heart Disease	Prevalent	-0.08	1.87e-17	-0.076111	1.00565e-15	0.0486122	-0.0793156	4.45011e-16	0.0085545	-0.0607228	1.4576e-09	0.240965	-0.0789832	1.98249e-16	0.0127106	-0.0671076	9.22947e-12	0.161154
	cg05575921	Ischemic Heart Disease	Prevalent	-0.04	5.41e-17	-0.0385449	7.18717e-17	0.0363768	-0.0326293	1.54551e-11	0.184267	-0.0236178	0.0173451	0.409556	-0.0376012	3.29818e-15	0.05997	-0.0333283	9.6461e-12	0.166793
	cg10128003	Ischemic Heart Disease	Prevalent	0.16	6.71e-17	0.146213	4.688e-14	0.0861717	0.145981	6.9563e-14	0.0876172	0.155458	4.28869e-16	0.0283874	0.150278	6.26493e-15	0.0607647	0.157299	1.03382e-15	0.0168818
	cg13343932	Ischemic Heart Disease	Prevalent	-0.1	7.6e-17	-0.0909069	2.38922e-15	0.0909315	-0.0944543	1.78373e-15	0.0554566	-0.0711463	5.82597e-09	0.288537	-0.0935283	1.026e-15	0.0647166	-0.0818132	7.40047e-12	0.181868
	cg14391737	Ischemic Heart Disease	Prevalent	-0.07	2.7e-15	-0.0741888	5.53424e-16	-0.0598405	-0.0580392	1.0615e-09	0.170869	-0.0396275	0.00157562	0.433893	-0.0716472	1.93199e-14	-0.0235309	-0.0648963	1.24545e-11	0.0729104
	cg03636183	Ischemic Heart Disease	Prevalent	-0.09	2.8e-15	-0.087532	9.02314e-16	0.0274221	-0.0745905	4.70478e-11	0.171216	-0.0399669	0.0290798	0.555924	-0.0829459	1.12646e-13	0.078379	-0.0734346	1.28865e-10	0.18406
	cg15128785	Ischemic Heart Disease	Prevalent	-0.11	3.46e-15	-0.10312	6.86047e-14	0.062546	-0.101155	6.75385e-13	0.08041	-0.100024	4.43651e-13	0.0906918	-0.102397	2.0353e-13	0.0691192	-0.10262	5.19207e-13	0.0670902
	cg16740586	Ischemic Heart Disease	Prevalent	0.14	4.93e-15	0.133733	2.24798e-13	0.044764	0.135094	1.5092e-13	0.0350459	0.136254	2.66452e-14	0.0267582	0.136632	4.05012e-14	0.0240586	0.135669	1.8984e-13	0.0309386
	cg00857282	Ischemic Heart Disease	Prevalent	0.08	1.46e-14	0.0775425	8.28598e-13	0.0307184	0.0801389	2.38258e-13	-0.00173567	0.0870469	5.61006e-16	-0.0880862	0.0837395	1.20511e-14	-0.0467442	0.0771155	2.80526e-12	0.0360563
	cg01881899	Ischemic Heart Disease	Prevalent	0.11	1.67e-14	0.0962767	2.36309e-12	0.124757	0.115053	1.2182e-16	-0.045936	0.10384	3.76544e-14	0.0560021	0.104744	3.98106e-14	0.0477808	0.105135	1.31318e-13	0.0442231
	cg24859433	Ischemic Heart Disease	Prevalent	-0.12	9.69e-14	-0.119197	6.10949e-14	0.0066891	-0.1115	1.15901e-11	0.0708359	-0.0665053	0.000509339	0.445789	-0.113609	2.18658e-12	0.0532571	-0.103887	3.32743e-10	0.134276
	cg15342087	Ischemic Heart Disease	Prevalent	-0.12	2.31e-13	-0.1209	2.74696e-13	-0.00749997	-0.116267	1.08971e-11	0.0311052	-0.0682004	0.000514928	0.431663	-0.121026	7.56133e-13	-0.00855155	-0.108051	3.37161e-10	0.0995779
	cg19751789	Ischemic Heart Disease	Prevalent	-0.11	2.6e-13	-0.10738	4.95519e-13	0.0238185	-0.0947515	3.20026e-10	0.138623	-0.0909939	1.59113e-09	0.172783	-0.104378	4.14333e-12	0.0511048	-0.105874	5.88806e-12	0.0375095
	cg21911711	Ischemic Heart Disease	Prevalent	-0.1	6.38e-13	-0.100182	4.09838e-13	-0.0018244	-0.0852001	2.69617e-09	0.147999	-0.0487989	0.00491458	0.512011	-0.0969171	5.97207e-12	0.0308291	-0.0855419	2.66497e-09	0.144581
	cg00741986	Ischemic Heart Disease	Prevalent	-0.15	3.13e-12	-0.14124	3.75018e-11	0.0583987	-0.12633	6.29363e-09	0.157803	-0.102895	4.37901e-06	0.314036	-0.141919	4.20565e-11	0.0538735	-0.139923	2.06805e-10	0.067178
	cg16841366	Ischemic Heart Disease	Prevalent	-0.08	3.6e-12	-0.0781779	3.5801e-12	0.0227764	-0.0643314	3.09182e-08	0.195858	-0.0400448	0.00279065	0.49944	-0.0717114	4.05212e-10	0.103608	-0.0637952	4.95973e-08	0.20256
	cg19859270	Ischemic Heart Disease	Prevalent	-0.1	9.32e-12	-0.097949	3.21852e-11	0.0205097	-0.0975127	1.77645e-10	0.0248731	-0.0523793	0.00234996	0.476207	-0.0994305	4.18891e-11	0.00569526	-0.09141	2.81723e-09	0.0859002
	cg06644428	Ischemic Heart Disease	Prevalent	-0.04	1.66e-11	-0.041149	8.42994e-11	-0.0287257	-0.0393551	1.57953e-09	0.0161214	-0.0215182	0.00370922	0.462045	-0.0433489	1.71614e-11	-0.0837225	-0.0369262	1.88136e-08	0.0768448
	cg05119988	Ischemic Heart Disease	Prevalent	-0.11	2.5e-11	-0.101647	2.70439e-10	0.0759352	-0.104445	1.69817e-10	0.0504964	-0.092873	9.39975e-09	0.1557	-0.101389	4.09954e-10	0.0782827	-0.100742	1.13103e-09	0.0841673
	cg00310412	Ischemic Heart Disease	Prevalent	-0.16	2.78e-11	-0.15421	7.36106e-11	0.036187	-0.148736	1.1011e-09	0.0704015	-0.0857204	0.00140768	0.464248	-0.153407	1.7359e-10	0.0412081	-0.137661	2.1998e-08	0.139621
	cg16618104	Ischemic Heart Disease	Prevalent	-0.09	2.91e-11	-0.0881869	1.0414e-10	0.0201451	-0.0778702	1.90609e-08	0.134775	-0.0765763	2.62107e-08	0.149153	-0.0850158	6.58257e-10	0.0553801	-0.0774884	3.70372e-08	0.139017
	cg23079012	Ischemic Heart Disease	Prevalent	-0.04	5.45e-11	-0.043776	1.59134e-11	-0.0944006	-0.0378802	1.73658e-08	0.0529945	-0.0135236	0.115488	0.66191	-0.0416848	3.51412e-10	-0.0421207	-0.036837	5.08794e-08	0.0790739
	cg19885130	Ischemic Heart Disease	Prevalent	-0.08	7.26e-11	-0.079479	6.27369e-11	0.00651278	-0.0604089	1.41631e-06	0.244889	-0.0401011	0.00408387	0.498736	-0.0784494	2.35174e-10	0.019382	-0.0678045	8.45119e-08	0.152443
	cg11213898	Ischemic Heart Disease	Prevalent	-0.11	9.71e-11	-0.105759	6.73805e-10	0.0385509	-0.106386	9.68715e-10	0.0328514	-0.0938742	5.71056e-08	0.146598	-0.105341	1.21057e-09	0.0423528	-0.11016	5.68562e-10	-0.00145037
	cg18974499	Ischemic Heart Disease	Prevalent	-0.09	1.29e-10	-0.0892963	9.34789e-11	0.00781912	-0.0819838	7.88782e-09	0.0890691	-0.0493272	0.00125295	0.45192	-0.0839607	2.33905e-09	0.0671037	-0.0792267	2.80815e-08	0.119704
	cg13193840	Ischemic Heart Disease	Prevalent	-0.1	2.17e-10	-0.0913245	1.03814e-09	0.0867554	-0.0767962	6.03714e-07	0.232038	-0.0465181	0.00663287	0.534819	-0.0870748	1.05303e-08	0.129252	-0.0775763	6.10945e-07	0.224237
	cg24507742	Ischemic Heart Disease	Prevalent	-0.08	2.24e-10	-0.0847582	1.70561e-10	-0.0594774	-0.0576462	2.02659e-05	0.279423	-0.0584686	2.22969e-05	0.269143	-0.0798507	2.60618e-09	0.00186642	-0.073482	8.99247e-08	0.0814754
	cg04180924	Ischemic Heart Disease	Prevalent	-0.09	2.7e-10	-0.0879609	2.22693e-10	0.0226565	-0.0739838	2.48791e-07	0.177958	-0.0413224	0.00985973	0.540862	-0.0855274	1.53408e-09	0.0496955	-0.0762456	1.24052e-07	0.152827
	cg13369266	Ischemic Heart Disease	Prevalent	0.11	2.74e-10	0.101404	4.128e-09	0.078144	0.103885	2.93666e-09	0.0555894	0.0909234	1.55647e-07	0.173423	0.100659	7.21893e-09	0.0849167	0.0944999	9.89497e-08	0.14091
	cg18346693	Ischemic Heart Disease	Prevalent	0.15	3.33e-10	0.140351	3.20152e-09	0.0643245	0.114103	2.12316e-06	0.239314	0.138611	4.37274e-09	0.0759263	0.146812	7.76214e-10	0.0212538	0.138021	1.49739e-08	0.0798588
	cg14753356	Ischemic Heart Disease	Prevalent	-0.1	4.07e-10	-0.10383	6.30815e-11	-0.0383041	-0.0759967	3.00501e-06	0.240033	-0.0495584	0.00580181	0.504416	-0.0925766	9.35433e-09	0.0742343	-0.0843951	3.27559e-07	0.156049
	cg18181703	Ischemic Heart Disease	Prevalent	-0.1	4.08e-10	-0.0978587	3.34466e-09	0.0214133	-0.0938777	3.12109e-08	0.0612233	-0.0677883	8.51005e-05	0.322117	-0.0990786	2.99955e-09	0.00921361	-0.0825021	1.45009e-06	0.174979
	cg08097614	Ischemic Heart Disease	Prevalent	-0.09	5.06e-10	-0.0876442	5.79838e-10	0.0261755	-0.0796784	3.34082e-08	0.114684	-0.0608015	3.73626e-05	0.324428	-0.0825863	9.23303e-09	0.0823747	-0.0793692	5.8408e-08	0.11812
	cg17953136	Ischemic Heart Disease	Prevalent	0.12	6.08e-10	0.116515	8.46425e-09	0.0290426	0.11768	1.09597e-08	0.0193316	0.0986554	1.46121e-06	0.177871	0.107961	1.19964e-07	0.100321	0.112089	7.46599e-08	0.0659216
	cg26063719	Ischemic Heart Disease	Prevalent	-0.08	6.51e-10	-0.0826702	8.83604e-10	-0.0333778	-0.0703398	2.84448e-07	0.120752	-0.0627533	5.46207e-06	0.215583	-0.0783277	9.05758e-09	0.0209043	-0.0733812	1.42434e-07	0.0827344
	cg14179389	Ischemic Heart Disease	Prevalent	-0.06	8.07e-10	-0.0565603	7.02484e-10	0.057329	-0.0542252	8.62728e-09	0.096246	-0.0318765	0.00138577	0.468725	-0.05439	6.4314e-09	0.0934994	-0.0486062	3.3179e-07	0.189897
	cg21611682	Ischemic Heart Disease	Prevalent	-0.14	8.36e-10	-0.137534	7.73726e-10	0.0176147	-0.112063	1.06261e-06	0.19955	-0.0564765	0.0320382	0.596597	-0.139678	7.87736e-10	0.00229914	-0.125675	6.32349e-08	0.102323
	cg14466441	Ischemic Heart Disease	Prevalent	-0.07	8.92e-10	-0.0723599	6.66344e-10	-0.0337129	-0.0611344	3.68652e-07	0.126652	-0.0352818	0.00754941	0.495975	-0.0718174	1.81933e-09	-0.0259623	-0.058718	1.366e-06	0.161171
	cg04424621	Ischemic Heart Disease	Prevalent	-0.09	9.86e-10	-0.0890925	8.20811e-09	0.0100835	-0.0697713	9.32721e-06	0.224764	-0.0649057	4.93556e-05	0.278826	-0.0902885	6.83697e-09	-0.00320601	-0.0879048	3.38346e-08	0.0232803
	cg18110140	Ischemic Heart Disease	Prevalent	-0.08	1.02e-09	-0.0817266	1.03991e-09	-0.0215819	-0.069539	5.02525e-07	0.130763	-0.0178387	0.312415	0.777017	-0.0800695	4.13047e-09	-0.000868348	-0.0639211	4.82112e-06	0.200986
	cg05232694	Ischemic Heart Disease	Prevalent	-0.08	1.18e-09	-0.0738819	6.60231e-09	0.0764757	-0.0650858	6.19135e-07	0.186428	-0.0564479	1.62181e-05	0.294402	-0.0708501	4.04334e-08	0.114374	-0.0693235	1.45295e-07	0.133456
	cg01127300	Ischemic Heart Disease	Prevalent	-0.08	1.21e-09	-0.0772587	4.55933e-09	0.034266	-0.065367	1.22498e-06	0.182913	-0.0451502	0.00154066	0.435622	-0.080257	1.71807e-09	-0.00321215	-0.0699304	2.64796e-07	0.12587
	cg09589067	Ischemic Heart Disease	Prevalent	0.14	1.23e-09	0.134008	5.59257e-09	0.042802	0.117218	6.18911e-07	0.162728	0.0978743	3.72795e-05	0.300898	0.133284	1.02282e-08	0.0479727	0.125978	1.21861e-07	0.100157
	cg21766592	Ischemic Heart Disease	Prevalent	-0.07	1.53e-09	-0.0658065	2.48754e-09	0.0599077	-0.0481524	1.81389e-05	0.312108	-0.0449759	8.41111e-05	0.357488	-0.0663364	2.49245e-09	0.0523371	-0.0597803	1.54015e-07	0.145996
	cg20677824	Ischemic Heart Disease	Prevalent	-0.08	1.71e-09	-0.0757019	8.97639e-09	0.0537265	-0.0662251	7.79156e-07	0.172187	-0.055188	5.14448e-05	0.31015	-0.0766253	8.8742e-09	0.0421833	-0.0676302	6.93232e-07	0.154622
	cg06285727	Ischemic Heart Disease	Prevalent	-0.08	2.18e-09	-0.081386	6.3166e-09	-0.0173254	-0.0701053	9.73793e-07	0.123684	-0.0574616	7.67878e-05	0.28173	-0.0818866	7.68861e-09	-0.0235828	-0.0732194	4.72006e-07	0.0847573
	cg10474793	Ischemic Heart Disease	Prevalent	0.11	2.28e-09	0.102853	7.53504e-09	0.0649733	0.0883272	9.4034e-07	0.197025	0.105	3.1207e-09	0.0454575	0.0968052	6.07267e-08	0.119953	0.0924076	3.95526e-07	0.159931
	cg14580211	Ischemic Heart Disease	Prevalent	-0.1	2.39e-09	-0.0997686	6.10556e-10	0.00231387	-0.0683237	3.76906e-05	0.316763	-0.0401398	0.0311532	0.598602	-0.0935486	1.09144e-08	0.0645144	-0.0809172	1.36993e-06	0.190828
	cg21161138	Ischemic Heart Disease	Prevalent	-0.09	2.4e-09	-0.0883118	3.05879e-09	0.0187577	-0.0764346	8.56123e-07	0.150727	0.020052	0.408771	1.2228	-0.0837628	4.60076e-08	0.069302	-0.0716734	4.75919e-06	0.203629
	cg01863123	Osteoarthritis	Prevalent	0.26	5.9e-11	0.225032	1.95065e-08	0.134493	0.250504	1.03519e-09	0.0365221	0.259098	8.15039e-11	0.00346985	0.241978	2.42168e-09	0.0693165	0.24913	1.63191e-09	0.0418089
	cg07839457	Rheumatoid Arthritis	Prevalent	-0.05	1.1e-14	-0.0519659	6.42309e-15	-0.0393187	-0.0305088	5.0276e-06	0.389823	-0.0499244	5.68815e-14	0.00151152	-0.0489608	1.96e-13	0.0207835	-0.0531433	9.57288e-15	-0.0628661
	cg11047325	Rheumatoid Arthritis	Prevalent	-0.05	1.78e-13	-0.0536042	2.77763e-13	-0.0720839	-0.0448868	9.60901e-10	0.102264	-0.0475286	7.93664e-10	0.0494286	-0.0515437	1.96957e-12	-0.030875	-0.0478813	3.3437e-10	0.0423748
	cg01127300	Rheumatoid Arthritis	Prevalent	-0.07	3.29e-12	-0.06866	1.6493e-11	0.0191423	-0.0496593	9.38752e-07	0.290582	-0.0616611	1.96286e-08	0.119127	-0.0655903	1.07527e-10	0.0629951	-0.0629681	2.15612e-09	0.100456
	cg13343932	Rheumatoid Arthritis	Prevalent	-0.06	8.92e-12	-0.060336	1.1076e-11	-0.00560047	-0.0500918	2.0138e-08	0.165137	-0.0522242	2.90411e-08	0.129596	-0.0575457	9.61054e-11	0.0409053	-0.0545812	3.61906e-09	0.0903138
	cg00840791	Rheumatoid Arthritis	Prevalent	-0.04	1.09e-11	-0.0382356	4.69842e-11	0.0441089	-0.0343368	1.4909e-09	0.14158	-0.0362671	2.6013e-10	0.093323	-0.0372224	6.97446e-11	0.069439	-0.0373392	3.03382e-10	0.0665208
	cg18181703	Rheumatoid Arthritis	Prevalent	-0.08	9.49e-11	-0.0814448	2.00106e-10	-0.0180605	-0.0691333	5.86659e-08	0.135833	-0.0705941	1.07795e-07	0.117573	-0.0777257	1.03859e-09	0.0284286	-0.0741714	2.21365e-08	0.072857
	cg18353028	Rheumatoid Arthritis	Prevalent	-0.07	2.12e-10	-0.0652752	1.07862e-09	0.0674966	-0.0602527	9.43848e-09	0.139247	-0.0604631	1.54168e-08	0.136241	-0.0580526	3.59465e-08	0.170677	-0.0666791	1.06747e-09	0.0474412
	cg05716142	Rheumatoid Arthritis	Prevalent	-0.06	2.27e-10	-0.0625983	8.09752e-10	-0.0433044	-0.0456544	6.37265e-06	0.239093	-0.0578739	1.98589e-08	0.0354343	-0.0576254	1.43623e-08	0.0395768	-0.0599838	1.26487e-08	0.000269188
	cg22469173	Rheumatoid Arthritis	Prevalent	0.14	6.86e-10	0.139383	1.36064e-09	0.00440938	0.122815	6.36522e-08	0.122747	0.13809	1.69389e-09	0.0136448	0.139695	1.05554e-09	0.00217688	0.140143	3.90816e-09	-0.00102138
	cg08565919	Rheumatoid Arthritis	Prevalent	0.13	1.13e-09	0.128398	1.72992e-09	0.0123267	0.116081	3.19813e-08	0.107069	0.119448	2.30418e-08	0.0811692	0.118073	2.77075e-08	0.0917486	0.114925	1.85004e-07	0.115965
	cg04987734	Rheumatoid Arthritis	Prevalent	0.07	2.55e-09	0.073504	1.87757e-09	-0.0500577	0.0581113	1.66078e-06	0.169838	0.0629808	4.94394e-07	0.100274	0.070395	8.32005e-09	-0.00564315	0.0636574	5.27002e-07	0.0906081
	cg17901584	Stroke	Prevalent	-0.09	2.27e-13	-0.0885126	1.75096e-13	0.0165269	-0.071754	7.13468e-10	0.202734	-0.0825104	4.14137e-12	0.0832175	-0.082443	3.47574e-12	0.0839665	-0.0762765	4.55059e-10	0.152483
	cg14391737	Chronic Kidney Disesae	Incident	-0.01	6.79e-11	-0.0133495	8.80171e-11	-0.33495	-0.00921211	1.50645e-05	0.0787893	-0.0116288	3.64669e-05	-0.162883	-0.0112619	1.1651e-07	-0.126189	-0.0108802	4.01455e-07	-0.0880197
	cg05575921	Chronic Neck/Back Pain	Incident	-0.11	5.95e-29	-0.032021	3.53877e-11	0.7089	-0.0317722	1.86592e-09	0.711162	-0.00523183	0.601296	0.952438	-0.0237963	2.97182e-06	0.78367	-0.0267352	1.55741e-07	0.756952
	cg05086879	COPD	Incident	-0.12	3.01e-114	-0.118726	8.87004e-116	0.0106187	-0.106732	2.0013e-90	0.110566	-0.0135735	0.0394303	0.886888	-0.113496	2.72708e-100	0.0541977	-0.110868	1.49824e-94	0.0761024
	cg25648203	COPD	Incident	-0.11	4.88e-112	-0.112165	9.6541e-113	-0.019681	-0.105273	2.54147e-96	0.0429736	-0.00438031	0.499794	0.960179	-0.107118	5.02679e-98	0.0262009	-0.104146	2.76049e-90	0.0532164
	cg02657160	COPD	Incident	-0.14	1.98e-73	-0.139733	7.68855e-75	0.00190891	-0.12762	9.18779e-61	0.0884283	-0.0474604	3.86896e-09	0.660997	-0.132108	2.10124e-64	0.0563681	-0.12711	2.34239e-58	0.0920732
	cg26703534	COPD	Incident	-0.11	2e-73	-0.108835	4.99074e-74	0.0105944	-0.098517	1.25009e-59	0.104391	-0.0020322	0.768979	0.981525	-0.10354	2.30802e-64	0.0587314	-0.100675	1.00435e-59	0.0847772
	cg17287155	COPD	Incident	-0.09	5.08e-64	-0.0888235	1.60982e-63	0.0130723	-0.081318	2.87228e-53	0.0964667	-0.0285256	2.13326e-07	0.683049	-0.085446	1.75257e-57	0.0506004	-0.08464	5.03953e-54	0.0595553
	cg12806681	COPD	Incident	-0.07	2.57e-60	-0.0684342	9.75708e-61	0.0223684	-0.0611034	5.90592e-48	0.127095	-0.00720203	0.112925	0.897114	-0.0646192	5.38457e-52	0.0768685	-0.0629233	1.99391e-48	0.101096
	cg09662411	COPD	Incident	-0.05	2.4e-58	-0.0543015	7.57762e-58	-0.0860309	-0.0506964	1.06261e-49	-0.0139272	0.00734876	0.0590263	1.14698	-0.0537064	1.42689e-54	-0.0741278	-0.048513	8.00924e-44	0.0297406
	cg01899089	COPD	Incident	-0.11	6.73e-58	-0.106464	7.6055e-59	0.0321495	-0.0895809	2.74265e-41	0.185628	-0.00762361	0.28972	0.930694	-0.09877	4.97637e-49	0.102091	-0.0950781	4.91914e-44	0.135654
	cg15526732	COPD	Incident	-0.16	1.16e-57	-0.160231	2.14149e-58	-0.00144518	-0.135882	8.89427e-42	0.150735	-0.0146135	0.177018	0.908666	-0.148091	2.6088e-48	0.0744283	-0.146468	9.00622e-46	0.0845729
	cg04551776	COPD	Incident	-0.11	1.67e-56	-0.111407	3.61391e-56	-0.0127944	-0.109327	1.2528e-52	0.00611898	-0.00456355	0.554369	0.958513	-0.107552	9.23166e-51	0.0222522	-0.104626	3.21929e-47	0.0488582
	cg09945032	COPD	Incident	-0.09	2.07e-56	-0.0871074	4.40695e-57	0.0321397	-0.0751111	3.0311e-42	0.165432	0.00528353	0.39	1.05871	-0.0812983	3.55468e-48	0.0966851	-0.0780826	2.81947e-43	0.132416
	cg10765427	COPD	Incident	-0.16	3.41e-56	-0.159806	1.53869e-55	0.00121371	-0.139816	1.39759e-41	0.126151	0.0153679	0.180968	1.09605	-0.153601	5.86147e-50	0.0399925	-0.146517	1.94648e-44	0.0842695
	cg18974499	COPD	Incident	-0.08	4.77e-54	-0.0770562	4.2565e-55	0.036797	-0.065026	9.97519e-39	0.187175	-0.00888469	0.0930044	0.888941	-0.0713901	1.65824e-45	0.107623	-0.0714935	5.58414e-45	0.106331
	cg18158149	COPD	Incident	-0.08	2.68e-53	-0.0783317	3.14897e-53	0.0208534	-0.0664358	6.18949e-38	0.169553	-0.0147411	0.00617064	0.815737	-0.0727873	1.25794e-44	0.0901584	-0.0751578	2.87284e-46	0.060528
	cg09010260	COPD	Incident	-0.08	4.14e-53	-0.0841155	2.45062e-54	-0.0514435	-0.0778562	7.25928e-46	0.0267977	0.00069265	0.907417	1.00866	-0.0812344	5.08705e-49	-0.0154305	-0.0751601	3.4511e-41	0.0604983
	cg24577031	COPD	Incident	-0.12	1.36e-52	-0.116303	2.00372e-53	0.0308104	-0.101888	4.60884e-40	0.150935	-0.0077467	0.343007	0.935444	-0.10344	7.03275e-41	0.137997	-0.101951	4.52047e-39	0.150405
	cg07803149	COPD	Incident	-0.08	4.36e-52	-0.0846837	2.71897e-53	-0.0585458	-0.07087	1.00096e-37	0.114125	-0.0223819	8.98228e-05	0.720226	-0.0801472	2.24921e-46	-0.00184055	-0.0787743	7.51509e-44	0.0153213
	cg08064403	COPD	Incident	-0.05	1.1e-50	-0.0546216	8.10682e-51	-0.0924314	-0.0474996	2.1557e-38	0.0500087	-0.0162111	1.54429e-05	0.675778	-0.0508498	7.71798e-43	-0.0169955	-0.0493481	2.25501e-39	0.013038
	cg17738628	COPD	Incident	-0.09	4.12e-50	-0.0876876	8.92411e-50	0.0256933	-0.0764827	1.10079e-37	0.150192	0.00813051	0.215235	1.09034	-0.0822198	2.43691e-42	0.0864462	-0.0790698	2.15035e-38	0.121446
	cg25949550	COPD	Incident	-0.07	1.08e-49	-0.0659006	3.51392e-50	0.0585627	-0.0576209	2.00904e-38	0.176844	-0.00695436	0.139582	0.900652	-0.0608284	2.00985e-41	0.131024	-0.0592448	2.02181e-38	0.153645
	cg05284742	COPD	Incident	-0.11	1.86e-49	-0.115046	1.90675e-49	-0.045873	-0.108287	4.89305e-44	0.0155696	-0.00153556	0.855186	0.98604	-0.111713	3.55017e-45	-0.0155756	-0.107892	5.27191e-41	0.019168
	cg06235438	COPD	Incident	-0.1	7.78e-49	-0.105037	1.0933e-50	-0.0503706	-0.0850508	1.39221e-33	0.149492	-0.0250102	0.000545251	0.749898	-0.0942068	9.51868e-40	0.0579323	-0.0941345	1.05021e-38	0.0586549
	cg05753553	COPD	Incident	0.08	1.71e-48	0.0804109	2.35728e-48	-0.0051367	0.0668776	4.46031e-33	0.16403	-0.0064311	0.288653	1.08039	0.0751475	8.42666e-41	0.0606568	0.0746747	2.90534e-39	0.0665666
	cg25305703	COPD	Incident	-0.06	4.14e-48	-0.0588304	1.65415e-48	0.0194929	-0.0515562	3.64279e-37	0.14073	0.00380192	0.388103	1.06337	-0.0545028	1.40265e-40	0.0916194	-0.0520855	3.69457e-36	0.131908
	cg13038618	COPD	Incident	-0.1	2.27e-47	-0.102866	2.70217e-47	-0.0286593	-0.0958797	8.94293e-41	0.0412031	-0.0150444	0.0441958	0.849556	-0.10222	2.20144e-45	-0.0222009	-0.0969075	4.88551e-40	0.0309246
	cg20295214	COPD	Incident	-0.08	9.5e-47	-0.0833505	4.32852e-46	-0.0418811	-0.0762516	1.51943e-38	0.0468548	-0.0150569	0.0135956	0.811789	-0.0819239	3.53456e-43	-0.0240493	-0.075107	6.43575e-36	0.0611628
	cg17309085	COPD	Incident	-0.04	2.89e-46	-0.0413642	2.44722e-45	-0.0341051	-0.0396718	4.83619e-41	0.00820542	-0.00764717	0.0121811	0.808821	-0.0405312	2.84707e-42	-0.0132807	-0.0395209	2.06577e-39	0.0119778
	cg26202327	COPD	Incident	-0.14	4.19e-46	-0.143566	2.09517e-46	-0.0254708	-0.118689	8.08358e-32	0.152224	-0.0655343	6.62155e-11	0.531898	-0.139156	2.25391e-42	0.00602951	-0.13448	6.89287e-39	0.0394298
	cg02532700	COPD	Incident	-0.05	1.54e-45	-0.0527684	7.85361e-46	-0.0553679	-0.040599	4.0479e-27	0.18802	-0.00563929	0.149941	0.887214	-0.0501096	3.9855e-40	-0.00219218	-0.0493603	1.25248e-37	0.0127938
	cg05157376	COPD	Incident	-0.06	1.78e-45	-0.0620414	3.17612e-45	-0.0340231	-0.0533998	3.57213e-33	0.110003	-0.0135999	0.00280142	0.773336	-0.0584835	6.04454e-39	0.025275	-0.0582637	4.31381e-38	0.0289384
	cg06338710	COPD	Incident	-0.05	3.99e-45	-0.0471562	1.35783e-44	0.0568764	-0.0463893	1.76933e-42	0.0722143	0.00699109	0.0597258	1.13982	-0.0470446	8.96159e-43	0.059108	-0.0412904	8.91958e-33	0.174191
	cg09338374	COPD	Incident	0.11	4.72e-45	0.109066	1.20625e-46	0.00848874	0.0955245	1.0451e-35	0.131595	0.0214856	0.00625384	0.804677	0.0969027	5.60565e-36	0.119066	0.0958482	2.73468e-34	0.128653
	cg18826637	COPD	Incident	-0.04	6.1e-45	-0.0447863	4.09374e-46	-0.119658	-0.0379455	4.53923e-33	0.0513617	-0.00745069	0.0224927	0.813733	-0.0411505	3.71751e-38	-0.0287616	-0.0408277	1.17497e-36	-0.0206916
	cg25061445	COPD	Incident	-0.07	7.4e-45	-0.0674638	1.71628e-44	0.036232	-0.0646613	1.33722e-40	0.0762665	-0.0080185	0.113491	0.88545	-0.0669128	2.24785e-42	0.0441022	-0.0622583	3.30453e-36	0.110596
	cg19719391	COPD	Incident	0.1	8.17e-45	0.100118	2.89644e-46	-0.00117948	0.0894683	1.35906e-36	0.105317	0.0315755	9.22316e-06	0.684245	0.0895357	4.74582e-36	0.104643	0.0892027	6.78229e-35	0.107973
	cg06035956	COPD	Incident	-0.1	1.67e-44	-0.102955	3.03291e-44	-0.0295484	-0.0918076	3.53589e-35	0.0819244	-0.0270496	0.000353846	0.729504	-0.0958944	3.28164e-37	0.0410558	-0.0940067	3.63867e-35	0.0599328
	cg11931220	COPD	Incident	-0.09	2.77e-44	-0.0932383	2.06522e-44	-0.0359812	-0.0836326	1.7614e-35	0.0707491	-0.00559579	0.428659	0.937825	-0.0925826	1.27279e-42	-0.0286956	-0.0844787	8.35263e-35	0.0613481
	cg22675726	COPD	Incident	-0.06	5.14e-44	-0.0604017	3.54366e-43	-0.0066953	-0.0505876	9.80413e-31	0.156874	0.0109534	0.0231568	1.18256	-0.0572043	4.26781e-38	0.0465957	-0.0560856	5.91333e-36	0.0652396
	cg21901790	COPD	Incident	-0.11	5.97e-44	-0.108576	2.05367e-43	0.0129422	-0.0963884	2.91579e-34	0.123742	0.00550097	0.515725	1.05001	-0.104836	1.0519e-39	0.0469414	-0.0991596	7.35921e-35	0.0985491
	cg24838345	COPD	Incident	-0.06	9.79e-44	-0.0562168	1.78154e-43	0.0630536	-0.0491981	2.25767e-33	0.180032	0.00560621	0.205293	1.09344	-0.0521982	2.30268e-36	0.13003	-0.0529148	1.13569e-36	0.118087
	cg13039251	COPD	Incident	0.05	5.84e-43	0.0493002	2.42324e-41	0.0139965	0.0412322	5.11685e-29	0.175357	-0.000697139	0.858366	1.01394	0.0456175	1.5287e-34	0.08765	0.0455927	9.68879e-34	0.0881458
	cg07069636	COPD	Incident	-0.1	1.5e-42	-0.102082	2.78249e-42	-0.0208204	-0.0814869	4.50974e-27	0.185131	-0.00599244	0.448342	0.940076	-0.094972	1.22631e-35	0.0502799	-0.0953086	5.84933e-35	0.0469141
	cg12009405	COPD	Incident	-0.05	1.61e-42	-0.0455243	6.86427e-43	0.0895133	-0.0416025	8.68972e-36	0.16795	0.00176442	0.620391	1.03529	-0.0428122	8.99844e-37	0.143756	-0.0420827	1.03298e-34	0.158346
	cg24947681	COPD	Incident	-0.09	2.11e-42	-0.0886982	1.74178e-42	0.014465	-0.0794681	4.93711e-34	0.117021	0.0120509	0.089061	1.1339	-0.082636	4.97243e-36	0.0818223	-0.0793325	1.43305e-32	0.118528
	cg25197654	COPD	Incident	-0.08	1.21e-41	-0.0759754	3.82846e-41	0.0503071	-0.0663327	3.15563e-31	0.170841	-0.00945487	0.10864	0.881814	-0.0723683	3.02289e-36	0.0953961	-0.0684283	4.97102e-32	0.144646
	cg02451831	COPD	Incident	-0.07	3.21e-41	-0.0720045	2.94264e-41	-0.0286354	-0.0669827	4.56124e-35	0.043104	-0.0136916	0.0131497	0.804405	-0.0687966	2.86864e-36	0.017191	-0.0663477	2.45094e-33	0.0521759
	cg03253449	COPD	Incident	-0.05	4.63e-41	-0.04697	8.02739e-42	0.0605997	-0.037952	1.74011e-27	0.240961	-0.00814935	0.0230642	0.837013	-0.0423702	4.75725e-33	0.152596	-0.0428929	4.31316e-33	0.142141
	cg01764256	COPD	Incident	-0.09	4.86e-41	-0.0914222	2.73494e-41	-0.015802	-0.0751353	6.68152e-28	0.165163	-0.0116267	0.100434	0.870814	-0.0873978	1.6339e-36	0.0289128	-0.0842026	2.38898e-33	0.0644156
	cg10691866	COPD	Incident	-0.06	5.63e-41	-0.0557859	2.43315e-40	0.0702345	-0.0477358	2.0406e-29	0.204403	0.000267106	0.95227	1.00445	-0.0526935	6.01439e-35	0.121774	-0.0509157	3.58527e-32	0.151405
	cg23337648	COPD	Incident	-0.11	6.13e-41	-0.109264	2.6657e-42	0.00668718	-0.0908547	3.536e-29	0.174048	-0.0111361	0.183215	0.898763	-0.101475	9.7409e-36	0.0774963	-0.0952862	8.5992e-31	0.133762
	cg07339236	COPD	Incident	-0.06	1.27e-40	-0.0628709	1.19527e-40	-0.0478491	-0.0570625	2.18366e-33	0.0489581	0.00015276	0.975644	1.00255	-0.058713	1.52134e-34	0.0214492	-0.056917	1.82034e-31	0.0513835
	cg26361535	COPD	Incident	-0.05	4.42e-40	-0.0514458	2.33772e-39	-0.0289156	-0.0472038	3.78495e-33	0.0559235	0.00945856	0.0265381	1.18917	-0.048545	3.524e-34	0.0290996	-0.0461956	1.01872e-30	0.076088
	cg08343624	COPD	Incident	-0.08	5.91e-40	-0.0772783	3.70246e-39	0.0340211	-0.0676319	8.11067e-30	0.154601	-0.00351724	0.570895	0.956034	-0.0696016	4.90277e-31	0.12998	-0.0732961	1.78739e-33	0.0837991
	cg16143121	COPD	Incident	0.09	8.9e-40	0.0923918	2.8641e-40	-0.0265755	0.085573	1.17502e-34	0.0491887	0.0173465	0.0151264	0.807261	0.0859822	4.22808e-34	0.0446424	0.0820033	6.48522e-30	0.0888524
	cg16519923	COPD	Incident	-0.08	2.57e-39	-0.0811995	5.47211e-41	-0.0149932	-0.0593629	1.65964e-22	0.257963	-0.0166586	0.00693366	0.791767	-0.0728938	1.75752e-32	0.0888279	-0.0692058	1.69196e-28	0.134928
	cg01692968	COPD	Incident	-0.06	2.91e-39	-0.059849	3.76011e-39	0.00251607	-0.0558376	7.01646e-34	0.0693741	-0.00523985	0.272338	0.912669	-0.0589571	7.64205e-37	0.017381	-0.0561264	6.1005e-33	0.06456
	cg25292882	COPD	Incident	-0.07	3.05e-39	-0.0674821	2.2084e-39	0.0359694	-0.0610991	3.50594e-32	0.127156	-0.0217559	2.74796e-05	0.689202	-0.0662482	5.18729e-37	0.0535971	-0.0638925	9.05248e-34	0.0872503
	cg20184330	COPD	Incident	-0.07	4.15e-39	-0.0770011	3.5028e-41	-0.100016	-0.0607463	7.5647e-26	0.132196	-0.0136922	0.0196136	0.804397	-0.0707744	3.56558e-34	-0.0110631	-0.0690788	7.58247e-32	0.01316
	cg22440155	COPD	Incident	0.09	5.21e-39	0.0866374	2.17205e-39	0.0373621	0.0790802	1.32898e-32	0.121331	2.65462e-06	0.999696	0.999971	0.0804734	5.6981e-33	0.105851	0.0787398	1.12093e-30	0.125113
	cg17651613	COPD	Incident	-0.04	5.81e-39	-0.0410684	2.37621e-38	-0.0267094	-0.0357527	4.36889e-29	0.106183	0.0019551	0.562443	1.04888	-0.0389905	1.15842e-33	0.025238	-0.0366671	3.6092e-29	0.0833221
	cg03028088	COPD	Incident	-0.09	6.89e-39	-0.0846145	2.6426e-38	0.0598384	-0.0726556	1.34754e-28	0.192716	-0.00839358	0.217389	0.906738	-0.0827898	1.00144e-35	0.0801137	-0.0772448	1.90122e-30	0.141725
	cg00741986	COPD	Incident	-0.1	6.97e-39	-0.101487	1.20442e-40	-0.0148686	-0.0731795	8.85686e-22	0.268205	-0.0215272	0.00529449	0.784728	-0.0870286	1.09169e-29	0.129714	-0.0886023	8.38837e-30	0.113977
	cg20411555	COPD	Incident	-0.06	1.15e-38	-0.0652062	4.27978e-39	-0.0867703	-0.0533501	2.1914e-26	0.110831	-0.00803161	0.120021	0.86614	-0.0605822	7.46564e-33	-0.00970274	-0.0581921	1.13476e-29	0.0301316
	cg04902004	COPD	Incident	-0.1	2.35e-38	-0.0980881	2.04239e-39	0.019119	-0.0795913	6.61026e-26	0.204087	-0.0159122	0.0382088	0.840878	-0.0901753	1.61043e-32	0.0982467	-0.0869281	1.94482e-29	0.130719
	cg02582922	COPD	Incident	-0.04	2.36e-38	-0.0419311	8.39953e-38	-0.0482782	-0.0370462	1.02088e-29	0.073844	-0.0094741	0.00445182	0.763147	-0.0403699	4.29992e-34	-0.00924835	-0.0374749	6.66814e-29	0.0631287
	cg23565821	COPD	Incident	-0.08	2.64e-38	-0.0829656	4.6576e-39	-0.0370701	-0.0649296	3.18276e-24	0.18838	-0.0227009	0.00042035	0.716239	-0.076738	1.27623e-32	0.0407746	-0.075706	4.89679e-31	0.0536752
	cg07995927	COPD	Incident	-0.06	4.71e-38	-0.0576301	1.31384e-39	0.039499	-0.0456831	3.09827e-25	0.238614	-0.0102105	0.0224038	0.829825	-0.0516094	2.18122e-31	0.139843	-0.0507602	1.09076e-29	0.153996
	cg08714510	COPD	Incident	-0.07	7.73e-38	-0.0738209	5.54357e-38	-0.0545849	-0.0655688	4.46235e-30	0.0633025	-0.00210108	0.726813	0.969985	-0.0697333	4.96362e-33	0.00381052	-0.0672573	3.59752e-30	0.0391816
	cg24507742	COPD	Incident	-0.06	1.03e-37	-0.0621145	1.72451e-39	-0.035242	-0.050155	3.55012e-26	0.164083	-0.0193425	4.62175e-05	0.677625	-0.0558347	1.79876e-31	0.0694218	-0.0553165	6.63654e-30	0.0780589
	cg06997537	COPD	Incident	0.08	3.05e-37	0.0840332	1.07969e-39	-0.0504149	0.0642758	1.09868e-23	0.196553	0.0204234	0.00153636	0.744707	0.0734285	7.25129e-30	0.0821439	0.0705164	7.12562e-27	0.118545
	cg05241923	COPD	Incident	-0.08	3.11e-37	-0.0842953	3.55216e-40	-0.053691	-0.0680021	9.35331e-27	0.149974	-0.0293066	3.23604e-06	0.633668	-0.0761259	9.41885e-33	0.0484269	-0.0744799	2.1115e-30	0.0690008
	cg08959878	COPD	Incident	0.08	3.39e-37	0.0841279	4.50066e-37	-0.0515985	0.0687206	6.49349e-25	0.140992	0.024561	0.000239534	0.692987	0.0755026	2.99873e-29	0.0562178	0.0791562	3.50464e-31	0.0105478
	cg07812250	COPD	Incident	-0.06	3.51e-37	-0.0605	2.80416e-37	-0.00833309	-0.0569976	4.30615e-33	0.0500403	-0.00911388	0.0618326	0.848102	-0.0585062	4.50639e-34	0.0248962	-0.0559307	2.01299e-30	0.0678224
	cg17933224	COPD	Incident	-0.1	4.22e-37	-0.101271	2.47955e-37	-0.012713	-0.0847491	3.89e-26	0.152509	-0.0219053	0.00680468	0.780947	-0.097412	1.14725e-33	0.0258804	-0.0939311	1.07043e-30	0.0606888
	cg12303084	COPD	Incident	-0.06	7.38e-37	-0.0596999	3.47146e-37	0.00500097	-0.0499248	4.39358e-26	0.167919	-0.00664341	0.170376	0.889277	-0.0556433	2.11535e-31	0.0726111	-0.0532898	2.61404e-28	0.111836
	cg08709672	COPD	Incident	-0.08	7.51e-37	-0.0770155	2.78089e-36	0.0373065	-0.0669827	1.36934e-27	0.162716	-0.00945616	0.134774	0.881798	-0.0735805	3.12358e-32	0.0802439	-0.0701652	9.89846e-29	0.122935
	cg00007076	COPD	Incident	-0.07	8.35e-37	-0.0747883	1.38305e-36	-0.0684039	-0.0614104	1.55827e-24	0.122709	-0.0102003	0.0946393	0.854281	-0.0689465	2.92105e-30	0.0150505	-0.0696091	6.12637e-30	0.00558489
	cg13753585	COPD	Incident	-0.06	9.21e-37	-0.0558543	1.45653e-36	0.0690944	-0.0494613	1.96183e-28	0.175644	-0.0139874	0.00185239	0.766877	-0.0527308	1.47755e-31	0.121153	-0.0507213	6.92987e-29	0.154646
	cg06521527	COPD	Incident	-0.07	1.03e-36	-0.0702006	6.49786e-38	-0.00286554	-0.0598623	1.32871e-27	0.144825	-0.019648	0.000369275	0.719314	-0.0682553	7.094e-35	0.024924	-0.0623823	1.71213e-28	0.108824
	cg12919873	COPD	Incident	-0.05	1.08e-36	-0.0552469	1.21075e-38	-0.104937	-0.0477356	4.54744e-29	0.0452871	-0.0100136	0.0204117	0.799727	-0.0496356	5.04782e-31	0.0072882	-0.0507594	1.44695e-31	-0.0151884
	cg08902828	COPD	Incident	-0.07	1.27e-36	-0.0709542	1.10932e-36	-0.0136321	-0.0609689	2.29725e-27	0.129016	0.00487274	0.412729	1.06961	-0.0677277	1.17061e-32	0.032461	-0.0634862	3.10574e-28	0.0930542
	cg04414766	COPD	Incident	0.03	1.75e-36	0.0292512	2.19415e-35	0.0249587	0.0248421	9.00084e-26	0.17193	-0.0144701	6.10347e-08	1.48234	0.0280806	1.23462e-31	0.0639798	0.0285396	7.31415e-32	0.0486803
	cg20059012	COPD	Incident	-0.03	1.93e-36	-0.0331116	2.86146e-36	-0.103719	-0.0276503	1.15322e-25	0.078322	-0.00232525	0.39572	0.922492	-0.0317076	2.23009e-32	-0.0569195	-0.0304599	5.35124e-29	-0.015331
	cg10413580	COPD	Incident	-0.07	2.32e-36	-0.0685151	2.36681e-36	0.0212124	-0.0524137	1.86294e-21	0.251233	-0.0105497	0.0591439	0.849289	-0.0637743	1.16783e-30	0.0889382	-0.0628656	3.64114e-29	0.10192
	cg13800216	COPD	Incident	-0.06	2.36e-36	-0.0574001	6.4438e-36	0.0433319	-0.0513599	6.62674e-29	0.144002	-0.0161924	0.000486576	0.730127	-0.0523403	3.25658e-29	0.127662	-0.0572798	5.9298e-34	0.0453374
	cg01926616	COPD	Incident	-0.07	4.41e-36	-0.0726437	7.80916e-37	-0.0377675	-0.0581725	5.32244e-24	0.168964	-0.0108551	0.0646131	0.844927	-0.0659162	9.42535e-30	0.0583406	-0.0657504	1.00613e-28	0.0607083
	cg12474798	COPD	Incident	-0.06	6.56e-36	-0.0567355	4.71191e-36	0.0544075	-0.0472432	6.18832e-25	0.212613	-0.00412714	0.379601	0.931214	-0.0520045	1.94079e-29	0.133259	-0.0505219	1.89589e-27	0.157968
	cg05575921	COPD	Incident	-0.04	9.7e-36	-0.0519007	1.3907e-221	-0.297517	-0.0481951	1.32217e-178	-0.204878	-0.0172886	4.13366e-07	0.567785	-0.0507863	2.29611e-196	-0.269658	-0.0495936	8.7017e-182	-0.23984
	cg14391737	COPD	Incident	-0.07	1.28e-35	-0.091648	1.9968e-173	-0.309257	-0.0832566	2.8762e-137	-0.18938	-0.0341092	3.30833e-15	0.512725	-0.0890261	4.29936e-156	-0.271802	-0.0867402	1.05825e-143	-0.239146
	cg11701312	COPD	Incident	-0.12	1.42e-35	-0.125198	4.66675e-36	-0.0433183	-0.109555	3.38254e-27	0.0870452	-0.0203473	0.0468945	0.830439	-0.116826	1.37729e-30	0.0264469	-0.118301	1.52957e-30	0.0141612
	cg04956244	COPD	Incident	0.14	1.45e-35	0.142607	3.3308e-35	-0.0186197	0.117783	3.50891e-24	0.15869	0.0291413	0.0131003	0.791848	0.130195	1.09644e-28	0.0700386	0.135341	4.26183e-30	0.0332803
	cg02695372	COPD	Incident	-0.07	1.93e-35	-0.0749339	1.32554e-35	-0.0704839	-0.0611834	8.47988e-24	0.125951	-0.013437	0.0287304	0.808043	-0.0699297	2.50301e-30	0.00100462	-0.0705071	5.14244e-30	-0.00724381
	cg01120509	COPD	Incident	-0.07	2.18e-35	-0.0662845	1.87446e-36	0.053078	-0.0577791	5.62884e-28	0.174585	-0.0134425	0.0120493	0.807964	-0.0620729	4.26743e-31	0.113245	-0.0592503	1.25706e-27	0.153567
	cg15228441	COPD	Incident	-0.07	3.1e-35	-0.0690497	1.14805e-34	0.0135757	-0.0629559	5.41012e-29	0.10063	-0.0254425	6.18333e-06	0.636536	-0.0679928	1.0167e-32	0.0286746	-0.0662684	2.73434e-30	0.053308
	cg15396830	COPD	Incident	-0.04	4.84e-35	-0.0401863	1.97953e-35	-0.00465674	-0.0352093	2.27712e-27	0.119767	0.00457257	0.184445	1.11431	-0.0377188	2.37914e-30	0.0570289	-0.0366561	5.86807e-28	0.0835986
	cg24306398	COPD	Incident	-0.08	4.94e-35	-0.0849411	2.89056e-35	-0.0617635	-0.0731478	3.10231e-26	0.0856529	-0.0281714	4.19359e-05	0.647858	-0.0825932	1.7501e-32	-0.0324156	-0.0764519	2.80791e-27	0.0443512
	cg18268027	COPD	Incident	-0.06	5.02e-35	-0.0571672	1.35323e-36	0.0472137	-0.048315	2.18502e-26	0.194751	-0.0108779	0.0180425	0.818702	-0.0540596	3.61697e-32	0.0990074	-0.0515043	1.48003e-28	0.141594
	cg06362176	COPD	Incident	-0.07	5.57e-35	-0.0697388	2.99464e-35	0.0037315	-0.0544761	6.37425e-22	0.221771	-0.0212232	0.00018165	0.696811	-0.0639511	5.44816e-29	0.086413	-0.0641532	2.53453e-28	0.0835251
	cg26271591	COPD	Incident	-0.05	6.24e-35	-0.0551581	6.27104e-35	-0.103162	-0.0439513	9.88685e-23	0.120974	-0.00692742	0.131567	0.861452	-0.051921	3.55256e-30	-0.0384194	-0.0498375	1.65058e-27	0.00325028
	cg15088912	COPD	Incident	-0.05	6.7e-35	-0.0517698	1.48775e-35	-0.0353959	-0.0464105	1.68706e-28	0.0717894	-0.0151182	0.000305704	0.697637	-0.0466549	3.78566e-28	0.066902	-0.0493859	1.17274e-30	0.0122817
	cg13594903	COPD	Incident	-0.06	7.62e-35	-0.0618079	7.3801e-35	-0.0301313	-0.0549698	1.21853e-27	0.0838375	-0.0155045	0.00228194	0.741591	-0.0568694	9.41747e-29	0.0521759	-0.0553827	1.02816e-26	0.0769542
	cg10919522	COPD	Incident	-0.06	1.27e-34	-0.062019	2.57803e-36	-0.0336499	-0.0497005	1.0422e-23	0.171658	-0.0117694	0.0182196	0.803844	-0.0575638	6.0614e-31	0.0406038	-0.0541664	6.34994e-27	0.097226
	cg09465516	COPD	Incident	-0.08	1.29e-34	-0.0828869	3.78962e-35	-0.0360862	-0.0715839	2.98103e-26	0.105201	0.0176506	0.0146359	1.22063	-0.0766609	2.13422e-29	0.0417389	-0.074683	2.7682e-27	0.0664619
	cg20778199	COPD	Incident	-0.05	1.82e-34	-0.0478345	9.73082e-35	0.0433092	-0.0383843	8.06752e-23	0.232315	-0.00338877	0.399951	0.932225	-0.0441397	6.74954e-29	0.117206	-0.0447824	5.94559e-29	0.104352
	cg19832381	COPD	Incident	-0.05	2.25e-34	-0.0538958	2.83011e-35	-0.0779155	-0.0444837	5.43559e-24	0.110326	-0.00208242	0.644561	0.958352	-0.0506409	2.37892e-30	-0.0128179	-0.0480995	7.83643e-27	0.0380091
	cg07251887	COPD	Incident	-0.09	2.32e-34	-0.0908349	6.60179e-35	-0.00927633	-0.0808831	1.10821e-27	0.101299	-0.00552265	0.468457	0.938637	-0.0928135	1.53856e-35	-0.0312616	-0.0832172	3.15549e-28	0.0753641
	cg02920129	COPD	Incident	-0.03	2.55e-34	-0.0265584	1.57814e-33	0.11472	-0.0227585	7.56513e-25	0.241383	0.0111803	4.83929e-06	1.37268	-0.0251292	3.33772e-29	0.162361	-0.0248554	6.11089e-28	0.171487
	cg01406381	COPD	Incident	-0.05	3.1e-34	-0.0481815	2.35156e-35	0.0363705	-0.0395162	4.62203e-24	0.209677	-0.0132847	0.000669437	0.734307	-0.0440678	3.2751e-29	0.118643	-0.0427268	1.84397e-26	0.145464
	cg21913886	COPD	Incident	-0.05	3.99e-34	-0.0527959	3.02376e-34	-0.0559175	-0.0503344	7.80086e-31	-0.00668794	-0.00350973	0.433242	0.929805	-0.0514918	1.78122e-31	-0.0298367	-0.048776	7.41378e-28	0.0244797
	cg16047567	COPD	Incident	-0.06	4.61e-34	-0.0610224	9.26446e-34	-0.0170397	-0.053467	4.71472e-26	0.108883	-0.00980385	0.0572712	0.836602	-0.0600883	5.57197e-32	-0.00147223	-0.0572775	3.81764e-28	0.0453747
	cg27537125	COPD	Incident	-0.06	6.75e-34	-0.0578711	8.5771e-34	0.0354809	-0.048193	1.28418e-23	0.196783	0.000779904	0.875913	1.013	-0.0559859	8.99442e-31	0.0669013	-0.0522957	1.80414e-26	0.128404
	cg01010073	COPD	Incident	-0.06	7.84e-34	-0.0604841	9.41691e-34	-0.00806808	-0.0506805	8.59495e-24	0.155326	-0.00385553	0.455815	0.935741	-0.0562277	2.17439e-28	0.0628709	-0.0559963	1.82512e-27	0.0667287
	cg21575225	COPD	Incident	-0.08	1.14e-33	-0.0835033	1.69807e-36	-0.0437909	-0.0632324	9.93444e-22	0.209595	-0.00599302	0.376424	0.925087	-0.0757429	7.05184e-30	0.0532134	-0.0715012	5.8877e-26	0.106235
	cg16475038	COPD	Incident	-0.07	1.33e-33	-0.0659106	9.34972e-34	0.0584195	-0.052441	1.76509e-21	0.250843	-0.0048315	0.389812	0.930979	-0.0602182	1.88352e-27	0.13974	-0.0600997	8.32224e-27	0.141433
	cg23302214	COPD	Incident	-0.04	1.35e-33	-0.0426382	4.3093e-33	-0.0659559	-0.0387485	2.62744e-27	0.0312886	-0.0107418	0.00280057	0.731456	-0.0393191	2.2979e-27	0.0170217	-0.0396614	2.16606e-27	0.00846388
	cg18405341	COPD	Incident	-0.12	1.44e-33	-0.124874	1.16867e-33	-0.0406188	-0.0981959	5.65563e-21	0.181701	-0.0125842	0.236189	0.895132	-0.112751	6.09118e-27	0.060406	-0.118361	1.08525e-28	0.0136571
	cg03519879	COPD	Incident	-0.11	1.75e-33	-0.116012	4.373e-34	-0.0546546	-0.090865	2.6662e-21	0.173954	-0.0165209	0.0898537	0.84981	-0.108158	3.99234e-29	0.0167446	-0.104769	1.30301e-26	0.0475562
	cg03340878	COPD	Incident	-0.05	2.29e-33	-0.0513933	3.79634e-33	-0.0278652	-0.0463243	5.43461e-27	0.0735137	-0.0116343	0.00733888	0.767315	-0.0496988	4.31466e-30	0.00602407	-0.048593	1.56298e-28	0.0281405
	cg19305903	COPD	Incident	-0.08	2.3e-33	-0.077472	8.61368e-35	0.0316005	-0.0589516	1.72814e-20	0.263105	-0.00270196	0.67824	0.966226	-0.0710175	1.54648e-28	0.112282	-0.0676691	2.98075e-25	0.154136
	cg07178945	COPD	Incident	0.07	3.1e-33	0.0673159	3.43964e-33	0.0383449	0.0611631	3.08134e-27	0.126241	0.0173137	0.00223208	0.752662	0.0610464	1.58321e-26	0.127909	0.0614554	2.4363e-26	0.122065
	cg01005506	COPD	Incident	-0.07	3.52e-33	-0.0691137	3.94476e-33	0.0126608	-0.0589414	4.55208e-24	0.157979	-0.0115563	0.0492946	0.83491	-0.0648533	2.22869e-28	0.0735244	-0.062664	5.02826e-26	0.1048
	cg25103895	COPD	Incident	-0.09	3.52e-33	-0.0892094	2.24957e-33	0.00878411	-0.0708828	5.76728e-21	0.212413	-0.0120902	0.1111	0.865665	-0.0813991	4.68286e-27	0.0955657	-0.0812653	2.04146e-26	0.097052
	cg16758086	COPD	Incident	0.07	6.77e-33	0.0654415	1.24885e-32	0.0651213	0.0561454	3.73204e-24	0.197923	-0.00666302	0.251282	1.09519	0.0606635	2.51771e-27	0.133379	0.0599056	4.02066e-26	0.144206
	cg09251068	COPD	Incident	-0.04	6.81e-33	-0.0405189	2.35511e-32	-0.0129723	-0.0380429	2.19656e-28	0.0489282	-0.0060113	0.0855587	0.849717	-0.0386693	1.26122e-28	0.0332676	-0.0389755	1.31886e-28	0.0256119
	cg15167811	COPD	Incident	-0.04	7.04e-33	-0.0360966	9.59207e-33	0.0975842	-0.0326632	1.1049e-26	0.18342	-0.00511058	0.0989064	0.872236	-0.0349865	7.6448e-30	0.125338	-0.0346244	1.99657e-28	0.134389
	cg25013095	COPD	Incident	-0.07	7.05e-33	-0.0713821	2.12303e-33	-0.0197446	-0.0598976	1.25665e-23	0.14432	-0.0151832	0.0115626	0.783097	-0.0672654	7.40376e-29	0.0390653	-0.063092	5.22268e-25	0.0986854
	cg14335029	COPD	Incident	-0.11	7.8e-33	-0.110651	6.79153e-33	-0.00592028	-0.0954584	1.08104e-24	0.132196	-0.0179398	0.0568749	0.836911	-0.104659	4.62005e-29	0.0485589	-0.107071	1.98135e-29	0.0266317
	cg18871648	COPD	Incident	-0.05	8.66e-33	-0.0540666	1.0671e-34	-0.081333	-0.0426496	4.74453e-22	0.147007	-0.00526116	0.240954	0.894777	-0.0486551	6.87898e-28	0.0268978	-0.0460548	1.50331e-24	0.0789038
	cg14180330	COPD	Incident	-0.07	8.77e-33	-0.0686655	1.52985e-34	0.0190641	-0.0508326	1.78347e-19	0.27382	-0.00662939	0.247268	0.905294	-0.0605007	1.14871e-26	0.135704	-0.0603132	1.18235e-25	0.138383
	cg21393163	COPD	Incident	-0.04	9.13e-33	-0.0408356	1.18151e-32	-0.0208904	-0.0336153	2.22728e-22	0.159618	0.00754359	0.039287	1.18859	-0.0384709	2.34854e-28	0.0382265	-0.038686	8.87605e-28	0.0328512
	cg07943658	COPD	Incident	0.06	9.99e-33	0.065385	2.73385e-33	-0.0897508	0.0578887	4.86183e-26	0.0351878	0.0165381	0.00259256	0.724365	0.060757	5.23788e-28	-0.0126168	0.0605503	2.86238e-27	-0.00917132
	cg26539571	COPD	Incident	-0.04	1.21e-32	-0.0443055	1.22503e-32	-0.107637	-0.0376214	1.01595e-23	0.0594648	0.000550814	0.887115	1.01377	-0.0419545	1.22802e-28	-0.0488635	-0.0409085	1.39659e-26	-0.022713
	cg19404888	COPD	Incident	0.06	1.28e-32	0.0601635	1.05512e-32	-0.00272533	0.0541129	1.30424e-26	0.0981187	0.0168649	0.000913355	0.718918	0.055656	1.80128e-27	0.0723997	0.0550061	5.29528e-26	0.0832321
	cg23435661	COPD	Incident	-0.06	2.02e-32	-0.0564339	1.32814e-32	0.0594343	-0.0444968	1.32533e-20	0.258387	-0.0143648	0.00265255	0.760586	-0.0515627	1.09741e-26	0.140621	-0.0505216	6.45713e-25	0.157974
	cg13784312	COPD	Incident	-0.05	2.33e-32	-0.0484053	3.71044e-34	0.0318943	-0.037471	4.86315e-21	0.250579	-0.00983051	0.014282	0.80339	-0.0448521	6.95222e-29	0.102958	-0.0421001	6.42461e-25	0.157998
	cg00526275	COPD	Incident	-0.07	2.42e-32	-0.0669446	1.69955e-31	0.043649	-0.0580792	9.81444e-24	0.170297	-0.0174475	0.00252597	0.750749	-0.0633747	2.4434e-27	0.0946472	-0.06197	7.3659e-26	0.114714
	cg16033864	COPD	Incident	-0.11	2.71e-32	-0.112361	2.29348e-32	-0.0214635	-0.0829539	4.16452e-18	0.245874	-0.00405787	0.679194	0.96311	-0.100283	2.00094e-25	0.0883352	-0.103334	5.41169e-26	0.0605983
	cg11556164	COPD	Incident	-0.06	3.09e-32	-0.0583709	1.15036e-32	0.0271517	-0.0543892	3.13973e-28	0.0935139	-0.014856	0.00266836	0.752399	-0.0579549	2.32306e-31	0.0340847	-0.0554685	3.15411e-28	0.0755255
	cg10062919	COPD	Incident	-0.14	3.7e-32	-0.138589	1.59981e-31	0.0100801	-0.112072	4.18697e-21	0.199483	-0.000255591	0.983392	0.998174	-0.135748	1.10437e-29	0.0303749	-0.132167	3.07043e-27	0.0559493
	cg14093127	COPD	Incident	-0.05	3.79e-32	-0.0465347	4.68327e-32	0.0693056	-0.0443498	8.77967e-29	0.113004	-0.000584094	0.886541	0.988318	-0.0455643	6.49861e-30	0.0887136	-0.04359	5.24211e-27	0.128199
	cg12609247	COPD	Incident	-0.06	3.9e-32	-0.0608838	2.53362e-32	-0.0147307	-0.0494841	1.54748e-21	0.175266	0.00816771	0.133549	1.13613	-0.0581884	8.33226e-29	0.0301935	-0.0562171	2.43684e-26	0.0630477
	cg17342080	COPD	Incident	-0.06	4.47e-32	-0.0606214	3.61836e-32	-0.0103561	-0.050955	4.57324e-23	0.15075	-0.0121924	0.0191268	0.796793	-0.0564561	3.09359e-27	0.0590651	-0.0543835	9.50355e-25	0.0936088
	cg16201146	COPD	Incident	-0.09	5.34e-32	-0.087315	4.39024e-32	0.0298329	-0.0724186	2.56166e-22	0.195349	-0.00404988	0.596546	0.955001	-0.0795049	4.624e-26	0.116612	-0.0783633	1.46888e-24	0.129296
	cg02786370	COPD	Incident	-0.05	5.48e-32	-0.0547974	1.6928e-34	-0.0959472	-0.0419502	6.95485e-21	0.160996	-0.00791769	0.0790012	0.841646	-0.0465684	4.60112e-25	0.0686318	-0.0469777	1.02895e-24	0.060447
	cg22548335	COPD	Incident	-0.09	5.83e-32	-0.0879761	8.41141e-32	0.0224875	-0.0730715	3.74352e-22	0.188094	-0.01116	0.145589	0.876	-0.0808511	2.78086e-26	0.101655	-0.0839323	2.53804e-27	0.0674188
	cg17565444	COPD	Incident	-0.04	7.64e-32	-0.0442634	2.45269e-32	-0.106586	-0.0372975	3.87399e-23	0.0675622	-0.0120501	0.00134874	0.698746	-0.0413422	1.43232e-27	-0.033556	-0.0402595	2.06848e-25	-0.00648766
	cg01097768	COPD	Incident	-0.09	7.78e-32	-0.0872072	1.47987e-32	0.0310306	-0.0678396	3.66291e-20	0.246227	-0.00666828	0.376683	0.925908	-0.0805049	4.69017e-27	0.105502	-0.0795742	1.03459e-25	0.115842
	cg21900712	COPD	Incident	-0.08	8.34e-32	-0.0839643	1.5764e-32	-0.0495533	-0.0643353	1.17207e-19	0.195809	-0.0155106	0.0307265	0.806118	-0.076441	1.99261e-26	0.0444869	-0.0776977	1.0516e-26	0.028779
	cg01657995	COPD	Incident	-0.05	8.47e-32	-0.0504842	2.6276e-32	-0.00968369	-0.0400118	1.75871e-20	0.199763	-0.0105712	0.0143643	0.788577	-0.0465921	5.64291e-27	0.0681575	-0.0457851	3.04152e-25	0.0842978
	cg03977382	COPD	Incident	-0.03	9.78e-32	-0.0294729	4.47926e-31	0.017571	-0.0281891	1.37008e-28	0.0603642	-0.0037351	0.150331	0.875497	-0.0288968	3.54733e-29	0.0367734	-0.0282079	3.02316e-27	0.0597362
	cg17419818	COPD	Incident	-0.07	1.15e-31	-0.0718305	2.17209e-32	-0.0261501	-0.0627943	6.11764e-25	0.102938	0.013083	0.0421344	1.1869	-0.0697289	6.41697e-30	0.00387352	-0.0635696	1.86151e-24	0.0918625
	cg00010201	COPD	Incident	-0.05	1.32e-31	-0.0486377	1.34159e-31	0.0272469	-0.0424638	4.88857e-24	0.150723	-0.0139096	0.000875992	0.721809	-0.046317	4.48434e-28	0.0736594	-0.0454232	4.07627e-26	0.0915358
	cg24046474	COPD	Incident	-0.06	1.32e-31	-0.0564665	1.35956e-31	0.0588917	-0.0456097	5.83745e-21	0.239839	-0.00790261	0.108648	0.86829	-0.0512515	1.55571e-25	0.145808	-0.0518055	2.19573e-25	0.136575
	cg15114651	COPD	Incident	-0.13	2.07e-31	-0.127466	2.58541e-32	0.0194899	-0.0951265	2.61378e-18	0.268257	-0.0254893	0.0191965	0.803929	-0.119321	1.00062e-27	0.0821492	-0.116827	4.40154e-26	0.101332
	cg22573230	COPD	Incident	-0.07	2.16e-31	-0.0663631	6.11274e-32	0.0519555	-0.0529966	1.0179e-20	0.242906	0.0035688	0.544356	1.05098	-0.0609348	1.91574e-26	0.129502	-0.0595385	2.10157e-24	0.149449
	cg04716530	COPD	Incident	-0.07	2.4e-31	-0.068151	1.45498e-32	0.0264143	-0.0505571	1.13903e-18	0.277756	-0.0164441	0.00425677	0.765084	-0.0587374	5.09156e-24	0.160894	-0.0592862	9.11019e-24	0.153054
	cg16254756	COPD	Incident	-0.11	3.02e-31	-0.108449	8.25831e-32	0.0141014	-0.0896591	4.91308e-22	0.184917	-0.019099	0.0417698	0.826373	-0.103346	3.49346e-28	0.0604905	-0.101228	1.30296e-26	0.0797423
	cg17588460	COPD	Incident	-0.08	3.09e-31	-0.0827733	3.39612e-31	-0.034666	-0.0736388	8.60904e-25	0.0795146	0.00935619	0.210754	1.11695	-0.0796093	2.98252e-28	0.00488407	-0.0764924	1.06228e-25	0.0438456
	cg06972908	COPD	Incident	-0.09	3.39e-31	-0.0854315	3.45035e-31	0.0507609	-0.0645971	2.10624e-18	0.282254	-0.0308854	2.48506e-05	0.656829	-0.0803135	5.77644e-27	0.107628	-0.0783962	3.94965e-25	0.128931
	cg22721423	COPD	Incident	-0.06	3.7e-31	-0.0607134	1.68975e-31	-0.0118906	-0.0495047	3.66189e-21	0.174921	-0.00913387	0.0843727	0.847769	-0.0580185	4.49253e-28	0.0330255	-0.0555881	3.5154e-25	0.0735311
	cg20842915	COPD	Incident	-0.05	4.19e-31	-0.0560955	3.66256e-32	-0.121909	-0.0495902	3.3443e-25	0.0081969	-0.0114398	0.0171317	0.771204	-0.0498943	4.49206e-25	0.00211494	-0.048574	3.57919e-23	0.0285194
	cg03636183	COPD	Incident	-0.08	4.82e-31	-0.117071	7.83923e-202	-0.463386	-0.108372	6.65044e-164	-0.354644	-0.0396378	3.15683e-10	0.504528	-0.113127	3.78858e-177	-0.414087	-0.110776	1.99906e-165	-0.384704
	cg04368724	COPD	Incident	0.06	5.7e-31	0.0596907	4.72055e-31	0.00515488	0.0501147	3.93159e-22	0.164755	0.00123894	0.815817	0.979351	0.0532373	2.66856e-24	0.112711	0.0548652	5.59867e-25	0.0855794
	cg00819417	COPD	Incident	-0.05	5.94e-31	-0.0548549	5.73046e-31	-0.0970977	-0.0474054	2.00633e-23	0.0518916	-0.00239631	0.623743	0.952074	-0.0519736	4.00848e-27	-0.0394722	-0.0509229	1.64739e-25	-0.0184577
	cg23407476	COPD	Incident	-0.13	6.47e-31	-0.125662	7.28593e-31	0.0333663	-0.0996234	9.12783e-20	0.233666	-0.0198489	0.0727731	0.847316	-0.117772	1.55011e-26	0.0940619	-0.116221	3.76215e-25	0.105996
	cg23409325	COPD	Incident	-0.06	6.83e-31	-0.0566117	5.76345e-32	0.0564712	-0.0464506	1.10159e-21	0.225823	0.00507249	0.313739	1.08454	-0.0504499	6.4019e-25	0.159169	-0.0495848	1.66813e-23	0.173587
	cg19136686	COPD	Incident	-0.06	9.52e-31	-0.0601916	2.25062e-30	-0.00319373	-0.0479514	9.89031e-20	0.20081	-0.017651	0.000814426	0.705816	-0.0556598	1.87616e-25	0.0723369	-0.0571625	3.87172e-26	0.0472918
	cg03461577	COPD	Incident	-0.04	1.04e-30	-0.0365459	8.29103e-31	0.0863522	-0.0343211	5.64765e-27	0.141974	-0.0122976	0.000100206	0.692561	-0.0336862	1.7837e-25	0.157844	-0.0325395	1.94869e-23	0.186512
	cg03877706	COPD	Incident	-0.04	1.08e-30	-0.0387942	3.1733e-31	0.030144	-0.036218	6.12466e-27	0.0945488	-0.00770188	0.0226099	0.807453	-0.0362235	1.52549e-26	0.0944124	-0.0373563	2.11728e-27	0.0660916
	cg20244340	COPD	Incident	-0.05	1.29e-30	-0.0515916	3.20052e-31	-0.0318318	-0.0388968	4.93318e-18	0.222064	-0.00823991	0.0677987	0.835202	-0.0470029	2.14953e-25	0.0599428	-0.0464671	3.05415e-24	0.0706583
	cg04018738	COPD	Incident	0.04	1.31e-30	0.0352305	4.07796e-30	0.119238	0.0321617	5.1843e-25	0.195957	0.000248354	0.938017	0.993791	0.0320027	2.40574e-24	0.199932	0.0323832	2.77787e-24	0.190419
	cg26306522	COPD	Incident	-0.08	1.67e-30	-0.0776698	8.52987e-31	0.0291274	-0.0646196	1.98467e-21	0.192255	-0.0199401	0.00323383	0.750749	-0.0700011	2.57794e-24	0.124986	-0.0706728	2.0605e-24	0.11659
	cg24478949	COPD	Incident	0.06	1.79e-30	0.0564166	9.86898e-30	0.0597236	0.0495601	3.7781e-23	0.173998	0.017096	0.000612932	0.715067	0.0552473	7.32978e-28	0.0792114	0.0510677	2.09973e-23	0.148872
	cg07267541	COPD	Incident	-0.06	1.82e-30	-0.0619025	8.3786e-31	-0.031708	-0.0576174	1.76644e-26	0.0397108	-0.00284736	0.606151	0.952544	-0.0588612	4.85212e-27	0.0189806	-0.0577211	1.75381e-25	0.037981
	cg15344028	COPD	Incident	-0.05	1.85e-30	-0.0481793	1.73728e-31	0.036413	-0.0445476	5.7271e-27	0.109048	-0.0145223	0.000430619	0.709554	-0.044108	7.21189e-26	0.117841	-0.0441509	3.20392e-25	0.116982
	cg20070323	COPD	Incident	-0.05	2.13e-30	-0.0537458	5.67645e-31	-0.0749158	-0.0429926	3.01321e-20	0.140149	-0.0122752	0.00865416	0.754496	-0.0491797	1.91452e-25	0.0164052	-0.048423	4.55762e-24	0.0315403
	cg15074033	COPD	Incident	0.04	2.18e-30	0.0414004	3.55445e-31	-0.0350094	0.0346711	2.31638e-22	0.133224	0.0140295	7.73672e-05	0.649261	0.0378394	1.39077e-25	0.0540145	0.0356527	2.22474e-22	0.108681
	cg19578936	COPD	Incident	-0.1	2.34e-30	-0.0985072	5.97031e-30	0.0149282	-0.080043	7.10949e-20	0.19957	-0.0341677	7.72797e-05	0.658323	-0.0947347	6.86344e-27	0.0526533	-0.0932178	1.14283e-25	0.067822
	cg22744280	COPD	Incident	0.08	2.58e-30	0.0827733	6.40342e-30	-0.034666	0.0748602	1.30189e-24	0.0642478	0.00662438	0.375023	0.917195	0.0795459	6.58655e-27	0.00567685	0.076631	1.94493e-24	0.0421122
	cg10172979	COPD	Incident	-0.05	2.75e-30	-0.0479558	2.15077e-30	0.0408849	-0.0429749	3.56469e-24	0.140502	-0.0160832	0.000118474	0.678336	-0.0452995	2.92421e-26	0.0940093	-0.0475265	2.76686e-28	0.0494695
	cg07390844	COPD	Incident	-0.06	3.08e-30	-0.0585718	2.24643e-29	0.0238027	-0.0518648	1.8684e-23	0.135587	-0.0035614	0.502442	0.940643	-0.0557911	2.24624e-26	0.070149	-0.0568823	1.34039e-26	0.0519621
	cg15241876	COPD	Incident	-0.1	3.48e-30	-0.0961311	5.03614e-30	0.0386892	-0.0733552	8.33894e-18	0.266448	0.00381315	0.663698	1.03813	-0.0936804	1.05205e-27	0.0631962	-0.0915858	7.46899e-26	0.0841421
	cg26655506	COPD	Incident	-0.06	4.49e-30	-0.0555975	1.55794e-30	0.0733747	-0.042467	2.7937e-18	0.292217	-0.00924452	0.0596007	0.845925	-0.0505046	9.03624e-25	0.158257	-0.0497355	2.51569e-23	0.171075
	cg07626482	COPD	Incident	-0.08	4.53e-30	-0.0812227	1.51713e-30	-0.0152832	-0.0650499	7.13276e-20	0.186876	-0.0133584	0.0619665	0.83302	-0.0769729	9.09499e-27	0.0378389	-0.0734124	5.29733e-24	0.0823456
	cg21140898	COPD	Incident	-0.04	4.68e-30	-0.0437942	5.36786e-30	-0.0948548	-0.0414433	1.03951e-26	-0.0360817	0.00381181	0.342799	1.0953	-0.0405555	3.15519e-25	-0.0138878	-0.0381802	4.71491e-22	0.045495
	cg02259246	COPD	Incident	-0.06	4.79e-30	-0.058848	4.05887e-30	0.0191999	-0.0477993	4.08406e-20	0.203346	-0.00696476	0.185413	0.883921	-0.0569552	1.64369e-27	0.0507467	-0.0542149	2.82287e-24	0.0964181
	cg15051432	COPD	Incident	-0.05	4.98e-30	-0.0526066	6.6876e-31	-0.0521322	-0.043373	2.57479e-21	0.13254	-0.00775691	0.092571	0.844862	-0.0466228	6.0162e-24	0.0675438	-0.0459694	1.06474e-22	0.0806124
	cg03671075	COPD	Incident	-0.04	5.22e-30	-0.0436316	2.85344e-31	-0.0907909	-0.036355	3.75827e-22	0.0911246	-0.0109986	0.00349196	0.725035	-0.0414726	1.29946e-27	-0.0368145	-0.0371473	4.56815e-22	0.0713163
	cg05704547	COPD	Incident	0.06	5.52e-30	0.0586023	4.6326e-30	0.0232954	0.052635	2.19009e-24	0.122749	0.00974408	0.0619377	0.837599	0.0547869	8.53594e-26	0.0868843	0.051994	1.03524e-22	0.133433
	cg25163837	COPD	Incident	-0.06	5.6e-30	-0.0572513	4.47501e-31	0.0458117	-0.0445832	2.55521e-19	0.256947	-0.0133957	0.00693198	0.776738	-0.0528966	3.86297e-26	0.11839	-0.0502186	5.90686e-23	0.163024
	cg01641754	COPD	Incident	-0.05	5.78e-30	-0.0507314	4.20277e-31	-0.0146284	-0.0419114	1.67e-21	0.161772	-0.0039136	0.380187	0.921728	-0.046296	1.40926e-25	0.07408	-0.0457476	2.88051e-24	0.0850486
	cg17619755	COPD	Incident	0.04	6.56e-30	0.0395634	1.38269e-29	0.0109147	0.0355439	3.66368e-23	0.111401	-0.00251334	0.490878	1.06283	0.0359149	1.08707e-23	0.102127	0.0366882	4.12971e-24	0.0827952
	cg00548098	COPD	Incident	-0.07	6.62e-30	-0.0673119	2.32186e-30	0.0384011	-0.0591829	3.76036e-23	0.15453	-0.00879475	0.141138	0.874361	-0.0624441	2.66482e-25	0.107942	-0.0631787	1.82069e-25	0.0974472
	cg11347475	COPD	Incident	-0.08	7.05e-30	-0.0851809	5.9107e-30	-0.0647607	-0.0672204	6.88524e-19	0.159745	-0.0164689	0.0297584	0.794139	-0.078464	6.53812e-25	0.0191996	-0.0784928	2.82394e-24	0.0188394
	cg16391678	COPD	Incident	-0.07	7.3e-30	-0.0703212	4.65977e-31	-0.00458866	-0.0532944	1.34027e-18	0.238651	-0.0136038	0.0257399	0.80566	-0.0607275	3.91194e-23	0.132465	-0.0629673	6.6311e-24	0.100467
	cg05221370	COPD	Incident	-0.05	1.06e-29	-0.051046	7.33192e-30	-0.0209204	-0.04596	2.12993e-24	0.0808007	0.00333639	0.475759	1.06673	-0.0477807	1.22625e-25	0.0443855	-0.0474635	7.67809e-25	0.0507303
	cg16288101	COPD	Incident	-0.03	1.09e-29	-0.0296158	2.30818e-29	0.0128082	-0.0259066	1.72559e-22	0.136448	-0.00969065	0.00022736	0.676978	-0.028584	1.46652e-26	0.0472003	-0.0283278	1.07359e-25	0.0557386
	cg02297838	COPD	Incident	-0.07	1.11e-29	-0.0659671	1.48893e-29	0.0576135	-0.0552683	5.86273e-21	0.210453	-0.0266898	4.10728e-06	0.618717	-0.0612329	7.0577e-25	0.125244	-0.0595643	5.78081e-23	0.149081
	cg18579379	COPD	Incident	-0.05	1.11e-29	-0.0535993	1.64521e-30	-0.0719862	-0.0420576	3.9779e-19	0.158848	-0.0101112	0.0320411	0.797776	-0.0491042	4.53103e-25	0.0179163	-0.0474928	7.73504e-23	0.0501443
	cg06299644	COPD	Incident	-0.06	1.13e-29	-0.0584651	4.05954e-30	0.0255809	-0.0502689	2.30255e-22	0.162185	-0.0105902	0.0413284	0.823497	-0.0559484	7.12356e-27	0.0675261	-0.0527542	1.67964e-23	0.120763
	cg23480021	COPD	Incident	0.02	1.14e-29	0.0210157	5.61483e-29	-0.0507831	0.0176883	7.69442e-21	0.115583	-0.0126185	1.86094e-09	1.63092	0.0198868	2.44863e-25	0.00565913	0.0202644	1.28777e-25	-0.0132223
	cg01744331	COPD	Incident	-0.05	1.18e-29	-0.0463731	2.97188e-30	0.0725389	-0.0413811	2.34487e-24	0.172379	-0.00279867	0.500082	0.944027	-0.0444394	9.35984e-27	0.111212	-0.041295	3.50638e-23	0.174101
	cg26655345	COPD	Incident	-0.03	1.3e-29	-0.0302794	3.44286e-30	-0.00931378	-0.0250403	5.19786e-21	0.165323	-0.00638249	0.0169752	0.78725	-0.0273136	3.83658e-24	0.0895477	-0.0276639	3.07632e-24	0.0778688
	cg15022400	COPD	Incident	-0.05	1.31e-29	-0.0546791	1.07062e-29	-0.0935828	-0.0451619	1.82529e-20	0.0967614	-0.00885006	0.07095	0.822999	-0.0517415	7.02238e-26	-0.0348304	-0.0507263	2.60049e-24	-0.0145265
	cg04179000	COPD	Incident	-0.11	1.61e-29	-0.114825	9.66227e-30	-0.043866	-0.094467	3.26323e-20	0.141209	0.00300878	0.774506	1.02735	-0.109367	2.59733e-26	0.00575396	-0.106484	1.92856e-24	0.0319605
	cg11927233	COPD	Incident	-0.05	1.61e-29	-0.0531544	3.77984e-29	-0.0630885	-0.0418711	1.77661e-18	0.162578	-0.00762324	0.112863	0.847535	-0.0472961	1.14527e-22	0.054077	-0.0492653	4.12492e-24	0.0146939
	cg19089201	COPD	Incident	0.02	1.85e-29	0.024608	5.65989e-30	-0.230399	0.0219612	5.85954e-24	-0.0980586	-0.00594812	0.0097904	1.29741	0.0215275	2.49101e-22	-0.0763752	0.0208343	1.4848e-20	-0.0417172
	cg20328799	COPD	Incident	0.07	2.19e-29	0.0742232	1.54197e-30	-0.0603317	0.0628785	5.35938e-22	0.101736	0.000111682	0.986608	0.998405	0.0680205	3.26035e-25	0.0282779	0.067016	8.61639e-24	0.0426293
	cg18404213	COPD	Incident	-0.1	2.68e-29	-0.100109	3.29327e-30	-0.0010873	-0.0754389	9.7337e-18	0.245611	-0.0133763	0.131709	0.866237	-0.0874017	7.42005e-23	0.125983	-0.0868295	5.64272e-22	0.131705
	cg01444574	COPD	Incident	0.05	2.9e-29	0.0548945	2.46078e-30	-0.0978905	0.043609	9.71461e-20	0.127819	0.0176053	0.00022498	0.647894	0.0485925	2.03546e-23	0.0281505	0.0472779	1.09095e-21	0.0544421
	cg04284610	COPD	Incident	-0.07	4.04e-29	-0.0728237	2.32935e-28	-0.0403387	-0.0705667	1.74732e-26	-0.00809614	-0.0183142	0.00564121	0.738368	-0.0695853	2.81115e-25	0.00592383	-0.0683229	5.73484e-24	0.0239592
	cg14165660	COPD	Incident	0.08	5e-29	0.0782782	5.24104e-28	0.021522	0.0645508	2.53489e-19	0.193115	0.0167787	0.0195821	0.790266	0.0727101	1.00528e-23	0.091124	0.0734715	1.56942e-23	0.0816059
	cg21766592	COPD	Incident	-0.04	5.04e-29	-0.0453607	1.03779e-30	-0.134018	-0.0329886	6.39534e-17	0.175284	-0.00933553	0.0180015	0.766612	-0.0408719	9.41652e-25	-0.0217971	-0.0385003	1.78354e-21	0.0374933
	cg10750182	COPD	Incident	-0.1	5.07e-29	-0.0985189	4.10201e-29	0.0148114	-0.0948341	5.6665e-27	0.0516594	0.0092207	0.313866	1.09221	-0.0938847	6.40146e-26	0.0611526	-0.089765	3.97312e-23	0.10235
	cg22851561	COPD	Incident	-0.06	5.43e-29	-0.062244	2.23453e-28	-0.0374	-0.0508292	2.93385e-19	0.152847	-0.0169372	0.00270988	0.717713	-0.060936	1.58626e-26	-0.0155994	-0.0591437	1.58239e-24	0.0142718
	cg14227037	COPD	Incident	-0.05	5.84e-29	-0.0511082	9.44621e-30	-0.0221638	-0.0446188	7.63271e-23	0.107623	-0.00789817	0.0832716	0.842037	-0.0487303	1.4708e-26	0.0253945	-0.0464023	1.57265e-23	0.0719548
	cg26844633	COPD	Incident	-0.05	6.05e-29	-0.0508607	3.5841e-29	-0.017215	-0.0430949	3.87879e-21	0.138102	-0.00370852	0.424199	0.92583	-0.0447934	2.93176e-22	0.104133	-0.0460747	7.70156e-23	0.0785057
	cg03384915	COPD	Incident	-0.06	6.06e-29	-0.0569556	9.38071e-29	0.0507396	-0.0550652	7.67364e-27	0.0822463	-0.0125651	0.0145956	0.790581	-0.0544977	7.97255e-26	0.0917047	-0.0550883	1.35889e-25	0.081861
	cg03646329	COPD	Incident	-0.04	6.76e-29	-0.041385	2.12702e-29	-0.0346259	-0.0351365	1.92216e-21	0.121588	-0.0155676	1.97771e-05	0.610809	-0.0368472	7.73299e-23	0.0788205	-0.0381109	7.09242e-24	0.0472275
	cg20684110	COPD	Incident	-0.06	6.8e-29	-0.0613346	7.45206e-29	-0.0222441	-0.0498065	3.84058e-19	0.169892	-0.00374252	0.506202	0.937625	-0.0568388	4.23574e-24	0.0526864	-0.0544851	6.90544e-22	0.0919146
	cg08549335	COPD	Incident	-0.05	7.05e-29	-0.0505943	4.19999e-30	-0.0118868	-0.0435869	1.01858e-22	0.128262	-0.0128519	0.0037955	0.742962	-0.0469124	1.67319e-25	0.0617516	-0.0451325	3.65964e-23	0.0973506
	cg19372602	COPD	Incident	-0.06	7.24e-29	-0.059299	3.87182e-28	0.0116841	-0.0506737	6.54561e-21	0.155438	-0.0120164	0.0271128	0.799727	-0.0588166	5.48042e-27	0.0197234	-0.0564403	2.01393e-24	0.0593282
	cg23621097	COPD	Incident	0.04	7.63e-29	0.0362798	1.37615e-29	0.0930038	0.0289763	2.24355e-19	0.275593	0.00953899	0.00302668	0.761525	0.0327608	1.06738e-23	0.180979	0.0305743	3.0416e-20	0.235643
	cg11148876	COPD	Incident	-0.06	8.12e-29	-0.0608944	7.43975e-29	-0.0149061	-0.049376	3.34255e-19	0.177067	-0.0144097	0.00870066	0.759838	-0.05846	5.74495e-26	0.0256662	-0.0571626	3.75179e-24	0.0472895
	cg10217853	COPD	Incident	-0.03	8.34e-29	-0.0296508	1.61806e-29	0.0116404	-0.0250769	2.01405e-21	0.164104	-0.00775532	0.00326096	0.741489	-0.028546	1.18326e-26	0.0484675	-0.0262046	4.03073e-22	0.126513
	cg06888756	COPD	Incident	-0.06	8.47e-29	-0.0655259	2.3897e-29	-0.0920983	-0.0591667	4.95245e-24	0.0138876	-0.00241535	0.68619	0.959744	-0.0614011	4.23184e-25	-0.0233516	-0.0585043	1.86863e-22	0.0249282
	cg25607249	COPD	Incident	-0.05	1.37e-28	-0.049887	7.29111e-30	0.00225976	-0.0387603	1.3865e-18	0.224794	-0.0124649	0.00456181	0.750702	-0.0457722	7.48479e-25	0.0845565	-0.0432076	1.47154e-21	0.135849
	cg25530474	COPD	Incident	0.11	1.5e-28	0.1152	8.90631e-29	-0.0472763	0.0969398	2.13206e-20	0.118729	0.0127441	0.225886	0.884145	0.102706	1.35234e-22	0.0663123	0.104275	2.44403e-22	0.0520424
	cg25323554	COPD	Incident	-0.07	1.91e-28	-0.0733469	1.94806e-28	-0.047813	-0.0596214	4.31522e-19	0.148266	-0.012549	0.0612308	0.820728	-0.0712518	4.05875e-26	-0.0178835	-0.0698059	1.27919e-24	0.00277326
	cg06595162	COPD	Incident	-0.09	2.22e-28	-0.0898699	2.26355e-28	0.0014456	-0.0749997	5.1474e-20	0.16667	-0.0101373	0.220446	0.887364	-0.0852606	4.70378e-25	0.0526601	-0.0790554	4.21951e-21	0.121606
	cg05438378	COPD	Incident	-0.05	2.34e-28	-0.0491792	2.14041e-29	0.0164164	-0.0418132	2.68352e-21	0.163736	-0.00445908	0.314909	0.910818	-0.0451472	2.57615e-24	0.0970555	-0.0441265	1.09909e-22	0.11747
	cg12144393	COPD	Incident	-0.06	2.67e-28	-0.0599514	2.75232e-29	0.00081047	-0.0460646	8.29106e-18	0.232256	-0.00538903	0.319816	0.910183	-0.0529446	1.15973e-22	0.11759	-0.0539967	6.94997e-23	0.100054
	cg07573872	COPD	Incident	-0.06	2.68e-28	-0.0593836	1.96773e-30	0.0102739	-0.0436133	4.76899e-17	0.273112	-0.0173057	0.000715075	0.711572	-0.0514393	6.34984e-23	0.142678	-0.0512849	5.08989e-22	0.145251
	cg15857661	COPD	Incident	-0.06	2.73e-28	-0.0579838	2.33065e-28	0.033603	-0.0503845	1.34175e-21	0.160258	-0.012527	0.017729	0.791217	-0.0539287	5.84829e-24	0.101188	-0.0533514	6.36634e-23	0.11081
	cg13976502	COPD	Incident	-0.08	2.86e-28	-0.082575	6.41212e-29	-0.0321871	-0.0658989	8.79979e-19	0.176263	-0.0218013	0.0032472	0.727484	-0.078199	2.15442e-25	0.0225127	-0.0778781	1.48366e-24	0.0265236
	cg07958818	COPD	Incident	-0.09	3.16e-28	-0.0926866	2.93623e-28	-0.0298516	-0.0760729	2.4314e-19	0.154746	-0.0240785	0.00419485	0.732461	-0.0927283	1.57535e-27	-0.0303142	-0.0849257	7.60994e-23	0.0563812
	cg09848445	COPD	Incident	-0.04	3.3e-28	-0.0397067	1.2168e-27	0.00733278	-0.0365737	1.10926e-23	0.085658	-0.00593603	0.107401	0.851599	-0.0369754	1.7589e-23	0.0756144	-0.038156	1.83691e-24	0.046101
	cg05331214	COPD	Incident	-0.06	3.34e-28	-0.0616669	4.01581e-28	-0.0277823	-0.0483207	1.11661e-17	0.194655	-0.00292593	0.610442	0.951234	-0.0551146	4.21061e-22	0.0814236	-0.0556153	7.33779e-22	0.0730791
	cg18446336	COPD	Incident	-0.04	3.48e-28	-0.0430255	2.4597e-28	-0.0756364	-0.038123	1.86629e-22	0.0469254	-0.0124597	0.00137311	0.688507	-0.0408659	6.07984e-25	-0.0216475	-0.0386876	3.88554e-22	0.0328088
	cg09098393	COPD	Incident	-0.05	3.63e-28	-0.0535008	3.65054e-28	-0.0700151	-0.0451376	2.29422e-20	0.0972481	-0.00289941	0.560138	0.942012	-0.0513622	3.24401e-25	-0.0272434	-0.0499652	1.93228e-23	0.000695608
	cg23667432	COPD	Incident	-0.08	3.75e-28	-0.0841298	1.61085e-28	-0.0516221	-0.0668218	2.16777e-18	0.164727	0.000365727	0.962693	1.00457	-0.075394	1.48337e-22	0.0575749	-0.0746185	1.44786e-21	0.0672687
	cg21566642	COPD	Incident	-0.06	3.87e-28	-0.0851571	3.67879e-190	-0.419286	-0.0782028	1.74221e-151	-0.303381	-0.0171727	0.000633979	0.713788	-0.0826168	2.1079e-167	-0.376947	-0.0800738	1.4493e-152	-0.334564
	cg03547355	COPD	Incident	-0.11	4.09e-28	-0.107563	3.48047e-28	0.0221539	-0.100519	2.30489e-24	0.0861951	0.00873846	0.389064	1.07944	-0.104756	4.47323e-26	0.0476695	-0.105072	1.13862e-25	0.0448039
	cg19717773	COPD	Incident	-0.03	4.28e-28	-0.0319171	3.69907e-28	-0.0639031	-0.0281747	3.43089e-22	0.060845	-0.00784551	0.00701084	0.738483	-0.0297562	6.30558e-24	0.00812504	-0.0284678	1.29436e-21	0.0510743
	cg19713429	COPD	Incident	-0.05	4.51e-28	-0.0506717	2.0004e-28	-0.0134343	-0.0432928	6.04599e-21	0.134144	-0.00807541	0.0809071	0.838492	-0.0477649	9.47438e-25	0.0447028	-0.045543	3.40735e-22	0.0891401
	cg22014359	COPD	Incident	-0.07	4.8e-28	-0.064713	2.47895e-27	0.075529	-0.0548401	9.71077e-20	0.21657	-0.00767615	0.205241	0.890341	-0.0638634	7.66894e-26	0.087665	-0.0592801	4.17191e-22	0.153141
	cg10619342	COPD	Incident	0.05	5.1e-28	0.0479872	4.3907e-28	0.0402556	0.0417261	1.26017e-21	0.165478	0.00968019	0.0276782	0.806396	0.0429695	4.08492e-22	0.140609	0.0443377	7.39168e-23	0.113245
	cg27650500	COPD	Incident	-0.08	5.46e-28	-0.0829299	6.71316e-28	-0.0366241	-0.0666337	2.32741e-18	0.167078	0.00349666	0.654919	1.04371	-0.0797048	2.60299e-25	0.00369018	-0.0758173	1.91147e-22	0.0522835
	cg23583523	COPD	Incident	-0.06	5.76e-28	-0.0563081	7.49546e-28	0.0615324	-0.0438995	2.61865e-17	0.268342	0.0183682	0.000839751	1.30614	-0.0532545	1.80924e-24	0.112425	-0.0525454	3.98373e-23	0.124244
	cg08792700	COPD	Incident	-0.04	6.07e-28	-0.0432719	8.03769e-29	-0.0817981	-0.0353184	1.5462e-19	0.117039	-9.96239e-05	0.980019	0.997509	-0.0382099	2.24831e-22	0.0447513	-0.0375827	3.4318e-21	0.0604332
	cg16545019	COPD	Incident	0.05	6.68e-28	0.0509989	1.43684e-27	-0.0199772	0.0417724	7.66044e-19	0.164553	0.00767667	0.105986	0.846467	0.0438293	4.33987e-20	0.123414	0.0460713	1.6128e-21	0.0785747
	cg15167754	COPD	Incident	-0.08	6.82e-28	-0.0785914	4.02006e-28	0.017608	-0.0576442	1.56747e-15	0.279448	-0.0101684	0.160939	0.872896	-0.072748	1.52172e-23	0.0906504	-0.0728393	9.23189e-23	0.0895089
	cg11742305	COPD	Incident	-0.05	7.14e-28	-0.0513657	5.63622e-28	-0.027314	-0.0442816	5.2611e-21	0.114368	-0.00435241	0.361645	0.912952	-0.0482866	3.91671e-24	0.0342676	-0.0494545	1.2749e-24	0.0109101
	cg12873476	COPD	Incident	-0.05	7.99e-28	-0.0537947	2.263e-27	-0.0758941	-0.0450713	2.15455e-19	0.0985735	0.00805265	0.120654	1.16105	-0.0516099	1.07554e-24	-0.032199	-0.0485449	1.73034e-21	0.0291014
	cg24035417	COPD	Incident	0.11	8.03e-28	0.115947	3.05105e-28	-0.0540645	0.0907806	5.88402e-18	0.174722	0.0286556	0.00659044	0.739495	0.103876	2.49469e-22	0.0556761	0.0990712	6.46013e-20	0.0993527
	cg26769493	COPD	Incident	-0.06	8.28e-28	-0.0588867	5.48036e-28	0.018555	-0.0504576	1.05451e-20	0.159041	-0.0112712	0.0371506	0.812146	-0.0572955	7.29328e-26	0.0450745	-0.0542347	6.80772e-23	0.0960881
	cg13709639	COPD	Incident	-0.06	8.35e-28	-0.0589846	3.49958e-29	0.0169231	-0.0458716	3.25943e-18	0.235474	-0.0118955	0.0245171	0.801742	-0.050906	1.88442e-21	0.151566	-0.0501987	2.36009e-20	0.163355
	cg04481318	COPD	Incident	-0.07	8.8e-28	-0.0687796	6.92549e-28	0.017434	-0.0553439	1.54705e-18	0.209372	-0.0220669	0.00042478	0.684758	-0.0656002	7.63492e-25	0.0628539	-0.0668264	3.31435e-25	0.0453371
	cg08252882	COPD	Incident	0.08	8.82e-28	0.0862158	3.37097e-29	-0.0776977	0.0802475	2.45673e-25	-0.00309391	-0.000674539	0.932014	1.00843	0.0768603	7.77047e-23	0.0392467	0.076329	6.96363e-22	0.0458881
	cg26332838	COPD	Incident	-0.06	8.87e-28	-0.0561992	2.28354e-27	0.0633461	-0.0552742	2.76473e-26	0.0787634	0.000666863	0.900403	1.01111	-0.0546235	2.3355e-25	0.0896082	-0.0534414	8.67924e-24	0.109311
	cg15144237	COPD	Incident	-0.06	1.11e-27	-0.0634232	2.1938e-28	-0.0570529	-0.0514908	6.17414e-19	0.14182	-0.0138361	0.016131	0.769399	-0.0580799	1.87128e-23	0.032001	-0.0561244	1.29525e-21	0.0645926
	cg01201120	COPD	Incident	-0.06	1.17e-27	-0.0586461	1.04156e-27	0.0225652	-0.0498983	3.47359e-20	0.168361	-0.0214762	5.71163e-05	0.642064	-0.0559135	1.37217e-24	0.0681079	-0.0518726	9.51246e-21	0.135457
	cg15441605	COPD	Incident	-0.05	1.26e-27	-0.0535471	1.728e-27	-0.070942	-0.0505689	1.4435e-24	-0.0113772	0.00283044	0.578593	1.05661	-0.053451	1.37258e-26	-0.0690201	-0.0505734	3.17526e-23	-0.0114671
	cg13951797	COPD	Incident	-0.07	1.44e-27	-0.0676205	8.41415e-28	0.0339922	-0.0543525	3.60236e-18	0.223535	-0.00493257	0.433848	0.929535	-0.0605958	6.68424e-22	0.134346	-0.0611327	8.76593e-22	0.126676
	cg02186444	COPD	Incident	0.08	1.54e-27	0.0802717	7.73267e-27	-0.0033959	0.0699715	1.85836e-20	0.125356	0.0196429	0.00888797	0.754463	0.0756525	3.03473e-23	0.0543437	0.0754375	2.07714e-22	0.0570317
	cg10190813	COPD	Incident	-0.06	1.57e-27	-0.0610602	4.84842e-28	-0.0176693	-0.0534385	1.54162e-21	0.109358	-0.00823965	0.143729	0.862672	-0.0586361	3.41085e-25	0.0227315	-0.0543487	2.29375e-21	0.0941883
	cg05198378	COPD	Incident	-0.05	1.59e-27	-0.0486067	2.38205e-28	0.0278661	-0.0391637	7.05211e-19	0.216726	-7.75772e-05	0.986259	0.998448	-0.0449878	5.95275e-24	0.100244	-0.0433973	8.2146e-22	0.132055
	cg13449351	COPD	Incident	0.09	1.59e-27	0.0897003	3.43961e-27	0.00332982	0.0799224	1.21731e-21	0.111974	0.00992216	0.239611	0.889754	0.0807626	1.11331e-21	0.102638	0.0845995	6.31282e-23	0.0600059
	cg20059928	COPD	Incident	-0.04	1.75e-27	-0.0431056	1.14416e-27	-0.0776389	-0.0372355	6.73527e-21	0.0691128	-0.0104399	0.00846056	0.739003	-0.0414492	6.91313e-25	-0.0362288	-0.040022	8.6101e-23	-0.000549466
	cg15417641	COPD	Incident	0.03	1.92e-27	0.0299008	2.90129e-27	0.00330764	0.0264069	1.53722e-21	0.11977	-0.00186006	0.515065	1.062	0.0286562	1.66113e-24	0.0447945	0.0283463	1.68305e-23	0.055124
	cg12722937	COPD	Incident	-0.12	1.94e-27	-0.118824	1.48457e-27	0.00979949	-0.100366	6.73027e-20	0.163618	-0.0145118	0.189927	0.879068	-0.116378	6.82964e-26	0.0301866	-0.108884	5.18214e-22	0.0926371
	cg20124610	COPD	Incident	-0.08	1.95e-27	-0.0819728	3.78076e-27	-0.0246604	-0.0694985	9.13092e-20	0.131269	-0.0231173	0.00231907	0.711034	-0.076724	2.42294e-23	0.0409495	-0.0762249	1.57461e-22	0.0471892
	cg16720061	COPD	Incident	-0.09	1.96e-27	-0.095346	4.05188e-28	-0.0593996	-0.0716655	2.21997e-16	0.203717	-0.0216663	0.0127743	0.759263	-0.0871629	4.97776e-23	0.0315235	-0.0829444	1.7623e-20	0.078396
	cg00930606	COPD	Incident	-0.1	2.11e-27	-0.100884	4.59073e-28	-0.00883914	-0.0709888	2.21063e-14	0.290112	-0.0166543	0.0723822	0.833457	-0.090848	3.28169e-22	0.0915197	-0.0924413	1.44224e-22	0.0755872
	cg02042026	COPD	Incident	0.08	2.32e-27	0.079113	2.2456e-27	0.0110872	0.0682817	1.24463e-20	0.146478	0.00390273	0.600323	0.951216	0.0718762	3.56207e-22	0.101548	0.0708647	3.99862e-21	0.114191
	cg00977926	COPD	Incident	0.07	2.52e-27	0.0756988	5.1996e-28	-0.0814115	0.0679432	1.65092e-22	0.0293832	0.00976586	0.161876	0.860488	0.0693474	4.81437e-23	0.00932258	0.0649595	6.97465e-20	0.0720075
	cg14712058	COPD	Incident	-0.06	2.74e-27	-0.0600553	1.11267e-26	-0.000922281	-0.0504351	3.56386e-19	0.159416	-0.0118138	0.0363192	0.803104	-0.0559289	1.6336e-22	0.0678521	-0.0565658	7.60046e-23	0.0572359
	cg12716379	COPD	Incident	-0.07	2.89e-27	-0.0763085	9.03289e-29	-0.0901207	-0.0581482	3.24206e-17	0.169312	-0.00339421	0.626556	0.951511	-0.067316	2.68006e-22	0.0383422	-0.066803	2.52122e-21	0.0456714
	cg15416179	COPD	Incident	-0.05	2.89e-27	-0.0476067	8.34736e-29	0.047866	-0.0343586	1.20099e-15	0.312828	-0.0112208	0.00852743	0.775585	-0.0419048	2.99916e-22	0.161904	-0.0396576	1.96432e-19	0.206848
	cg16841366	COPD	Incident	-0.08	2.96e-27	-0.0928666	1.25723e-117	-0.160833	-0.087786	1.37014e-102	-0.0973245	-0.0300318	9.97985e-11	0.624603	-0.0893906	1.50247e-104	-0.117383	-0.0874625	1.74115e-97	-0.093281
	cg16736826	COPD	Incident	-0.1	2.97e-27	-0.101465	5.74182e-28	-0.0146524	-0.0830053	4.70252e-19	0.169947	0.00493541	0.605301	1.04935	-0.094485	9.46344e-24	0.0551498	-0.0935669	1.03293e-22	0.064331
	cg13940723	COPD	Incident	-0.09	3.02e-27	-0.0922133	1.60024e-27	-0.0245925	-0.0809741	2.04983e-21	0.100288	-0.0225791	0.0077891	0.749122	-0.0892881	2.68043e-25	0.00790953	-0.0809093	1.57882e-20	0.101008
	cg11581285	COPD	Incident	-0.02	3.06e-27	-0.0219046	1.37526e-27	-0.0952289	-0.0206949	2.08576e-24	-0.0347469	-0.00713622	0.000365237	0.643189	-0.0203936	2.78293e-23	-0.0196824	-0.0193957	7.457e-21	0.0302166
	cg06671242	COPD	Incident	0.05	3.31e-27	0.0544878	1.50055e-27	-0.0897563	0.0489237	4.11421e-22	0.0215251	0.00540737	0.2877	0.891853	0.0498598	1.83612e-22	0.00280473	0.049089	2.37601e-21	0.0182204
	cg25809905	COPD	Incident	0.05	3.32e-27	0.0497154	9.65766e-27	0.00569173	0.0446848	8.47636e-22	0.106304	0.0120867	0.00947081	0.758265	0.045717	4.78822e-22	0.0856606	0.0450634	4.78651e-21	0.0987313
	cg10413305	COPD	Incident	-0.07	3.6e-27	-0.0711344	4.66129e-27	-0.0162054	-0.0604346	9.00396e-20	0.136649	-0.0126301	0.0575877	0.81957	-0.0707596	4.03334e-26	-0.0108508	-0.0654417	7.50999e-22	0.0651185
	cg16969872	COPD	Incident	-0.06	3.84e-27	-0.0609817	1.85705e-28	-0.016362	-0.0519705	8.25966e-21	0.133826	-0.0111133	0.0446525	0.814779	-0.0547699	1.03253e-22	0.0871681	-0.0519159	4.05825e-20	0.134735
	cg21969500	COPD	Incident	-0.06	4.1e-27	-0.0595243	2.08037e-27	0.00792841	-0.0486309	1.32787e-18	0.189485	-0.0162426	0.00306323	0.729289	-0.0546333	1.18514e-22	0.0894451	-0.0521842	2.86774e-20	0.130264
	cg16470128	COPD	Incident	-0.05	4.21e-27	-0.044847	1.17302e-26	0.103061	-0.0352792	6.54194e-17	0.294416	0.00329453	0.447607	1.06589	-0.0429648	5.79175e-24	0.140704	-0.0427739	3.51958e-23	0.144522
	cg22711149	COPD	Incident	-0.05	4.26e-27	-0.0482742	7.8923e-27	0.034516	-0.0405473	4.64207e-19	0.189053	-0.00188815	0.681467	0.962237	-0.0463363	4.5909e-24	0.0732742	-0.0454796	8.96466e-23	0.0904088
	cg12616487	COPD	Incident	-0.11	4.45e-27	-0.113573	2.77332e-27	-0.0324846	-0.0957793	1.43892e-19	0.129279	-0.0185773	0.0792265	0.831116	-0.110192	4.14878e-25	-0.00174276	-0.100624	1.33118e-20	0.0852328
	cg26140475	COPD	Incident	-0.06	4.45e-27	-0.0603986	3.31243e-27	-0.00664314	-0.0505703	2.88276e-19	0.157161	-0.0213214	0.000122561	0.644644	-0.056173	4.32642e-23	0.0637826	-0.0549219	1.5444e-21	0.0846345
	cg17140497	COPD	Incident	-0.05	4.49e-27	-0.0503979	1.96885e-28	-0.0079574	-0.0398534	2.93771e-18	0.202932	-0.015123	0.000815783	0.697541	-0.0440797	1.30201e-21	0.118407	-0.0447546	1.43513e-21	0.104908
	cg22805381	COPD	Incident	-0.07	5.09e-27	-0.0690847	3.14254e-28	0.0130763	-0.0513808	4.27657e-16	0.265988	-0.010311	0.102073	0.8527	-0.0613792	3.16184e-22	0.123155	-0.0612582	1.36568e-21	0.124883
	cg12144776	COPD	Incident	-0.05	5.1e-27	-0.0496788	4.55944e-27	0.00642395	-0.0455705	5.91497e-23	0.0885908	-0.0153271	0.000852868	0.693458	-0.0457597	1.42884e-22	0.0848053	-0.047976	5.4283e-24	0.0404792
	cg20015040	COPD	Incident	-0.04	5.27e-27	-0.0440504	2.97483e-28	-0.101259	-0.0325062	5.66998e-16	0.187344	-0.00889379	0.0262185	0.777655	-0.0389289	5.90782e-22	0.0267785	-0.0384887	7.09799e-21	0.0377835
	cg14634473	COPD	Incident	-0.07	5.36e-27	-0.0751664	4.97975e-28	-0.0738055	-0.0627213	1.10797e-19	0.103981	0.00256913	0.714748	1.0367	-0.0672789	3.88878e-22	0.038873	-0.065561	1.70601e-20	0.0634143
	cg00656917	COPD	Incident	-0.11	5.71e-27	-0.107733	8.52606e-27	0.0206095	-0.0854661	3.51882e-17	0.223036	-0.00492953	0.631026	0.955186	-0.102563	9.63469e-24	0.0676136	-0.101678	9.82513e-23	0.0756566
	cg04487595	COPD	Incident	-0.07	5.75e-27	-0.0647703	1.24042e-26	0.0747096	-0.0594328	1.51556e-22	0.150959	-0.0141444	0.0202237	0.797937	-0.0623003	4.59198e-24	0.109996	-0.0638533	1.3258e-24	0.0878097
	cg05302489	COPD	Incident	0.05	5.92e-27	0.0497551	1.26679e-26	0.00489869	0.0404099	6.50306e-18	0.191801	0.00254781	0.591843	0.949044	0.0444043	7.01216e-21	0.111914	0.0470311	1.02625e-22	0.0593773
	cg15133043	COPD	Incident	0.06	5.97e-27	0.0638139	1.83774e-27	-0.0635658	0.0533033	1.707e-19	0.111612	-0.000957474	0.873908	1.01596	0.0564833	2.89462e-21	0.0586124	0.055955	2.41428e-20	0.0674169
	cg23999572	COPD	Incident	-0.05	6.26e-27	-0.0518134	1.03652e-26	-0.0362675	-0.0432499	7.2283e-19	0.135001	-0.00762648	0.119312	0.84747	-0.0492737	1.49838e-23	0.014526	-0.0482061	2.93441e-22	0.0358788
	cg02610360	COPD	Incident	0.04	6.47e-27	0.0417064	8.92365e-27	-0.0426606	0.0390943	1.38232e-23	0.0226433	0.00384245	0.33154	0.903939	0.0396912	1.18614e-23	0.00772026	0.038032	2.55934e-21	0.0491994
	cg03538601	COPD	Incident	-0.05	7.14e-27	-0.0562521	4.50282e-28	-0.125041	-0.0457328	5.20403e-19	0.085345	-0.0171924	0.000723275	0.656153	-0.0526376	2.87156e-24	-0.0527528	-0.0510058	3.33207e-22	-0.0201169
	cg02933413	COPD	Incident	-0.04	7.29e-27	-0.0411057	2.50864e-27	-0.0276437	-0.037328	1.82958e-22	0.0668002	-0.0133195	0.000418211	0.667012	-0.0389675	6.93911e-24	0.0258128	-0.0380968	1.82826e-22	0.0475801
	cg03440944	COPD	Incident	-0.08	7.42e-27	-0.0862454	6.24593e-28	-0.0780678	-0.0730739	4.92219e-20	0.0865762	0.00103725	0.89785	1.01297	-0.0792447	4.44323e-23	0.00944108	-0.0791266	2.681e-22	0.0109169
	cg01270753	COPD	Incident	-0.05	7.44e-27	-0.0521177	4.54507e-29	-0.0423546	-0.0389601	5.00858e-17	0.220798	-0.0106386	0.0215559	0.787228	-0.045461	2.94009e-22	0.090779	-0.0442033	1.28441e-20	0.115933
	cg06457408	COPD	Incident	-0.12	7.45e-27	-0.120479	1.66355e-27	-0.00399335	-0.0876079	4.87402e-15	0.269934	-0.0153937	0.170142	0.871719	-0.110662	9.46642e-23	0.0778127	-0.107891	4.039e-21	0.100912
	cg08233235	COPD	Incident	-0.07	7.53e-27	-0.0663055	2.08433e-27	0.0527788	-0.0553265	3.32047e-19	0.209622	-0.00933029	0.130878	0.86671	-0.059685	9.60251e-22	0.147356	-0.0614068	1.44734e-22	0.12276
	cg13787850	COPD	Incident	-0.05	7.64e-27	-0.0548601	2.77903e-27	-0.097202	-0.0439138	6.888e-18	0.121723	0.00462966	0.377519	1.09259	-0.0514431	1.92347e-23	-0.0288617	-0.0494792	2.71005e-21	0.0104169
	cg17567838	COPD	Incident	-0.08	7.88e-27	-0.0761076	6.83294e-27	0.0486556	-0.0701068	1.20513e-22	0.123665	-0.0250766	0.00037116	0.686542	-0.0715622	3.92644e-23	0.105472	-0.0692047	1.95372e-21	0.134942
	cg07243762	COPD	Incident	-0.09	8.21e-27	-0.0907401	8.02516e-27	-0.00822333	-0.0672927	3.44207e-15	0.252303	-0.0159776	0.0607453	0.822471	-0.0849064	5.01033e-23	0.0565957	-0.0836465	9.45431e-22	0.0705943
	cg14153041	COPD	Incident	0.06	8.21e-27	0.0564643	9.85433e-26	0.0589277	0.0496951	4.27904e-20	0.171749	0.0112575	0.0372515	0.812375	0.0520643	2.03452e-21	0.132262	0.0551739	2.36282e-23	0.0804355
	cg18625289	COPD	Incident	-0.09	8.28e-27	-0.0885995	2.26438e-26	0.0155607	-0.0719788	1.15416e-17	0.200236	-0.0141958	0.0916	0.842269	-0.0808464	1.7297e-21	0.101706	-0.084979	4.78296e-23	0.0557885
	cg00303773	COPD	Incident	-0.03	8.57e-27	-0.0349792	1.74799e-27	-0.165973	-0.0285778	1.23176e-18	0.047407	-0.0148947	2.63812e-06	0.503508	-0.0328446	8.70221e-24	-0.0948214	-0.0315523	1.8921e-21	-0.0517438
	cg00871610	COPD	Incident	-0.07	9.69e-27	-0.0694843	2.80676e-27	0.00736652	-0.0587345	1.18136e-19	0.160935	0.00289087	0.662255	1.0413	-0.065662	6.69318e-24	0.0619708	-0.0634084	9.8306e-22	0.0941655
	cg23320029	COPD	Incident	-0.06	9.94e-27	-0.0584952	4.34893e-28	0.0250802	-0.0536889	1.19657e-23	0.105184	-0.0175323	0.000867375	0.707796	-0.0517049	5.77805e-22	0.138251	-0.0523607	6.936e-22	0.127321
	cg26892401	COPD	Incident	-0.08	1.06e-26	-0.0790926	1.46935e-26	0.0113422	-0.0729746	9.95961e-23	0.0878175	-0.0164643	0.0269727	0.794196	-0.0748787	2.36453e-23	0.0640162	-0.0721072	2.52798e-21	0.0986597
	cg12767903	COPD	Incident	-0.06	1.09e-26	-0.0619078	1.43797e-27	-0.0317963	-0.0479991	3.89826e-17	0.200014	-0.00717061	0.212038	0.88049	-0.0552997	8.67586e-22	0.0783379	-0.0573809	1.03895e-22	0.0436522
	cg09099830	COPD	Incident	-0.07	1.11e-26	-0.0659692	6.57203e-27	0.0575825	-0.0540867	1.05153e-18	0.227333	0.0127287	0.0479638	1.18184	-0.0627165	8.22956e-24	0.10405	-0.0614496	2.20054e-22	0.122149
	cg11621113	COPD	Incident	-0.06	1.24e-26	-0.0584001	8.04251e-27	0.0266658	-0.0480725	2.11018e-18	0.198792	0.00365199	0.515954	1.06087	-0.0545753	7.02745e-23	0.0904115	-0.0537977	7.85224e-22	0.103371
	cg00911794	COPD	Incident	0.04	1.25e-26	0.0388091	3.18057e-27	0.0297732	0.0300401	5.26864e-17	0.248998	0.00835305	0.0203538	0.791174	0.0348416	1.29364e-21	0.128961	0.0329117	5.75726e-19	0.177208
	cg14277403	COPD	Incident	-0.07	1.32e-26	-0.0721624	5.4105e-27	-0.0308915	-0.0561166	1.27333e-16	0.198335	-0.0179334	0.00759269	0.743809	-0.0656494	5.96174e-22	0.0621508	-0.0666483	5.70888e-22	0.0478813
	cg02772754	COPD	Incident	-0.06	1.36e-26	-0.0592818	1.03059e-27	0.0119695	-0.0513864	5.98252e-21	0.14356	-0.0126638	0.0200683	0.788937	-0.0549991	2.49151e-23	0.083349	-0.0509054	8.94138e-20	0.151577
	cg12012114	COPD	Incident	0.1	1.36e-26	0.102882	8.76883e-27	-0.0288206	0.0859445	6.62424e-19	0.140555	0.0398718	2.67647e-05	0.601282	0.0943007	5.27075e-22	0.056993	0.093068	6.66339e-21	0.0693201
	cg08215583	COPD	Incident	-0.04	1.43e-26	-0.0396025	1.01788e-26	0.00993871	-0.0389756	8.13326e-26	0.0256098	-0.0086804	0.0194172	0.78299	-0.0371665	4.00568e-23	0.0708367	-0.0369361	2.97148e-22	0.076598
	cg05480247	COPD	Incident	0.06	1.46e-26	0.0619704	3.42324e-26	-0.0328406	0.0535543	8.44958e-20	0.107429	-0.0118896	0.0523358	1.19816	0.057593	4.66085e-22	0.0401166	0.0553121	4.2684e-20	0.0781314
	cg00731338	COPD	Incident	0.03	1.52e-26	0.0340033	1.31984e-26	-0.133444	0.0299989	6.384e-21	3.66682e-05	0.00836097	0.00873439	0.721301	0.0305391	5.33515e-21	-0.0179684	0.0313971	1.29523e-21	-0.046571
	cg13518625	COPD	Incident	-0.04	1.52e-26	-0.0410453	1.14326e-28	-0.0261319	-0.0302583	2.95019e-16	0.243542	0.00715693	0.0627108	1.17892	-0.0359636	7.88146e-22	0.100909	-0.0347157	5.78614e-20	0.132106
	cg09182189	COPD	Incident	-0.06	1.59e-26	-0.0645365	5.70579e-27	-0.0756078	-0.0538662	4.46497e-19	0.10223	-0.0172767	0.00395494	0.712055	-0.0616771	5.51556e-24	-0.0279524	-0.0571612	2.62184e-20	0.047313
	cg24239418	COPD	Incident	-0.05	1.63e-26	-0.0554729	4.89996e-27	-0.109459	-0.0443778	7.58789e-18	0.112445	-0.016033	0.00178501	0.67934	-0.0506925	2.65419e-22	-0.0138491	-0.0517378	1.84643e-22	-0.0347562
	cg02590572	COPD	Incident	0.07	1.65e-26	0.0730978	9.02424e-28	-0.0442538	0.0581855	4.44457e-18	0.168778	0.0250629	0.000154995	0.641958	0.0660811	1.84937e-22	0.0559844	0.0626706	1.06835e-19	0.104706
	cg01895164	COPD	Incident	-0.08	1.67e-26	-0.0764919	2.32604e-26	0.0438507	-0.0632135	2.40091e-18	0.209832	0.00221878	0.764483	1.02773	-0.0691784	3.8635e-21	0.13527	-0.0716124	6.28035e-22	0.104844
	cg16783053	COPD	Incident	-0.06	1.73e-26	-0.0609287	5.94559e-27	-0.0154781	-0.048385	1.90784e-17	0.193583	-0.0125085	0.0278257	0.791526	-0.0580622	5.61045e-24	0.0322966	-0.0550261	5.53806e-21	0.0828984
	cg19589396	COPD	Incident	-0.06	1.75e-26	-0.0593842	3.2857e-28	0.0102628	-0.0435205	9.6073e-16	0.274658	0.000303861	0.95582	1.00506	-0.0504607	2.10025e-20	0.158989	-0.0495501	3.31664e-19	0.174165
	cg18795525	COPD	Incident	-0.06	1.79e-26	-0.0588795	3.03381e-27	0.018675	-0.047398	6.10408e-18	0.210034	-0.0213968	7.31387e-05	0.643387	-0.0541009	1.3602e-22	0.0983189	-0.0522375	1.39923e-20	0.129375
	cg04011474	COPD	Incident	-0.07	1.81e-26	-0.0714548	5.70017e-28	-0.0207822	-0.0614004	3.73759e-21	0.122852	-0.00920347	0.159995	0.868522	-0.0629761	1.05484e-21	0.100341	-0.0649322	2.25479e-22	0.0723968
	cg03474926	COPD	Incident	-0.12	1.89e-26	-0.121697	1.63252e-26	-0.0141388	-0.0945175	2.59529e-16	0.212354	-0.00316838	0.785787	0.973597	-0.111897	3.91516e-22	0.067525	-0.112934	7.75961e-22	0.0588825
	cg02857075	COPD	Incident	-0.05	2.02e-26	-0.054777	5.31445e-27	-0.0955408	-0.0404061	3.32151e-15	0.191877	-0.00135512	0.794502	0.972898	-0.0499053	6.7681e-22	0.0018948	-0.0471941	2.217e-19	0.0561187
	cg16541026	COPD	Incident	-0.07	2.05e-26	-0.0689463	1.89819e-26	0.0150534	-0.0570519	2.34004e-18	0.184973	-0.0180683	0.0052132	0.741881	-0.0625538	1.71728e-21	0.106375	-0.0642343	4.77331e-22	0.0823665
	cg18608055	COPD	Incident	-0.09	2.15e-26	-0.0943969	6.60048e-29	-0.0488541	-0.0735809	6.68229e-18	0.182434	-0.032674	7.14637e-05	0.636956	-0.0791951	7.50858e-21	0.120054	-0.0786934	6.91415e-20	0.125629
	cg20175324	COPD	Incident	-0.05	2.28e-26	-0.0477323	4.49385e-27	0.0453544	-0.0360832	4.80266e-16	0.278336	-0.0146244	0.00090288	0.707512	-0.0413121	4.16055e-20	0.173758	-0.0421524	2.78484e-20	0.156953
	cg03358636	COPD	Incident	-0.05	2.5e-26	-0.0519672	1.56536e-25	-0.0393438	-0.0480585	3.14242e-22	0.0388305	-0.00307537	0.541764	0.938493	-0.0503288	1.19583e-23	-0.00657666	-0.0522299	8.53308e-25	-0.0445974
	cg01868616	COPD	Incident	-0.07	2.57e-26	-0.066318	1.16599e-25	0.0526003	-0.0601308	1.71402e-21	0.140988	-0.0185999	0.00322223	0.734287	-0.0664511	4.52772e-25	0.0506987	-0.0601723	1.86871e-20	0.140396
	cg23058194	COPD	Incident	0.03	2.78e-26	0.0299589	5.11058e-26	0.00137063	0.0267013	6.69656e-21	0.109956	0.00872959	0.00206099	0.709014	0.0283258	9.05388e-23	0.0558055	0.0271757	1.74937e-20	0.094143
	cg08170837	COPD	Incident	-0.04	3.3e-26	-0.0430806	5.27626e-27	-0.0770141	-0.0374592	1.25247e-20	0.0635195	-0.00885632	0.0274486	0.778592	-0.0397089	1.57326e-22	0.00727671	-0.0374826	8.39421e-20	0.0629353
	cg06321596	COPD	Incident	-0.05	3.34e-26	-0.0491649	3.38525e-26	0.0167014	-0.0421248	1.63681e-19	0.157504	-0.0223653	1.0279e-06	0.552693	-0.048079	2.12996e-24	0.03842	-0.0448315	5.8065e-21	0.103371
	cg12939236	COPD	Incident	-0.06	3.34e-26	-0.0566959	2.44754e-26	0.0550681	-0.0498428	8.70914e-21	0.169286	-0.00744926	0.167176	0.875846	-0.0524954	3.57419e-22	0.125077	-0.0550324	1.55162e-23	0.0827935
	cg23289235	COPD	Incident	-0.04	3.4e-26	-0.041281	7.91476e-27	-0.0320239	-0.0379644	1.10137e-22	0.0508888	-0.0106026	0.00575749	0.734935	-0.0383106	8.91821e-23	0.0422362	-0.0364171	3.37645e-20	0.0895734
	cg18638857	COPD	Incident	-0.07	3.5e-26	-0.06883	6.18544e-26	0.0167138	-0.0631432	5.55135e-22	0.0979546	-0.0185234	0.00448368	0.73538	-0.0660734	1.91281e-23	0.0560949	-0.0631026	4.85306e-21	0.0985347
	cg16290996	COPD	Incident	-0.05	3.59e-26	-0.0493357	1.03399e-25	0.0132858	-0.0411532	5.28531e-18	0.176936	0.00566428	0.245599	1.11329	-0.0469	1.21591e-22	0.0619999	-0.0452727	7.98032e-21	0.0945451
	cg03999941	COPD	Incident	-0.05	3.69e-26	-0.0556031	1.27679e-26	-0.112061	-0.0470955	2.49244e-19	0.0580891	-0.0093415	0.0747709	0.81317	-0.0505985	1.23175e-21	-0.0119694	-0.0504782	4.25168e-21	-0.00956344
	cg09537006	COPD	Incident	-0.05	3.81e-26	-0.0540692	7.8406e-26	-0.0813837	-0.0467304	1.26445e-19	0.0653918	-0.0194107	0.000142912	0.611786	-0.0509332	1.73588e-22	-0.0186634	-0.0492882	1.4937e-20	0.0142353
	cg09641518	COPD	Incident	-0.04	3.82e-26	-0.0360239	1.14674e-25	0.0994035	-0.0307829	8.45036e-19	0.230427	0.00358501	0.312879	1.08963	-0.0324093	1.94403e-20	0.189768	-0.0326796	2.05995e-20	0.183011
	cg10788371	COPD	Incident	-0.06	4.2e-26	-0.0640346	7.92476e-26	-0.0672426	-0.0613044	2.83761e-23	-0.0217408	0.0111048	0.0807732	1.18508	-0.0609468	9.54172e-23	-0.0157794	-0.0585101	9.93227e-21	0.0248314
	cg23895467	COPD	Incident	-0.08	4.45e-26	-0.0852553	1.4978e-26	-0.0656908	-0.0629163	4.98618e-15	0.213546	-0.0245716	0.00203441	0.692855	-0.073659	1.50985e-19	0.0792623	-0.0747333	1.46545e-19	0.0658331
	cg00841849	COPD	Incident	-0.06	4.46e-26	-0.0561012	8.77203e-27	0.0649797	-0.0419741	1.96306e-15	0.300432	-0.00898238	0.0881175	0.850294	-0.0505984	1.62189e-21	0.156693	-0.0493061	9.66693e-20	0.178232
	cg17907003	COPD	Incident	-0.07	4.91e-26	-0.0732908	3.53325e-26	-0.0470117	-0.067513	2.2161e-22	0.0355283	-0.00405827	0.564287	0.942025	-0.0729765	3.05242e-25	-0.0425209	-0.0662238	1.6882e-20	0.053946
	cg16594502	COPD	Incident	-0.07	5.51e-26	-0.0658107	2.13767e-26	0.0598468	-0.0544855	1.9669e-18	0.221635	-0.0130831	0.034974	0.813099	-0.0602579	8.12619e-22	0.139172	-0.0593828	1.29672e-20	0.151675
	cg11307144	COPD	Incident	-0.06	6.78e-26	-0.0558874	7.86798e-26	0.0685441	-0.0479731	3.23348e-19	0.200448	0.00307713	0.573933	1.05129	-0.0522003	4.10798e-22	0.129994	-0.051985	2.21708e-21	0.133584
	cg23683079	COPD	Incident	-0.04	6.8e-26	-0.0431757	1.87228e-26	-0.0793925	-0.0408776	1.41322e-23	-0.0219388	-0.00613847	0.133812	0.846538	-0.0387801	6.30868e-21	0.0304981	-0.0385753	3.40632e-20	0.0356171
	cg17282301	COPD	Incident	0.03	7.73e-26	0.0334418	2.2761e-26	-0.114726	0.0279163	8.7408e-19	0.0694579	0.0103328	0.000950918	0.655574	0.0308599	4.11597e-22	-0.0286628	0.0290727	2.4978e-19	0.0309101
	cg21863544	COPD	Incident	-0.05	8.03e-26	-0.0478017	6.4779e-27	0.043966	-0.0420965	4.75383e-21	0.15807	-0.0154234	0.000482395	0.691533	-0.0458261	3.88554e-24	0.0834789	-0.0408487	3.80702e-19	0.183026
	cg22384423	COPD	Incident	-0.1	8.16e-26	-0.0989821	3.09044e-26	0.0101791	-0.0714138	2.71298e-14	0.285862	-0.0270841	0.00356845	0.729159	-0.0880883	1.30829e-20	0.119117	-0.0889861	2.17963e-20	0.110139
	cg26489737	COPD	Incident	-0.06	8.77e-26	-0.0652635	1.34498e-26	-0.0877251	-0.0494739	6.34408e-16	0.175435	-0.0123612	0.0435682	0.793981	-0.0582817	6.21617e-21	0.0286385	-0.0577582	4.55822e-20	0.0373635
	cg15474579	COPD	Incident	-0.07	8.8e-26	-0.0664979	1.15654e-25	0.0500304	-0.061389	4.41188e-22	0.123015	-0.00624492	0.331093	0.910787	-0.0654755	2.53988e-24	0.0646352	-0.0588587	1.57965e-19	0.159162
	cg00336149	COPD	Incident	0.04	8.83e-26	0.0362067	1.06207e-25	0.094832	0.0311318	2.52971e-19	0.221705	-0.00220308	0.535401	1.05508	0.0342797	1.29107e-22	0.143007	0.0340754	8.25758e-22	0.148116
	cg09119776	COPD	Incident	-0.1	9e-26	-0.0981153	6.89281e-26	0.018847	-0.0815647	3.51942e-18	0.184353	-0.0101083	0.284581	0.898917	-0.0972736	9.75748e-25	0.0272638	-0.088521	3.35001e-20	0.11479
	cg07355152	COPD	Incident	-0.06	9.71e-26	-0.0587136	9.28733e-26	0.0214408	-0.0484701	3.8432e-18	0.192164	-0.0179899	0.00123824	0.700169	-0.0552576	1.82465e-22	0.0790392	-0.0525792	7.12673e-20	0.12368
	cg24135495	COPD	Incident	-0.06	9.79e-26	-0.057031	1.19229e-26	0.0494833	-0.0487829	9.32599e-20	0.186952	-0.015206	0.00423899	0.746566	-0.0526803	2.03305e-22	0.121996	-0.0503648	3.93832e-20	0.160587
	cg11152412	COPD	Incident	-0.06	9.8e-26	-0.05561	9.9099e-26	0.0731659	-0.0473771	8.24254e-19	0.210382	-0.00752256	0.160291	0.874624	-0.0492929	6.14144e-20	0.178451	-0.0519991	1.62495e-21	0.133348
	cg07448120	COPD	Incident	-0.05	1.04e-25	-0.0501497	7.14149e-27	-0.00299312	-0.0421727	2.53508e-19	0.156545	-0.0104747	0.0253122	0.790505	-0.0441947	9.82425e-21	0.116105	-0.045252	4.14796e-21	0.0949605
	cg26681976	COPD	Incident	-0.05	1.05e-25	-0.0505722	1.55308e-26	-0.0114442	-0.0377862	2.18027e-15	0.244277	-0.0193902	3.36328e-05	0.612196	-0.0447286	1.26394e-20	0.105428	-0.0434835	5.76691e-19	0.130329
	cg10698959	COPD	Incident	-0.09	1.2e-25	-0.0879434	1.00178e-25	0.0228512	-0.0800212	3.1503e-21	0.110875	-0.00330921	0.698394	0.963231	-0.0830472	1.45544e-22	0.0772536	-0.0817579	3.11077e-21	0.0915789
	cg09511513	COPD	Incident	-0.04	1.28e-25	-0.0433651	5.3887e-25	-0.0841277	-0.0386345	6.63184e-20	0.0341383	-0.00487886	0.250419	0.878029	-0.0425376	2.02315e-23	-0.0634409	-0.0422337	1.62937e-22	-0.0558437
	cg01593408	COPD	Incident	-0.07	1.29e-25	-0.0659744	3.66893e-25	0.0575087	-0.0638748	1.38149e-23	0.0875027	-0.00153174	0.813359	0.978118	-0.0652062	5.00324e-24	0.0684824	-0.0611517	8.0158e-21	0.126404
	cg21911711	COPD	Incident	-0.09	1.3e-25	-0.11397	2.26456e-118	-0.266331	-0.10336	7.23062e-94	-0.148439	-0.0261417	1.2359e-05	0.709536	-0.108488	1.17577e-102	-0.205427	-0.106043	1.2431e-95	-0.178257
	cg14114377	COPD	Incident	-0.09	1.3e-25	-0.0960332	2.77894e-26	-0.0670357	-0.0694415	2.83868e-14	0.228428	-0.0183951	0.04266	0.79561	-0.0873871	1.74901e-21	0.0290328	-0.0878781	4.54333e-21	0.0235772
	cg24540678	COPD	Incident	-0.06	1.31e-25	-0.0551239	6.59167e-25	0.0812686	-0.05129	1.15418e-21	0.145166	-0.0081939	0.128552	0.863435	-0.0535405	6.12251e-23	0.107658	-0.0527633	5.90159e-22	0.120612
	cg04453552	COPD	Incident	-0.05	1.32e-25	-0.0442405	1.1905e-24	0.11519	-0.0363322	3.12441e-17	0.273357	-0.0165884	0.000102107	0.668233	-0.0408204	1.08162e-20	0.183593	-0.0414373	7.38968e-21	0.171254
	cg21199085	COPD	Incident	0.02	1.32e-25	0.0245521	2.33734e-25	-0.227606	0.022346	3.32265e-21	-0.117301	0.00558315	0.0180003	0.720843	0.0234341	1.40601e-22	-0.171706	0.0210469	4.73532e-18	-0.0523465
	cg25942611	COPD	Incident	0.06	1.32e-25	0.0563393	4.66884e-26	0.0610123	0.0515719	1.15521e-21	0.140468	-0.00589771	0.284945	1.0983	0.0479863	1.3153e-18	0.200229	0.0492589	3.74973e-19	0.179018
	cg03052614	COPD	Incident	0.09	1.33e-25	0.0894074	2.28721e-25	0.00658414	0.0803544	1.58063e-20	0.107174	-0.0110365	0.214463	1.12263	0.0806495	3.0576e-20	0.103895	0.077574	1.65607e-18	0.138067
	cg11649105	COPD	Incident	-0.07	1.47e-25	-0.0667229	3.50759e-25	0.0468154	-0.0587085	1.46664e-19	0.161307	0.00412702	0.533197	1.05896	-0.0644085	7.18628e-23	0.0798779	-0.0613813	2.44515e-20	0.123124
	cg19459791	COPD	Incident	0.06	1.48e-25	0.0597214	2.93119e-25	0.00464402	0.0484541	5.44127e-17	0.192432	0.00701934	0.227509	0.883011	0.0534189	9.12677e-20	0.109684	0.0547859	3.08131e-20	0.0869022
	cg27450771	COPD	Incident	-0.06	1.51e-25	-0.0596089	3.88326e-25	0.00651812	-0.0474698	1.96108e-16	0.208836	-0.0128268	0.0258515	0.78622	-0.0571895	1.25563e-22	0.0468413	-0.0563739	1.3527e-21	0.060435
	cg03770138	COPD	Incident	-0.08	1.55e-25	-0.0800335	2.895e-27	-0.000418502	-0.0660405	3.80743e-19	0.174494	-0.0191632	0.00888572	0.76046	-0.0712219	1.08811e-21	0.109726	-0.0703519	1.34369e-20	0.120601
	cg23205886	COPD	Incident	-0.08	1.6e-25	-0.0769548	2.79974e-25	0.0380654	-0.0626062	9.80139e-17	0.217423	0.01189	0.122303	1.14863	-0.0713987	2.65633e-21	0.107516	-0.0749545	9.42318e-23	0.0630687
	cg13399816	COPD	Incident	-0.05	1.67e-25	-0.0502306	9.81327e-26	-0.00461193	-0.0453724	4.54387e-21	0.0925526	-0.00703165	0.145762	0.859367	-0.0487515	1.19651e-23	0.0249692	-0.046391	4.28024e-21	0.072179
	cg20433154	COPD	Incident	0.09	1.68e-25	0.089958	7.61184e-26	0.000466183	0.0754196	1.67763e-18	0.162005	0.0334511	7.88348e-05	0.628321	0.081388	7.49039e-21	0.0956894	0.0816473	1.89881e-20	0.0928074
	cg11314684	COPD	Incident	-0.06	1.7e-25	-0.0614451	4.30773e-26	-0.0240852	-0.0539614	4.20328e-20	0.100643	-0.00961592	0.100704	0.839735	-0.0591404	1.47167e-23	0.0143269	-0.056793	2.47439e-21	0.0534504
	cg22585799	COPD	Incident	-0.05	1.76e-25	-0.0499479	5.06266e-26	0.00104288	-0.0434517	7.69736e-20	0.130966	-0.0069487	0.145661	0.861026	-0.0477367	3.29911e-23	0.0452654	-0.0444518	8.73724e-20	0.110964
	cg15277721	COPD	Incident	-0.06	1.82e-25	-0.0586374	5.85998e-26	0.0227092	-0.0449134	1.37866e-15	0.251444	0.00398146	0.4871	1.06636	-0.053535	3.98987e-21	0.10775	-0.0521136	9.33713e-20	0.131439
	cg00423845	COPD	Incident	-0.06	1.96e-25	-0.0606216	1.31111e-25	-0.0103593	-0.046441	1.37102e-15	0.225984	-0.0159962	0.00568312	0.733397	-0.0554938	5.4164e-21	0.0751028	-0.0528443	8.41543e-19	0.119262
	cg01756827	COPD	Incident	0.06	1.98e-25	0.0578131	7.15045e-26	0.0364488	0.054229	7.96194e-23	0.0961835	-0.00264927	0.638544	1.04415	0.0512353	5.80005e-20	0.146079	0.0521835	3.58839e-20	0.130275
	cg12547807	COPD	Incident	-0.05	2.27e-25	-0.0562553	1.89986e-26	-0.125107	-0.0478625	1.61533e-19	0.0427492	-0.011518	0.0290394	0.769639	-0.049772	1.3292e-20	0.00455981	-0.0508048	5.92072e-21	-0.0160959
	cg26237233	COPD	Incident	-0.06	2.32e-25	-0.0581502	1.83669e-25	0.0308303	-0.0468043	8.28884e-17	0.219928	0.000417982	0.941624	1.00697	-0.0543448	9.34927e-22	0.0942531	-0.0520086	1.52745e-19	0.13319
	cg05307394	COPD	Incident	-0.06	2.58e-25	-0.0604394	9.30072e-26	-0.00732278	-0.0487899	4.25532e-17	0.186834	-0.00212351	0.71738	0.964608	-0.0561423	8.89574e-22	0.0642947	-0.0568228	1.17075e-21	0.0529532
	cg11809928	COPD	Incident	-0.06	2.64e-25	-0.0565152	4.20654e-25	0.0580806	-0.0523612	1.99548e-21	0.127314	-0.0160383	0.00319072	0.732696	-0.0548149	4.99144e-23	0.086418	-0.0515568	3.34767e-20	0.140719
	cg24427243	COPD	Incident	-0.06	2.64e-25	-0.0587361	4.92553e-26	0.0210649	-0.0450102	8.65157e-16	0.24983	-0.00954882	0.0878719	0.840853	-0.0521336	3.18261e-20	0.131106	-0.0529817	2.3914e-20	0.116971
	cg05845217	COPD	Incident	-0.06	2.78e-25	-0.0635008	1.86867e-25	-0.0583461	-0.0573043	8.67843e-21	0.0449291	-0.0161243	0.00803346	0.731262	-0.0615771	3.00893e-23	-0.0262842	-0.0599098	1.27905e-21	0.00150417
	cg07097487	COPD	Incident	0.05	2.92e-25	0.048266	1.04918e-25	0.0346791	0.0392128	2.49456e-17	0.215744	0.00293752	0.529516	0.94125	0.044732	1.37656e-21	0.10536	0.0412359	3.86562e-18	0.175282
	cg25375916	COPD	Incident	-0.06	2.94e-25	-0.0603434	3.2337e-26	-0.00572263	-0.0480587	4.85178e-17	0.199022	-0.0165242	0.00353511	0.724597	-0.0547209	2.90249e-21	0.0879857	-0.0537925	5.58413e-20	0.103459
	cg12769615	COPD	Incident	-0.06	2.99e-25	-0.0553589	1.07845e-24	0.0773513	-0.0532936	6.44295e-23	0.111773	0.000588192	0.914742	1.0098	-0.0526518	5.61505e-22	0.122471	-0.0537985	1.99496e-22	0.103358
	cg23481102	COPD	Incident	-0.05	3.02e-25	-0.0477519	1.8285e-25	0.0449625	-0.0384246	9.52965e-17	0.231509	-0.0153565	0.00072857	0.69287	-0.0438441	3.40304e-21	0.123119	-0.0435199	3.87526e-20	0.129602
	cg02268851	COPD	Incident	-0.08	3.03e-25	-0.0826481	2.34744e-25	-0.0331011	-0.0648606	4.80742e-16	0.189242	-0.0173256	0.0294831	0.78343	-0.0781645	3.21582e-22	0.0229437	-0.0766293	7.7403e-21	0.0421338
	cg04812351	COPD	Incident	-0.07	3.05e-25	-0.0716308	5.07567e-25	-0.0232965	-0.0628725	1.4654e-19	0.101821	-0.00803071	0.251789	0.885276	-0.0659386	4.83818e-21	0.0580193	-0.0665702	1.26425e-20	0.0489977
	cg09701700	COPD	Incident	-0.05	3.1e-25	-0.0548097	5.3829e-26	-0.0961936	-0.0463723	1.00167e-18	0.0725543	-0.00541764	0.30246	0.891647	-0.0505577	9.00775e-22	-0.0111549	-0.0495499	1.79746e-20	0.00900137
	cg13294852	COPD	Incident	-0.06	3.4e-25	-0.0553299	5.49229e-24	0.0778343	-0.0516258	9.46401e-21	0.139569	-0.0101347	0.0655101	0.831088	-0.0549877	5.62397e-23	0.0835378	-0.0545307	4.40949e-22	0.0911546
	cg00637837	COPD	Incident	-0.08	3.46e-25	-0.0768993	7.39573e-26	0.0387583	-0.0593713	7.652e-16	0.257859	-0.0111495	0.129672	0.860631	-0.0720743	2.19212e-22	0.0990714	-0.0717782	1.06509e-21	0.102772
	cg01099497	COPD	Incident	-0.06	3.49e-25	-0.0630437	4.04292e-25	-0.0507279	-0.0511988	8.54965e-17	0.146686	-0.0136836	0.0249277	0.77194	-0.0571256	2.90922e-20	0.0479065	-0.0590701	5.04586e-21	0.0154988
	cg17405323	COPD	Incident	-0.05	3.52e-25	-0.0516076	6.35445e-26	-0.032152	-0.0419415	1.48291e-17	0.16117	-0.00835079	0.0895972	0.832984	-0.0479509	6.47484e-22	0.0409821	-0.0479469	1.26785e-21	0.0410629
	cg21990700	COPD	Incident	-0.05	3.52e-25	-0.0500178	2.26803e-25	-0.00035601	-0.0406826	4.98213e-17	0.186349	0.00077444	0.874737	1.01549	-0.0461286	3.80362e-21	0.0774271	-0.0452514	7.64471e-20	0.094972
	cg05659611	COPD	Incident	-0.04	3.66e-25	-0.0449027	2.7657e-25	-0.122568	-0.0366704	4.57728e-17	0.0832402	-0.0092752	0.0321553	0.76812	-0.0422169	7.02909e-22	-0.0554233	-0.0397035	5.03609e-19	0.00741196
	cg24996979	COPD	Incident	-0.06	3.71e-25	-0.0567455	1.28105e-25	0.0542424	-0.044964	1.53401e-16	0.2506	-0.00754109	0.167941	0.874315	-0.0538441	1.17869e-22	0.102599	-0.0521466	8.73034e-21	0.13089
	cg01731783	COPD	Incident	-0.11	3.76e-25	-0.115845	7.39587e-26	-0.053133	-0.090184	4.13262e-16	0.180146	-0.000909207	0.935449	0.991734	-0.106434	1.81074e-21	0.0324153	-0.103424	8.18593e-20	0.0597841
	cg27332104	COPD	Incident	0.08	3.89e-25	0.0780224	8.6426e-25	0.0247201	0.0664914	2.64215e-18	0.168857	-5.35958e-05	0.994484	1.00067	0.0668073	6.54581e-18	0.164909	0.0719854	3.36945e-20	0.100182
	cg25691553	COPD	Incident	-0.05	3.94e-25	-0.0478367	8.75122e-26	0.0432656	-0.0365416	1.30645e-15	0.269168	-0.0134817	0.00294555	0.730366	-0.0432707	7.27879e-21	0.134587	-0.0421282	3.52159e-19	0.157437
	cg04520393	COPD	Incident	-0.05	4.26e-25	-0.0487042	4.41808e-26	0.0259164	-0.0400392	5.86e-18	0.199216	-0.016783	0.000236105	0.664341	-0.0451328	5.8209e-22	0.0973432	-0.0423677	5.36631e-19	0.152646
	cg12147622	COPD	Incident	-0.06	4.32e-25	-0.059468	1.10596e-24	0.00886721	-0.0492946	2.86678e-17	0.178423	0.00455908	0.444526	1.07598	-0.0555948	2.97683e-21	0.0734208	-0.0546032	4.4446e-20	0.0899467
	cg10720997	COPD	Incident	0.04	4.49e-25	0.0395179	3.25703e-25	0.0120518	0.0331452	4.04996e-18	0.171371	0.0130248	0.000563141	0.67438	0.035698	3.67937e-20	0.107549	0.0348651	6.57959e-19	0.128373
	cg14897188	COPD	Incident	-0.09	4.73e-25	-0.0921953	1.2623e-25	-0.0243917	-0.0629776	1.0991e-12	0.300249	-0.0177443	0.0439782	0.802841	-0.0817401	5.84252e-20	0.0917765	-0.0813531	3.15384e-19	0.0960765
	cg08446900	COPD	Incident	0.03	4.79e-25	0.0352925	1.44688e-25	-0.176418	0.0271219	1.17469e-15	0.0959354	0.0101002	0.00261013	0.663327	0.0300269	2.11604e-18	-0.00089624	0.0298753	8.47122e-18	0.004158
	cg19120513	COPD	Incident	-0.08	4.92e-25	-0.0845653	3.94719e-26	-0.0570668	-0.0569175	1.12881e-12	0.288531	-0.0212589	0.00705738	0.734264	-0.0742037	2.47254e-20	0.0724538	-0.0732637	2.15788e-19	0.0842034
	cg11700584	COPD	Incident	-0.05	5.32e-25	-0.0526096	6.23241e-25	-0.0521925	-0.0413981	1.01687e-15	0.172039	-0.012317	0.0157311	0.75366	-0.0488881	4.2039e-21	0.0222372	-0.0487499	1.64762e-20	0.0250011
	cg24843790	COPD	Incident	-0.07	5.61e-25	-0.074232	2.54308e-26	-0.0604566	-0.0576356	1.78685e-16	0.176634	0.0011551	0.870843	1.0165	-0.0667398	3.14629e-21	0.0465744	-0.0645048	1.85337e-19	0.0785022
	cg21550372	COPD	Incident	-0.07	5.65e-25	-0.0658624	6.0226e-25	0.0591081	-0.0562849	1.90513e-18	0.195929	-0.0121445	0.0580433	0.826507	-0.0611746	4.51742e-21	0.126077	-0.0631678	7.53274e-22	0.0976031
	cg11145461	COPD	Incident	-0.07	5.69e-25	-0.0653508	6.57794e-25	0.0664176	-0.0611943	6.67635e-22	0.125796	-0.0149706	0.0183122	0.786135	-0.0638165	4.27318e-23	0.0883355	-0.0599117	4.1577e-20	0.144119
	cg01247535	COPD	Incident	-0.04	6.1e-25	-0.0446205	1.28057e-25	-0.115513	-0.0355114	9.32426e-17	0.112216	-0.00596444	0.164639	0.850889	-0.0389248	1.7098e-19	0.026881	-0.0383143	2.29482e-18	0.0421428
	cg14526576	COPD	Incident	-0.07	6.37e-25	-0.0726822	4.5597e-26	-0.0383177	-0.0578997	5.38351e-17	0.172861	-0.0108101	0.116795	0.84557	-0.0645058	2.02749e-20	0.078489	-0.0629617	6.40432e-19	0.100548
	cg22107533	COPD	Incident	-0.07	6.6e-25	-0.072093	3.48997e-24	-0.0299002	-0.0539993	4.07534e-14	0.228582	-0.0223688	0.00155274	0.680446	-0.0673482	1.17353e-20	0.0378824	-0.0690839	3.73297e-21	0.0130876
	cg09360036	COPD	Incident	0.09	6.67e-25	0.0881705	2.82326e-25	0.0203281	0.0710347	8.06758e-17	0.210725	0.0210096	0.0130537	0.76656	0.0798599	2.03007e-20	0.112668	0.0780993	3.84374e-19	0.132231
	cg24171547	COPD	Incident	-0.07	7.19e-25	-0.0729151	3.60651e-25	-0.0416446	-0.0705479	1.30134e-23	-0.00782748	-0.00469197	0.511006	0.932972	-0.0708911	2.87521e-23	-0.0127304	-0.064389	3.48077e-19	0.080157
	cg11207515	COPD	Incident	0.04	7.95e-25	0.0370358	1.41706e-24	0.0741046	0.0354	2.1988e-22	0.114999	0.0142775	6.44144e-05	0.643062	0.0363319	3.47977e-23	0.0917016	0.0355454	9.82971e-22	0.111365
	cg08832418	COPD	Incident	-0.07	8.08e-25	-0.0724934	1.21034e-24	-0.0356201	-0.0580902	4.21056e-16	0.17014	-0.00165302	0.818442	0.976385	-0.0653043	9.97208e-20	0.0670819	-0.068482	5.59461e-21	0.0216864
	cg10358466	COPD	Incident	-0.05	8.59e-25	-0.0461891	2.16074e-24	0.0762175	-0.0395071	3.6989e-18	0.209857	0.0124073	0.00904769	1.24815	-0.0443888	5.25889e-22	0.112223	-0.0426112	6.93667e-20	0.147776
	cg15498134	COPD	Incident	-0.04	8.66e-25	-0.0431549	1.25089e-25	-0.0788735	-0.0316618	1.81096e-14	0.208454	-0.00838897	0.0419917	0.790276	-0.0357988	1.57002e-17	0.10503	-0.036493	7.77907e-18	0.087676
	cg12464134	COPD	Incident	-0.06	8.79e-25	-0.0610947	3.67955e-24	-0.0182443	-0.0520525	6.74487e-18	0.132458	-0.00911223	0.13286	0.84813	-0.0577411	4.86032e-21	0.0376478	-0.0568955	5.09275e-20	0.0517418
	cg00480799	COPD	Incident	-0.06	8.82e-25	-0.0649135	2.84494e-26	-0.081891	-0.0457426	7.34022e-14	0.237624	-0.0266664	9.41174e-06	0.555561	-0.0550594	7.15812e-19	0.0823428	-0.0575238	7.1439e-20	0.0412697
	cg16477744	COPD	Incident	-0.06	8.91e-25	-0.0627941	3.09106e-25	-0.0465678	-0.0476244	3.99508e-15	0.206261	-0.0200402	0.000824123	0.665997	-0.0562093	5.43916e-20	0.0631775	-0.0581453	7.6839e-21	0.0309117
	cg20017995	COPD	Incident	-0.09	9.7e-25	-0.0857476	6.01716e-25	0.0472491	-0.0687726	2.37237e-16	0.23586	-0.00952531	0.256473	0.894163	-0.0770723	8.51168e-20	0.143641	-0.0775812	2.01501e-19	0.137987
	cg13359998	COPD	Incident	-0.05	1.01e-24	-0.052868	2.24143e-25	-0.0573602	-0.0430651	3.44556e-17	0.138698	-0.0127654	0.0117283	0.744692	-0.0482126	8.05215e-21	0.0357481	-0.0472552	2.07392e-19	0.0548966
	cg08640904	COPD	Incident	-0.06	1.02e-24	-0.0559588	3.38927e-25	0.0673529	-0.0410506	4.07202e-14	0.315824	-0.0121253	0.0244755	0.797912	-0.0497506	1.17974e-19	0.170823	-0.0504495	1.32449e-19	0.159175
	cg07356233	COPD	Incident	0.05	1.04e-24	0.0522717	3.31101e-25	-0.0454335	0.0435432	4.36466e-18	0.129135	0.0176136	0.000424301	0.647727	0.0477872	8.14749e-21	0.0442553	0.0495146	1.22126e-21	0.0097071
	cg15187398	COPD	Incident	-0.06	1.08e-24	-0.0591815	6.87727e-25	0.0136425	-0.0502215	3.43718e-18	0.162975	0.00513814	0.383643	1.08564	-0.0564799	3.25402e-22	0.0586676	-0.0513201	3.02111e-18	0.144665
	cg02841972	COPD	Incident	-0.07	1.15e-24	-0.0750349	1.06042e-26	-0.0719266	-0.0689698	7.14936e-23	0.0147175	-0.0152018	0.0289086	0.782832	-0.0675072	1.17269e-21	0.035612	-0.0625725	2.65698e-18	0.106107
	cg04044720	COPD	Incident	0.05	1.23e-24	0.048649	9.56087e-25	0.0270209	0.0397085	6.86592e-17	0.20583	0.00533188	0.264583	0.893362	0.0458434	1.58678e-21	0.083133	0.0444036	9.30773e-20	0.111928
	cg19881433	COPD	Incident	-0.07	1.23e-24	-0.070261	3.49325e-26	-0.00372883	-0.0569066	1.56982e-17	0.187048	0.000917175	0.891857	1.0131	-0.0645547	7.09883e-22	0.07779	-0.0602624	9.53691e-19	0.139109
	cg08097614	COPD	Incident	-0.05	1.24e-24	-0.0517947	1.28772e-24	-0.035894	-0.0447971	9.64847e-19	0.104059	-0.00795577	0.117986	0.840885	-0.0468458	7.88657e-20	0.0630836	-0.0449793	6.01979e-18	0.100415
	cg12378760	COPD	Incident	-0.05	1.32e-24	-0.0500914	3.27972e-24	-0.00182793	-0.0430087	7.28771e-18	0.139826	-0.00518862	0.297948	0.896228	-0.0472754	4.97181e-21	0.054493	-0.0464964	5.50548e-20	0.0700716
	cg23353945	COPD	Incident	0.11	1.35e-24	0.11161	9.55663e-25	-0.0146369	0.106975	8.31837e-23	0.0275016	0.0621122	5.00343e-09	0.435343	0.0995728	1.78198e-19	0.0947925	0.1082	3.76236e-22	0.0163674
	cg03147185	COPD	Incident	-0.1	1.4e-24	-0.0999611	5.35687e-26	0.000388892	-0.0759607	1.45429e-15	0.240393	-0.0106598	0.264093	0.893402	-0.0896936	9.28927e-21	0.103064	-0.0897416	3.12083e-20	0.102584
	cg07742396	COPD	Incident	-0.08	1.4e-24	-0.0785066	6.32962e-25	0.0186678	-0.0672176	2.03775e-18	0.15978	0.00571143	0.465362	1.07139	-0.0718621	1.51623e-20	0.101723	-0.0728207	1.62608e-20	0.0897418
	cg13687887	COPD	Incident	-0.06	1.42e-24	-0.0568584	2.31805e-24	0.0523594	-0.0470037	6.53978e-17	0.216606	-0.0124473	0.0256928	0.792545	-0.0522739	2.71303e-20	0.128769	-0.055196	5.88773e-22	0.0800662
	cg22937882	COPD	Incident	0.09	1.51e-24	0.0880497	5.377e-25	0.0216698	0.0799347	1.01296e-20	0.111836	0.014079	0.100648	0.843567	0.0843107	3.7976e-22	0.0632148	0.0789558	2.39999e-19	0.122714
	cg00517855	COPD	Incident	-0.1	1.52e-24	-0.095098	1.79022e-24	0.0490198	-0.0707715	5.47865e-14	0.292285	-0.00267004	0.777975	0.9733	-0.0881137	1.31511e-20	0.118863	-0.0909568	2.49281e-21	0.090432
	cg11640529	COPD	Incident	-0.05	1.59e-24	-0.0536379	1.04327e-23	-0.0727577	-0.0490765	4.07309e-20	0.0184708	-0.0114001	0.0323091	0.771998	-0.0510764	2.79172e-21	-0.0215286	-0.049409	1.87839e-19	0.0118204
	cg23594345	COPD	Incident	-0.03	1.6e-24	-0.0349237	6.97788e-25	-0.164124	-0.0344267	4.3542e-24	-0.147558	-0.00138346	0.687885	0.953885	-0.0335986	1.92372e-22	-0.119952	-0.0313299	2.49822e-19	-0.0443316
	cg16611234	COPD	Incident	-0.04	1.61e-24	-0.0411938	9.79638e-24	-0.0298456	-0.0382486	1.20974e-20	0.0437861	-0.000985291	0.813222	0.975368	-0.0384342	2.80592e-20	0.0391444	-0.0376625	3.39648e-19	0.0584381
	cg04424621	COPD	Incident	-0.06	1.62e-24	-0.0583557	3.07954e-26	0.027405	-0.0465004	3.54816e-17	0.224993	-0.00915332	0.0963239	0.847445	-0.049407	6.59265e-19	0.176549	-0.0489681	4.44498e-18	0.183864
	cg24399529	COPD	Incident	0.05	1.7e-24	0.0483088	1.33407e-24	0.0338243	0.0426749	1.91378e-19	0.146502	0.0143579	0.00219548	0.712843	0.0435459	1.27451e-19	0.129083	0.0441065	1.43732e-19	0.117871
	cg16155661	COPD	Incident	-0.05	1.72e-24	-0.0496473	3.37796e-25	0.00705345	-0.0376639	4.52688e-15	0.246722	-0.0117521	0.0138585	0.764959	-0.0466222	7.41783e-22	0.0675553	-0.0438023	6.86751e-19	0.123954
	cg25212025	COPD	Incident	-0.05	1.9e-24	-0.0453653	3.86203e-24	0.0926939	-0.0399275	9.01434e-19	0.201451	0.0075313	0.104649	1.15063	-0.0421811	1.97079e-20	0.156378	-0.0416796	1.89809e-19	0.166407
	cg23954423	COPD	Incident	-0.05	1.99e-24	-0.0535207	1.72716e-24	-0.0704137	-0.0455145	4.49912e-18	0.0897102	-0.00204223	0.701107	0.959155	-0.0498907	6.47463e-21	0.0021867	-0.0488122	1.86143e-19	0.023757
	cg11709495	COPD	Incident	0.06	2.01e-24	0.0581131	1.6984e-23	0.0314477	0.0463981	5.89137e-15	0.226698	-0.0114165	0.058786	1.19027	0.0529888	2.44939e-19	0.116853	0.0553142	1.91364e-20	0.0780964
	cg15159987	COPD	Incident	-0.09	2.02e-24	-0.0863339	4.33763e-24	0.040734	-0.0785176	3.40059e-20	0.127582	0.00517992	0.552555	1.05755	-0.0825947	1.19007e-21	0.0822809	-0.0823647	6.56044e-21	0.0848362
	cg17422460	COPD	Incident	-0.06	2.06e-24	-0.0603709	1.96966e-24	-0.0061818	-0.051072	8.44339e-18	0.1488	-0.0208271	0.000381025	0.652882	-0.0550087	6.11814e-20	0.0831875	-0.0556162	5.55583e-20	0.0730637
	cg15627993	COPD	Incident	0.06	2.09e-24	0.057882	3.37744e-24	0.0353001	0.0523358	7.73835e-20	0.127737	0.0107923	0.0589361	0.820129	0.0577633	2.7286e-23	0.0372792	0.0553301	3.38139e-21	0.0778325
	cg06807127	COPD	Incident	-0.05	2.21e-24	-0.0551864	2.6327e-25	-0.103728	-0.0410899	1.39573e-14	0.178203	-0.0066517	0.212474	0.866966	-0.0497685	2.03306e-20	0.00463045	-0.0461915	2.87517e-17	0.0761709
	cg14162418	COPD	Incident	-0.06	2.27e-24	-0.0614481	7.55271e-25	-0.024135	-0.051081	1.73943e-17	0.148651	-0.00353265	0.559562	0.941123	-0.0595122	9.73138e-23	0.00812969	-0.0561872	5.31361e-20	0.0635475
	cg26196424	COPD	Incident	-0.06	2.43e-24	-0.0551148	2.52349e-24	0.0814208	-0.0429136	4.14741e-15	0.284773	0.0109846	0.0513834	1.18308	-0.0508818	2.76164e-20	0.151971	-0.0503831	2.38169e-19	0.160282
	cg02810967	COPD	Incident	-0.05	2.46e-24	-0.0513541	2.37299e-24	-0.0270826	-0.0443151	2.65441e-18	0.113697	-0.00346471	0.497596	0.930706	-0.0495103	5.17816e-22	0.0097946	-0.0480577	2.12583e-20	0.0388455
	cg16477213	COPD	Incident	-0.08	2.51e-24	-0.0843665	3.07126e-24	-0.0545812	-0.0724775	4.74951e-18	0.0940311	0.00385468	0.650412	1.04818	-0.0795632	3.18682e-21	0.0054606	-0.07757	1.33033e-19	0.0303755
	cg24691042	COPD	Incident	-0.06	2.6e-24	-0.0642938	7.18704e-25	-0.0715625	-0.058594	1.06354e-20	0.0234338	-0.0198221	0.00138262	0.669632	-0.0579616	7.19217e-20	0.0339729	-0.0565287	1.25341e-18	0.0578551
	cg12573976	COPD	Incident	-0.08	2.74e-24	-0.0774459	2.42104e-25	0.0319267	-0.0608029	3.36265e-16	0.239964	-0.00723726	0.335179	0.909534	-0.0701153	1.78817e-20	0.123558	-0.0677521	7.57117e-19	0.153099
	cg01937809	COPD	Incident	-0.07	2.79e-24	-0.0718297	6.95974e-25	-0.0261385	-0.0551658	3.04967e-15	0.211918	-0.00973561	0.164817	0.86092	-0.0625177	1.43456e-18	0.10689	-0.066246	1.97375e-20	0.053629
	cg23721083	COPD	Incident	-0.05	2.87e-24	-0.0468894	4.44216e-25	0.0622129	-0.0353193	9.61405e-15	0.293613	-0.0112672	0.0125599	0.774656	-0.0424562	2.64287e-20	0.150876	-0.0401972	7.24173e-18	0.196057
	cg07180646	COPD	Incident	-0.05	3.04e-24	-0.0467568	9.74811e-24	0.0648649	-0.0455549	1.32357e-22	0.0889015	0.00100051	0.833228	1.02001	-0.0447046	3.63585e-21	0.105907	-0.0448726	7.3133e-21	0.102547
	cg18839190	COPD	Incident	-0.05	3.06e-24	-0.0474774	4.44763e-25	0.0504529	-0.0356881	9.95736e-15	0.286238	-0.014737	0.00117937	0.705261	-0.0428367	3.01534e-20	0.143265	-0.0405672	9.72957e-18	0.188657
	cg10799388	COPD	Incident	-0.09	3.13e-24	-0.0920097	4.88657e-24	-0.0223303	-0.0779306	1.7301e-17	0.134104	0.00297383	0.749319	1.03304	-0.0865381	1.01796e-20	0.038466	-0.0851463	1.08065e-19	0.0539301
	cg09279763	COPD	Incident	-0.03	3.19e-24	-0.0327303	1.87037e-24	-0.0910116	-0.0280194	2.89961e-18	0.0660191	-0.00792082	0.0132944	0.735973	-0.0306152	5.89287e-21	-0.0205064	-0.0294093	4.77344e-19	0.0196886
	cg14316231	COPD	Incident	-0.06	3.2e-24	-0.0643867	3.79733e-24	-0.073111	-0.053085	7.29125e-17	0.11525	-0.00561463	0.381732	0.906423	-0.0613558	1.58188e-21	-0.022596	-0.0588698	2.00324e-19	0.0188363
	cg20745693	COPD	Incident	-0.05	3.29e-24	-0.0515265	7.26652e-25	-0.0305308	-0.0412761	2.41334e-16	0.174479	-0.0122911	0.0137006	0.754177	-0.0473923	8.35986e-21	0.052155	-0.0470727	8.10046e-20	0.0585451
	cg14034325	COPD	Incident	-0.07	3.4e-24	-0.0647427	1.00023e-23	0.0751044	-0.0512534	6.41632e-15	0.267809	0.00656512	0.322453	1.09379	-0.0616376	5.89765e-21	0.119464	-0.0591059	5.1739e-19	0.15563
	cg22108930	COPD	Incident	-0.04	3.4e-24	-0.0436541	7.45386e-24	-0.0913518	-0.0392785	1.84251e-19	0.0180374	-0.0152387	0.000387761	0.619033	-0.0422555	8.60591e-22	-0.0563884	-0.0414923	1.19495e-20	-0.0373081
	cg27271698	COPD	Incident	-0.04	3.41e-24	-0.0409838	9.91212e-25	-0.0245949	-0.0411649	8.40634e-25	-0.0291223	0.00159004	0.696925	1.03975	-0.0396519	1.59729e-22	0.00870218	-0.0363691	9.00214e-19	0.090772
	cg01171193	COPD	Incident	-0.05	3.81e-24	-0.0534487	2.41175e-25	-0.0689741	-0.0378173	1.89513e-13	0.243655	-0.0161792	0.00148369	0.676415	-0.0466115	3.15877e-19	0.06777	-0.0468936	8.0787e-19	0.062128
	cg13289509	COPD	Incident	-0.06	3.85e-24	-0.0649174	3.31243e-24	-0.0819566	-0.0542814	2.95427e-17	0.0953105	-0.01656	0.00938051	0.724	-0.0604383	1.581e-20	-0.00730449	-0.0588814	4.19535e-19	0.0186426
	cg25586488	COPD	Incident	-0.06	3.91e-24	-0.0642835	3.40247e-25	-0.0713911	-0.0549069	1.00927e-18	0.0848848	-0.00177653	0.777656	0.970391	-0.0570205	1.34106e-19	0.0496582	-0.0545154	1.3982e-17	0.0914095
	cg09865488	COPD	Incident	-0.06	3.93e-24	-0.0561304	7.64323e-24	0.064493	-0.0503635	2.48932e-19	0.160609	-0.00630031	0.262254	0.894995	-0.0548875	3.96142e-22	0.0852089	-0.0553453	6.83408e-22	0.0775791
	cg05439368	COPD	Incident	-0.07	4.04e-24	-0.0668384	1.03176e-23	0.0451661	-0.0474537	1.4093e-12	0.32209	-0.0185013	0.00525039	0.735696	-0.0617731	7.71478e-20	0.117527	-0.0629378	4.69765e-20	0.100889
	cg18515426	COPD	Incident	0.05	4.19e-24	0.0537726	1.43074e-24	-0.0754529	0.0522808	2.9169e-23	-0.0456165	0.0247453	1.6357e-06	0.505094	0.0500997	7.12678e-21	-0.0019947	0.0464534	1.02013e-17	0.0709323
	cg23732483	COPD	Incident	-0.05	4.19e-24	-0.0536955	3.31513e-25	-0.07391	-0.0405915	7.10172e-15	0.188169	-0.0146554	0.00438238	0.706893	-0.0471694	3.05656e-19	0.0566125	-0.0447778	5.75445e-17	0.104444
	cg19309676	COPD	Incident	-0.07	4.27e-24	-0.0712857	1.03579e-24	-0.0183673	-0.0673859	9.76106e-22	0.0373446	-0.0143915	0.0383295	0.794408	-0.0656042	1.63225e-20	0.0627972	-0.0627877	1.87848e-18	0.103033
	cg13984040	COPD	Incident	-0.05	4.57e-24	-0.046199	5.89693e-25	0.0760197	-0.0366335	4.90636e-16	0.267329	-0.00955999	0.0325752	0.8088	-0.0409013	2.03613e-19	0.181974	-0.0415375	2.6905e-19	0.169249
	cg02990352	COPD	Incident	-0.07	4.6e-24	-0.0673569	4.11732e-24	0.0377584	-0.0546759	3.65102e-16	0.218916	-0.0114793	0.0854538	0.83601	-0.0625241	2.19709e-20	0.106798	-0.0633712	2.19657e-20	0.0946966
	cg26341457	COPD	Incident	-0.05	4.63e-24	-0.0520775	9.58044e-25	-0.0415492	-0.040467	2.00903e-15	0.19066	-0.0116772	0.0209169	0.766457	-0.0476333	1.97894e-20	0.0473343	-0.0450452	7.12558e-18	0.0990951
	cg11345463	COPD	Incident	-0.07	4.79e-24	-0.0697021	9.84133e-25	0.00425526	-0.0548603	8.12031e-16	0.216282	-0.0196555	0.0034618	0.719207	-0.0646228	5.36471e-21	0.0768172	-0.0621995	6.48897e-19	0.111436
	cg16565913	COPD	Incident	0.05	4.94e-24	0.0541285	2.13571e-25	-0.0825706	0.0394607	2.80908e-14	0.210786	0.0183105	0.000344229	0.63379	0.0456528	4.24145e-18	0.086944	0.0470295	1.30781e-18	0.0594096
	cg01208318	COPD	Incident	-0.03	5e-24	-0.0348996	2.41632e-24	-0.163318	-0.0346613	7.55234e-24	-0.155375	0.00142931	0.683372	1.04764	-0.033997	1.83337e-22	-0.133232	-0.0312973	7.13185e-19	-0.0432434
	cg22995183	COPD	Incident	0.08	5.58e-24	0.0786109	8.77023e-25	0.0173641	0.0699304	1.15146e-19	0.12587	0.0264429	0.000472757	0.669464	0.0722988	1.55587e-20	0.0962652	0.069925	7.44496e-19	0.125938
	cg07381806	COPD	Incident	-0.05	5.65e-24	-0.0477848	3.0766e-24	0.0443037	-0.0432119	4.46131e-20	0.135762	0.00999721	0.040702	1.19994	-0.0459583	4.53905e-22	0.080834	-0.0413214	1.12553e-17	0.173572
	cg08386009	COPD	Incident	-0.1	5.8e-24	-0.0981244	5.90895e-25	0.0187562	-0.0775516	4.15293e-16	0.224484	-0.0197993	0.037315	0.802007	-0.0891987	4.01912e-20	0.108013	-0.09375	9.66909e-22	0.0624998
	cg00100361	COPD	Incident	-0.05	5.81e-24	-0.0512417	1.99061e-24	-0.0248332	-0.0397492	3.76145e-15	0.205016	-0.0155389	0.001827	0.689221	-0.0461862	1.36567e-19	0.076277	-0.0466898	2.12695e-19	0.066204
	cg00172979	COPD	Incident	-0.09	6.13e-24	-0.0905081	3.08051e-24	-0.00564535	-0.0730157	4.88522e-16	0.188715	0.00160435	0.859706	1.01783	-0.0824839	7.3743e-20	0.0835118	-0.0829391	1.25449e-19	0.0784547
	cg16102363	COPD	Incident	-0.07	6.17e-24	-0.0702033	5.49776e-24	-0.00290495	-0.0555622	1.81257e-15	0.206254	-0.0105999	0.128792	0.848572	-0.0656331	1.3136e-20	0.0623842	-0.0656689	3.66167e-20	0.0618732
	cg01956420	COPD	Incident	0.02	6.31e-24	0.0247599	3.81641e-24	-0.237994	0.0191013	6.53104e-15	0.0449331	0.00981518	4.59734e-05	0.509241	0.0218615	1.09419e-18	-0.093075	0.0221876	7.81842e-19	-0.109379
	cg23190089	COPD	Incident	-0.05	6.37e-24	-0.0515417	3.8963e-25	-0.0308333	-0.039657	1.85036e-15	0.206859	-0.012066	0.0148404	0.75868	-0.0468064	1.4764e-20	0.0638718	-0.0429636	6.29204e-17	0.140727
	cg23570810	COPD	Incident	-0.04	6.41e-24	-0.0427198	6.78222e-23	-0.0679949	-0.039825	1.67853e-19	0.00437583	-0.0147139	0.000596288	0.632152	-0.0405209	3.75232e-20	-0.0130214	-0.0415745	1.65573e-20	-0.039363
	cg02538248	COPD	Incident	-0.05	6.48e-24	-0.0550916	4.13456e-24	-0.101831	-0.0424894	1.0771e-14	0.150212	-0.0106317	0.0507408	0.787366	-0.0522045	3.63748e-21	-0.0440909	-0.0501403	3.69064e-19	-0.00280604
	cg03764753	COPD	Incident	-0.04	6.5e-24	-0.0359018	6.47032e-24	0.102455	-0.0333082	1.00131e-20	0.167296	-0.0095114	0.00726536	0.762215	-0.0342355	2.36774e-21	0.144113	-0.0339286	1.64839e-20	0.151785
	cg07954423	COPD	Incident	-0.04	6.81e-24	-0.0440571	5.19944e-24	-0.101426	-0.0353621	7.27438e-16	0.115947	-0.0126451	0.00351418	0.683873	-0.0429058	3.55708e-22	-0.0726459	-0.0410707	3.95527e-20	-0.0267678
	cg10880456	COPD	Incident	-0.09	6.89e-24	-0.0872887	7.47077e-25	0.0301252	-0.0701203	1.59269e-16	0.220885	-0.0182866	0.0307771	0.796816	-0.0778197	1.59231e-19	0.135336	-0.0772106	7.81386e-19	0.142104
	cg03140410	COPD	Incident	-0.05	6.98e-24	-0.0456372	1.48326e-23	0.087256	-0.0407572	5.08401e-19	0.184856	0.0017853	0.702121	1.03571	-0.0439064	2.78054e-21	0.121871	-0.0410805	2.1149e-18	0.17839
	cg17585440	COPD	Incident	-0.11	6.99e-24	-0.111929	1.19023e-24	-0.0175359	-0.0945872	7.44884e-18	0.140116	-0.0150415	0.169561	0.863259	-0.104942	2.07573e-21	0.0459777	-0.101888	1.00537e-19	0.0737484
	cg25722983	COPD	Incident	-0.09	7.71e-24	-0.0908812	2.99979e-23	-0.00979108	-0.0736074	1.28094e-15	0.182141	0.00374641	0.68858	1.04163	-0.0917005	5.80819e-23	-0.0188942	-0.087069	2.43727e-20	0.0325667
	cg08423568	COPD	Incident	-0.05	7.86e-24	-0.0536184	4.66679e-24	-0.0723677	-0.043756	2.24056e-16	0.12488	-0.0104872	0.0481315	0.790256	-0.0489138	1.20305e-19	0.021725	-0.0501764	3.69414e-20	-0.00352721
	cg17739917	COPD	Incident	-0.07	7.94e-24	-0.100085	1.63319e-143	-0.429781	-0.0885118	3.72776e-107	-0.264454	-0.0108927	0.0524073	0.84439	-0.0970342	1.00129e-128	-0.386203	-0.0949588	6.41163e-121	-0.356554
	cg11939713	COPD	Incident	-0.06	7.94e-24	-0.0621608	8.28935e-24	-0.0360131	-0.0533992	1.09358e-17	0.110013	-0.00717029	0.249315	0.880495	-0.0607093	3.1868e-22	-0.011822	-0.0587668	2.29933e-20	0.0205531
	cg24296397	COPD	Incident	0.08	8.01e-24	0.0863608	1.2535e-24	-0.07951	0.0789016	8.52695e-21	0.0137304	0.022042	0.00850684	0.724475	0.0762105	5.731e-19	0.0473683	0.0768358	7.32125e-19	0.0395522
	cg16146513	COPD	Incident	0.08	8.41e-24	0.0778071	4.63399e-24	0.0274117	0.0677951	1.48594e-18	0.152562	0.0159623	0.0376265	0.800472	0.0709667	9.11778e-20	0.112916	0.0708306	3.93532e-19	0.114618
	cg14120703	COPD	Incident	-0.11	8.72e-24	-0.110818	9.17517e-24	-0.00743209	-0.102186	2.39145e-20	0.0710323	-0.00221778	0.843103	0.979838	-0.103671	1.84065e-20	0.0575322	-0.0981917	5.77096e-18	0.107348
	cg06119833	COPD	Incident	-0.05	8.99e-24	-0.0526904	5.72942e-23	-0.0538071	-0.051986	2.8311e-22	-0.0397208	-0.0121719	0.0223081	0.756562	-0.0527721	2.22352e-22	-0.0554411	-0.0510512	1.28974e-20	-0.0210235
	cg16398761	COPD	Incident	-0.04	9.06e-24	-0.0466073	2.42355e-25	-0.165183	-0.0399128	5.92612e-19	0.00217904	-0.00920441	0.0393377	0.76989	-0.0442729	1.185e-22	-0.106823	-0.0418566	8.18999e-20	-0.0464148
	cg06909315	COPD	Incident	-0.08	9.45e-24	-0.0800646	1.86493e-24	-0.000807551	-0.0599908	2.24609e-14	0.250115	-0.0218781	0.00476539	0.726523	-0.0707286	4.39029e-19	0.115893	-0.0696097	5.21969e-18	0.129879
	cg20303561	COPD	Incident	-0.05	9.88e-24	-0.0519236	2.53796e-24	-0.038472	-0.0405565	2.84369e-15	0.188871	-0.00567476	0.269817	0.886505	-0.0505554	1.69549e-22	-0.0111074	-0.0468038	4.52338e-19	0.0639249
	cg20322193	COPD	Incident	-0.05	1.02e-23	-0.0466674	6.69329e-24	0.0666511	-0.0413737	3.55913e-19	0.172525	0.00110577	0.814618	1.02212	-0.0432114	4.48587e-20	0.135772	-0.0388149	3.55772e-16	0.223701
	cg03748458	COPD	Incident	-0.05	1.03e-23	-0.0464394	1.11799e-22	0.0712118	-0.0428103	1.99755e-19	0.143794	0.00443408	0.361895	1.08868	-0.046042	9.78114e-22	0.0791603	-0.0443552	9.50188e-20	0.112897
	cg21108085	COPD	Incident	-0.05	1.04e-23	-0.0518099	2.69749e-24	-0.0361972	-0.0409443	1.23126e-15	0.181115	-0.017509	0.000508701	0.64982	-0.047945	1.54162e-20	0.041101	-0.0457489	2.68072e-18	0.0850218
	cg17415380	COPD	Incident	-0.05	1.05e-23	-0.0535004	6.36201e-24	-0.0700076	-0.0426364	1.45213e-15	0.147271	-0.00342624	0.522534	0.931475	-0.0503805	7.52639e-21	-0.00761032	-0.0488129	3.15626e-19	0.0237427
	cg19344626	COPD	Incident	-0.04	1.08e-23	-0.0350275	1.76876e-23	0.124313	-0.0321031	6.18591e-20	0.197423	-0.0134299	0.000104949	0.664252	-0.0345745	2.03022e-22	0.135636	-0.0343813	1.37169e-21	0.140468
	cg12510708	COPD	Incident	-0.05	1.1e-23	-0.0527922	5.89022e-25	-0.0558443	-0.0427599	9.78197e-17	0.144802	-0.0180849	0.000339861	0.638303	-0.0474359	5.08393e-20	0.0512825	-0.0460861	2.01017e-18	0.078279
	cg00210249	COPD	Incident	0.05	1.14e-23	0.0512404	3.75345e-24	-0.0248082	0.0434601	1.29185e-17	0.130798	0.00505536	0.321105	0.898893	0.0453053	1.07378e-18	0.0938948	0.0473358	9.03274e-20	0.0532849
	cg20032789	COPD	Incident	-0.04	1.16e-23	-0.0405622	3.14609e-24	-0.0140551	-0.0337085	4.42111e-17	0.157288	-0.00805417	0.0437891	0.798646	-0.0359195	9.54095e-19	0.102011	-0.0360289	2.16329e-18	0.0992784
	cg26878655	COPD	Incident	-0.07	1.2e-23	-0.069051	5.63309e-24	0.0135567	-0.0573146	5.55409e-17	0.18122	-0.0103305	0.131716	0.852421	-0.061793	5.56547e-19	0.117243	-0.0632013	2.77021e-19	0.0971236
	cg27236013	COPD	Incident	-0.06	1.21e-23	-0.062048	4.58067e-24	-0.0341333	-0.0464133	5.95953e-14	0.226444	-0.0126069	0.0397779	0.789886	-0.0577242	1.74092e-20	0.0379298	-0.0588371	1.03365e-20	0.0193812
	cg01207684	COPD	Incident	-0.04	1.28e-23	-0.0433045	7.70736e-24	-0.0826117	-0.0409439	2.634e-21	-0.0235986	-0.0064734	0.133929	0.838165	-0.0439637	7.68573e-24	-0.0990919	-0.0393838	4.81712e-19	0.0154048
	cg08683263	COPD	Incident	-0.06	1.28e-23	-0.0639213	1.86195e-23	-0.0653558	-0.0557505	5.88586e-18	0.0708248	-0.0212081	0.000834073	0.646532	-0.060643	1.39528e-20	-0.0107171	-0.0587343	4.50902e-19	0.0210946
	cg09423147	COPD	Incident	-0.1	1.36e-23	-0.10514	2.30184e-24	-0.0513961	-0.0749656	3.84303e-13	0.250344	-0.010376	0.316857	0.89624	-0.0922501	8.87298e-19	0.0774991	-0.0978114	2.43e-20	0.0218856
	cg13571484	COPD	Incident	-0.05	1.36e-23	-0.055873	1.22747e-24	-0.117459	-0.0460201	3.82541e-17	0.0795973	-0.0207503	0.000113378	0.584994	-0.050872	3.74813e-20	-0.0174405	-0.0482349	9.27615e-18	0.0353012
	cg19278199	COPD	Incident	-0.04	1.37e-23	-0.039581	6.68747e-24	0.010475	-0.0346431	3.78159e-18	0.133923	0.00594954	0.142154	1.14874	-0.0373269	8.48487e-21	0.0668263	-0.037524	1.27101e-20	0.0619
	cg22996023	COPD	Incident	-0.08	1.41e-23	-0.0780886	4.48708e-23	0.023892	-0.0666429	2.82396e-17	0.166964	-0.0144358	0.0667685	0.819553	-0.0781014	1.04661e-22	0.0237319	-0.0781914	2.87527e-22	0.0226078
	cg00238470	COPD	Incident	-0.1	1.48e-23	-0.0942214	4.42676e-23	0.0577856	-0.0836252	1.98159e-18	0.163748	-0.0274669	0.00370535	0.725331	-0.0958966	4.23784e-23	0.0410342	-0.0899027	6.34701e-20	0.100973
	cg08542560	COPD	Incident	-0.04	1.48e-23	-0.045865	1.18509e-24	-0.146626	-0.0355344	3.28197e-15	0.111641	-0.00111547	0.805215	0.972113	-0.0418883	2.40902e-20	-0.0472067	-0.0395977	5.42296e-18	0.0100584
	cg21649604	COPD	Incident	-0.05	1.48e-23	-0.0542161	6.54341e-23	-0.0843216	-0.0449938	4.46447e-16	0.100124	-0.00751163	0.174313	0.849767	-0.0514139	4.84447e-20	-0.028277	-0.0516219	6.64487e-20	-0.0324371
	cg02003183	COPD	Incident	0.04	1.51e-23	0.0402412	2.90489e-24	-0.00603103	0.0381183	1.1421e-21	0.0470433	0.009518	0.0158214	0.76205	0.0374276	1.30717e-20	0.0643107	0.0338145	1.37324e-16	0.154636
	cg01435315	COPD	Incident	-0.04	1.53e-23	-0.0386002	6.43817e-24	0.0349961	-0.0324265	4.18746e-17	0.189338	-0.00172668	0.655958	0.956833	-0.0355187	7.26683e-20	0.112031	-0.0357267	1.09317e-19	0.106831
	cg06394460	COPD	Incident	-0.04	1.55e-23	-0.0369184	2.79466e-23	0.0770411	-0.0373429	1.36699e-23	0.0664281	-0.00560202	0.132935	0.85995	-0.0360293	1.23084e-21	0.0992681	-0.0341053	4.44965e-19	0.147368
	cg25325512	COPD	Incident	-0.05	1.6e-23	-0.0482531	5.32637e-23	0.0349375	-0.0442113	1.85104e-19	0.115773	-0.0115461	0.0175384	0.769078	-0.0448914	1.3908e-19	0.102171	-0.0454418	1.87981e-19	0.0911637
	cg11807314	COPD	Incident	0.05	1.63e-23	0.0527335	5.06488e-23	-0.05467	0.0437753	3.32801e-16	0.124493	0.0121125	0.022835	0.757751	0.0469548	4.78838e-18	0.0609046	0.0503842	3.40618e-20	-0.00768368
	cg16176702	COPD	Incident	0.08	1.7e-23	0.0855316	3.84559e-24	-0.0691445	0.0790497	6.80178e-21	0.0118787	0.00600287	0.48149	0.924964	0.077083	2.06279e-19	0.0364622	0.0746242	1.12741e-17	0.0671973
	cg06991118	COPD	Incident	-0.04	1.72e-23	-0.045982	8.53812e-25	-0.14955	-0.0385047	5.98562e-18	0.037382	-0.00317108	0.480266	0.920723	-0.0419888	1.83185e-20	-0.0497195	-0.0404731	8.36762e-19	-0.0118271
	cg23068081	COPD	Incident	-0.05	1.74e-23	-0.053584	4.43593e-23	-0.0716791	-0.0496138	7.06476e-20	0.00772343	0.00262865	0.634626	1.05257	-0.0555513	4.20073e-24	-0.111025	-0.0500651	2.22411e-19	-0.0013018
	cg05055150	COPD	Incident	0.08	1.76e-23	0.08572	6.29724e-24	-0.0715	0.0720844	3.20464e-17	0.0989448	0.0296507	0.000419581	0.629366	0.079726	3.07396e-20	0.00342539	0.0762038	3.31034e-18	0.047453
	cg13591783	COPD	Incident	-0.05	1.76e-23	-0.052546	4.21964e-25	-0.0509192	-0.0400046	3.36299e-15	0.199908	-0.0132131	0.00872251	0.735738	-0.0475838	1.83597e-20	0.0483233	-0.0448162	8.98893e-18	0.103676
	cg23973524	COPD	Incident	0.05	1.79e-23	0.0535291	2.75049e-23	-0.070583	0.0437198	8.27068e-16	0.125604	-0.0203845	0.000344675	1.40769	0.047917	2.10755e-18	0.0416593	0.0501569	1.59986e-19	-0.00313872
	cg05889768	COPD	Incident	-0.07	1.83e-23	-0.0724897	1.68974e-24	-0.0355677	-0.0648203	1.62689e-19	0.0739957	-0.0115911	0.103119	0.834413	-0.0665413	3.5753e-20	0.0494101	-0.0633703	3.42902e-18	0.0947096
	cg18942579	COPD	Incident	-0.04	1.84e-23	-0.0420246	5.3934e-24	-0.0506139	-0.0336339	1.02268e-15	0.159151	-0.0127998	0.00180973	0.680005	-0.0384522	6.1584e-20	0.0386955	-0.0374609	1.68714e-18	0.063477
	cg07677634	COPD	Incident	-0.05	1.87e-23	-0.0513597	2.51913e-23	-0.0271941	-0.0440469	2.19122e-17	0.119062	-0.00599348	0.248652	0.88013	-0.0491654	6.78462e-21	0.0166911	-0.0457584	6.34459e-18	0.084833
	cg15058033	COPD	Incident	-0.12	1.9e-23	-0.124238	1.19597e-23	-0.0353197	-0.0948556	2.36616e-14	0.209537	-0.0292904	0.017551	0.755913	-0.114786	7.21618e-20	0.0434462	-0.11166	2.30198e-18	0.0694972
	cg05789925	COPD	Incident	-0.05	2e-23	-0.0541115	2.95124e-23	-0.0822292	-0.0464362	2.64856e-17	0.0712755	-0.00791609	0.147796	0.841678	-0.0512372	2.30841e-20	-0.0247449	-0.0525963	6.05251e-21	-0.051926
	cg04368942	COPD	Incident	-0.06	2.05e-23	-0.0626879	1.35031e-23	-0.0447978	-0.0547588	3.38902e-18	0.087353	-0.0140678	0.0244439	0.765537	-0.0602954	2.37203e-21	-0.00492265	-0.0621632	7.06396e-22	-0.036053
	cg00640314	COPD	Incident	-0.05	2.15e-23	-0.0553558	8.88772e-24	-0.107115	-0.0439994	3.22369e-15	0.120011	-0.00881464	0.110115	0.823707	-0.0509002	9.87042e-20	-0.0180041	-0.051641	6.51265e-20	-0.0328208
	cg12316366	COPD	Incident	-0.08	2.17e-23	-0.0842704	1.72212e-23	-0.0533794	-0.0687222	5.99711e-16	0.140973	-0.0237242	0.00467081	0.703447	-0.0801159	8.40346e-21	-0.00144814	-0.0777664	3.9503e-19	0.0279197
	cg08208903	COPD	Incident	-0.05	2.19e-23	-0.0498452	1.48179e-23	0.00309507	-0.0472793	3.38003e-21	0.0544141	-0.0093592	0.0605282	0.812816	-0.0472933	9.75651e-21	0.0541331	-0.0453594	7.87733e-19	0.0928114
	cg04389058	COPD	Incident	-0.07	2.32e-23	-0.0749867	1.39428e-24	-0.0712391	-0.0616388	4.89338e-17	0.119446	-0.00354648	0.630756	0.949336	-0.0678794	4.69933e-20	0.0302943	-0.0660437	2.02562e-18	0.0565183
	cg24149237	COPD	Incident	-0.07	2.36e-23	-0.0735547	1.1342e-23	-0.0507815	-0.0641357	3.31701e-18	0.0837756	-0.0146082	0.0460681	0.791311	-0.0707872	1.74827e-21	-0.0112451	-0.0653913	4.58222e-18	0.0658384
	cg07898952	COPD	Incident	-0.09	2.39e-23	-0.0877434	6.85755e-24	0.0250735	-0.0650341	1.17824e-13	0.277399	-0.0073302	0.403688	0.918553	-0.0816721	2.8573e-20	0.0925326	-0.0792646	1.05468e-18	0.119282
	cg25232236	COPD	Incident	-0.05	2.39e-23	-0.0493467	3.12247e-23	0.0130667	-0.0385895	1.16649e-14	0.22821	-0.00713921	0.152731	0.857216	-0.0458629	9.73348e-20	0.0827411	-0.0448252	2.13429e-18	0.103496
[truncated: 13,667 more rows]
