# Supplementary material for: Blood-based epigenome-wide analyses of 19 common disease states: A longitudinal, population-based linked cohort study of 18,413 Scottish individuals
Source: PLoS Med. 2023 Jul 6;20(7):e1004247. doi: 10.1371/journal.pmed.1004247 (PMC10325072; doi:10.1371/journal.pmed.1004247)
Supplement: S15 Table — (XLSX) [file pmed.1004247.s026.xlsx]

## Sheet: Sheet1
S15 Table. Pathway enrichment analyses for fully-adjusted models with prevalent and incidence disease states (33 models in total). GO and KEGG terms were considered to be over-represented at a FDR-corrected p-value < 0.05
	Disease State	Type	Genes for the top 100 CpGs	Pathways with FDR-corrected p<0.05
	Alzheimer's Dementia	Incident	VILL, ANGEL1, SYNC, FKBP14, LAMA2, DCUN1D3, GCET2, ZNF709, ELP2, ATP6V0B, ADAMTS2, AADACL4, THBS2, WDR46, SASH1, RFX7, KCNJ16, WSCD1, ASAM, LOC101928994, RP1L1, PCDH15, RHBG, DAXX, RHBDL2, CD8A, TNXB, PDE4A, KIF21A, CCDC3, LINGO1, LOC100129716, PIP4K2A, SGCZ, RNF44, MRPS31, DTX1, LPAR5, COL5A2, DHX9, KDSR, EPN3, TMPRSS5, KRT36, SELT, MAP4K3, APOM, MYT1L, WNT2B, SEMA3C, NCL, PAQR8, CBARA1, TCF12, …	NA
	Breast Cancer	Incident	SLC30A5, MIR1273H, RUVBL2, NSMAF, ADARB1, NAA38, NDRG4, TAC4, USP50, FEM1C, STK3, LINC01314, JARID2, C14orf166, CLSTN2, ADAMTSL5, HMP19, SIGLEC12, CREM, DLL3, PRKAR1B, IGDCC4, SMARCB1, HCN4, NUP210, ADAMTS2, TOM1L2, IL1RAP, NAB1, UBQLNL, CNGA3, FAM196A, PACRG, KIAA0020, SLC29A3, LMTK3, SLFN5, SUSD4, BRCA1, ZNF710, KCNIP4, CARS, ADARB2, TRERF1, ESR1, CARD14, GCK, PCNT, LOC105376360, MAST4, WDR37, …	NA
	Chronic Kidney Disease	Incident	GPATCH3, KHSRP, C20orf194, INPP5F, PI4KB, MIR5096, LMX1A, PSMA2, GRIK1, KIF2A, NEU3, RESP18, SLC27A5, NEURL4, SRSF11, SPEM1, FOXL1, PLA2G7, SASH1, KCTD11, NFIA, INPP4B, MECOM, FBXL19, ACAP1, SUCLG2-AS1, PADI6, NTM, LOC339862, EDAR, C12orf44, ADAM33, TCF21, DIP2C, LOC101927314, HIGD2B, HIP1, RIMS3, PCDHA4, KY, GOLSYN, WDR53, LINC00403, IGDCC3, GPHN, LRP11, LRRC16A, TLDC2, RPA2, DLGAP2, ACTN2, PRR4…	NA
	Chronic Neck/Back Pain	Incident	ANKRD28, DUSP5P, STEAP2-AS1, LOC642597, STK32B, ZGPAT, FGF12, MKNK2, PI4K2A, TECTA, MYL4, PDGFRA, LMOD1, TFAM, ZCWPW2, MEA1, RBBP5, GPR1-AS, MAP4K3, OPRL1, NTNG1, CUL5, C2orf15, HLCS, HDC, COL9A1, ZNF670, CCNE1, CHN1, FGF14, SDE2, NRIP1, SRPK2, ZNF252, LRP5, LINC01378, SDC1, TRIM2, POLR2F, DLG2, ALK, ZNF514, CCDC40, IMPACT, SNHG9, RICH2, THEM4, TRABD2B, E2F1, TMEM63B, XKR5, FBXO30, MFGE8, ZW10, F…	NA
	Chronic Obstructive Pulmonary Disease	Incident	PRSS23, GEM, NFIX, PVRL4, SH3RF3, PELP1, ASS1, ZFYVE21, PARP12, FNDC5, DKK4, ISPD, DLGAP1, GPR4, EFNB3, LOC101927495, RPS6KA2, FAM71F2, SMIM3, KIAA1462, F2RL3, DIS3L2, FAM114A1, ARHGAP25, LINC01170, CPOX, SLC25A33, TNK2, PEMT, C5orf62, C1orf127, SYNPO, MGMT, TRIM72, FBXO27, C11orf88, TAB2, HMSD, LOC100507477, GPR15, RAD51L1, ARRB1, B3GNT7, ERN2, PRKG1, EHD2, SYNPO2L, DUOX2, FKBP5, FXYD1, DDC, C4o…	NA
	Colorectal Cancer	Incident	LRRIQ3, KCNMA1, ALKBH4, LOC101928730, ATF7, SPAG9, ADGRB3, FNDC1, ANO4, CGNL1, PPP2R5A, FNTA, NRXN3, C5orf39, NEU4, ARL15, ARF3, WARS, RNF14, GALNT9, EPB41L2, IARS, RAPGEF4, RAB30, MLLT1, PSMB1, PTPRO, RRNAD1, SPICE1, TRPM5, PCDH9, GABRA1, SHISA6, FAM19A5, DOPEY2, MED1, HERC2, FAM21A, GJB4, IFITM10, PTPN13, MARCO, LRRC58, ASIC2, ENY2, TMEM39A, PLEKHG3, FRMD4A, CAMTA1, BMP7, UPK1A, WDR88, DEGS2, T…	NA
	COVID Severity	Incident	STOML1, RPL27A, C1orf86, APC, LDB3, LOC100130987, FKBP1A-SDCBP2, TRAPPC9, RUNX1, XKR5, FGFRL1, TOR4A, SMARCA4, RIN3, MAFG, LOC552889, FOXD2, NPBWR1, TRPM3, TSNAX-DISC1, FUT4, SBF1, MLEC, ZNF423, WDR27, IFT140, TEAD4, VAC14, RPH3AL, NETO1, LOC100128977, NFIC, DNAI2, SOS2, RTN4RL1, CTSZ, FHL2, RNASEH1-AS1, ECE1, LEAP2, PDIA4, PPP1R16B, CXXC5, BTBD9, UXS1, ELL, CDKL1, PPL, TACR2, CDK5RAP2, COL11A2, …	NA
	Diabetes (Type 2)	Incident	TXNIP, ABCG1, SREBF1, SNX19, FLAD1, TBC1D24, CORO2B, ABCA1, TINAGL1, SLC7A11, SLC7A5, MYADM, NOTCH1, SLC29A3, POR, ADGRD1, NCOR2, SRC, AP2A2, FAM220A, LOC283575, ZNRF2, KLHDC4, TFF3, CDHR2, IL34, ARFGEF2, CPT1A, MAN2A2, ZNF710, SYNGR1, SEC14L6, CARS, MYLIP, GATAD2A, TRAPPC9, UFM1, C7orf50, LYPLA2, LRP1-AS, MIR33B, BAIAP2, MAFF, FER1L5, AMZ1, UHRF1, UCK2, SLC44A4, EML3, ADCY3, KIF17, CTIF, BIRC3, …	NA
	Inflammatory Bowel Disease	Incident	ABCA1, CHN1, ZC3H3, RING1, TBC1D16, NME2, ST6GALNAC4, CORO1A, TM4SF19-AS1, SEMA7A, LHX1, SNRNP27, ABCG1, ANO9, LRRC8B, RPS3, HOXB2, BTN1A1, CETN3, SLC26A6, AURKAIP1, ZC3H12C, FGFR1OP, TRH, UBD, C1orf93, D4S234E, CACNA1C-IT2, NCRNA00119, NCRNA00171, UNC13A, PPBPL1, TRPM4, ETHE1, MAPK6, SBF2, SNTG2, CRYM, HDAC4, BEND5, ZBTB16, ACSL5, TFDP1, CCNL1, MYST4, RNU5E, C1orf9, CNTNAP5, HIP1R, CUBN, GTF2H4,…	NA
	Ischemic Heart Disease	Incident	LINC00917, VIPR2, PFKFB2, DIAPH3, JPH2, ENPP7, LRP1-AS, OPRD1, GNAT1, RPTOR, ATG7, ANXA2, ADARB2, SYNGAP1, CYP3A43, RHBDF2, SNX19, ETS1, EHD3, MMP13, ATP2B1, DSG2, ZNF704, PLEKHG1, IGLON5, SNCAIP, PVT1, EPB41L4A, CGREF1, SEPT8, PFKL, TSHZ1, EML2, ATP8A2, VTA1, PXYLP1, PTN, LCT, KIAA1522, AP3M2, GRK7, KIAA0556, RARA, LOC101929584, RLN3, UBE2J2, KIAA1257, RNF152, CIITA, TPK1, QSOX1, PCNXL4, MED15, …	NA
	Liver Cirrhosis	Incident	TIMP2, LRFN3, SGCE, MORN1, GATAD2A, SMG8, IL34, SAMD11, ANKS3, PEG3, SRRM4, MAGI1, STX2, ARHGEF18, PTPN13, HDAC4, PCGF6, OR1L1, ALOX12B, ATG2A, NAP1L5, TCIRG1, STARD13, IL22RA1, WBP2, PTPLAD1, MGC15885, TMEM161B, ZBTB17, MC2R, PCNXL2, SLC6A2, TCERG1L, FOXK1, PSORS1C2, UBXN4, C14orf178, CKAP5, HOOK3, ZNF498, COL18A1, FGGY, LOC650368, KCTD8, TRIO, NUB1, LOC441025, BRD1, SLC2A9, VENTX, FLJ26245, MPR…	NA
	Long COVID	Incident	PARP2, LINC01252, LPGAT1, PGBD5, TNS1, IFT122, CTB-178M22.2, AATK, NXN, FGFR4, CLNK, KAAG1, VPS13B, SLC6A5, GNAS, C6orf163, GPR133, KCNQ5, ZNF98, KLK10, IFT74, CFAP61, SEMA7A, CAMK1D, FARS2, CREBZF, TMEM178A, HECW1, MIR543, RREB1, ANKRD46, TNRC18, VPS53, MCF2L2, FBXL18, CETN1, LTBP1, TM9SF1, BFAR, IER5, ZNF576, TMCC1, ARHGAP24, TMEM5, PPP1R14C, CNR1, DSG1-AS1, SPON1, XRCC1, ST8SIA1, NRXN2, ZNF536…	NA
	Lung Cancer	Incident	GPR137B, C19orf44, GRPEL1, PGPEP1L, T, PRPSAP2, PDZD2, PAX6, NTM, EIF2B3, CRMP1, CPOX, AGBL4, BTBD1, MEOX2, TANC1, PRSS23, RGS3, FSTL4, CHAT, NHP2L1, INPP5K, FAM19A3, LOC101927746, ITPK1, AHRR, GREM2, C1orf167, PRR16, TTLL9, POU4F1, KDM2B, RGS16, GPT2, SPIDR, LDB2, GOLT1A, EPN2, LOC101928891, LOC102724659, PLD3, ZNF616, USP7, GNB5, MYADM, AHNAK, CDH13, CLDND1, MIR193B, TBPL1, SPEG, LINC01411, TAT…	NA
	Osteoarthritis	Incident	ZBTB39, LTBP3, HCCA2, EPN1, GABRA5, PLXNC1, NRXN2, GDF7, FAM149A, GCC2, TIPARP-AS1, ATP10B, TSPAN11, LHFPL2, CMPK2, MFSD4, PET117, LOC100287225, ATP8A2, ADCY5, T, DAB2IP, CXCR5, CCNG1, SPAG9, LIPA, AMDHD2, PLBD1, LINC01344, SLC35F3, DHRS7C, ALDH1L1, PRSS22, NR2F2, SDHAF1, UST, A4GNT, SAFB2, DEFB1, PIP5K1B, LOC400661, SHE, LIX1, LCK, LAMA4, PHLPP1, SEC61A1, SLC11A1, FGF20, MYADML2, LIME1, XKR6, NF…	NA
	Ovarian Cancer	Incident	C7orf30, PI4KB, HSP90AB2P, PFKP, PRR3, TNNI3K, SEMA4F, GJB6, EHMT2, MEGF10, CDA, DLGAP4, MIR1306, WDR27, USP45, REEP1, MORN5, RNF213, PLOD1, WNT8A, TAF7, HIVEP3, LOC100996654, PBX1, LOC150185, KIAA0467, RBM33, LRRK1, DLX2, OR51A7, PI4K2B, FLNB, FLJ25006, KCNMA1, SNORD62B, GNAL, ESCO1, FAM167A, TRIM29, SERPINB7, DGKZ, DHRS4L2, TRIM26, H6PD, SLC2A9, KCNJ6, ME3, ZNF805, FOXK1, LRRC48, TECPR2, PLA2G4…	NA
	Parkinson's Disease	Incident	GRAMD1B, ST6GAL1, PRKRA, ZBTB7C, SORCS2, SGMS1, EMILIN1, TSPYL4, C12orf54, CAMTA1, BFSP2, TSNARE1, TBC1D22A, FURIN, CPVL, PTPRN2, GNPTAB, PPAPDC1B, DPF3, GNG12, GRIK2, ESYT2, NDUFS4, STX6, LINC01020, HEG1, GMDS, ATXN1, SULT2B1, FAM174B, NEUROD1, BAZ2B, SRCIN1, SORBS3, PHLDB1, TEX101, NR1H4, GALNT14, COX6B2, RPS26, PACS2, TCF7L2, TEP1, MEF2C-AS1, TLL1, CRISP2, C1orf116, ZNF227, SPATA13-AS1, RASAL1…	NA
	Prostate Cancer	Incident	SEC23A, ABCC1, SLC6A19, AKAP6, ELL, C11orf70, MYADM, GMDS-AS1, CPPED1, TNPO1, C11orf35, RPAIN, RC3H2, ZIM2, DCP1B, CH25H, XRCC5, NIPA2, MAML3, NAA35, MIR146B, OSGEP, LDLRAD4, MEIS2, COL19A1, NFIA, LAMC1, PRDM7, STARD10, PDE6B, HYI, CDKN1A, SCRT1, PCDHGA4, TCERG1, RNF4, NAA30, LOC100507477, MIR1976, PPFIA1, GADD45B, COTL1, SORCS1, OSBPL5, PSKH1, GPR180, LOC645323, C8orf41, HMMR, XRN1, KLHL26, LOC1…	NA
	Rheumatoid Arthritis	Incident	ANKS1B, IPO9, RPS6KA2, KAT6B, ZFP36L2, LOC100129716, IFFO2, IQSEC3, EIF2C2, FNDC3B, RPS26, FRAS1, NRXN2, RING1, FAM193A, LCE2A, VPS53, PARP12, TMEFF2, EDNRB, JARID2, C14orf109, TRIM33, CCKAR, WNT3, PNPT1, ESRP1, GAPT, SPATS2, COPG2, CDKN1C, CHGB, MDM4, ENDOU, GUCY1A3, PKD1L1, ARHGAP26, DISC1, PRKRA, SMOC2, TPH2, SPATA5L1, SIRPG, C10orf99, C12orf40, NUFIP2, RPS6KA4, ARHGAP29, MSRA, ZNF181, UBE2D3,…	NA
	Stroke	Incident	EGFR, MAML3, THEM4, CNFN, KCNIP4, SPOCD1, BRD9, PHACTR1, USP2, FIS1, IGSF21, PTCHD2, HFE, TGM4, KRT7, TEAD1, RPTOR, LOC100630923, JUP, COQ10B, CDC42BPB, SEPT5, MAP4K4, HDGF2, DISP2, RRAD, TTC26, GATB, DDR2, ARMC9, NLRX1, THCAT155, LINC01411, SLC34A2, SYNJ2, OTUB1, ADGRB2, ANKS3, CLDN15, SCN5A, BAHCC1, ZMIZ1, NDN, TLR5, DLGAP1, C10orf79, LOC645323, TXK, GALNS, MACROD2, SH2D6, CSGALNACT1, SHANK1, B…	NA
	Alzheimer's Dementia	Prevalent	PRRT1, PCNT, RHBDL2, HTR3A, RIC3, KIF16B, NEK10, TTI1, DIP2C, PTS, PSMB9, LINC01572, PPT2, PTPRT, ADAMTS2, ADAT2, IMMP2L, LINC01483, NUP188, TMTC2, PRICKLE1, GPR35, DEPTOR, KCNK12, ADGRB3, ARRB1, RYR3, EPS8L1, SLC2A11, FAM198B, FAM49B, LDLRAD3, PHLDA3, LASS6, ZNF521, CUX1, PCNXL3, LOC648691, EPHB1, ZHX2, CUL3, ZNF93, NR5A2, PRICKLE2-AS3, SLC8A3, RPGRIP1, CASP8, CRYM, FRMD4A, JAK1, C16orf53, MAP2,…	NA
	Breast Cancer	Prevalent	SHC2, MYO3B, ACSF3, CLK3, ARID5B, LMCD1-AS1, PHF1, NDUFV2, LOC101927630, GUCA1B, ACIN1, B3GALT4, ZIM2, LRP8, FOXP1, ARHGAP24, LPP, PTPN6, FRMD4B, AAK1, CACNA1D, ZNF76, ATP6V1B1, PCDHA1, CBFA2T3, LINC00673, VARS, SEL1L, AIM1, CLPTM1L, NFATC1, SNX10, PPP2R5C, ARID3A, ANKFY1, GRB10, SYDE1, TBC1D2B, TMEM216, C7orf76, ZDHHC4, SPN, FLJ37453, CTNS, OR2C1, NOL10, DNAH10, OSBPL9, TMEM173, GNAS, TCF3, DUSP…	NA
	Chronic Kidney Disease	Prevalent	TRAPPC10, SLC7A11, NBLA00301, TP53INP1, ACOT11, ALDH1B1, HPCAL1, NUPL1, ZNF57, FLT3, CD19, HRNBP3, PIM1, SLC35E4, APOC1, BHLHE40, LRFN2, LOC643339, RAB7A, ABCG1, PCDHA8, TMEM210, FRMD4A, SOCS1, LOC93622, NMBR, SNORD116-2, TRPV1, DPP6, PCDHGA5, RNASEH2B, FAM107B, DGUOK-AS1, LRP5, LOC102724190, CA10, CUEDC1, FBXO7, AHSG, ISYNA1, RNF212, TNS2, SDC3, PPM1M, OR6K3, TECPR2, TFAP2A, C16orf91, ST6GAL1, C…	NA
	Chronic Neck/Back Pain	Prevalent	C17orf64, GAB2, SLC26A8, LINC01572, ILK, EPS15L1, LOC100506844, GABARAPL1, FAM171A1, DENND2D, MSANTD3-TMEFF1, DENND1B, DPEP2, THEM4, DNER, YPEL4, SRRM3, COL9A3, LRRC74A, FBXL19, CACNA2D4, ZNF710, SUV420H1, LOC101927043, MYOM2, NTM, POLN, ZBTB16, NFE2L1, EDC4, B3GALT6, ITPR2, KCNQ1, RACGAP1, PEX7, GNAI2, MRPL55, COL22A1, FRY, ITSN1, LINC00322, NPPA-AS1, ZBTB10, LINC00446, NCOA6, SLC7A10, C16orf71,…	NA
	Chronic Obstructive Pulmonary Disease	Prevalent	PIK3R5, GYPC, KDM2B, CD83, ZNF710, FGR, C20orf197, PRSS23, GBA, CHP1, KRT36, RAB2A, MXD3, ITPR2, EMILIN2, ANKRD27, PHF20, INTS9, GPN3, ARRDC1, RNF103, ARID3A, RPN1, LHFPL4, ATP6V0A1, ECI1, HP, C1orf83, BFSP2, GMEB2, STK10, RDX, RGL2, LINC00598, GALNT14, C19orf28, PIGU, CILP2, AK4, SSH3, PACSIN2, ST3GAL2, CNTFR, SEC13, MAD1L1, PRKCZ, C3orf21, LOC100287792, SCAMP2, PREX1, RASAL2, SH3BP5, DRG1, AATK…	NA
	Colorectal Cancer	Prevalent	ADAP1, PODNL1, DTL, MYO16, CLSTN2, GRIN2D, TRAPPC9, PROM1, SYT1, SLC38A8, PPM1B, STK11IP, SYS1, NACC1, SHANK2, ITIH4-AS1, PGBD5, TSNAX-DISC1, SIGIRR, KLHL29, LOC100169752, ASAP3, DPYS, VIT, PNPLA2, KIRREL3, PHF21A, ATF6B, CALCOCO2, LOC643542, HOPX, SGCE, PNLIPRP2, KSR2, ZBTB9, IRX1, PPP3CB, LINC01520, ARHGAP26, C5orf45, NCRNA00092, AP3M1, LOC101929260, GPRIN3, C11orf52, EYA3, UTRN, ARID5B, ACTR3,…	NA
	Diabetes (Type 2)	Prevalent	TXNIP, ABCG1, DHCR24, ABCA1, SREBF2, MYLIP, CPT1A, POLR3GL, SC4MOL, PFKFB3, CMTM4, NBPF20, SLC7A11, LMTK2, RUNX1, VASN, DAZAP1, WDR8, MPRIP, GATAD2A, KIAA0355, SREBF1, MAFF, ELMO3, PHGDH, CYS1, POR, ADPGK, UFM1, TNFAIP1, AKAP9, LYPLA2, MAN2A2, GNGT2, IMPA2, RHOG, LDLR, STX18, C7orf50, BAIAP2, SLC1A5, GK5, PRKAR2A, DENND3, ADCY7, PTPN1, PPP2R2B, RRM2, KLHDC4, ADGRD1, ARSG, IL34, SLC9A1, GARS, ATP2…	alcohol metabolic process, cholesterol biosynthetic process, cholesterol metabolic process, sterol metabolic process, sterol biosynthetic process, positive regulation of cholesterol biosynthetic process, positive regulation of lipid metabolic process, alcohol biosynthetic process, regulation of cholesterol metabolic process, positive regulation of cholesterol metabolic process, positive regulatio…
	Ischemic Heart Disease	Prevalent	ABCG1, DHCR24, MYLIP, SREBF2, ABCA1, MTSS1, GRAP2, PCSK5, LOC283050, ARAP1, MIR548H4, CACNG4, ATP2B1, CATSPERB, APLP2, LDLR, TP73, COPS3, KIFC3, LINC00598, MGAT5, CDC42BPA, FGD6, SEMA3F, SOCS3, CCDC88C, CALCOCO2, LOC102724957, RAPSN, TSNARE1, KLF13, HMGCR, PNP, TXNDC16, STIM2, FKBP14, HMGB2, NUMA1, NFATC1, NEK10, SCFD2, LOC644649, NEFH, APCDD1L-AS1, ADM2, GRIN2D, LOC101927156, FAM117B, PPT1, LINC…	steroid metabolic process, cholesterol metabolic process, sterol metabolic process, secondary alcohol metabolic process
	Lung Cancer	Prevalent	PPP2R2D, WDR27, ELOF1, SLMO1, RAPGEF5, C17orf108, P2RY2, MSLN, SNAP47, NAMA, HYMAI, TMEM20, NR6A1, ITLN1, UBAC1, BCAS4, SDK1, MAP2K3, LINC01182, ASPG, SLC35E4, SH3PXD2B, MEGF11, SIGIRR, NAV2, THSD4, TCTE1, C4orf49, NIFK-AS1, FHIT, RPH3AL, C17orf57, BHLHE22, IL1RAP, FAM45B, APITD1, PEG3, MAP4K1, FCN3, CA2, TRAPPC9, CREB3L1, DDX5, SIN3B, ZBTB46, RBM20, CA13, OSCP1, SERGEF, WDR59, C18orf20, TPD52, N…	NA
	Osteoarthritis	Prevalent	CAND1.11, COL4A2, TM4SF19, CACNA1B, PHACTR1, LDB2, VSTM2L, ZSWIM5, ZNF541, NOX4, MRPL3, GRIK4, ITGB5, SNORD85, NRXN1, ANGPTL6, TRMT10A, FLT1, KCNQ3, SORBS2, LOC100506422, GRIK3, LOC100128811, QPCT, NRXN3, RAMP1, OR5M10, SLC2A13, MEGF6, AARSD1, MUSK, ADAMTS2, KDM3B, MGAT4EP, AATK, CASC4, COL27A1, GATA6, POU2F2, USH1C, NRIP2, PTK2B, PIP5K1C, LYG2, TTLL11, UNK, OTOG, ICT1, PALD1, VEPH1, IGF1R, ARL2B…	NA
	Parkinson's Disease	Prevalent	AXIN1, SLC35E4, PTDSS2, MLLT1, CLIP4, TMEM20, LOC644649, CCDC49, DDX58, LINCR-0001, PODNL1, LOC400794, TRPV1, PLOD3, ATP10B, SIGIRR, WDFY3, NCOR2, CACNA1D, FGFR1, SEC24C, UBAP2, ABCC1, FAM38A, ADGRG1, LINC01237, SYNE1, RIMBP2, MBTPS1, PIP, E2F3, ELOF1, AGAP2, RPIA, MIR145, CACNA1H, ADAP1, ZNF512, CA10, DDX60L, CNPY3, CPN2, SLC12A8, ABLIM2, FLJ22536, CSF1R, ANGEL2, DENND1C, ZNF772, TSC2, ITGA10, C…	NA
	Prostate Cancer	Prevalent	RFX3, PSMD12, LOC344595, SYNPO2, TOM1L2, GPR12, KRT5, SEC14L5, TRIM26, MANBAL, UMODL1, TMC3, PSD, SLC22A2, C1orf107, KDM5A, MTX1, TMEM178B, NEFL, NCRNA00085, CROCC, DPCR1, ADAMTSL3, PI4KA, FAM193A, ONECUT3, COL22A1, KRT6A, MUC16, SLC22A13, CRCP, LOC100287592, BFAR, C1orf204, FAM111A, GALNT9, PTPRN2, TBL1XR1, PNOC, PLEKHA1, UMOD, CASP14, SCNN1G, SPATA3, MUC12, SRRM1, DMBT1, LINC01276, SLC6A12, THS…	NA
	Rheumatoid Arthritis	Prevalent	CPNE6, PITPNC1, SOCS3, CETP, PDCD1, ENPP3, CYP7B1, ITGAX, CCDC88C, LINC01485, TLR9, CCR2, C16orf96, SH3RF3, TRIM31, MSC-AS1, CPNE5, SNORD116-25, NMUR2, HLA-E, PXDNL, CDH22, PSG5, RGS6, PRKCH, CACNG7, SAP30, NOL4L, CCDC57, SKI, ZKSCAN4, FBRSL1, APOF, CD248, FLJ45983, AHRR, EHBP1, TGM5, BANP, BAIAP3, PGR, PACS2, DNAH1, SPTBN4, CPEB3, ST6GALNAC4, LY86, CD33, C19orf21, PTPN1, LOC100130298, SERPINB6, …	NA
	Stroke	Prevalent	CYP8B1, PLEK, SMARCB1, MAD1L1, MKLN1, ACTN1, TRIM15, C16orf35, ZNF746, IGFBP2, NAB2, DHCR24, SLC6A1, MIR3134, LINC00598, HACE1, EPPK1, ZNF184, FXYD4, PRIC285, KRT1, KRT36, ZBTB7B, KCNQ2, INPP5A, ATP6V0B, MSI2, JMJD1C, LINC00616, ACOX3, CCDC88C, GK5, CSNK1G2, LOC100270746, GRB10, KCNN3, ITPK1, ERGIC1, LRTOMT, TBL2, ADARB1, SLC44A2, C15orf27, CD3G, WDFY2, C5orf38, ELOVL5, TSPAN5, TRIM8, ARIH1, SNOR…	NA
