# Supplementary material for: Blood-based epigenome-wide analyses of 19 common disease states: A longitudinal, population-based linked cohort study of 18,413 Scottish individuals
Source: PLoS Med. 2023 Jul 6;20(7):e1004247. doi: 10.1371/journal.pmed.1004247 (PMC10325072; doi:10.1371/journal.pmed.1004247)
Supplement: S16 Table — (XLSX) [file pmed.1004247.s027.xlsx]

## Sheet: Relatedness - Prevalence
S16 Table. Sensitivity analysis accounting for relatedness among Generation Scotland participants in cross-sectional or prevalence analyses
			Mixed Model - Kinship			OSCA - Standard EWAS
	CpG	Trait	Beta	SE	p	Beta	SE	p
	cg06072257	Breast Cancer	-0.474297	0.0216776	<2.2E-16	-0.474271	0.0217071	6.48331e-103
	cg06123699	Breast Cancer	-0.499568	0.0230046	<2.2E-16	-0.498765	0.023012	2.3676e-101
	cg25227378	Breast Cancer	-0.686432	0.0349101	<2.2E-16	-0.685109	0.0349754	1.52694e-83
	cg19693031	Diabetes (Type 2)	-0.190821	0.0123093	<2.2E-16	-0.189752	0.0122744	1.76821e-53
	cg06500161	Diabetes (Type 2)	0.288413	0.0238389	<2.2E-16	0.285597	0.0237659	4.16989e-33
	cg17901584	Diabetes (Type 2)	-0.195113	0.0170421	<2.2E-16	-0.194269	0.0170052	4.27895e-30
	cg14112062	Breast Cancer	-0.250396	0.0229044	<2.2E-16	-0.248037	0.0229432	4.64271e-27
	cg15659943	Diabetes (Type 2)	0.277417	0.0260727	<2.2E-16	0.276048	0.0260287	3.51273e-26
	cg02988288	Diabetes (Type 2)	-0.119337	0.0115639	<2.2E-16	-0.118769	0.0115428	9.59186e-25
	cg06500161	Ischemic Heart Disease	0.262878	0.0257231	<2.2E-16	0.262111	0.0257036	2.46435e-24
	cg22140920	Breast Cancer	-0.221938	0.0220522	<2.2E-16	-0.223876	0.0221026	5.68018e-24
	cg26974062	Diabetes (Type 2)	-0.114514	0.0117603	<2.2E-16	-0.113725	0.0117346	3.8366e-22
	cg17901584	Ischemic Heart Disease	-0.175994	0.0184043	<2.2E-16	-0.175353	0.0183935	1.76186e-21
	cg15128785	Diabetes (Type 2)	-0.116559	0.0135199	<2.2E-16	-0.116517	0.0135058	6.94474e-18
	cg00857282	Diabetes (Type 2)	0.090099	0.0105439	<2.2E-16	0.0898749	0.0105302	1.54147e-17
	cg17058475	Diabetes (Type 2)	-0.0979405	0.0118225	1.1e-16	-0.0979302	0.0118014	1.1508e-16
	cg27243685	Diabetes (Type 2)	0.151946	0.0184022	1.1e-16	0.151629	0.0183697	1.66047e-16
	cg10128003	Diabetes (Type 2)	0.154533	0.0187517	2.2e-16	0.154372	0.0187296	1.83695e-16
	cg19266329	Diabetes (Type 2)	-0.148967	0.0189656	4e-15	-0.149389	0.0189606	3.53966e-15
	cg24694018	Diabetes (Type 2)	-0.182844	0.0237032	1.2e-14	-0.181259	0.0236525	1.9266e-14
	cg05119988	Diabetes (Type 2)	-0.1175	0.015717	7.7e-14	-0.117919	0.0157065	6.37354e-14
	cg01881899	Ischemic Heart Disease	0.107287	0.0144218	1e-13	0.107229	0.0144276	1.12851e-13
	cg05028010	Diabetes (Type 2)	-0.106183	0.0145063	2.5e-13	-0.106221	0.0145133	2.6335e-13
	cg05014727	Diabetes (Type 2)	-0.0957957	0.0132971	5.8e-13	-0.0957492	0.0132515	5.2425e-13
	cg08309687	Diabetes (Type 2)	-0.108449	0.0150904	6.6e-13	-0.108301	0.0150534	6.58188e-13
	cg17944885	Chronic Kidney Disease	0.0555909	0.00790071	2e-12	0.0556273	0.00787126	1.65476e-12
	cg16740586	Diabetes (Type 2)	0.126215	0.0178542	1.6e-12	0.12528	0.0178092	2.08947e-12
	cg26262157	Diabetes (Type 2)	-0.0988841	0.0141663	2.9e-12	-0.0987165	0.014108	2.72697e-12
	cg01881899	Diabetes (Type 2)	0.0939033	0.0133654	2.1e-12	0.0934098	0.0133601	2.83597e-12
	cg06800849	Breast Cancer	0.065702	0.00948405	4.3e-12	0.0658243	0.00946323	3.77394e-12
	cg12403973	Diabetes (Type 2)	-0.0860823	0.0124175	4.1e-12	-0.0860169	0.0124002	4.1848e-12
	cg05325763	Diabetes (Type 2)	-0.0857042	0.0124661	6.2e-12	-0.0862848	0.0124494	4.36268e-12
	cg09063556	Diabetes (Type 2)	0.141888	0.0204964	4.4e-12	0.141439	0.020453	4.86509e-12
	cg26823705	Diabetes (Type 2)	-0.104378	0.0151835	6.2e-12	-0.104414	0.0151571	5.86162e-12
	cg06690548	Diabetes (Type 2)	-0.0718045	0.0104694	7e-12	-0.0720602	0.0104658	6.00676e-12
	cg20003499	Diabetes (Type 2)	0.124514	0.0180294	5e-12	0.123786	0.0179964	6.30648e-12
	cg09627709	Diabetes (Type 2)	0.124128	0.0179383	4.5e-12	0.123102	0.0179043	6.43173e-12
	cg08088075	Diabetes (Type 2)	0.15084	0.0216862	3.5e-12	0.148364	0.0216591	7.68693e-12
	cg22652934	Diabetes (Type 2)	-0.0931328	0.0138465	1.7e-11	-0.0931811	0.0138133	1.58102e-11
	cg00857282	Ischemic Heart Disease	0.0768064	0.0113852	1.5e-11	0.0767714	0.0113852	1.60959e-11
	cg00014380	Diabetes (Type 2)	0.106769	0.0158482	1.6e-11	0.106749	0.0158331	1.62041e-11
	cg20396110	Breast Cancer	0.233266	0.0351149	3.1e-11	0.235319	0.0350332	1.97778e-11
	cg03685481	Diabetes (Type 2)	0.110196	0.0165483	2.8e-11	0.11043	0.0165464	2.58176e-11
	cg00994936	Diabetes (Type 2)	0.0896142	0.0134366	2.6e-11	0.0890541	0.0134071	3.19924e-11
	cg16395997	Diabetes (Type 2)	0.115159	0.0174924	4.6e-11	0.115037	0.0174556	4.5439e-11
	cg07677157	Breast Cancer	-0.0764564	0.0114959	2.9e-11	-0.0751265	0.0114315	5.27161e-11
	cg15043602	Diabetes (Type 2)	0.168081	0.0258242	7.6e-11	0.166786	0.0257948	1.03975e-10
	cg00574958	Diabetes (Type 2)	-0.0871835	0.0137717	2.4e-10	-0.087757	0.0137603	1.85451e-10
	cg14115749	Diabetes (Type 2)	0.170925	0.0269111	2.1e-10	0.170263	0.0268798	2.45642e-10
	cg03969079	Breast Cancer	0.0948913	0.0151512	3.8e-10	0.0957661	0.0151518	2.7441e-10
	cg07458272	Diabetes (Type 2)	0.12583	0.0197738	2e-10	0.123941	0.0197534	3.61065e-10
	cg11024682	Diabetes (Type 2)	0.14816	0.0236497	3.7e-10	0.147985	0.0235864	3.61641e-10
	cg10587886	Breast Cancer	-0.0907855	0.0142407	1.8e-10	-0.0882508	0.0141894	5.23086e-10
	cg27243685	Ischemic Heart Disease	0.123111	0.0198706	5.8e-10	0.123094	0.0198665	5.9483e-10
	cg04695090	Diabetes (Type 2)	0.168214	0.02733	7.5e-10	0.16705	0.0272906	9.53272e-10
	cg08994060	Diabetes (Type 2)	-0.0706946	0.0115771	1e-09	-0.0705588	0.0115382	9.89041e-10
	cg07719604	Diabetes (Type 2)	0.129779	0.0212605	1e-09	0.129535	0.0212209	1.06011e-09
	cg14476101	Diabetes (Type 2)	-0.0786494	0.0128453	9.2e-10	-0.0780887	0.0127939	1.06396e-09
	cg27216853	Diabetes (Type 2)	0.135999	0.0221422	8.1e-10	0.134167	0.0220814	1.26317e-09
	cg01676795	Diabetes (Type 2)	0.110368	0.0181451	1.2e-09	0.109642	0.018089	1.38446e-09
	cg14597545	Diabetes (Type 2)	0.11825	0.0195712	1.5e-09	0.118474	0.0195723	1.45594e-09
	cg19750657	Diabetes (Type 2)	0.0975135	0.0161194	1.5e-09	0.0972248	0.0160752	1.502e-09
	cg06045838	Diabetes (Type 2)	0.177462	0.0294817	1.8e-09	0.177812	0.0294684	1.63923e-09
	cg02770216	Diabetes (Type 2)	0.0775161	0.0127963	1.4e-09	0.0768522	0.0127883	1.90534e-09
	cg07198997	Diabetes (Type 2)	0.143455	0.0239678	2.2e-09	0.143625	0.0239085	1.93214e-09
	cg11183227	Diabetes (Type 2)	0.0719258	0.011955	1.8e-09	0.0716383	0.0119312	1.96847e-09
	cg10821511	Diabetes (Type 2)	0.202732	0.0339168	2.3e-09	0.202895	0.0339021	2.21937e-09
	cg10128003	Ischemic Heart Disease	0.12121	0.0202579	2.2e-09	0.120916	0.020257	2.44239e-09
	cg06214651	Diabetes (Type 2)	-0.107233	0.0180291	2.6e-09	-0.107613	0.0180351	2.47595e-09
