# Supplementary material for: Blood-based epigenome-wide analyses of 19 common disease states: A longitudinal, population-based linked cohort study of 18,413 Scottish individuals
Source: PLoS Med. 2023 Jul 6;20(7):e1004247. doi: 10.1371/journal.pmed.1004247 (PMC10325072; doi:10.1371/journal.pmed.1004247)
Supplement: S17 Table — (XLSX) [file pmed.1004247.s028.xlsx]

## Sheet: Relatedness - Incidence
S17 Table. Sensitivity analysis accounting for relatedness among Generation Scotland participants in longitudinal or incidence analyses
			Mixed Model - Kinship			OSCA - Standard EWAS
	CpG	Trait	Beta	SE	p	Beta	SE	p
	cg19693031	Diabetes (Type 2)	-0.0559385	0.00573295	<2.2E-16	-0.0556408	0.0057071	2.18785e-22
	cg06500161	Diabetes (Type 2)	0.0984435	0.0109411	<2.2E-16	0.0984506	0.0108917	1.78578e-19
	cg27243685	Diabetes (Type 2)	0.0752635	0.00840012	<2.2E-16	0.0752337	0.00837329	2.91632e-19
	cg11024682	Diabetes (Type 2)	0.0971372	0.0108264	<2.2E-16	0.0962611	0.0107754	4.6401e-19
	cg00163198	Diabetes (Type 2)	0.0762568	0.00866411	<2.2E-16	0.0763989	0.00863215	9.74863e-19
	cg16740586	Diabetes (Type 2)	0.0677854	0.0082048	1.1e-16	0.0677903	0.00817006	1.16102e-16
	cg10128003	Diabetes (Type 2)	0.0672009	0.00857671	4.7e-15	0.0673263	0.00855819	3.90221e-15
	cg16097041	Diabetes (Type 2)	0.0887733	0.0118665	7.4e-14	0.0896419	0.0118405	3.94243e-14
	cg02485044	Diabetes (Type 2)	0.056521	0.00760758	1.1e-13	0.0568245	0.00756869	6.3755e-14
	cg00472758	Diabetes (Type 2)	0.0719486	0.00990373	3.7e-13	0.0720457	0.0098648	2.96002e-13
	cg16841366	COPD	-0.0356834	0.00494993	5.6e-13	-0.0356899	0.00495094	5.93673e-13
	cg09185640	Diabetes (Type 2)	0.111371	0.0158067	1.8e-12	0.113147	0.0157805	7.873e-13
	cg00218090	Diabetes (Type 2)	0.0433893	0.00612888	1.4e-12	0.0435872	0.00610539	9.85764e-13
	cg15659943	Diabetes (Type 2)	0.0850648	0.0119573	1.1e-12	0.0850607	0.0119227	1.02035e-12
	cg04180924	COPD	-0.0417165	0.00583622	8.8e-13	-0.0416206	0.0058424	1.10029e-12
	cg12543096	Diabetes (Type 2)	0.0616992	0.00869927	1.3e-12	0.0615947	0.00865605	1.167e-12
	cg20378147	Diabetes (Type 2)	0.0331395	0.00468364	1.5e-12	0.0332148	0.00467265	1.23157e-12
	cg06690548	Diabetes (Type 2)	-0.0343715	0.00486695	1.6e-12	-0.0343365	0.00486205	1.71726e-12
	cg07558761	Diabetes (Type 2)	0.0709915	0.00996143	1e-12	0.0700305	0.00992712	1.81435e-12
	cg24859433	COPD	-0.0501196	0.00711345	1.8e-12	-0.0499845	0.00711304	2.20482e-12
	cg15370819	Diabetes (Type 2)	0.0723408	0.0104437	4.3e-12	0.0730317	0.0104216	2.53369e-12
	cg17943838	Diabetes (Type 2)	0.0800534	0.0117369	9.1e-12	0.0810388	0.0117337	5.18328e-12
	cg14334350	Diabetes (Type 2)	0.0571753	0.00824887	4.2e-12	0.0566662	0.00821637	5.54999e-12
	cg23761815	Diabetes (Type 2)	0.0678504	0.00988999	6.9e-12	0.0676634	0.00986214	7.13012e-12
	cg01676795	Diabetes (Type 2)	0.0565242	0.00832388	1.1e-11	0.0565865	0.00828292	8.73935e-12
	cg02203067	Diabetes (Type 2)	0.0756847	0.0112968	2.1e-11	0.0757514	0.0112658	1.83657e-11
	cg04483863	Diabetes (Type 2)	0.0550783	0.00832774	3.7e-11	0.0554954	0.00831659	2.60347e-11
	cg02907982	Diabetes (Type 2)	0.066811	0.0100357	2.8e-11	0.0668657	0.0100238	2.6426e-11
	cg14391737	COPD	-0.030593	0.00459805	2.9e-11	-0.0305353	0.00460091	3.32344e-11
	cg07021906	Diabetes (Type 2)	0.0506424	0.00768613	4.4e-11	0.0501989	0.00766114	5.86072e-11
	cg20494738	Diabetes (Type 2)	0.0314901	0.00488106	1.1e-10	0.0318481	0.00487353	6.58588e-11
	cg00540570	Diabetes (Type 2)	0.0678788	0.0104621	8.7e-11	0.0681932	0.0104526	7.08001e-11
	cg10380546	Diabetes (Type 2)	0.0459571	0.00704165	6.7e-11	0.045599	0.00700751	7.92012e-11
	cg21404488	Diabetes (Type 2)	0.0636463	0.00986586	1.1e-10	0.063705	0.00982646	9.29405e-11
	cg12738940	Diabetes (Type 2)	-0.06323	0.00971477	7.6e-11	-0.06286	0.00970025	9.46553e-11
	cg08549335	Diabetes (Type 2)	-0.0368353	0.00571449	1.1e-10	-0.0368981	0.00570231	1.00797e-10
	cg16470089	Diabetes (Type 2)	0.0482647	0.00753379	1.5e-10	0.0477101	0.00748949	1.94625e-10
	cg12448376	Diabetes (Type 2)	0.0716546	0.011337	2.6e-10	0.0719343	0.0112934	1.95509e-10
	cg06940720	Diabetes (Type 2)	0.0581461	0.00918632	2.5e-10	0.0580831	0.00916261	2.38167e-10
	cg23573187	Diabetes (Type 2)	0.0615269	0.00974581	2.7e-10	0.061438	0.00971201	2.59312e-10
	cg05538032	Diabetes (Type 2)	0.057064	0.00909388	3.5e-10	0.0572462	0.00907348	2.88998e-10
	cg05304879	Diabetes (Type 2)	0.0626253	0.00997515	3.4e-10	0.0628428	0.00996625	2.95809e-10
	cg22679812	Diabetes (Type 2)	0.0900227	0.0144666	4.9e-10	0.090854	0.0144466	3.29148e-10
	cg07817261	Diabetes (Type 2)	0.0745357	0.0120083	5.4e-10	0.0751241	0.0119536	3.38443e-10
	cg00574958	Diabetes (Type 2)	-0.0390401	0.00628002	5.1e-10	-0.0393738	0.00626945	3.4802e-10
	cg11183227	Diabetes (Type 2)	0.0339302	0.00547612	5.8e-10	0.0342366	0.00545812	3.65576e-10
	cg05293861	Diabetes (Type 2)	-0.0370883	0.0059435	4.4e-10	-0.0369234	0.00593051	4.92199e-10
	cg18568872	Diabetes (Type 2)	0.0925589	0.0146625	2.7e-10	0.0909469	0.0146217	5.11373e-10
	cg02988288	Diabetes (Type 2)	-0.0326905	0.0052925	6.5e-10	-0.0328169	0.0052761	5.11615e-10
	cg17683449	Diabetes (Type 2)	0.0470059	0.00761708	6.8e-10	0.0469249	0.00758378	6.2826e-10
	cg12130407	Diabetes (Type 2)	0.0488621	0.00797676	9e-10	0.0489678	0.00795661	7.74483e-10
	cg01936636	Diabetes (Type 2)	0.0551923	0.00902078	9.5e-10	0.0552383	0.00899409	8.39013e-10
	cg00857282	Diabetes (Type 2)	0.0294876	0.00483082	1e-09	0.0295999	0.00482013	8.42875e-10
	cg14115749	Diabetes (Type 2)	0.074293	0.0123232	1.7e-09	0.0753788	0.0122988	9.08302e-10
	cg15049217	Diabetes (Type 2)	0.0765016	0.0125366	1e-09	0.0766825	0.0125304	9.62538e-10
	cg26701500	Diabetes (Type 2)	0.0870374	0.0144905	1.9e-09	0.0881453	0.0144662	1.13597e-09
	cg02978227	COPD	-0.0445555	0.007331	1.2e-09	-0.0446822	0.00733642	1.15518e-09
	cg08309687	Diabetes (Type 2)	-0.0426183	0.00693286	7.9e-10	-0.0419885	0.00690142	1.2026e-09
	cg01877366	Diabetes (Type 2)	0.0415551	0.00689803	1.7e-09	0.0418222	0.00688234	1.25851e-09
	cg19750657	Diabetes (Type 2)	0.0445316	0.0073566	1.4e-09	0.0444121	0.00732148	1.34529e-09
	cg04816311	Diabetes (Type 2)	0.0402111	0.00673986	2.4e-09	0.0406726	0.00671579	1.42899e-09
	cg23353945	COPD	0.068246	0.0112887	1.5e-09	0.0681696	0.0112882	1.58967e-09
	cg07198997	Diabetes (Type 2)	0.0656695	0.0109833	2.2e-09	0.0659243	0.010935	1.69404e-09
	cg19107904	Diabetes (Type 2)	0.0724382	0.0120845	2e-09	0.0724587	0.0120518	1.87522e-09
