# Supplementary material for: Blood-based epigenome-wide analyses of 19 common disease states: A longitudinal, population-based linked cohort study of 18,413 Scottish individuals
Source: PLoS Med. 2023 Jul 6;20(7):e1004247. doi: 10.1371/journal.pmed.1004247 (PMC10325072; doi:10.1371/journal.pmed.1004247)
Supplement: S18 Table — (XLSX) [file pmed.1004247.s029.xlsx]

## Sheet: Proportional hazard assumption
S18 Table. Schoenfeld residual analyses from the Cox proportional hazard (i.e. coxph) sensitivity analysis
The fourteen associations (for Type 2 Diabetes) that violated the proportional hazard assumption (CpG-specific residual p< 0.05) are in bold
This sensitivity analysis used pre-corrected CpG M values as the predictor, and included age, sex, five WBC proportions, genetic PCs and five common lifestyle risk factors as fixed-effect covariates
	CpG	Disease State	CpG-specific Schoenfeld residual p-value	Global Schoenfeld residual p-value
	cg19693031	Diabetes (Type 2)	5.05292e-05	0.00248553
	cg15659943	Diabetes (Type 2)	0.00116077	0.00305052
	cg15370819	Diabetes (Type 2)	0.0017822	0.00646351
	cg00574958	Diabetes (Type 2)	0.00605804	0.0470369
	cg21404488	Diabetes (Type 2)	0.00804755	0.0335232
	cg11183227	Diabetes (Type 2)	0.00936066	0.0186507
	cg02988288	Diabetes (Type 2)	0.0094439	0.0206108
	cg20378147	Diabetes (Type 2)	0.0148111	0.071792
	cg06500161	Diabetes (Type 2)	0.0178315	0.0807858
	cg26701500	Diabetes (Type 2)	0.0225911	0.0310292
	cg04816311	Diabetes (Type 2)	0.0378982	0.0372838
	cg02203067	Diabetes (Type 2)	0.0411587	0.0431626
	cg18568872	Diabetes (Type 2)	0.0433095	0.0708242
	cg00540570	Diabetes (Type 2)	0.0443716	0.0748423
	cg10128003	Diabetes (Type 2)	0.0543785	0.0553642
	cg22679812	Diabetes (Type 2)	0.0544797	0.0566126
	cg07558761	Diabetes (Type 2)	0.05754	0.0685135
	cg19750657	Diabetes (Type 2)	0.0655837	0.088203
	cg02907982	Diabetes (Type 2)	0.0736151	0.0680153
	cg07817261	Diabetes (Type 2)	0.0828412	0.0635703
	cg14115749	Diabetes (Type 2)	0.095584	0.0529129
	cg07198997	Diabetes (Type 2)	0.102077	0.117019
	cg01676795	Diabetes (Type 2)	0.102789	0.0394523
	cg07021906	Diabetes (Type 2)	0.118305	0.0721909
	cg17683449	Diabetes (Type 2)	0.133343	0.0987666
	cg05304879	Diabetes (Type 2)	0.191106	0.0904676
	cg16470089	Diabetes (Type 2)	0.208514	0.082428
	cg20494738	Diabetes (Type 2)	0.227926	0.145237
	cg04180924	COPD	0.236362	0.567744
	cg02485044	Diabetes (Type 2)	0.242399	0.10836
	cg09185640	Diabetes (Type 2)	0.244425	0.0693574
	cg00218090	Diabetes (Type 2)	0.251459	0.0913476
	cg02978227	COPD	0.253798	0.600389
	cg06690548	Diabetes (Type 2)	0.2607	0.135999
	cg23761815	Diabetes (Type 2)	0.261398	0.0940131
	cg16841366	COPD	0.261964	0.585103
	cg16097041	Diabetes (Type 2)	0.265206	0.105584
	cg05293861	Diabetes (Type 2)	0.274793	0.109545
	cg12448376	Diabetes (Type 2)	0.277183	0.1345
	cg00163198	Diabetes (Type 2)	0.296551	0.0967368
	cg11024682	Diabetes (Type 2)	0.299882	0.0815228
	cg12738940	Diabetes (Type 2)	0.32657	0.125396
	cg19107904	Diabetes (Type 2)	0.330234	0.121882
	cg01936636	Diabetes (Type 2)	0.363447	0.124672
	cg00472758	Diabetes (Type 2)	0.390981	0.112578
	cg27243685	Diabetes (Type 2)	0.404055	0.142958
	cg08309687	Diabetes (Type 2)	0.432269	0.112356
	cg10380546	Diabetes (Type 2)	0.432611	0.123039
	cg08549335	Diabetes (Type 2)	0.43552	0.113927
	cg24859433	COPD	0.438824	0.591646
	cg00857282	Diabetes (Type 2)	0.439699	0.154351
	cg04483863	Diabetes (Type 2)	0.445665	0.12721
	cg01877366	Diabetes (Type 2)	0.451077	0.123528
	cg23573187	Diabetes (Type 2)	0.488979	0.116923
	cg14391737	COPD	0.640763	0.566566
	cg06940720	Diabetes (Type 2)	0.723774	0.12493
	cg16740586	Diabetes (Type 2)	0.729275	0.136414
	cg17943838	Diabetes (Type 2)	0.750628	0.148657
	cg05538032	Diabetes (Type 2)	0.776241	0.164607
	cg12543096	Diabetes (Type 2)	0.827389	0.125575
	cg12130407	Diabetes (Type 2)	0.83365	0.158911
	cg14334350	Diabetes (Type 2)	0.895534	0.159371
	cg15049217	Diabetes (Type 2)	0.922131	0.149548
	cg23353945	COPD	0.938292	0.563958
