# Supplementary material for: Blood-based epigenome-wide analyses of 19 common disease states: A longitudinal, population-based linked cohort study of 18,413 Scottish individuals
Source: PLoS Med. 2023 Jul 6;20(7):e1004247. doi: 10.1371/journal.pmed.1004247 (PMC10325072; doi:10.1371/journal.pmed.1004247)
Supplement: S19 Table — (XLSX) [file pmed.1004247.s030.xlsx]

## Sheet: Hazard ratio per year
S19 Table. Schoenfeld residuals for the fourteen associations that violated the Cox proportional hazard assumption (CpG-specific Schoenfeld residual test p< 0.05) across each year of the study period (up-to-14 years follow-up)
The associations for which the proportional hazard assumption is satisfied (CpG-specific Schoenfeld residual p< 0.05) are shown in green for each year of follow up, whereas those that failed are presented in orange
This sensitivity analysis used pre-corrected CpG M values as the predictor, and included age, sex, five WBC proportions, genetic PCs and five common lifestyle risk factors as fixed-effect covariates
	CpG	Disease State	Years to follow-up threshold	p	CpG-specific Schoenfeld residual p-value	Global Schoenfeld residual p-value
	cg00540570	Diabetes (Type 2)	1	3.4e-06	0.686408	0.198582
	cg00540570	Diabetes (Type 2)	2	5.3e-06	0.205601	0.598382
	cg00540570	Diabetes (Type 2)	3	3.8e-06	0.181596	0.446272
	cg00540570	Diabetes (Type 2)	4	8.9e-08	0.284614	0.229329
	cg00540570	Diabetes (Type 2)	5	5.7e-08	0.214927	0.000571644
	cg00540570	Diabetes (Type 2)	6	1.4e-08	0.0931001	0.00586644
	cg00540570	Diabetes (Type 2)	7	5.4e-10	0.243543	0.0811444
	cg00540570	Diabetes (Type 2)	8	1.6e-10	0.15681	0.103433
	cg00540570	Diabetes (Type 2)	9	5.4e-09	0.0118694	0.0367123
	cg00540570	Diabetes (Type 2)	10	1.5e-10	0.0651031	0.0287576
	cg00540570	Diabetes (Type 2)	11	8.6e-11	0.0540671	0.0138263
	cg00540570	Diabetes (Type 2)	12	9.5e-11	0.0570255	0.0137441
	cg00540570	Diabetes (Type 2)	13	1.1e-10	0.0411066	0.0261576
	cg00540570	Diabetes (Type 2)	14	1e-10	0.0638989	0.0351363
	cg00574958	Diabetes (Type 2)	1	1.3e-06	0.637033	0.171101
	cg00574958	Diabetes (Type 2)	2	7.4e-07	0.386893	0.563824
	cg00574958	Diabetes (Type 2)	3	2.2e-07	0.137946	0.487482
	cg00574958	Diabetes (Type 2)	4	6e-09	0.325865	0.211979
	cg00574958	Diabetes (Type 2)	5	5.2e-09	0.0439422	0.000246667
	cg00574958	Diabetes (Type 2)	6	1.7e-08	0.00441835	0.00200025
	cg00574958	Diabetes (Type 2)	7	2.7e-09	0.0104004	0.0322389
	cg00574958	Diabetes (Type 2)	8	4.8e-09	0.00438288	0.0290238
	cg00574958	Diabetes (Type 2)	9	4.9e-10	0.00895088	0.0414136
	cg00574958	Diabetes (Type 2)	10	2.6e-11	0.0358337	0.0250599
	cg00574958	Diabetes (Type 2)	11	1.1e-10	0.00920786	0.0069261
	cg00574958	Diabetes (Type 2)	12	1.3e-10	0.0101569	0.00737527
	cg00574958	Diabetes (Type 2)	13	1.7e-10	0.00504082	0.0126984
	cg00574958	Diabetes (Type 2)	14	4.9e-11	0.0147299	0.0259052
	cg02203067	Diabetes (Type 2)	1	4.8e-06	0.721875	0.177714
	cg02203067	Diabetes (Type 2)	2	1.5e-08	0.6109	0.628309
	cg02203067	Diabetes (Type 2)	3	1.6e-09	0.989152	0.599321
	cg02203067	Diabetes (Type 2)	4	3e-10	0.553636	0.241446
	cg02203067	Diabetes (Type 2)	5	4.6e-10	0.390867	0.000382125
	cg02203067	Diabetes (Type 2)	6	3.5e-11	0.182814	0.00771159
	cg02203067	Diabetes (Type 2)	7	2.2e-10	0.0759867	0.0478585
	cg02203067	Diabetes (Type 2)	8	6.3e-10	0.0388903	0.0478629
	cg02203067	Diabetes (Type 2)	9	1.8e-09	0.0198676	0.0274308
	cg02203067	Diabetes (Type 2)	10	1.3e-10	0.099957	0.017676
	cg02203067	Diabetes (Type 2)	11	1.7e-10	0.053345	0.00661442
	cg02203067	Diabetes (Type 2)	12	1.8e-10	0.0319338	0.00735502
	cg02203067	Diabetes (Type 2)	13	1.4e-10	0.0257335	0.015521
	cg02203067	Diabetes (Type 2)	14	2.7e-10	0.0454376	0.0172914
	cg02988288	Diabetes (Type 2)	1	3.2e-10	0.820285	0.140966
	cg02988288	Diabetes (Type 2)	2	1.4e-11	0.609074	0.620479
	cg02988288	Diabetes (Type 2)	3	4.5e-13	0.239222	0.526905
	cg02988288	Diabetes (Type 2)	4	4e-14	0.0481766	0.124587
	cg02988288	Diabetes (Type 2)	5	1.7e-10	4.40405e-05	3.7326e-06
	cg02988288	Diabetes (Type 2)	6	1.5e-11	0.000686889	0.000635884
	cg02988288	Diabetes (Type 2)	7	3.8e-12	0.000594511	0.0126752
	cg02988288	Diabetes (Type 2)	8	1.3e-12	0.00125876	0.0212673
	cg02988288	Diabetes (Type 2)	9	3.6e-13	0.00180429	0.0175031
	cg02988288	Diabetes (Type 2)	10	1.9e-12	0.00053857	0.00228822
	cg02988288	Diabetes (Type 2)	11	1.6e-13	0.00213318	0.00221216
	cg02988288	Diabetes (Type 2)	12	7.7e-14	0.00889347	0.00298773
	cg02988288	Diabetes (Type 2)	13	4.4e-13	0.00212005	0.00263317
	cg02988288	Diabetes (Type 2)	14	1e-13	0.00969207	0.00808868
	cg04816311	Diabetes (Type 2)	1	1.3e-08	0.317336	0.171362
	cg04816311	Diabetes (Type 2)	2	3.9e-07	0.0884795	0.521485
	cg04816311	Diabetes (Type 2)	3	2.5e-09	0.688739	0.571248
	cg04816311	Diabetes (Type 2)	4	9e-10	0.301895	0.219552
	cg04816311	Diabetes (Type 2)	5	4.7e-11	0.360874	0.000559102
	cg04816311	Diabetes (Type 2)	6	3.5e-09	0.0170182	0.00307536
	cg04816311	Diabetes (Type 2)	7	5.4e-10	0.029462	0.0472309
	cg04816311	Diabetes (Type 2)	8	2.1e-09	0.0148331	0.0385616
	cg04816311	Diabetes (Type 2)	9	2e-07	0.00116971	0.00529805
	cg04816311	Diabetes (Type 2)	10	1.7e-08	0.02018	0.00580533
	cg04816311	Diabetes (Type 2)	11	6.4e-09	0.0232	0.00363911
	cg04816311	Diabetes (Type 2)	12	1.3e-08	0.00926353	0.00327292
	cg04816311	Diabetes (Type 2)	13	2.6e-09	0.0254944	0.0135233
	cg04816311	Diabetes (Type 2)	14	2.4e-09	0.061912	0.0196207
	cg06500161	Diabetes (Type 2)	1	1.2e-06	0.318821	0.182871
	cg06500161	Diabetes (Type 2)	2	1.8e-07	0.758348	0.606641
	cg06500161	Diabetes (Type 2)	3	2e-11	0.376446	0.578014
	cg06500161	Diabetes (Type 2)	4	8e-14	0.711171	0.230037
	cg06500161	Diabetes (Type 2)	5	3.9e-14	0.218367	0.000447639
	cg06500161	Diabetes (Type 2)	6	9.5e-14	0.0250298	0.00432938
	cg06500161	Diabetes (Type 2)	7	3.1e-15	0.0460286	0.0554685
	cg06500161	Diabetes (Type 2)	8	5.5e-16	0.0536868	0.0620095
	cg06500161	Diabetes (Type 2)	9	6.4e-17	0.0182436	0.0575429
	cg06500161	Diabetes (Type 2)	10	7.4e-19	0.0800063	0.0375903
	cg06500161	Diabetes (Type 2)	11	4.1e-18	0.0187734	0.0116627
	cg06500161	Diabetes (Type 2)	12	2.1e-18	0.0189656	0.0133295
	cg06500161	Diabetes (Type 2)	13	1.3e-19	0.0485511	0.0354598
	cg06500161	Diabetes (Type 2)	14	1.5e-19	0.0460447	0.0432544
	cg11183227	Diabetes (Type 2)	1	1.4e-07	0.587577	0.173108
	cg11183227	Diabetes (Type 2)	2	1.2e-09	0.965691	0.67217
	cg11183227	Diabetes (Type 2)	3	1.3e-08	0.605287	0.581693
	cg11183227	Diabetes (Type 2)	4	1.5e-09	0.254798	0.223983
	cg11183227	Diabetes (Type 2)	5	3.5e-11	0.769392	0.00113544
	cg11183227	Diabetes (Type 2)	6	3.2e-11	0.236701	0.00782667
	cg11183227	Diabetes (Type 2)	7	1e-09	0.041486	0.0288819
	cg11183227	Diabetes (Type 2)	8	4e-09	0.00994931	0.0215265
	cg11183227	Diabetes (Type 2)	9	1.1e-08	0.00470346	0.0123941
	cg11183227	Diabetes (Type 2)	10	2.6e-09	0.0137504	0.00776601
	cg11183227	Diabetes (Type 2)	11	8.2e-09	0.00654696	0.00181035
	cg11183227	Diabetes (Type 2)	12	1e-08	0.00555856	0.00204302
	cg11183227	Diabetes (Type 2)	13	1.5e-09	0.0198132	0.0109786
	cg11183227	Diabetes (Type 2)	14	2.1e-09	0.0331212	0.0144041
	cg15370819	Diabetes (Type 2)	1	2.6e-05	0.172348	0.171413
	cg15370819	Diabetes (Type 2)	2	8.1e-07	0.529994	0.635384
	cg15370819	Diabetes (Type 2)	3	2.8e-09	0.545593	0.597955
	cg15370819	Diabetes (Type 2)	4	3.2e-12	0.996133	0.287175
	cg15370819	Diabetes (Type 2)	5	1.4e-11	0.536406	0.000576369
	cg15370819	Diabetes (Type 2)	6	5.1e-14	0.461076	0.0148999
	cg15370819	Diabetes (Type 2)	7	2e-11	0.0430344	0.0293614
	cg15370819	Diabetes (Type 2)	8	1.4e-11	0.0288867	0.0322365
	cg15370819	Diabetes (Type 2)	9	4e-10	0.00398829	0.00575718
	cg15370819	Diabetes (Type 2)	10	5.2e-11	0.0230141	0.00412983
	cg15370819	Diabetes (Type 2)	11	7.3e-11	0.0180525	0.00141292
	cg15370819	Diabetes (Type 2)	12	2e-10	0.00425994	0.00101509
	cg15370819	Diabetes (Type 2)	13	1.2e-10	0.00483666	0.0031738
	cg15370819	Diabetes (Type 2)	14	3.6e-10	0.00307053	0.00244156
	cg15659943	Diabetes (Type 2)	1	2.6e-07	0.401455	0.175551
	cg15659943	Diabetes (Type 2)	2	5.5e-07	0.185895	0.562005
	cg15659943	Diabetes (Type 2)	3	1.9e-08	0.571079	0.544586
	cg15659943	Diabetes (Type 2)	4	1.4e-13	0.495244	0.247355
	cg15659943	Diabetes (Type 2)	5	9.1e-15	0.763217	0.000570797
	cg15659943	Diabetes (Type 2)	6	1.4e-13	0.0672045	0.00533653
	cg15659943	Diabetes (Type 2)	7	2.3e-13	0.0153502	0.0365514
	cg15659943	Diabetes (Type 2)	8	8.1e-13	0.00716591	0.0259617
	cg15659943	Diabetes (Type 2)	9	3e-12	0.00158201	0.0103697
	cg15659943	Diabetes (Type 2)	10	7.5e-12	0.00352816	0.00209017
	cg15659943	Diabetes (Type 2)	11	1.9e-11	0.000888448	0.000457768
	cg15659943	Diabetes (Type 2)	12	2.1e-11	0.000312632	0.000540847
	cg15659943	Diabetes (Type 2)	13	2.4e-11	0.00038826	0.00123208
	cg15659943	Diabetes (Type 2)	14	8e-11	0.00081731	0.000869182
	cg18568872	Diabetes (Type 2)	1	0.032	0.426897	0.169156
	cg18568872	Diabetes (Type 2)	2	0.00039	0.915632	0.611747
	cg18568872	Diabetes (Type 2)	3	2.1e-05	0.602609	0.57368
	cg18568872	Diabetes (Type 2)	4	1.1e-06	0.734413	0.265739
	cg18568872	Diabetes (Type 2)	5	9.3e-08	0.295551	0.00101686
	cg18568872	Diabetes (Type 2)	6	6.1e-07	0.0201106	0.00737853
	cg18568872	Diabetes (Type 2)	7	9.9e-07	0.00532815	0.0510582
	cg18568872	Diabetes (Type 2)	8	1.9e-07	0.0493594	0.0883082
	cg18568872	Diabetes (Type 2)	9	4.3e-08	0.068099	0.0802478
	cg18568872	Diabetes (Type 2)	10	3.7e-07	0.032783	0.0159946
	cg18568872	Diabetes (Type 2)	11	1.2e-07	0.0442468	0.0096579
	cg18568872	Diabetes (Type 2)	12	4.4e-08	0.0708618	0.0140775
	cg18568872	Diabetes (Type 2)	13	4.8e-08	0.0518794	0.0258878
	cg18568872	Diabetes (Type 2)	14	4.3e-08	0.065412	0.0359728
	cg19693031	Diabetes (Type 2)	1	2.4e-21	0.104413	0.179626
	cg19693031	Diabetes (Type 2)	2	1.8e-22	0.0421163	0.370503
	cg19693031	Diabetes (Type 2)	3	1.4e-22	0.00283593	0.112795
	cg19693031	Diabetes (Type 2)	4	1.8e-25	0.00250577	0.0210326
	cg19693031	Diabetes (Type 2)	5	4.2e-23	5.22209e-06	7.25754e-07
	cg19693031	Diabetes (Type 2)	6	1.8e-24	3.7555e-05	6.60636e-05
	cg19693031	Diabetes (Type 2)	7	8.5e-23	8.34468e-07	0.000183195
	cg19693031	Diabetes (Type 2)	8	8.3e-23	8.35645e-07	0.000228785
	cg19693031	Diabetes (Type 2)	9	5.5e-24	1.81356e-06	0.000644098
	cg19693031	Diabetes (Type 2)	10	6.8e-24	8.68259e-07	0.000115973
	cg19693031	Diabetes (Type 2)	11	2.4e-24	7.26433e-07	6.87769e-05
	cg19693031	Diabetes (Type 2)	12	3.3e-25	1.25045e-05	0.000177754
	cg19693031	Diabetes (Type 2)	13	8e-25	5.89395e-06	0.000266793
	cg19693031	Diabetes (Type 2)	14	8.6e-26	8.30689e-05	0.00119661
	cg20378147	Diabetes (Type 2)	1	2e-05	0.995762	0.169194
	cg20378147	Diabetes (Type 2)	2	6.1e-07	0.894413	0.668113
	cg20378147	Diabetes (Type 2)	3	2.2e-07	0.775011	0.599839
	cg20378147	Diabetes (Type 2)	4	5.6e-08	0.382028	0.220951
	cg20378147	Diabetes (Type 2)	5	5.9e-08	0.165285	0.00050462
	cg20378147	Diabetes (Type 2)	6	4.2e-09	0.138804	0.00863095
	cg20378147	Diabetes (Type 2)	7	2e-09	0.111465	0.0685617
	cg20378147	Diabetes (Type 2)	8	7.2e-09	0.0308471	0.0580742
	cg20378147	Diabetes (Type 2)	9	3.1e-10	0.0550851	0.0806329
	cg20378147	Diabetes (Type 2)	10	2e-10	0.0411617	0.0319942
	cg20378147	Diabetes (Type 2)	11	2.2e-09	0.00407558	0.00658626
	cg20378147	Diabetes (Type 2)	12	3.9e-09	0.00287497	0.00608993
	cg20378147	Diabetes (Type 2)	13	2.5e-10	0.0201128	0.0317123
	cg20378147	Diabetes (Type 2)	14	1.2e-10	0.0590281	0.0492523
	cg21404488	Diabetes (Type 2)	1	0.01	0.788393	0.172239
	cg21404488	Diabetes (Type 2)	2	1.5e-05	0.921804	0.585037
	cg21404488	Diabetes (Type 2)	3	5e-06	0.905308	0.659312
	cg21404488	Diabetes (Type 2)	4	3.7e-10	0.31296	0.268298
	cg21404488	Diabetes (Type 2)	5	2.7e-08	0.155553	0.000517431
	cg21404488	Diabetes (Type 2)	6	3.3e-09	0.154295	0.00998724
	cg21404488	Diabetes (Type 2)	7	8.7e-11	0.172248	0.108051
	cg21404488	Diabetes (Type 2)	8	1.2e-10	0.0678183	0.101329
	cg21404488	Diabetes (Type 2)	9	8.7e-12	0.152219	0.0887509
	cg21404488	Diabetes (Type 2)	10	3.2e-12	0.248216	0.0339243
	cg21404488	Diabetes (Type 2)	11	2.4e-11	0.0772544	0.00939485
	cg21404488	Diabetes (Type 2)	12	5.8e-11	0.0235501	0.00716844
	cg21404488	Diabetes (Type 2)	13	1.3e-10	0.0132255	0.0104391
	cg21404488	Diabetes (Type 2)	14	9.5e-11	0.0172802	0.0157466
	cg26701500	Diabetes (Type 2)	1	2.7e-06	0.730455	0.222789
	cg26701500	Diabetes (Type 2)	2	5.8e-06	0.297479	0.568407
	cg26701500	Diabetes (Type 2)	3	9.5e-08	0.929223	0.629027
	cg26701500	Diabetes (Type 2)	4	3.9e-08	0.240334	0.211846
	cg26701500	Diabetes (Type 2)	5	2.1e-06	0.102778	0.000108596
	cg26701500	Diabetes (Type 2)	6	1.8e-07	0.0890667	0.00451292
	cg26701500	Diabetes (Type 2)	7	1.9e-07	0.0730292	0.0393551
	cg26701500	Diabetes (Type 2)	8	3.3e-08	0.0689287	0.0668543
	cg26701500	Diabetes (Type 2)	9	9.7e-07	0.0115884	0.0162891
	cg26701500	Diabetes (Type 2)	10	5.8e-07	0.0152231	0.00766666
	cg26701500	Diabetes (Type 2)	11	1.4e-06	0.00585995	0.00196885
	cg26701500	Diabetes (Type 2)	12	2.8e-06	0.0056503	0.00169947
	cg26701500	Diabetes (Type 2)	13	1.6e-06	0.00791855	0.00556183
	cg26701500	Diabetes (Type 2)	14	1.1e-06	0.0220612	0.0111011
