# Supplementary material for: Blood-based epigenome-wide analyses of 19 common disease states: A longitudinal, population-based linked cohort study of 18,413 Scottish individuals
Source: PLoS Med. 2023 Jul 6;20(7):e1004247. doi: 10.1371/journal.pmed.1004247 (PMC10325072; doi:10.1371/journal.pmed.1004247)
Supplement: S20 Table — (XLSX) [file pmed.1004247.s031.xlsx]

## Sheet: Competing risks
S20 Table. Re-estimating hazard ratios for incident associations in fully-adjusted model after (i) accounting for all-cause mortality as a competing risk instead of censoring event alone and (ii) excluding any individual who died during the follow-up period
			Original EWAS (Death as censoring event)			Death as competing risk			Excluding individuals who died
	CpG	Disease State	Hazard Ratio	2.5% CI	97.5% CI	Hazard Ratio	2.5% CI	97.5% CI	Hazard Ratio	2.5% CI	97.5% CI
	cg04180924	COPD	0.73	0.65	0.82	0.72	0.64	0.81	0.71	0.64	0.8
	cg02978227	COPD	0.77	0.69	0.85	0.77	0.7	0.85	0.75	0.68	0.84
	cg14391737	COPD	0.77	0.68	0.88	0.79	0.7	0.89	0.77	0.68	0.88
	cg16841366	COPD	0.79	0.71	0.88	0.81	0.73	0.89	0.8	0.72	0.89
	cg24859433	COPD	0.88	0.79	0.97	0.89	0.81	0.97	0.89	0.81	0.98
	cg23353945	COPD	1.27	1.16	1.38	1.26	1.15	1.38	1.32	1.2	1.44
	cg19693031	Diabetes (Type 2)	0.66	0.6	0.72	0.68	0.62	0.75	0.67	0.62	0.73
	cg02988288	Diabetes (Type 2)	0.7	0.63	0.77	0.7	0.63	0.78	0.7	0.64	0.78
	cg08549335	Diabetes (Type 2)	0.73	0.66	0.81	0.75	0.68	0.83	0.74	0.66	0.81
	cg05293861	Diabetes (Type 2)	0.74	0.66	0.82	0.74	0.67	0.83	0.76	0.68	0.84
	cg08309687	Diabetes (Type 2)	0.75	0.68	0.82	0.75	0.69	0.83	0.76	0.7	0.84
	cg00574958	Diabetes (Type 2)	0.75	0.68	0.82	0.77	0.69	0.85	0.77	0.7	0.84
	cg06690548	Diabetes (Type 2)	0.8	0.74	0.85	0.8	0.74	0.86	0.8	0.74	0.85
	cg12738940	Diabetes (Type 2)	0.83	0.76	0.9	0.83	0.75	0.92	0.84	0.78	0.91
	cg17943838	Diabetes (Type 2)	1.23	1.14	1.34	1.23	1.13	1.35	1.23	1.13	1.33
	cg10380546	Diabetes (Type 2)	1.24	1.13	1.37	1.23	1.11	1.36	1.24	1.13	1.36
	cg07021906	Diabetes (Type 2)	1.25	1.17	1.34	1.24	1.17	1.33	1.27	1.19	1.35
	cg26701500	Diabetes (Type 2)	1.25	1.15	1.37	1.25	1.13	1.37	1.26	1.16	1.37
	cg01877366	Diabetes (Type 2)	1.26	1.15	1.39	1.28	1.16	1.42	1.27	1.15	1.4
	cg07198997	Diabetes (Type 2)	1.27	1.17	1.37	1.27	1.17	1.37	1.24	1.15	1.35
	cg01936636	Diabetes (Type 2)	1.27	1.17	1.38	1.25	1.15	1.35	1.28	1.17	1.39
	cg05304879	Diabetes (Type 2)	1.28	1.17	1.4	1.25	1.13	1.37	1.27	1.16	1.39
	cg12448376	Diabetes (Type 2)	1.28	1.18	1.4	1.27	1.16	1.38	1.28	1.18	1.4
	cg19750657	Diabetes (Type 2)	1.28	1.17	1.41	1.29	1.16	1.42	1.28	1.17	1.41
	cg22679812	Diabetes (Type 2)	1.29	1.18	1.41	1.28	1.17	1.41	1.3	1.18	1.42
	cg18568872	Diabetes (Type 2)	1.29	1.18	1.41	1.28	1.17	1.4	1.28	1.17	1.4
	cg00857282	Diabetes (Type 2)	1.3	1.19	1.41	1.28	1.17	1.39	1.28	1.18	1.39
	cg11183227	Diabetes (Type 2)	1.3	1.19	1.42	1.29	1.17	1.42	1.33	1.21	1.46
	cg15049217	Diabetes (Type 2)	1.31	1.19	1.44	1.31	1.17	1.45	1.31	1.19	1.44
	cg20378147	Diabetes (Type 2)	1.31	1.2	1.43	1.3	1.19	1.42	1.33	1.22	1.45
	cg00540570	Diabetes (Type 2)	1.31	1.21	1.43	1.3	1.19	1.42	1.32	1.21	1.44
	cg12130407	Diabetes (Type 2)	1.32	1.2	1.45	1.3	1.18	1.42	1.32	1.21	1.45
	cg00218090	Diabetes (Type 2)	1.32	1.21	1.44	1.31	1.2	1.43	1.3	1.2	1.42
	cg20494738	Diabetes (Type 2)	1.33	1.21	1.46	1.31	1.19	1.45	1.33	1.21	1.46
	cg14115749	Diabetes (Type 2)	1.33	1.19	1.48	1.3	1.16	1.46	1.38	1.22	1.55
	cg17683449	Diabetes (Type 2)	1.33	1.21	1.46	1.31	1.19	1.43	1.3	1.19	1.42
	cg02907982	Diabetes (Type 2)	1.33	1.22	1.45	1.31	1.19	1.44	1.32	1.2	1.44
	cg04483863	Diabetes (Type 2)	1.33	1.22	1.45	1.31	1.21	1.43	1.31	1.2	1.43
	cg14334350	Diabetes (Type 2)	1.33	1.22	1.46	1.3	1.18	1.42	1.32	1.21	1.44
	cg12543096	Diabetes (Type 2)	1.34	1.22	1.47	1.32	1.2	1.46	1.33	1.21	1.46
	cg21404488	Diabetes (Type 2)	1.34	1.23	1.47	1.31	1.2	1.44	1.33	1.22	1.46
	cg05538032	Diabetes (Type 2)	1.34	1.21	1.49	1.31	1.19	1.45	1.34	1.22	1.48
	cg02203067	Diabetes (Type 2)	1.35	1.23	1.49	1.33	1.21	1.46	1.37	1.24	1.51
	cg23761815	Diabetes (Type 2)	1.35	1.22	1.5	1.33	1.2	1.48	1.35	1.22	1.5
	cg16470089	Diabetes (Type 2)	1.35	1.23	1.49	1.34	1.21	1.47	1.36	1.23	1.5
	cg15370819	Diabetes (Type 2)	1.36	1.23	1.5	1.35	1.23	1.5	1.35	1.22	1.48
	cg02485044	Diabetes (Type 2)	1.36	1.24	1.49	1.33	1.22	1.45	1.35	1.23	1.47
	cg04816311	Diabetes (Type 2)	1.36	1.24	1.51	1.38	1.25	1.52	1.37	1.24	1.51
	cg07558761	Diabetes (Type 2)	1.37	1.25	1.5	1.33	1.22	1.46	1.38	1.26	1.52
	cg16740586	Diabetes (Type 2)	1.37	1.26	1.49	1.33	1.23	1.44	1.37	1.26	1.49
	cg07817261	Diabetes (Type 2)	1.38	1.23	1.54	1.39	1.24	1.56	1.39	1.24	1.56
	cg06940720	Diabetes (Type 2)	1.38	1.23	1.54	1.39	1.24	1.55	1.37	1.23	1.52
	cg19107904	Diabetes (Type 2)	1.38	1.24	1.53	1.37	1.23	1.53	1.37	1.23	1.52
	cg23573187	Diabetes (Type 2)	1.38	1.24	1.54	1.38	1.24	1.54	1.37	1.23	1.53
	cg00472758	Diabetes (Type 2)	1.39	1.27	1.54	1.37	1.24	1.5	1.4	1.27	1.54
	cg01676795	Diabetes (Type 2)	1.4	1.25	1.57	1.39	1.24	1.56	1.41	1.27	1.57
	cg09185640	Diabetes (Type 2)	1.43	1.27	1.61	1.43	1.26	1.63	1.48	1.32	1.67
	cg16097041	Diabetes (Type 2)	1.43	1.28	1.59	1.43	1.29	1.6	1.43	1.29	1.6
	cg11024682	Diabetes (Type 2)	1.45	1.33	1.58	1.43	1.31	1.57	1.43	1.31	1.56
	cg06500161	Diabetes (Type 2)	1.5	1.37	1.64	1.49	1.36	1.63	1.53	1.39	1.67
	cg15659943	Diabetes (Type 2)	1.51	1.34	1.69	1.48	1.32	1.65	1.51	1.35	1.7
	cg27243685	Diabetes (Type 2)	1.52	1.38	1.66	1.49	1.35	1.63	1.52	1.38	1.66
	cg10128003	Diabetes (Type 2)	1.53	1.37	1.71	1.52	1.35	1.7	1.54	1.38	1.72
	cg00163198	Diabetes (Type 2)	1.61	1.44	1.79	1.56	1.39	1.74	1.6	1.43	1.78
