# Supplementary material for: Blood-based epigenome-wide analyses of 19 common disease states: A longitudinal, population-based linked cohort study of 18,413 Scottish individuals
Source: PLoS Med. 2023 Jul 6;20(7):e1004247. doi: 10.1371/journal.pmed.1004247 (PMC10325072; doi:10.1371/journal.pmed.1004247)
Supplement: S21 Table — (XLSX) [file pmed.1004247.s032.xlsx]

## Sheet: Cook's Distance
S21 Table. Re-estimating coefficients for 69 prevalent and 64 incident associations that were present in both basic and fully-adjusted models after excluding outliers based on Cook's distance plots (S2 Appendix)
Two methods were used to identify outliers (i) using a standard rule-of-thumb to exclude all individuals whose distance was greater than 3 times the mean distance of individuals in the model and (ii) excluding extreme outliers based on visual inspections of Cook's distance plots. 133 associations models were considered
	CpG	Disease State	Original Z Score	Z Score - Outliers Removed from First Criterion	No. of Outliers from First Criterion	Z Score - Outliers Removed from Second Criterion	No. of Outliers from Second Criterion (Extreme Outliers)
	cg16841366	COPD	-7.20871	-5.92211	414	-7.08024	3
	cg04180924	COPD	-7.12389	-7.36442	415	-7.16097	3
	cg24859433	COPD	-7.02716	-4.12064	415	-7.16997	3
	cg14391737	COPD	-6.6368	-11.0283	411	-6.58672	3
	cg02978227	COPD	-6.09046	-9.56785	413	-6.09927	3
	cg23353945	COPD	6.03901	7.81498	413	6.0134	3
	cg19693031	Diabetes (Type 2)	-9.7494	-4.96605	560	-9.7494	0
	cg06500161	Diabetes (Type 2)	9.03905	1.85744	558	9.03905	0
	cg27243685	Diabetes (Type 2)	8.98496	4.04948	560	8.98496	0
	cg11024682	Diabetes (Type 2)	8.93341	6.10804	562	8.93345	0
	cg00163198	Diabetes (Type 2)	8.85051	5.0555	559	8.85051	0
	cg16740586	Diabetes (Type 2)	8.29741	8.81516	560	8.29741	0
	cg10128003	Diabetes (Type 2)	7.86689	-1.00929	553	7.86688	0
	cg16097041	Diabetes (Type 2)	7.57079	-0.334475	561	7.57078	0
	cg02485044	Diabetes (Type 2)	7.50784	-4.12179	561	7.50784	0
	cg00472758	Diabetes (Type 2)	7.30331	1.54979	562	7.30331	0
	cg09185640	Diabetes (Type 2)	7.17005	-2.55673	556	7.17008	0
	cg00218090	Diabetes (Type 2)	7.13913	3.76758	558	7.13912	0
	cg15659943	Diabetes (Type 2)	7.13435	-2.26445	554	7.13436	0
	cg12543096	Diabetes (Type 2)	7.1158	-1.51755	556	7.1158	0
	cg20378147	Diabetes (Type 2)	7.10834	2.4348	562	7.10834	0
	cg06690548	Diabetes (Type 2)	-7.06214	-6.66691	557	-7.06214	0
	cg07558761	Diabetes (Type 2)	7.05446	5.45316	563	7.05447	0
	cg15370819	Diabetes (Type 2)	7.00772	6.20516	558	7.00771	0
	cg17943838	Diabetes (Type 2)	6.9065	9.50808	562	6.90649	0
	cg14334350	Diabetes (Type 2)	6.89674	3.83772	565	6.89674	0
	cg23761815	Diabetes (Type 2)	6.86092	3.12024	561	6.86093	0
	cg01676795	Diabetes (Type 2)	6.83171	0.305355	561	6.8317	0
	cg02203067	Diabetes (Type 2)	6.72401	2.66507	561	6.72402	0
	cg04483863	Diabetes (Type 2)	6.67286	1.54744	554	6.67286	0
	cg02907982	Diabetes (Type 2)	6.67069	-0.752438	555	6.67066	0
	cg07021906	Diabetes (Type 2)	6.55241	3.81565	560	6.5524	0
	cg20494738	Diabetes (Type 2)	6.53491	1.90384	558	6.53491	0
	cg00540570	Diabetes (Type 2)	6.52404	4.31944	563	6.52404	0
	cg10380546	Diabetes (Type 2)	6.50716	-2.67916	557	6.50716	0
	cg21404488	Diabetes (Type 2)	6.48301	-3.44696	554	6.48301	0
	cg12738940	Diabetes (Type 2)	-6.48025	-5.67114	558	-6.48024	0
	cg08549335	Diabetes (Type 2)	-6.47073	-4.52962	561	-6.47072	0
	cg16470089	Diabetes (Type 2)	6.37027	4.59047	559	6.37027	0
	cg12448376	Diabetes (Type 2)	6.36959	3.977	558	6.36957	0
	cg06940720	Diabetes (Type 2)	6.33914	-0.249669	557	6.33914	0
	cg23573187	Diabetes (Type 2)	6.32598	13.691	557	6.32598	0
	cg05538032	Diabetes (Type 2)	6.30918	1.16354	562	6.30918	0
	cg05304879	Diabetes (Type 2)	6.30556	1.26556	560	6.30556	0
	cg22679812	Diabetes (Type 2)	6.28895	1.06599	560	6.28896	0
	cg07817261	Diabetes (Type 2)	6.28464	-5.39664	550	6.28462	0
	cg00574958	Diabetes (Type 2)	-6.28026	-8.10157	560	-6.28027	0
	cg11183227	Diabetes (Type 2)	6.2726	2.28601	561	6.27259	0
	cg05293861	Diabetes (Type 2)	-6.22601	-16.6455	559	-6.22601	0
	cg18568872	Diabetes (Type 2)	6.21999	-0.303101	554	6.22	0
	cg02988288	Diabetes (Type 2)	-6.21992	-7.07842	559	-6.21992	0
	cg17683449	Diabetes (Type 2)	6.18753	-3.51623	558	6.18753	0
	cg12130407	Diabetes (Type 2)	6.15435	4.19003	559	6.15436	0
	cg01936636	Diabetes (Type 2)	6.14162	1.80564	563	6.14162	0
	cg00857282	Diabetes (Type 2)	6.14089	1.80035	558	6.14089	0
	cg14115749	Diabetes (Type 2)	6.12896	1.19945	557	6.12898	0
	cg15049217	Diabetes (Type 2)	6.11972	-0.47968	556	6.11972	0
	cg26701500	Diabetes (Type 2)	6.09319	1.16925	561	6.09319	0
	cg08309687	Diabetes (Type 2)	-6.08404	-4.55045	559	-6.08404	0
	cg01877366	Diabetes (Type 2)	6.07674	20.4676	560	6.07673	0
	cg19750657	Diabetes (Type 2)	6.066	-0.424345	558	6.066	0
	cg04816311	Diabetes (Type 2)	6.05626	-3.50531	558	6.05627	0
	cg07198997	Diabetes (Type 2)	6.02874	0.622989	558	6.02875	0
	cg19107904	Diabetes (Type 2)	6.01227	-4.02907	553	6.01226	0
	cg06072257	Breast Cancer	-21.8487	-20.5154	178	-21.8026	1
	cg06123699	Breast Cancer	-21.6741	-1.98811	183	-21.7239	1
	cg25227378	Breast Cancer	-19.5883	-10.2474	180	-19.527	1
	cg14112062	Breast Cancer	-10.8109	-6.18009	177	-10.8405	1
	cg22140920	Breast Cancer	-10.1289	-7.85504	179	-10.1069	1
	cg06800849	Breast Cancer	6.9558	0.250048	178	7.01492	1
	cg20396110	Breast Cancer	6.71703	9.29643	174	6.67256	1
	cg07677157	Breast Cancer	-6.57188	-8.1379	180	-6.4811	1
	cg03969079	Breast Cancer	6.32044	1.24468	177	6.48511	1
	cg10587886	Breast Cancer	-6.21949	-8.93408	181	-6.11304	1
	cg17944885	CKD	7.06714	0.0735729	345	7.06714	0
	cg19693031	Diabetes (Type 2)	-15.4592	-3.59959	372	-15.4787	4
	cg06500161	Diabetes (Type 2)	12.0171	1.55119	374	12.114	4
	cg17901584	Diabetes (Type 2)	-11.4241	-7.98434	368	-11.4249	4
	cg15659943	Diabetes (Type 2)	10.6055	-0.186062	376	10.6604	4
	cg02988288	Diabetes (Type 2)	-10.2894	-7.00055	376	-10.2819	4
	cg26974062	Diabetes (Type 2)	-9.69143	-6.36242	373	-9.70383	4
	cg15128785	Diabetes (Type 2)	-8.62718	-1.12579	372	-8.61555	4
	cg00857282	Diabetes (Type 2)	8.53497	0.986171	371	8.55317	4
	cg17058475	Diabetes (Type 2)	-8.29818	-2.91301	373	-8.45261	4
	cg27243685	Diabetes (Type 2)	8.2543	4.29966	374	8.35088	4
	cg10128003	Diabetes (Type 2)	8.24214	-0.175041	373	8.24643	4
	cg19266329	Diabetes (Type 2)	-7.87892	-1.98414	373	-7.93995	4
	cg24694018	Diabetes (Type 2)	-7.66342	-0.976519	374	-7.62695	4
	cg05119988	Diabetes (Type 2)	-7.50766	-4.06205	373	-7.51831	4
	cg05028010	Diabetes (Type 2)	-7.31887	-2.23932	373	-7.31336	4
	cg05014727	Diabetes (Type 2)	-7.22554	-2.00677	375	-7.24382	4
	cg08309687	Diabetes (Type 2)	-7.19445	-6.35314	372	-7.20551	4
	cg16740586	Diabetes (Type 2)	7.03457	8.15935	371	7.02499	4
	cg26262157	Diabetes (Type 2)	-6.9972	-3.42229	374	-7.00449	4
	cg01881899	Diabetes (Type 2)	6.9917	1.75037	373	7.0388	4
	cg12403973	Diabetes (Type 2)	-6.93673	0.678489	372	-6.91775	4
	cg05325763	Diabetes (Type 2)	-6.93084	-5.1525	372	-7.08177	4
	cg09063556	Diabetes (Type 2)	6.91532	2.19854	373	6.90659	4
	cg26823705	Diabetes (Type 2)	-6.88878	-4.13461	372	-6.95267	4
	cg06690548	Diabetes (Type 2)	-6.8853	-5.07671	372	-6.85793	4
	cg20003499	Diabetes (Type 2)	6.87838	3.25234	373	6.88032	4
	cg09627709	Diabetes (Type 2)	6.87556	0.959601	374	6.85127	4
	cg08088075	Diabetes (Type 2)	6.84996	0.109517	374	6.74677	4
	cg22652934	Diabetes (Type 2)	-6.74575	-7.69511	372	-6.74155	4
	cg00014380	Diabetes (Type 2)	6.74214	1.29389	369	6.75677	4
	cg03685481	Diabetes (Type 2)	6.67396	0.759281	373	6.648	4
	cg00994936	Diabetes (Type 2)	6.64231	3.91269	374	6.65028	4
	cg16395997	Diabetes (Type 2)	6.59026	0.84252	372	6.50957	4
	cg15043602	Diabetes (Type 2)	6.46588	2.6433	374	6.40622	4
	cg00574958	Diabetes (Type 2)	-6.37755	-6.93329	371	-6.51315	4
	cg14115749	Diabetes (Type 2)	6.33424	1.00996	373	6.29707	4
	cg07458272	Diabetes (Type 2)	6.27441	0.83148	374	6.21149	4
	cg11024682	Diabetes (Type 2)	6.27417	7.05593	373	6.25238	4
	cg04695090	Diabetes (Type 2)	6.12116	2.83197	377	6.07883	4
	cg08994060	Diabetes (Type 2)	-6.11523	-1.90143	372	-6.0971	4
	cg07719604	Diabetes (Type 2)	6.10412	3.29512	373	6.09824	4
	cg14476101	Diabetes (Type 2)	-6.10359	-2.64629	372	-6.0995	4
	cg27216853	Diabetes (Type 2)	6.07602	-1.16674	372	6.07791	4
	cg01676795	Diabetes (Type 2)	6.06125	1.49485	373	6.04165	4
	cg14597545	Diabetes (Type 2)	6.05315	-4.74473	372	6.04341	4
	cg19750657	Diabetes (Type 2)	6.04812	0.956046	372	6.05236	4
	cg06045838	Diabetes (Type 2)	6.03399	9.1647	373	6.02122	4
	cg02770216	Diabetes (Type 2)	6.00957	-0.199615	372	6.01802	4
	cg07198997	Diabetes (Type 2)	6.00728	1.92227	372	6.01826	4
	cg11183227	Diabetes (Type 2)	6.00428	1.47251	373	5.98466	4
	cg10821511	Diabetes (Type 2)	5.98473	8.15308	373	5.93614	4
	cg06214651	Diabetes (Type 2)	-5.96686	-12.2512	373	-6.013	4
	cg06500161	Ischemic Heart Disease	10.1974	1.97956	513	10.4637	1
	cg17901584	Ischemic Heart Disease	-9.53342	-9.53014	515	-9.8426	1
	cg01881899	Ischemic Heart Disease	7.43221	3.30512	512	7.6652	1
	cg00857282	Ischemic Heart Disease	6.74309	1.5205	511	6.79732	1
	cg27243685	Ischemic Heart Disease	6.19606	5.05219	514	5.96999	1
	cg10128003	Ischemic Heart Disease	5.9691	0.605509	509	6.66088	1
