# Supplementary material for: Blood-based epigenome-wide analyses of 19 common disease states: A longitudinal, population-based linked cohort study of 18,413 Scottish individuals
Source: PLoS Med. 2023 Jul 6;20(7):e1004247. doi: 10.1371/journal.pmed.1004247 (PMC10325072; doi:10.1371/journal.pmed.1004247)
Supplement: S22 Table — (XLSX) [file pmed.1004247.s033.xlsx]

## Sheet: Odds and hazard ratios
S22 Table. Odds ratios and hazard ratios for associations that were common to the basic and fully-adjusted models, estimated by logistic regression (prevalent disease) and Cox proportional hazard models (incident disease)
	Prevalent Disease Estimates						Incident Disease Estimates
	CpG	Disease State	Odds Ratio	2.5% CI	97.5% CI		CpG	Disease State	Hazard Ratio	2.5% CI	97.5% CI	C-statistic - Model without CpG	C-statistic - Model with CpG	% Increment with CpG
	cg25227378	Breast Cancer	0.332249	0.285423	0.386756		cg04180924	COPD	0.729585	0.649132	0.820008	0.872147	0.875452	0.330461
	cg06123699	Breast Cancer	0.403643	0.35938	0.453356		cg02978227	COPD	0.765449	0.689545	0.849708	0.872147	0.874738	0.259102
	cg06072257	Breast Cancer	0.432248	0.385243	0.484989		cg14391737	COPD	0.769415	0.675632	0.876216	0.872147	0.873926	0.1779
	cg22140920	Breast Cancer	0.553483	0.482041	0.635514		cg16841366	COPD	0.790769	0.711569	0.878786	0.872147	0.872811	0.0663959
	cg14112062	Breast Cancer	0.581019	0.511241	0.660322		cg24859433	COPD	0.875094	0.793503	0.965075	0.872147	0.873395	0.124771
	cg07677157	Breast Cancer	0.621708	0.529117	0.730502		cg23353945	COPD	1.26558	1.15972	1.38109	0.872147	0.875684	0.353713
	cg10587886	Breast Cancer	0.634408	0.539069	0.746609		cg19693031	Diabetes (Type 2)	0.657621	0.60467	0.715209	0.835004	0.846618	1.16138
	cg20396110	Breast Cancer	1.55941	1.34813	1.80381		cg02988288	Diabetes (Type 2)	0.695769	0.629015	0.769607	0.835004	0.840715	0.571117
	cg06800849	Breast Cancer	1.69497	1.42277	2.01925		cg08549335	Diabetes (Type 2)	0.732651	0.661215	0.811804	0.835004	0.840963	0.595884
	cg03969079	Breast Cancer	1.7059	1.44023	2.02058		cg05293861	Diabetes (Type 2)	0.737984	0.664718	0.819324	0.835004	0.837175	0.217121
	cg17944885	Chronic Kidney Disease	1.87181	1.57543	2.22393		cg08309687	Diabetes (Type 2)	0.746188	0.680327	0.818424	0.835004	0.83895	0.394618
	cg17901584	Diabetes (Type 2)	0.469174	0.401484	0.548276		cg00574958	Diabetes (Type 2)	0.747117	0.681971	0.818485	0.835004	0.840201	0.519705
	cg19693031	Diabetes (Type 2)	0.483006	0.434139	0.537374		cg06690548	Diabetes (Type 2)	0.795248	0.740128	0.854474	0.835004	0.840252	0.524802
	cg26974062	Diabetes (Type 2)	0.491336	0.425087	0.56791		cg12738940	Diabetes (Type 2)	0.828264	0.763996	0.897938	0.835004	0.838805	0.380134
	cg02988288	Diabetes (Type 2)	0.501766	0.438715	0.573878		cg17943838	Diabetes (Type 2)	1.23439	1.13914	1.33759	0.835004	0.839275	0.42709
	cg05014727	Diabetes (Type 2)	0.571577	0.491917	0.664136		cg10380546	Diabetes (Type 2)	1.24401	1.13271	1.36625	0.835004	0.839685	0.468144
	cg06214651	Diabetes (Type 2)	0.597889	0.489161	0.730783		cg07021906	Diabetes (Type 2)	1.25341	1.17438	1.33776	0.835004	0.840444	0.544025
	cg26262157	Diabetes (Type 2)	0.612344	0.533121	0.703339		cg26701500	Diabetes (Type 2)	1.25491	1.15128	1.36787	0.835004	0.839319	0.431471
	cg05028010	Diabetes (Type 2)	0.629663	0.559382	0.708773		cg01877366	Diabetes (Type 2)	1.26476	1.14795	1.39344	0.835004	0.838483	0.347871
	cg17058475	Diabetes (Type 2)	0.640684	0.567672	0.723086		cg07198997	Diabetes (Type 2)	1.26597	1.16709	1.37324	0.835004	0.840788	0.578419
	cg08994060	Diabetes (Type 2)	0.648942	0.568108	0.741277		cg01936636	Diabetes (Type 2)	1.27144	1.16901	1.38285	0.835004	0.839892	0.488799
	cg19266329	Diabetes (Type 2)	0.653012	0.576582	0.739573		cg05304879	Diabetes (Type 2)	1.27816	1.16527	1.40198	0.835004	0.840133	0.512925
	cg15128785	Diabetes (Type 2)	0.661102	0.593406	0.73652		cg12448376	Diabetes (Type 2)	1.28245	1.17783	1.39636	0.835004	0.839236	0.423185
	cg24694018	Diabetes (Type 2)	0.662973	0.583952	0.752687		cg19750657	Diabetes (Type 2)	1.28259	1.16868	1.40761	0.835004	0.839306	0.430174
	cg26823705	Diabetes (Type 2)	0.663386	0.583283	0.754489		cg22679812	Diabetes (Type 2)	1.28662	1.1767	1.40681	0.835004	0.839321	0.431739
	cg05119988	Diabetes (Type 2)	0.675006	0.600274	0.759042		cg18568872	Diabetes (Type 2)	1.287	1.17676	1.40757	0.835004	0.83922	0.421591
	cg08309687	Diabetes (Type 2)	0.676472	0.601836	0.760365		cg00857282	Diabetes (Type 2)	1.29727	1.19212	1.41169	0.835004	0.838695	0.369136
	cg05325763	Diabetes (Type 2)	0.680206	0.601181	0.769619		cg11183227	Diabetes (Type 2)	1.29903	1.18592	1.42293	0.835004	0.839726	0.472243
	cg12403973	Diabetes (Type 2)	0.704061	0.627895	0.789467		cg15049217	Diabetes (Type 2)	1.30511	1.18502	1.43737	0.835004	0.837914	0.290975
	cg00574958	Diabetes (Type 2)	0.709931	0.629715	0.800364		cg20378147	Diabetes (Type 2)	1.31004	1.20368	1.4258	0.835004	0.842204	0.719987
	cg22652934	Diabetes (Type 2)	0.727204	0.650993	0.812336		cg00540570	Diabetes (Type 2)	1.31496	1.20982	1.42924	0.835004	0.841878	0.687456
	cg14476101	Diabetes (Type 2)	0.750727	0.674225	0.835908		cg12130407	Diabetes (Type 2)	1.3181	1.20224	1.44513	0.835004	0.839832	0.482778
	cg06690548	Diabetes (Type 2)	0.786401	0.720383	0.858469		cg00218090	Diabetes (Type 2)	1.32148	1.21224	1.44056	0.835004	0.840588	0.558361
	cg00994936	Diabetes (Type 2)	1.32081	1.18849	1.46786		cg20494738	Diabetes (Type 2)	1.32529	1.20687	1.45533	0.835004	0.839039	0.403485
	cg11183227	Diabetes (Type 2)	1.32616	1.18505	1.48408		cg14115749	Diabetes (Type 2)	1.32649	1.18689	1.4825	0.835004	0.839579	0.45746
	cg06045838	Diabetes (Type 2)	1.3271	1.19009	1.47988		cg17683449	Diabetes (Type 2)	1.32825	1.21075	1.45716	0.835004	0.84189	0.688559
	cg27216853	Diabetes (Type 2)	1.34943	1.20696	1.50872		cg02907982	Diabetes (Type 2)	1.32871	1.21532	1.45269	0.835004	0.841713	0.670871
	cg16740586	Diabetes (Type 2)	1.3519	1.21238	1.50749		cg04483863	Diabetes (Type 2)	1.32954	1.21912	1.44996	0.835004	0.841294	0.629011
	cg07198997	Diabetes (Type 2)	1.35778	1.22057	1.51042		cg14334350	Diabetes (Type 2)	1.33094	1.21602	1.45672	0.835004	0.840335	0.533147
	cg11024682	Diabetes (Type 2)	1.35835	1.21265	1.52155		cg12543096	Diabetes (Type 2)	1.33686	1.21646	1.46918	0.835004	0.840202	0.519765
	cg01881899	Diabetes (Type 2)	1.37407	1.24276	1.51926		cg21404488	Diabetes (Type 2)	1.34249	1.22726	1.46855	0.835004	0.83904	0.403559
	cg07719604	Diabetes (Type 2)	1.37933	1.22715	1.55039		cg05538032	Diabetes (Type 2)	1.34289	1.21233	1.48752	0.835004	0.840367	0.536336
	cg15043602	Diabetes (Type 2)	1.39623	1.2396	1.57265		cg02203067	Diabetes (Type 2)	1.35097	1.22886	1.48522	0.835004	0.839941	0.493746
	cg03685481	Diabetes (Type 2)	1.41027	1.25766	1.58141		cg23761815	Diabetes (Type 2)	1.35236	1.22035	1.49864	0.835004	0.842178	0.717394
	cg09063556	Diabetes (Type 2)	1.41859	1.25983	1.59735		cg16470089	Diabetes (Type 2)	1.35327	1.22644	1.49322	0.835004	0.841799	0.679543
	cg04695090	Diabetes (Type 2)	1.42061	1.24827	1.61674		cg15370819	Diabetes (Type 2)	1.35679	1.23077	1.49572	0.835004	0.839511	0.450679
	cg01676795	Diabetes (Type 2)	1.43538	1.24254	1.65814		cg02485044	Diabetes (Type 2)	1.36205	1.2431	1.49238	0.835004	0.842406	0.740209
	cg19750657	Diabetes (Type 2)	1.44379	1.27806	1.63102		cg04816311	Diabetes (Type 2)	1.36386	1.23505	1.5061	0.835004	0.839448	0.444406
	cg00014380	Diabetes (Type 2)	1.45029	1.29251	1.62732		cg07558761	Diabetes (Type 2)	1.366	1.24518	1.49854	0.835004	0.840773	0.576899
	cg14115749	Diabetes (Type 2)	1.46267	1.27231	1.68151		cg16740586	Diabetes (Type 2)	1.36893	1.26072	1.48641	0.835004	0.843082	0.80776
	cg16395997	Diabetes (Type 2)	1.46878	1.27928	1.68635		cg07817261	Diabetes (Type 2)	1.37592	1.22995	1.53922	0.835004	0.83988	0.487636
	cg02770216	Diabetes (Type 2)	1.48426	1.30187	1.6922		cg06940720	Diabetes (Type 2)	1.37595	1.23293	1.53556	0.835004	0.839689	0.468547
	cg08088075	Diabetes (Type 2)	1.50835	1.31404	1.7314		cg19107904	Diabetes (Type 2)	1.37876	1.23853	1.53486	0.835004	0.840214	0.521031
	cg07458272	Diabetes (Type 2)	1.53187	1.31208	1.78848		cg23573187	Diabetes (Type 2)	1.38183	1.24365	1.53536	0.835004	0.837809	0.280469
	cg00857282	Diabetes (Type 2)	1.53434	1.3776	1.70892		cg00472758	Diabetes (Type 2)	1.39388	1.26543	1.53537	0.835004	0.84129	0.628594
	cg09627709	Diabetes (Type 2)	1.55793	1.3439	1.80605		cg01676795	Diabetes (Type 2)	1.40204	1.25252	1.5694	0.835004	0.840236	0.523162
	cg20003499	Diabetes (Type 2)	1.55907	1.33751	1.81733		cg09185640	Diabetes (Type 2)	1.42881	1.2715	1.60558	0.835004	0.84095	0.594573
	cg27243685	Diabetes (Type 2)	1.57266	1.39208	1.77668		cg16097041	Diabetes (Type 2)	1.43034	1.28324	1.5943	0.835004	0.841393	0.638906
	cg10821511	Diabetes (Type 2)	1.58412	1.31851	1.90325		cg11024682	Diabetes (Type 2)	1.44755	1.32617	1.58003	0.835004	0.845683	1.06787
	cg14597545	Diabetes (Type 2)	1.7168	1.43715	2.05088		cg06500161	Diabetes (Type 2)	1.5008	1.37144	1.64236	0.835004	0.845519	1.05151
	cg10128003	Diabetes (Type 2)	1.73493	1.50811	1.99586		cg15659943	Diabetes (Type 2)	1.50827	1.34308	1.69377	0.835004	0.842566	0.756199
	cg06500161	Diabetes (Type 2)	1.84021	1.64044	2.06432		cg27243685	Diabetes (Type 2)	1.51617	1.38196	1.66341	0.835004	0.8459	1.08964
	cg15659943	Diabetes (Type 2)	2.06246	1.77501	2.39645		cg10128003	Diabetes (Type 2)	1.53011	1.37165	1.70688	0.835004	0.84308	0.807566
	cg17901584	Ischemic Heart Disease	0.590876	0.516441	0.676038		cg00163198	Diabetes (Type 2)	1.60583	1.43739	1.794	0.835004	0.846959	1.19554
	cg27243685	Ischemic Heart Disease	1.32085	1.18772	1.46889
	cg01881899	Ischemic Heart Disease	1.32447	1.21345	1.44566
	cg00857282	Ischemic Heart Disease	1.36495	1.24189	1.5002
	cg10128003	Ischemic Heart Disease	1.38989	1.231	1.56928
	cg06500161	Ischemic Heart Disease	1.53935	1.392	1.70231
