# Supplementary material for: Blood-based epigenome-wide analyses of 19 common disease states: A longitudinal, population-based linked cohort study of 18,413 Scottish individuals
Source: PLoS Med. 2023 Jul 6;20(7):e1004247. doi: 10.1371/journal.pmed.1004247 (PMC10325072; doi:10.1371/journal.pmed.1004247)
Supplement: S23 Table — (XLSX) [file pmed.1004247.s034.xlsx]

## Sheet: Structured literature review
S23 Table. Description of 54 studies identified in structured literature review on EWAS of common disease states (19 conditions considered)
	Disease State	Year	PMID	Classification	Design	Case ascertainment	n-Discovery	n-Cases	n-associations	Lead author	Discovery cohort	Replication cohort	p-threshold	Array
	Alzheimer's Dementia	2022	35982059	Prevalent	Cross-sectional	Diagnosis	1284	427	5	Silva TC	ADNI, AIBL	NA	q<0.05	EPIC
	Alzheimer's Dementia	2020	32745807	Prevalent	Cross-sectional	Diagnosis	175	86	0	Roubroeks JAY	AddNeuroMed	NA	2.4e-07	450k
	Alzheimer's Dementia	2021	33771206	Prevalent	Cross-sectional	Diagnosis	1040	278	0	Nabais MF	AIBL, ADNI, AddNeuroMed	NA	3.3e-07	450k
	Breast Cancer	2013	23578854	Incident	Prospective	Diagnosis	910	298	250	Xu Z	Sister Study	NA	1.1e-07	27k
	Breast Cancer	2013	23175441	Incident	Prospective	Diagnosis	748	374	0	Shenker N	EPIC-Turin	NA	1.1e-07	450k
	Breast Cancer	2019	31101124	Incident	Prospective	Diagnosis	3548	1663	0	Bodelon C	MCCS, EPIC-Italy, EPIC-IARC, PLCO	NA	1.1e-07	450k
	COPD	2012	22161163	Prevalent	Cross-sectional	Diagnosis	1085	620	3565	Qiu W	ICGN	EOCOPD	1.89e-06	27k
	COPD	2019	30935889	Prevalent	Cross-sectional	Diagnosis	3193	274	2	Bermingham ML	Generation Scotland	NA	3.6e-08	EPIC
	COPD	2017	28621160	Prevalent	Cross-sectional	Diagnosis	60	40	0	Lee MK	Korean COPD cohort	NA	1.2e-07	450k
	COPD	2016	27814717	Prevalent	Cross-sectional	Diagnosis	362	93	5	Busch R	PA-SCOPE	NA	q<0.05	27k
	COPD	2018	30018765	Prevalent	Cross-sectional	Diagnosis	1561	595	0	de Vries M	Lifelines	NA	1.19e-07	450k
	Diabetes (Type 2)	2022	35169870	Incident	Prospective	Self-report/GP diagnosis	3200	1250	76	Fraszczyk E	Doetinchem, ESTHER, KORA1, KORA2, EPIC-Norfolk	LOLIPOP	1.1e-07	450k
	Diabetes (Type 2)	2015	26095709	Incident	Prospective	Self-report/GP diagnosis	18687	1914	5	Chambers JC	LOLIPOP	NA	1.1e-07	450k
	Diabetes (Type 2)	2019	31506343	Incident	Prospective	Self-report/record linkage	1264	563	18	Cardona A	EPIC-NORFOLK	LOLIPOP, FHS	1.1e-07	450k
	Diabetes (Type 2)	2016	26643952	Prevalent	Cross-sectional	GP diagnosis/medication ise/fasting blood glcouse >126 mg/dl over two consecutive visits	355	151	1	Soriano-Tárraga C	BASICMAR	BASICMAR, REGICOR	1.1e-07	450k
	Diabetes (Type 2)	2016	26433941	Prevalent	Cross-sectional	Self-report/GP diagnosis	988	153	39	Florath I	ESTHER	ESTHER	5e-06	450k
	Diabetes (Type 2)	2021	33622391	Prevalent	Cross-sectional	Diagnosis/medication/fast blood glucose >7.0 mmol/L or HbA1c > 6.5%	3428	340	58	Juvinao-Quintero DL	ALSPAC, LBC1936,RSIII-1,RS-BIOS	NA	1e-05	450k
	Diabetes (Type 2)	2019	30107520	Prevalent	Cross-sectional	Self-report	713	256	4	Meeks KAC	RODAM	NA	2e-05	450k
	Ischemic Heart Disease	2019	31424985	Incident	Prospective	Diagnosis/self-report/record linkage	11461	1895	52	Agha G	CHARGE	CHARGE	q<0.05	450k
	Ischemic Heart Disease	2019	31615550	Incident	Prospective	Diagnosis	2023	1014	3	Westerman K	WHI	FHS	1.18e-07	450k
	Ischemic Heart Disease	2017	28515798	Prevalent	Cross-sectional	Hospital	384	192	3	Nakatoshi M	NA	NA	1.43e-07	450k
	Ischemic Heart Disease	2016	28172975	Prevalent	Cross-sectional	Self-report	539	48	211	Rask-Andersen M	NSPHS	NA	2.19e-05	450k
	Inflammatory Bowel Disease	2016	26419460	Prevalent	Cross-sectional	Diagnosis	458	149	3196	McDermott E	Irish patients	NA	q<0.05	450k
	Inflammatory Bowel Disease	2019	30779925	Prevalent	Cross-sectional	Diagnosis	238	164	1189	Somineni HK	RISK	NA	q<0.05	Multi-ethnic Global-8
	Inflammatory Bowel Disease	2016	27886173	Prevalent	Cross-sectional	Diagnosis	430	240	439	Ventham NT	IBD–BIOM	NA	q<0.05	PyroMark Q24
	Lung Cancer	2022	36142605	Incident	Prospective	Record linkage	132	66	1106	Faltus C	EPIC-HD	NA	q<0.05	450k
	Lung Cancer	2022	34008478	Incident	Prospective	Record linkage	430	222	16	Zhao N	1989 CLUE II	NA	q<0.05	EPIC
	Lung Cancer	2019	31549173	Incident	Prospective	Record linkage	1836	918	16	Battram T	MCCS, NOWAC, NSHDS, EPIC-Italy	NA	1.36E-06	450k
	Lung Cancer	2018	30425263	Incident	Prospective	Record linkage	129	134	25	Sandanger TM	NOWAC	NTR	1.16e-07	450k
	Lung Cancer	2021	33729499	Incident	Prospective	Record linkage	276	137	50	Sun Y-Q	HUNT2	NA	5e-08	EPIC
	Lung Cancer	2015	26667048	Incident	Prospective	Record linkage	264	132	11	Fasanelli F	NOWAC	MCCS, NSHDS, EPIC HD	q<0.05	450k
	Lung Cancer	2017	27632354	Incident	Prospective	Record linkage	1104	552	6	Baglietto L	MCCS, EPIC-Italy	NOWAC, NSHDS, EPIC-Heidelberg	1e-05	450k
	Parkinson's Disease	2021	33771206	Prevalent	Cross-sectional	Diagnosis	2131	1132	3	Nabais MF	SGPD, PEG	NA	3.3e-07	450k
	Parkinson's Disease	2019	30871403	Prevalent	Cross-sectional	Diagnosis	380	189	7	Henderson-Smith A	Harvard Biomarkers Study	NA	5e-07	EPIC
	Parkinson's Disease	2017	28851441	Prevalent	Cross-sectional	Diagnosis	572	335	82	Chuang Y-H	PEG1	NA	1e-07	450k
	Parkinson's Disease	2020	32144264	Prevalent	Cross-sectional	Diagnosis	2131	1132	2	Vallerga CL	SGPD, PEG	NA	1.9e-07	450k
	Rheumatoid Arthritis	2013	23334450	Prevalent	Cross-sectional	Diagnosis	691	354	51476	Liu Y	EIRA	NA	1.68e-07	450k
	Rheumatoid Arthritis	2017	28475762	Prevalent	Cross-sectional	Diagnosis	120	50	64	Julià A	HUVH	HUVH, UK Validation, GSE59250	q<0.05	450k
	Stroke	2022	35717949	Prevalent	Cross-sectional	Hospital	295	252	957	Cullell N	GRECOS, EPIGENISIS, Geno-tPA	BASICMAR, EPICOR	1e-07	450k
	Stroke	2020	32202197	Prevalent	Cross-sectional	Hospital	401	218	22	Soriano-Tárraga C	MAR_1	MAR_2 + HVH	7.1e-06	450k
	Stroke	2018	30237808	Prevalent	Cross-sectional/retrospective	Self-report	180	180	2	Davis Armstrong NM	Vitamin Intervention for Stroke Prevention study	NA	1.06e-07	450k
	Stroke	2016	28172975	Prevalent	Cross-sectional	Self-report	518	27	0	Rask-Andersen M	NSPHS	NA	2.19e-05	450k
	Ovarian Cancer	2009	20019873	Prevalent	Cross-sectional	Diagnosed	383	235	2714	Teschendorff A	UKOPS/UKCTOCS	NA	q<0.05	27k
	Ovarian Cancer	2014	24774302	Prevalent	Cross-sectional	Diagnosed	734	336	30	Fridley BL	Mayo Clinic patients	NA	5e-07	450k+27k
	Ovarian Cancer	2014	24853948	Prevalent	Cross-sectional	Diagnosed	432	242	62	Winham SJ	Mayo Clinic patients	NA	5e-08	450k+27k
	Chronic Kidney Disease	2017	29097680	Prevalent	Cross-sectional	Diagnosed	4859	373	5	Chu AY	ARIC+FHS	NA	1e-07	450k
	Chronic Kidney Disease	2014	24253112	Prevalent	Cross-sectional	Diagnosed	407	255	399	Smyth LJ	Northern Irish Cohort	NA	1e-08	450k
	Chronic Kidney Disease	2021	34887417	Prevalent	Cross-sectional	Diagnosed	25609	2376	114	Schlosser P	Meta-analysis	GCKD	1.1e-07	450k+EPIC
	COVID Severity	2021	33867313	Prevalent	Cross-sectional	Diagnosed - respiratory support	207	103	51	Castro de Moura M	Recruitment from 14 Spanish Hospitals	NA	q<0.05	EPIC
	COVID Severity	2021	34034806	Prevalent	Cross-sectional	Diagnosed - GRAM Risk Score + mortality	100	45	77	Balnis J	Albany Medical Center	NA	q<0.05	EPIC
	COVID Severity	2022	35933486	Prevalent	Cross-sectional	Diagnosed - WHO scale	369	98	21	Barturen G	Valladolid Hospital	Malaga Hospital	5e-08	EPIC
	COVID Severity	2022	35933486	Prevalent	Cross-sectional	Diagnosed - WHO scale	369	NA	21	Barturen G	Valladolid Hospital	Malaga Hospital	5e-08	EPIC
	COVID Severity	2022	35798818	Prevalent	Cross-sectional	Diagnosed - Hospitalised or all symptoms/Not Hospitalised and no fever/dyspnea	109	61	0	Lee Y	Norwegian Corona Cohort Study	NA	q<0.05	EPIC
	Long COVID	2022	35798818	Incident	Prospective	Self-reported	109	41	0	Lee Y	Norwegian Corona Cohort Study	NA	q<0.05	EPIC
