# Supplementary material for: Blood-based epigenome-wide analyses of 19 common disease states: A longitudinal, population-based linked cohort study of 18,413 Scottish individuals
Source: PLoS Med. 2023 Jul 6;20(7):e1004247. doi: 10.1371/journal.pmed.1004247 (PMC10325072; doi:10.1371/journal.pmed.1004247)
Supplement: S24 Table — (XLSX) [file pmed.1004247.s035.xlsx]

## Sheet: Contribution of novelty
S24 Table. Identification of novelty within our study with respect to all 19 disease states considered following structured literature review
	Disease State	n-Literature	n-Prevalence Studies	n-Incidence Studies	EPIC Array? (YES=1, NO=0)	Max. Cases - Literature	Max. Cases - Hillary et al.	Does our study have more cases?	Category of Novelty
	Alzheimer's Dementia	3	3	0	1	427	126	0	First incident
	Breast Cancer	3	0	3	0	1663	275	0	First prevalent + EPIC
	Chronic Kidney Disease	3	3	1	1	2376	225	0	NA
	Chronic Neck/Back Pain	0	0	0	0	NA	1886	1	First overall
	Colorectal Cancer	0	0	0	0	NA	130	1	First overall
	COPD	5	5	0	1	620	556	0	First incident
	COVID Severity	5	5	0	4	103	31	0	First incident
	Diabetes (Type 2)	7	3	4	0	1914	757	0	First EPIC
	Inflammatory Bowel Disease	3	3	0	0	240	127	0	First incident + EPIC
	Ischemic Heart Disease	4	2	2	0	1895	669	0	First EPIC
	Liver Cirrhosis	0	0	0	0	NA	90	1	First overall
	Long COVID	1	0	1	1	41	91	1	More cases
	Lung Cancer	7	0	7	2	918	168	0	First prevalent
	Osteoarthritis	0	0	0	0	NA	1778	1	First overall
	Ovarian Cancer	3	3	0	0	336	42	0	First incident+EPIC
	Parkinson's Disease	4	4	0	1	1132	59	0	First incident
	Prostate Cancer	0	0	0	0	NA	202	1	First overall
	Rheumatoid Arthritis	2	2	0	0	354	120	0	First incident + EPIC
	Stroke	4	4	0	0	252	527	1	First incident + EPIC
