# Supplementary material for: Blood-based epigenome-wide analyses of 19 common disease states: A longitudinal, population-based linked cohort study of 18,413 Scottish individuals
Source: PLoS Med. 2023 Jul 6;20(7):e1004247. doi: 10.1371/journal.pmed.1004247 (PMC10325072; doi:10.1371/journal.pmed.1004247)
Supplement: S25 Table — (XLSX) [file pmed.1004247.s036.xlsx]

## Sheet: Replication within literature
S25 Table. Degree of replication within existing EWAS on common disease. There were 10/19 diseases with >1 study in the literature available for testing, of which 6 demonstrated replication >1 CpG or >1 gene in blood-based EWAS
	Disease State	n-Studies	n-Unique CpGs	n-Replicated CpGs	Proportion of CpGs replicated across studies	n-Unique Genes	n-Replicated Genes	Proportion of genes replicated across studies	List of replicated genes
	COPD	2	7	0	0	7	0	0
	COVID Severity	2	64	0	0	39	0	0
	Ischemic Heart Disease	4	62	0	0	58	0	0
	Parkinson's Disease	3	91	0	0	68	0	0
	Inflammatory Bowel Disease	2	1190	13	0.0109244	722	5	0.0069	BCL3,ICA1,RPS6KA2,SBNO2,TNFSF10
	Stroke	3	981	18	0.0183486	796	10	0.013	ANKH,CBFB,CHSY1,DNM2,IGR,MAP3K1,MAPK1,MBTPS1,SLC25A4,ZFHX3
	Ovarian Cancer	3	2746	60	0.02185	2431	58	0.024	AIF1,AIM2,ALDH3B1,ARID3A,ATP6V1E2,C20orf135,CBFA2T3,CCIN,CD3D,CEACAM6,CLEC4A,CMTM8,CRYBB1,CTSZ,DUSP13,EGFL7,FASLG,FCGRT,FOLR3,FUT3,FYB,GBP6,GFI1,GLYCTK,GSTP1,GUCY1B2,HDAC10,HDAC3,HTRA4,IFNGR2,IL19,IL27,IRF7,KCNE1,LGALS4,LOC339789,LTBR,LTC4S,MPG,NDUFS2,NFE2,P2RY2,PADI4,PAG1,PNPLA2,SERPINF1,SH3TC2,SLC22A18,SLC43A3,SOCS2,SPAG4,STAB1,STK24,SYDE1,TMEM44,TNNI2,TXK,VWF
	Chronic Kidney Disease	3	115	6	0.0521739	5	0	0	(None, all intergenic sites)
	Diabetes (Type 2)	7	185	12	0.0648649	136	16	0.12	ABCG1,AKAP1,C7orf50,CPT1A,DHCR24,MAN2A2,PFKFB3,PHGDH,SLC1A5,SLC43A1,SLC9A1,SLC9A3R1,SOCS3,SREBF1,SYNGR1,TXNIP
	Lung Cancer	7	95	16	0.168421	40	6	0.15	AGAP2,AHRR,CASC21,DOPEY2,F2RL3,KIAA0087
